# Supplementary material for: Transcriptome Analysis of Porcine Thymus following Porcine Cytomegalovirus Infection
Source: PLoS One. 2014 Nov 25;9(11):e113921. doi: 10.1371/journal.pone.0113921 (PMC4244220; doi:10.1371/journal.pone.0113921)
Supplement: Table S1 — Gene expression profiles. (XLS) [file pone.0113921.s003.xls]

## Sheet: All Targets Value
All Targets Value (Entities where at least 2 out of 2 samples have flags in [Detected]) # Column A: ProbeName, it represents the probe name. # Column B ~ C: Raw Intensity of each sample. # Column D ~ E: Log2 value of Normalized Intensity of each sample. # Column F ~ G: Flags, flags are attributes that denote the quality of the entities (auto-flagging by GeneSpring GX v11.5.1 software). # Column H…
	Raw Intensities		Normalized Intensities		Flag		Annotations
ProbeName	[2](raw)	[7](raw)	[2](normalized)	[7](normalized)	7	2	GenbankAccession	GenomicCoordinates	GeneSymbol	Description	Go	RefSeqAccession	UniGeneID	EntrezGeneID
A_72_P650049	218.544	261.622	7.64553	8.14933	Detected	Detected	XM_001928981		CLIP1	Uncharacterized protein [Source:UniProtKB/TrEMBL;Acc:F1REW5] [ENSSSCT00000010735]			Ssc.21890	100153677
A_72_P259407	148.596	71.383	7.07332	6.2958	Detected	Detected	XM_001926992		PATZ1	PREDICTED: Sus scrofa POZ (BTB) and AT hook containing zinc finger 1, transcript variant 1 (PATZ1), mRNA [XM_001926992]		XM_001927006	Ssc.5429	100153931
A_72_P718368	152.304	296.254	7.11083	8.31756	Detected	Detected	XM_003356535			Rep: Kinesin-like protein KIF13A - Mus musculus (Mouse), partial (15%) [TC538884]		XM_003356535
A_72_P225442	685.861	209.413	9.35209	7.83324	Detected	Detected	DN110489			1108187 MARC 4PIG Sus scrofa cDNA 5', mRNA sequence [DN110489]			Ssc.22288
A_72_P652087	3284.79	3884.51	11.6075	11.985	Detected	Detected	NM_001031784		ARL1	Sus scrofa ADP-ribosylation factor-like 1 (ARL1), mRNA [NM_001031784]		NM_001031784	Ssc.81872	595113
A_72_P316773	2065.24	770.49	10.9433	9.65751	Detected	Detected				Rep: Predicted protein - Aspergillus oryzae, partial (5%) [TC531009]
A_72_P216582	44861.5	6727.35	15.3328	12.7708	Detected	Detected	AK345954			Sus scrofa mRNA, clone:LVR010074B10, expressed in liver. [AK345954]		XM_003355153	Ssc.11145
A_72_P097156	1457.02	1505.08	10.439	10.6227	Detected	Detected	XM_003358685			Rep: Zinc finger matrin-type protein 3 - Bos taurus (Bovine), partial (12%) [TC529657]		XM_003358685
A_72_P601328	238.123	799.088	7.7705	9.70961	Detected	Detected	AY609491		ATP1B1	Sus scrofa clone Clu_1336.scr.msk.p1.Contig6, mRNA sequence. [AY609491]			Ssc.246	396898
A_72_P000051	231.913	687.731	7.72929	9.48925	Detected	Detected	CN162710			952122 MARC 4PIG Sus scrofa cDNA 3', mRNA sequence [CN162710]			Ssc.47760
A_72_P627933	2770.05	24624.3	11.372	14.6759	Detected	Detected	NM_001163998		ANXA1	Sus scrofa annexin A1 (ANXA1), mRNA [NM_001163998]		NM_001163998	Ssc.14559	396942
A_72_P618660	17774.5	10086.6	14.0514	13.3402	Detected	Detected	AK234758			Sus scrofa mRNA, clone:OVRM10013H03, expressed in ovary. [AK234758]		XM_003359205	Ssc.7119
A_72_P265097	415.884	316.773	8.5998	8.40948	Detected	Detected	AJ649658			AJ649658 CSEQRAN19 Sus scrofa cDNA clone C0003273_B13, mRNA sequence [AJ649658]			Ssc.85615
A_72_P279094	1666.08	1223.96	10.6338	10.3303	Detected	Detected	AJ653930			AJ653930 KN277 Sus scrofa cDNA clone C0005185_F08, mRNA sequence [AJ653930]			Ssc.62714
A_72_P130806	3128.21	2402.82	11.5373	11.296	Detected	Detected	EW200113			rfhi4015b_p20.y1 fhi Sus scrofa cDNA 5', mRNA sequence [EW200113]			Ssc.26503
A_72_P509415	2631.61	896.143	11.2963	9.87495	Detected	Detected	NM_001097493		CD72	Sus scrofa CD72 molecule (CD72), mRNA [NM_001097493]		NM_001097493	Ssc.37219	100038011
A_72_P412908	960.806	393.508	9.83637	8.70983	Detected	Detected	XM_003355740			Rep: Chromodomain Y-like protein 2 - Macaca fascicularis (Crab eating macaque) (Cynomolgus monkey), partial (17%) [TC584186]		XM_003355740
A_72_P394383	286.322	726.751	8.04271	9.57334	Detected	Detected	CF788808			860789 MARC 4PIG Sus scrofa cDNA 5', mRNA sequence [CF788808]			Ssc.21113
A_72_P297499	1222.93	1318.07	10.1792	10.4345	Detected	Detected
A_72_P092476	585.716	681.492	9.11971	9.4786	Detected	Detected				Rep: Protein FAM82C (Protein tyrosine phosphatase interacting protein 51) (TCPTP-interacting protein 51) (Cerebral protein 10). - Gallus gallus, partial (4%) [TC556322]
A_72_P404633	85.6387	150.137	6.28237	7.36672	Detected	Detected	XM_003131846		LOC100515235	PREDICTED: Sus scrofa cystinosin-like (LOC100515235), mRNA [XM_003131846]		XM_003131846	Ssc.18179	100515235
A_72_P201017	52.9481	48.9389	5.60408	5.73974	Detected	Detected
A_72_P324218	60.5673	44.7914	5.79402	5.60737	Detected	Detected
A_72_P575039	60.4535	44.3111	5.79166	5.59152	Detected	Detected	XM_001924533		LOC100155000	PREDICTED: Sus scrofa CLASP1 protein (LOC100155000), mRNA [XM_001924533]		XM_001924533	Ssc.18438	100155000
A_72_P602733	73430.8	65366.5	16.0174	16.1638	Detected	Detected	NM_001113217		RPL7	Sus scrofa ribosomal protein L7 (RPL7), mRNA [NM_001113217]		NM_001113217	Ssc.3842	414418
A_72_P008421	3164.7	669.529	11.5523	9.45321	Detected	Detected	AK239122		LOC100154661	Sus scrofa mRNA, clone:THY010065B08, expressed in thymus. [AK239122]			Ssc.14126	100154661
A_72_P406888	37.1668	40.0254	5.1151	5.43717	Detected	Detected
A_72_P395653	354.177	71.0185	8.36371	6.28776	Detected	Detected				Rep: PREDICTED: erythrocyte membrane protein band 4.1 (elliptocytosis 1, RH-linked) - Pan troglodytes, partial (44%) [TC536273]	GO:0003674
A_72_P194722	94.6689	207.594	6.42584	7.81987	Detected	Detected				Rep: Centaurin-alpha 2. - Canis familiaris, partial (98%) [TC522315]	GO:0005515|GO:0005886|GO:0043325|GO:0048016|GO:0005547|GO:0005546|GO:0005624|GO:0005634|GO:0005575|GO:0005740|GO:0003677|GO:0043087|GO:0005829|GO:0007507|GO:0008060|GO:0005545|GO:0043533|GO:0005737|GO:0006944|GO:0007030|GO:0030674|GO:0007166|GO:0048017|GO:0005096
A_72_P418154	994.029	575.946	9.89052	9.24182	Detected	Detected
A_72_P214912	263.423	107.306	7.91768	6.88524	Detected	Detected	XM_003121187			Uncharacterized protein [Source:UniProtKB/TrEMBL;Acc:F1S3R6] [ENSSSCT00000004606]		XM_003121185	Ssc.92461
A_72_P258657	244.53	84.0894	7.8114	6.53237	Detected	Detected	XM_003133339		LOC100515586	PREDICTED: Sus scrofa coiled-coil domain-containing protein 111-like (LOC100515586), mRNA [XM_003133339]		XM_003133339	Ssc.24500	100515586
A_72_P215497	223.117	75.0775	7.6741	6.36991	Detected	Detected	XM_003129200			Uncharacterized protein [Source:UniProtKB/TrEMBL;Acc:F1RRA8] [ENSSSCT00000009942]		XM_003129200	Ssc.25215
A_72_P186256	54.9195	56.7809	5.65421	5.96092	Detected	Detected	NM_001128439		SNAI2	Sus scrofa snail homolog 2 (Drosophila) (SNAI2), mRNA [NM_001128439]		NM_001128439	Ssc.42724	641345
A_72_P063361	4760.67	7163.44	12.1548	12.8619	Detected	Detected	XM_003127584		MTOR	PREDICTED: Sus scrofa mechanistic target of rapamycin (serine [XM_003127584]		XM_003127584	Ssc.1908	100127359
A_72_P088626	817.819	814.208	9.61007	9.73955	Detected	Detected	NM_001018032		GUCY1B3	Sus scrofa guanylate cyclase 1, soluble, beta 3 (GUCY1B3), mRNA [NM_001018032]		NM_001018032	Ssc.42779	444999
A_72_P394043	97.4973	132.295	6.47028	7.18605	Detected	Detected
A_72_P466943	269.905	134.032	7.9552	7.20432	Detected	Detected	NM_001185103		PHF6	Sus scrofa PHD finger protein 6 (PHF6), mRNA [NM_001185103]		NM_001185103	Ssc.44573	100151997
A_72_P231642	39.4979	32.5668	5.20016	5.12677	Detected	Detected	AJ960631			AJ960631 KN404_2 Sus scrofa cDNA clone C0007759n14 5', mRNA sequence [AJ960631]			Ssc.87756
A_72_P004046	344.096	172.929	8.3199	7.56004	Detected	Detected	AK235890		LOC100152073	Uncharacterized protein [Source:UniProtKB/TrEMBL;Acc:F1SK58] [ENSSSCT00000013138]		XM_001924920	Ssc.81339	100152073
A_72_P223837	865.424	283.482	9.68848	8.25597	Detected	Detected	NM_001044581		TAP1	Sus scrofa transporter 1, ATP-binding cassette, sub-family B (MDR/TAP) (TAP1), mRNA [NM_001044581]		NM_001044581	Ssc.23546	733649
A_72_P361668	3076.38	1624.69	11.5131	10.7355	Detected	Detected				Rep: Protein phosphatase 1 regulatory subunit 14B - Sus scrofa (Pig), partial (37%) [TC623406]
A_72_P332303	248.93	148.567	7.83631	7.35184	Detected	Detected	XM_003134312			Uncharacterized protein [Source:UniProtKB/TrEMBL;Acc:F1SAS0] [ENSSSCT00000007807]		XM_003134312	Ssc.34076
A_72_P102796	84.8635	31.9176	6.26891	5.09493	Detected	Detected				Rep: Exocyst complex component exo84 - Emericella nidulans (Aspergillus nidulans), partial (3%) [TC580406]
A_72_P259137	39.5665	55.2816	5.20187	5.91865	Detected	Detected	XM_003130737		LOC100526128	Uncharacterized protein [Source:UniProtKB/TrEMBL;Acc:F1RW82] [ENSSSCT00000012094]		XM_003130737	Ssc.60788	100526128
A_72_P274639	89.9215	102.147	6.35141	6.81357	Detected	Detected
A_72_P320838	57.0984	23.2807	5.70795	4.60921	Detected	Detected	XM_003122407			PREDICTED: Sus scrofa hypothetical protein LOC100515816 (LOC100515816), mRNA [XM_003122407]			Ssc.61636
A_72_P479338	1749.09	869.656	10.7024	9.83603	Detected	Detected	AK352013		LOC100157930	Uncharacterized protein [Source:UniProtKB/TrEMBL;Acc:F1SAQ6] [ENSSSCT00000002784]			Ssc.38929	100157930
A_72_P007776	239.525	404.838	7.7803	8.74968	Detected	Detected				Rep: XylR-type repressor - Rhizobium leguminosarum bv. viciae, partial (5%) [TC538903]
A_72_P145421	358.01	200.745	8.38132	7.77383	Detected	Detected
A_72_P416488	57.6817	61.2865	5.72362	6.06678	Detected	Detected
A_72_P568344	4841.41	2450.16	12.1831	11.3245	Detected	Detected	AK235800		LOC100154143	Uncharacterized protein [Source:UniProtKB/TrEMBL;Acc:F1S418] [ENSSSCT00000011683]		XM_001928514	Ssc.1490	100154143
A_72_P057671	719.06	448.031	9.42167	8.88847	Detected	Detected	AK231041		RBM5	Uncharacterized protein [Source:UniProtKB/TrEMBL;Acc:F1SPQ8] [ENSSSCT00000012473]		XM_003132221	Ssc.49591	100515237
A_72_P217642	11300.8	30357.9	13.4153	15.0053	Detected	Detected	NM_001044611		ALDH2	Sus scrofa aldehyde dehydrogenase 2 family (mitochondrial) (ALDH2), nuclear gene encoding mitochondrial protein, mRNA [NM_001044611]		NM_001044611	Ssc.11147	733685
A_72_P411403	708.291	443.589	9.40002	8.87663	Detected	Detected	XR_130385			Rep: Glutamine and serine-rich protein 1 - Homo sapiens (Human), partial (27%) [TC596383]		XR_130385
A_72_P038736	85.1853	48.7493	6.27447	5.73486	Detected	Detected	DY408484			1512111 MARC 3PIG Sus scrofa cDNA 3', mRNA sequence [DY408484]			Ssc.33150
A_72_P213357	64.0136	74.9016	5.87418	6.36611	Detected	Detected	AK344766			Sus scrofa mRNA, clone:HTMT10039B03, expressed in hypothalamus. [AK344766]			Ssc.95089
A_72_P355363	191.997	202.231	7.45477	7.78362	Detected	Detected
A_72_P654922	872.979	675.413	9.70257	9.46463	Detected	Detected	XM_001928810		LOC100151916	Uncharacterized protein [Source:UniProtKB/TrEMBL;Acc:F1SUG6] [ENSSSCT00000011218]		XM_001928810	Ssc.21518	100151916
A_72_P619390	4007.07	6787.02	11.9019	12.7832	Detected	Detected	AK234670		MYLK	Sus scrofa mRNA, clone:OVRM10004F02, expressed in ovary. [AK234670]		XM_003358784	Ssc.23247	100152091
A_72_P226052	1149.1	745.754	10.0937	9.60829	Detected	Detected	XM_003354868			Rep: MKIAA1289 protein - Mus musculus (Mouse), partial (5%) [TC518745]		XM_003354868
A_72_P612912	2260.83	3100.36	11.0687	11.6691	Detected	Detected	AY610425		RSRC2	Uncharacterized protein [Source:UniProtKB/TrEMBL;Acc:F1REW7] [ENSSSCT00000010733]			Ssc.32264	100154492
A_72_P434909	243.88	126.345	7.80759	7.12183	Detected	Detected	AK352464			Sus scrofa mRNA, clone:UTR010098A08, expressed in uterus. [AK352464]		XM_003124600	Ssc.12435
A_72_P213982	1239.36	3037.83	10.1994	11.6394	Detected	Detected				Rep: PREDICTED: adducin 1 (alpha) isoform 13 - Macaca mulatta, partial (36%) [TC539661]
A_72_P595144	1826.33	1095.62	10.7656	10.1753	Detected	Detected	AK239273		TMEM106C	Uncharacterized protein [Source:UniProtKB/TrEMBL;Acc:F1SGW4] [ENSSSCT00000000883]		XM_003355637	Ssc.8814	100154789
A_72_P723043	5675.26	10991	12.4164	13.476	Detected	Detected	NM_001078662		SERPINF1	Sus scrofa serpin peptidase inhibitor, clade F (alpha-2 antiplasmin, pigment epithelium derived factor), member 1 (SERPINF1), mRNA [NM_001078662]		NM_001078662	Ssc.10451	780402
A_72_P192482	73.5026	52.5685	6.07073	5.84356	Detected	Detected
A_72_P223507	53.3517	65.5132	5.61358	6.16672	Detected	Detected	NM_214311		FOLR1	Sus scrofa folate receptor 1 (adult) (FOLR1), mRNA [NM_214311]		NM_214311	Ssc.94055	397579
A_72_P621004	4262.61	2673.11	11.9983	11.4547	Detected	Detected	NM_001144926		PSMB6	Sus scrofa proteasome (prosome, macropain) subunit, beta type, 6 (PSMB6), mRNA [NM_001144926]		NM_001144926	Ssc.1420	497065
A_72_P392553	420.821	388.089	8.62009	8.69297	Detected	Detected	CF364855			834862 MARC 3PIG Sus scrofa cDNA 5', mRNA sequence [CF364855]			Ssc.19188
A_72_P114106	94.3694	31.2801	6.42163	5.06598	Detected	Detected				Rep: Cad protein - Mus musculus (Mouse), partial (3%) [TC597396]
A_72_P574774	2210.48	3617.03	11.0361	11.8881	Detected	Detected	AK230813			Sus scrofa mRNA, clone:AMP010047H05, expressed in alveolar macrophage. [AK230813]		XM_003355528	Ssc.26819
A_72_P088796	38.3978	113.27	5.15749	6.96572	Detected	Detected	NM_001110171		SLC7A9	Sus scrofa solute carrier family 7 (cationic amino acid transporter, y+ system), member 9 (SLC7A9), mRNA [NM_001110171]		NM_001110171	Ssc.3800	100037973
A_72_P124416	39.6474	24.1412	5.20622	4.66689	Detected	Detected	BF599308			263037 MARC 2PIG Sus scrofa cDNA 5', mRNA sequence [BF599308]		XM_003359649	Ssc.70107
A_72_P475298	1151.86	596.413	10.0976	9.2928	Detected	Detected	AK239521			Uncharacterized protein [Source:UniProtKB/TrEMBL;Acc:F1SB09] [ENSSSCT00000007346]		XM_001928686	Ssc.82004
A_72_P302619	99023.4	82343.4	16.3883	16.4967	Detected	Detected	NM_213868		FCN2	Sus scrofa ficolin (collagen/fibrinogen domain containing lectin) 2 (hucolin) (FCN2), mRNA [NM_213868]		NM_213868	Ssc.53728	396881
A_72_P190766	285.699	1142.99	8.03783	10.2318	Detected	Detected
A_72_P051996	220.673	116.999	7.65716	7.01252	Detected	Detected	XM_003132645		LOC100521475	Uncharacterized protein [Source:UniProtKB/TrEMBL;Acc:F1SQ17] [ENSSSCT00000012997]		XM_003132645	Ssc.6908	100521475
A_72_P412793	116207	101922	16.6426	16.7951	Detected	Detected				Rep: AbsA2 - Streptomyces coelicolor, partial (6%) [TC620055]
A_72_P137526	146.639	111.334	7.05362	6.93981	Detected	Detected				Rep: cDNA FLJ76442 - Homo sapiens (Human), partial (23%) [TC551286]
A_72_P441209	244.882	170.084	7.813	7.53628	Detected	Detected	NM_001162890		SOCS5	Sus scrofa suppressor of cytokine signaling 5 (SOCS5), mRNA [NM_001162890]		NM_001162890	Ssc.75253	100302367
A_72_P221712	68.4869	1217.43	5.9644	10.325	Detected	Detected				Rep: HDC16773 - Drosophila melanogaster (Fruit fly), partial (12%) [TC532381]
A_72_P505795	491.215	360.834	8.85525	8.5955	Detected	Detected	XM_001928230		ARID4A	PREDICTED: Sus scrofa AT rich interactive domain 4A (RBP1-like), transcript variant 1 (ARID4A), mRNA [XM_001928230]		XM_001928230	Ssc.24407	100153197
A_72_P130331	663.172	381.669	9.29972	8.6696	Detected	Detected
A_72_P443423	234.974	237.099	7.75198	8.01028	Detected	Detected	EU350359			Uncharacterized protein [Source:UniProtKB/TrEMBL;Acc:F1S0Q2] [ENSSSCT00000006657]		XM_003125543	Ssc.1367
A_72_P560239	21278.9	20058.4	14.3052	14.3703	Detected	Detected	NM_001134823		SEPP1	Sus scrofa selenoprotein P, plasma, 1 (SEPP1), mRNA [NM_001134823]		NM_001134823	Ssc.8479	100037964
A_72_P395768	11276.7	7900.3	13.4135	12.9951	Detected	Detected	XM_003133805		LOC100511107	Uncharacterized protein [Source:UniProtKB/TrEMBL;Acc:F1SIN8] [ENSSSCT00000017827]		XM_003133805	Ssc.19349	100511107
A_72_P146896	70838.6	56975.7	15.9709	15.9415	Detected	Detected	NM_001113217		RPL7	Sus scrofa ribosomal protein L7 (RPL7), mRNA [NM_001113217]		NM_001113217	Ssc.3842	414418
A_72_P491077	480.488	266.794	8.8201	8.1751	Detected	Detected	AK239329		LOC100157036	Uncharacterized protein [Source:UniProtKB/TrEMBL;Acc:F1S7W3] [ENSSSCT00000004519]		XM_001927358	Ssc.56652	100157036
A_72_P099036	93.8851	135.03	6.41468	7.21359	Detected	Detected	CK463389			934291 MARC 4PIG Sus scrofa cDNA 5', mRNA sequence [CK463389]			Ssc.72293
A_72_P328983	108.173	74.4756	6.61829	6.35809	Detected	Detected	CF794209			889698 MARC 4PIG Sus scrofa cDNA 5', mRNA sequence [CF794209]			Ssc.22453
A_72_P002311	111.188	111.843	6.65724	6.94758	Detected	Detected	AK230663		IFIT2	Uncharacterized protein [Source:UniProtKB/TrEMBL;Acc:F1SCY3] [ENSSSCT00000011437]		XM_001928671	Ssc.34955	100155467
A_72_P388338	115.501	42.0371	6.71309	5.50925	Detected	Detected	XM_001925954			Uncharacterized protein [Source:UniProtKB/TrEMBL;Acc:F1RVK8] [ENSSSCT00000017155]			Ssc.24519
A_72_P288519	1655.07	1061	10.6249	10.1263	Detected	Detected	AK235754		2014-03-05	Sus scrofa mRNA, clone:OVRM10111H05, expressed in ovary. [AK235754]		XM_001927572	Ssc.7478	100157340
A_72_P234752	1068.9	1944.48	9.99681	10.9968	Detected	Detected	AK343492			Sus scrofa mRNA, clone:ADR010079D01, expressed in adrenal gland. [AK343492]			Ssc.37905
A_72_P018781	85.813	60.2713	6.28545	6.04288	Detected	Detected	EW582207			rspl11_f6.y1 spl Sus scrofa cDNA 5', mRNA sequence [EW582207]			Ssc.69556
A_72_P347838	213.182	93.8442	7.6103	6.69231	Detected	Detected				Rep: DNA-directed RNA polymerase I subunit RPA14 - Schizosaccharomyces pombe (Fission yeast), partial (7%) [TC598289]
A_72_P365498	859.06	354.991	9.67845	8.57438	Detected	Detected
A_72_P097916	1326.74	1394.41	10.2997	10.5073	Detected	Detected	DN101677			1096516 MARC 4PIG Sus scrofa cDNA 5', mRNA sequence [DN101677]			Ssc.44122
A_72_P382738	430.522	1163.88	8.6547	10.2576	Detected	Detected				Rep: Ac1262 - Rattus norvegicus (Rat), partial (3%) [TC548291]
A_72_P356013	409.109	140.747	8.57325	7.27254	Detected	Detected
A_72_P139746	38.0774	398.318	5.14603	8.72609	Detected	Detected	BI338582			362409 MARC 1PIG Sus scrofa cDNA 5', mRNA sequence [BI338582]			Ssc.28561
A_72_P165476	147.66	79.9796	7.06201	6.45883	Detected	Detected	NM_001112692		FTO	Sus scrofa fat mass and obesity associated (FTO), mRNA [NM_001112692]		NM_001112692	Ssc.89561	100127165
A_72_P192082	2157.54	2652.23	11.0045	11.4428	Detected	Detected	XM_003125090		AFTPH	PREDICTED: Sus scrofa aftiphilin (AFTPH), mRNA [XM_003125090]		XM_003125090	Ssc.54601	100518778
A_72_P561764	32.3034	67.5298	4.92206	6.21179	Detected	Detected	XM_003133013			PREDICTED: Sus scrofa alpha-actinin-2-like, transcript variant 2 (LOC100157406), mRNA [XM_003133013]		XM_003359186	Ssc.763
A_72_P217552	582.438	295.38	9.11162	8.31377	Detected	Detected
A_72_P416738	187.786	42.6109	7.42011	5.53298	Detected	Detected				Rep: Baculoviral IAP repeat-containing protein 7 (Kidney inhibitor of apoptosis protein) (KIAP) (Melanoma inhibitor of apoptosis protein) (ML-IAP) (Livin) (RING finger protein 50). - Bos Taurus, partial (75%) [TC622271]	GO:0006916
A_72_P327533	148.037	164.229	7.06636	7.48801	Detected	Detected
A_72_P060236	49.0324	95.4664	5.49897	6.71524	Detected	Detected
A_72_P082161	149.603	95.2347	7.0842	6.7121	Detected	Detected	XM_003360042			Rep: Stau1 protein - Rattus norvegicus (Rat), partial (4%) [TC596120]		XM_003360042
A_72_P730888	169.849	2303.73	7.27254	11.2405	Detected	Detected	NM_001098599		TNNI3	Sus scrofa troponin I type 3 (cardiac) (TNNI3), mRNA [NM_001098599]		NM_001098599	Ssc.58011	100049696
A_72_P316938	32.1771	108.819	4.9172	6.9057	Detected	Detected
A_72_P543767	2630.08	1733.22	11.2949	10.8352	Detected	Detected	AY609835		LOC100155472	Sus scrofa clone Clu_3422.scr.msk.p1.Contig1, mRNA sequence. [AY609835]		XM_001928350	Ssc.7498	100155472
A_72_P318533	512.695	132.698	8.9253	7.19047	Detected	Detected
A_72_P473857	149.236	53.0623	7.07815	5.85642	Detected	Detected	XM_001928277		ZBTB10	Uncharacterized protein [Source:UniProtKB/TrEMBL;Acc:F1RXA0] [ENSSSCT00000006749]		XM_001928277	Ssc.82912	100151888
A_72_P404053	712.912	439.036	9.40983	8.86212	Detected	Detected				Rep: Uncharacterized protein YGR069W - Saccharomyces cerevisiae (Baker's yeast), partial (10%) [TC528976]
A_72_P501040	4346.12	5194.19	12.023	12.3934	Detected	Detected	DQ885197		MGST3	microsomal glutathione S-transferase 3 [Source:RefSeq peptide;Acc:NP_001038021] [ENSSSCT00000006933]			Ssc.10955	733607
A_72_P190966	90.8859	163.256	6.36684	7.48064	Detected	Detected
A_72_P182061	208.728	132.553	7.5796	7.18938	Detected	Detected	DN134737			999972 MARC 4PIG Sus scrofa cDNA 3', mRNA sequence [DN134737]			Ssc.12731
A_72_P214432	390.765	321.32	8.51705	8.42778	Detected	Detected
A_72_P208627	119.712	255.15	6.76203	8.11492	Detected	Detected	BX666914			BX666914 Sus Scrofa library (scac) Sus scrofa cDNA clone scac0026.a.17 3prim, mRNA sequence [BX666914]			Ssc.23011
A_72_P005151	1143.33	473.427	10.0862	8.96062	Detected	Detected	AK346313		GTF2I	Uncharacterized protein [Source:UniProtKB/TrEMBL;Acc:F1RJL2] [ENSSSCT00000008466]		XM_003361221	Ssc.1650	100513345
A_72_P037206	62.8497	77.9161	5.84627	6.42282	Detected	Detected				Rep: UL7 - Meleagrid herpesvirus 1 (Turkey herpesvirus), partial (8%) [TC614365]
A_72_P124301	97.6065	202.364	6.472	7.78489	Detected	Detected
A_72_P739924	9031.66	6975.55	13.1071	12.8264	Detected	Detected			ND1	NADH dehydrogenase subunit 1 [Source:RefSeq peptide;Acc:NP_008634] [ENSSSCT00000019660]				808501
A_72_P531707	380.887	207.361	8.47499	7.81755	Detected	Detected	EU714980		TRPM7	Uncharacterized protein [Source:UniProtKB/TrEMBL;Acc:F1RYM3] [ENSSSCT00000005121]		XM_003121515	Ssc.7120	100169932
A_72_P305954	114.067	70.7316	6.69421	6.28202	Detected	Detected	S83199		SLC8A1	Na+/Ca2+ exchanger isoform NACA3 {alternatively spliced} [swine, kidney, cortex, CTAL cells, mRNA Partial, 282 nt]. [S83199]			Ssc.16087	397365
A_72_P597099	299.406	882.827	8.10602	9.85518	Detected	Detected	AY609850		TSPAN6	Sus scrofa clone Clu_3547.scr.msk.p1.Contig4, mRNA sequence. [AY609850]			Ssc.56479	100154340
A_72_P177376	175.078	586.467	7.31869	9.26786	Detected	Detected	AK349941			Sus scrofa mRNA, clone:SKNB10098B09, expressed in skin. [AK349941]			Ssc.30907
A_72_P638643	365.93	765.505	8.41458	9.64898	Detected	Detected	NM_001097521		PGRMC2	Sus scrofa progesterone receptor membrane component 2 (PGRMC2), mRNA [NM_001097521]		NM_001097521	Ssc.10404	100048965
A_72_P037546	73.3593	48.7063	6.06759	5.73291	Detected	Detected				Rep: Kelch-like protein - Variola virus, partial (7%) [TC614558]
A_72_P492598	74.2826	73.5909	6.08608	6.34074	Detected	Detected	XM_001925575		LOC100157039	Uncharacterized protein [Source:UniProtKB/TrEMBL;Acc:F1S074] [ENSSSCT00000005056]		XM_001925575	Ssc.33978	100157039
A_72_P500340	960.82	1879.22	9.83663	10.9456	Detected	Detected	XM_001925381		IDE	PREDICTED: Sus scrofa insulin-degrading enzyme (IDE), mRNA [XM_001925381]		XM_001925381	Ssc.9109	100155309
A_72_P462059	4333.9	6058.97	12.0174	12.6212	Detected	Detected	NM_001097464		ATP5J2	Sus scrofa ATP synthase, H+ transporting, mitochondrial Fo complex, subunit F2 (ATP5J2), nuclear gene encoding mitochondrial protein, mRNA [NM_001097464]		NM_001097464	Ssc.76612	100037979
A_72_P245802	7107.26	6832.89	12.7398	12.7933	Detected	Detected	AK230496		CASP3	Sus scrofa mRNA, clone:AMP010002G08, expressed in alveolar macrophage. [AK230496]			Ssc.15886	397244
A_72_P227117	79.0616	83.3813	6.17283	6.51954	Detected	Detected				Rep: 1,4-Dihydroxy-2-naphtoate prenyltransferase - Haemophilus somnus (strain 129Pt) (Histophilus somni (strain 129Pt)), partial (5%) [TC628528]
A_72_P047696	38.3473	68.3437	5.15507	6.22999	Detected	Detected	XM_001929553		TMEM63B	Uncharacterized protein [Source:UniProtKB/TrEMBL;Acc:F1RQV6] [ENSSSCT00000001896]		XM_001929553	Ssc.29679	100151872
A_72_P393348	249.608	118.313	7.83962	7.03191	Detected	Detected
A_72_P017111	735.51	344.249	9.45683	8.52288	Detected	Detected	AK230827		SNX14	Uncharacterized protein [Source:UniProtKB/TrEMBL;Acc:F1S0H9] [ENSSSCT00000004747]			Ssc.24784	100156800
A_72_P653125	132.112	34.6322	6.9057	5.2184	Detected	Detected	XM_001927620		CYHR1	Uncharacterized protein [Source:UniProtKB/TrEMBL;Acc:F1RSP1] [ENSSSCT00000006482]		XM_001927620	Ssc.28262	100152459
A_72_P538703	363.059	58.0993	8.40385	5.99405	Detected	Detected	AK235241		MYBL2	Uncharacterized protein [Source:UniProtKB/TrEMBL;Acc:F1SDT3] [ENSSSCT00000008062]			Ssc.38821	100157175
A_72_P443319	485.468	50.2784	8.83734	5.77932	Detected	Detected	AK349159		LASS6	Uncharacterized protein [Source:UniProtKB/TrEMBL;Acc:F1S1W7] [ENSSSCT00000017338]		XM_003133459	Ssc.3541	100126279
A_72_P331773	404.037	150.676	8.55825	7.37099	Detected	Detected	AJ959905			AJ959905 KN404_2 Sus scrofa cDNA clone C0007750i24 3', mRNA sequence [AJ959905]			Ssc.46396
A_72_P500182	277.133	132.455	7.99281	7.188	Detected	Detected				Rep: RNA-binding protein 40 - Bos taurus (Bovine), partial (4%) [TC542339]
A_72_P260387	52.4282	84.272	5.59044	6.5352	Detected	Detected				Rep: Glutamate--tRNA(Gln) ligase - Thiomicrospira denitrificans (strain ATCC 33889 / DSM 1351), partial (5%) [TC549462]
A_72_P655357	281.949	81.4998	8.01908	6.48607	Detected	Detected	NM_001144119		SRPK3	Sus scrofa SRSF protein kinase 3 (SRPK3), mRNA [NM_001144119]		NM_001144119	Ssc.47870	100240720
A_72_P260457	281.413	86.7349	8.01651	6.5762	Detected	Detected	CJ017662			CJ017662 full-length enriched swine cDNA library, adult spleen Sus scrofa cDNA clone SPL01A070052 5', mRNA sequence [CJ017662]			Ssc.70088
A_72_P099101	110.714	26.2934	6.65036	4.79502	Detected	Detected	AJ964053			AJ964053 KN404_2 Sus scrofa cDNA clone C0007748o19 3', mRNA sequence [AJ964053]			Ssc.35202
A_72_P378268	154.006	128.746	7.12675	7.14821	Detected	Detected	XM_001928768			Rep: Inactive serine protease 35 precursor - Bos taurus (Bovine), partial (23%) [TC597654]		XM_001928768
A_72_P379338	400.284	120.781	8.5458	7.0606	Detected	Detected	AK344672		DLGAP5	Uncharacterized protein [Source:UniProtKB/TrEMBL;Acc:F1SSN9] [ENSSSCT00000005573]		XM_003121820	Ssc.19375	100511173
A_72_P188031	47.8347	27.7578	5.46634	4.88346	Detected	Detected	AJ949282			AJ949282 KN404_1 Sus scrofa cDNA clone C0007738g20 3', mRNA sequence [AJ949282]			Ssc.36833
A_72_P236497	136.224	101.871	6.94758	6.80977	Detected	Detected	AK348369			Sus scrofa mRNA, clone:OVRM10148E01, expressed in ovary. [AK348369]			Ssc.9701
A_72_P669032	99.6222	59.8559	6.50075	6.03362	Detected	Detected	XM_001927734		LOC100153754	Uncharacterized protein [Source:UniProtKB/TrEMBL;Acc:F1RU76] [ENSSSCT00000013816]		XM_003135351	Ssc.16873	100153754
A_72_P261847	349.267	117.171	8.34402	7.015	Detected	Detected	XM_003121613			PREDICTED: Sus scrofa DNA repair protein RAD51 homolog 1-like (LOC100525268), mRNA [XM_003121613]			Ssc.85824
A_72_P042931	620.673	2055.56	9.20206	11.0801	Detected	Detected				Rep: Phosphoribosyltransferase domain-containing protein 1 - Homo sapiens (Human), complete [TC521006]	GO:0005515|GO:0000287|GO:0005930|GO:0004422|GO:0005625|GO:0005575|GO:0008022|GO:0042803|GO:0042802|GO:0045964|GO:0008150|GO:0003674|GO:0006166|GO:0005737|GO:0051289|GO:0046100|GO:0019835|GO:0043025|GO:0007610|GO:0046651|GO:0002060|GO:0006164
A_72_P041866	1236	777.452	10.1949	9.67098	Detected	Detected	AY609574		LOC100518207	Uncharacterized protein [Source:UniProtKB/TrEMBL;Acc:F1STU7] [ENSSSCT00000016258]		XM_003129718	Ssc.44544	100518207
A_72_P746705	176.395	61.1426	7.32671	6.06273	Detected	Detected	NM_214434		CSN2	Sus scrofa casein beta (CSN2), mRNA [NM_214434]		NM_214434	Ssc.11181	404088
A_72_P556785	7905.5	12882	12.8962	13.7083	Detected	Detected	AK343390			Sus scrofa mRNA, clone:ADR010055E09, expressed in adrenal gland. [AK343390]		XM_003128374	Ssc.3356
A_72_P441045	447.55	170.14	8.71616	7.53728	Detected	Detected	NM_001004043		COFILIN	Sus scrofa COFILIN protein (COFILIN), mRNA [NM_001004043]		NM_001004043	Ssc.716	445532
A_72_P455637	220.968	59.6358	7.65878	6.02927	Detected	Detected	AK234716		LOC100157186	Uncharacterized protein [Source:UniProtKB/TrEMBL;Acc:F1SG44] [ENSSSCT00000000910]		XM_001926253	Ssc.31747	100157186
A_72_P502649	1027.6	487.719	9.9388	9.00388	Detected	Detected	AK347084		ZXDC	Sus scrofa mRNA, clone:MLN010103H02, expressed in mesenteric lymph nodes. [AK347084]		XM_001929425	Ssc.54669	100156021
A_72_P142226	57.8954	163.182	5.72843	7.48027	Detected	Detected	CN157886			946620 MARC 4PIG Sus scrofa cDNA 5', mRNA sequence [CN157886]			Ssc.26767
A_72_P132426	390.462	452.248	8.51603	8.90067	Detected	Detected	DN101700			1096541 MARC 4PIG Sus scrofa cDNA 5', mRNA sequence [DN101700]			Ssc.23953
A_72_P398128	42.3453	52.315	5.29467	5.83741	Detected	Detected
A_72_P046446	227.205	52.5878	7.69784	5.84388	Detected	Detected				Rep: Xsal-3' long form - Xenopus laevis (African clawed frog), partial (4%) [TC623220]
A_72_P279969	70.6089	82.4041	6.00742	6.50316	Detected	Detected
A_72_P283169	582.904	552.132	9.11274	9.18338	Detected	Detected				Rep: Nuclear protein NP60 - Bos taurus (Bovine), partial (6%) [TC533319]
A_72_P303209	155.836	106.669	7.1448	6.87613	Detected	Detected	NM_213991		DNASE1	Sus scrofa deoxyribonuclease I (DNASE1), mRNA [NM_213991]		NM_213991	Ssc.9	397051
A_72_P146871	505.827	215.088	8.90224	7.87248	Detected	Detected	NM_001012296		FZR1	Sus scrofa fizzy/cell division cycle 20 related 1 (Drosophila) (FZR1), mRNA [NM_001012296]		NM_001012296	Ssc.15894	497234
A_72_P393298	93.0661	82.6682	6.40274	6.50779	Detected	Detected	AW483132			51504 MARC 2PIG Sus scrofa cDNA 5', mRNA sequence [AW483132]			Ssc.80005
A_72_P232717	1620.42	2419.32	10.5977	11.3046	Detected	Detected	NM_001005348		TMBIM6	Sus scrofa transmembrane BAX inhibitor motif containing 6 (TMBIM6), mRNA [NM_001005348]		NM_001005348	Ssc.17527	396907
A_72_P441813	1057.61	741.792	9.98165	9.60079	Detected	Detected	NM_001105301		COPS2	Sus scrofa COP9 constitutive photomorphogenic homolog subunit 2 (Arabidopsis) (COPS2), mRNA [NM_001105301]		NM_001105301	Ssc.13757	100125956
A_72_P655183	69277.6	41141.8	15.936	15.4417	Detected	Detected	NM_001097478		RPL14	Sus scrofa ribosomal protein L14 (RPL14), mRNA [NM_001097478]		NM_001097478	Ssc.4519	100037994
A_72_P208452	969.014	1664.68	9.85082	10.7722	Detected	Detected	BX671174			BX671174 Sus Scrofa library (scac) Sus scrofa cDNA clone scac0032.g.12 5prim, mRNA sequence [BX671174]			Ssc.22934
A_72_P021346	420.229	291.124	8.61597	8.29344	Detected	Detected	XM_003128628		LOC100511390	PREDICTED: Sus scrofa RNA-binding protein 25-like (LOC100511390), mRNA [XM_003128628]		XM_003128666	Ssc.35160	100511390
A_72_P443104	422.074	141.674	8.6255	7.28295	Detected	Detected			BIRC6	Uncharacterized protein [Source:UniProtKB/TrEMBL;Acc:F1S401] [ENSSSCT00000009317]				100511750
A_72_P198252	1012.54	812.136	9.91945	9.73579	Detected	Detected				Rep: Isoform 3 of O75962 - Homo sapiens (Human), partial (3%) [TC531899]
A_72_P269214	134.272	70.4166	6.92782	6.27678	Detected	Detected				Rep: Possible DUP family - Prochlorococcus marinus (strain MIT 9515), partial (13%) [TC602157]
A_72_P241412	400.366	1124.22	8.54596	10.2094	Detected	Detected				Rep: Predicted protein - Ostreococcus lucimarinus (strain CCE9901), partial (6%) [TC599109]
A_72_P620364	3481.62	1734.67	11.6927	10.8381	Detected	Detected	NM_001164512		SLC25A3	Sus scrofa solute carrier family 25 (mitochondrial carrier; phosphate carrier), member 3 (SLC25A3), nuclear gene encoding mitochondrial protein, mRNA [NM_001164512]		NM_001164512	Ssc.42571	100302698
A_72_P583731	15481.2	8069.65	13.8475	13.0243	Detected	Detected	NM_001113287		LDHB	Sus scrofa lactate dehydrogenase B (LDHB), mRNA [NM_001113287]		NM_001113287	Ssc.71163	407246
A_72_P733868	57.8907	32.4313	5.72793	5.12002	Detected	Detected	AK239396		LOC100156227	Uncharacterized protein [Source:UniProtKB/TrEMBL;Acc:F1RVT0] [ENSSSCT00000001748]		XM_003128367	Ssc.7179	100156227
A_72_P183706	269.026	59.3773	7.95044	6.02397	Detected	Detected	CF361300			827624 MARC 3PIG Sus scrofa cDNA 5', mRNA sequence [CF361300]			Ssc.83154
A_72_P067531	10149.1	8638.74	13.2732	13.1093	Detected	Detected	AK235322		LOC100525755	Uncharacterized protein [Source:UniProtKB/TrEMBL;Acc:F1SV45] [ENSSSCT00000004034]		XM_003362009	Ssc.43386	100525755
A_72_P200337	74.4244	29.2983	6.08842	4.96806	Detected	Detected				Rep: AGAP009254-PA - Anopheles gambiae str. PEST, partial (5%) [TC582408]
A_72_P224147	100.185	61.7111	6.50789	6.07638	Detected	Detected				Rep: PREDICTED: mothers against decapentaplegic homolog 3 - Pan troglodytes, partial (65%) [TC539051]	GO:0005515|GO:0005862|GO:0030054|GO:0003700|GO:0015075|GO:0008016|GO:0010232|GO:0005764|GO:0009880|GO:0005622|GO:0007507|GO:0006937|GO:0003690|GO:0006936|GO:0006810|GO:0007179|GO:0043123|GO:0017015|GO:0001707|GO:0019904|GO:0030509|GO:0030165|GO:0045844|GO:0001889|GO:0045165|GO:0001503|GO:0005887|GO:0007420|GO:0048340|GO:0005921|GO:0002070|GO:0005922|GO:0045893|GO:0045892|GO:0008134|GO:0045732|GO:…
A_72_P167831	93.1024	110.351	6.40331	6.92737	Detected	Detected
A_72_P317258	251.01	166.973	7.84848	7.51031	Detected	Detected				Rep: Homeobox protein BEL1 homolog - Arabidopsis thaliana (Mouse-ear cress), partial (4%) [TC522516]
A_72_P443913	177.118	80.7561	7.33171	6.47253	Detected	Detected	NM_001160090		KDM2A	Sus scrofa lysine (K)-specific demethylase 2A (KDM2A), mRNA [NM_001160090]		NM_001160090	Ssc.24207	100294703
A_72_P454072	265.843	61.6875	7.93211	6.07562	Detected	Detected	AK345834			Uncharacterized protein [Source:UniProtKB/TrEMBL;Acc:F1SFR0] [ENSSSCT00000000287]		XM_003355403	Ssc.19561
A_72_P440986	178.8	125.532	7.34604	7.1133	Detected	Detected	NM_001145019		AGPAT6	Sus scrofa 1-acylglycerol-3-phosphate O-acyltransferase 6 (lysophosphatidic acid acyltransferase, zeta) (AGPAT6), mRNA [NM_001145019]		NM_001145019	Ssc.25146	100152836
A_72_P411333	103.901	46.3769	6.56126	5.66153	Detected	Detected
A_72_P465302	132.005	70.7451	6.90452	6.28237	Detected	Detected	NM_001195355		MOSPD2	Sus scrofa motile sperm domain containing 2 (MOSPD2), mRNA [NM_001195355]		NM_001195355	Ssc.82282	100153601
A_72_P286104	2130.09	1713.93	10.986	10.8165	Detected	Detected	XM_001928238		LOC100152655	PREDICTED: Sus scrofa lysM and putative peptidoglycan-binding domain-containing protein 4-like (LOC100152655), mRNA [XM_001928238]		XM_001928238	Ssc.18213	100152655
A_72_P675158	5444.72	2228.74	12.3574	11.195	Detected	Detected	NM_214063		HMGB2	Sus scrofa high mobility group box 2 (HMGB2), mRNA [NM_214063]		NM_214063	Ssc.226	397130
A_72_P273479	203.934	124.406	7.54647	7.09952	Detected	Detected	XM_001927940		ZNF268	Uncharacterized protein [Source:UniProtKB/TrEMBL;Acc:F1RIW0] [ENSSSCT00000010661]		XM_001927940	Ssc.39985	100154415
A_72_P171621	117.863	96.8369	6.74185	6.73599	Detected	Detected	EW313521			rpldo0116_k22.y1 ldo Sus scrofa cDNA 5', mRNA sequence [EW313521]			Ssc.41098
A_72_P747466	6733.64	4463.55	12.6605	12.1819	Detected	Detected	AK232664		BRP44	Uncharacterized protein [Source:UniProtKB/TrEMBL;Acc:F1RPU8] [ENSSSCT00000006909]		XM_003355069	Ssc.4836	100154777
A_72_P281839	48.4243	27.1879	5.48229	4.85322	Detected	Detected
A_72_P348933	548.833	225.149	9.0248	7.93605	Detected	Detected	BP161000			BP161000 full-length enriched swine cDNA library, adult thymus Sus scrofa cDNA clone THY010012B05 5', mRNA sequence [BP161000]			Ssc.11480
A_72_P245182	3561.92	4119.8	11.7261	12.0749	Detected	Detected	AJ954153			AJ954153 KN404_1 Sus scrofa cDNA clone C0007744b20 5', mRNA sequence [AJ954153]		XM_003358748	Ssc.15518
A_72_P773461	1559.94	183.688	10.5469	7.64786	Detected	Detected
A_72_P358171	81.574	39.5505	6.21648	5.42077	Detected	Detected
A_72_P496411	380.443	513.144	8.47252	9.07642	Detected	Detected	AY610209			Sus scrofa clone Clu_9717.scr.msk.p1.Contig2, mRNA sequence. [AY610209]		XM_001928592	Ssc.832
A_72_P295134	44.0044	87.2418	5.34573	6.58468	Detected	Detected
A_72_P489906	5421.8	16269.8	12.3516	14.0604	Detected	Detected	AK240270		PDLIM1	Uncharacterized protein [Source:UniProtKB/TrEMBL;Acc:F1SC51] [ENSSSCT00000011481]		XM_003359306	Ssc.3996	100155592
A_72_P105696	69.1078	25.0033	5.97769	4.72059	Detected	Detected				Rep: Uncharacterized protein C19orf50 - Canis familiaris, partial (22%) [TC521456]
A_72_P348158	213.678	169.812	7.61385	7.53422	Detected	Detected	XM_001928666		LOC100156612	Uncharacterized protein [Source:UniProtKB/TrEMBL;Acc:F1RST8] [ENSSSCT00000010220]		XM_001928666	Ssc.44020	100156612
A_72_P217002	148.528	77.6997	7.07232	6.4178	Detected	Detected				Rep: Centromeric protein E (CENP-E). - Canis familiaris, partial (6%) [TC539497]
A_72_P148186	333.745	672.975	8.27363	9.46037	Detected	Detected
A_72_P040766	66.5725	134.814	5.92555	7.21161	Detected	Detected	XM_003129177			Uncharacterized protein [Source:UniProtKB/TrEMBL;Acc:F1RRG7] [ENSSSCT00000009909]		XM_003129177	Ssc.76914
A_72_P086446	180.71	568.733	7.36111	9.22697	Detected	Detected				Rep: NAD(P)H-quinone oxidoreductase chain 3 - Chara vulgaris (Common stonewort), partial (11%) [TC566940]
A_72_P337823	712.572	1013.82	9.40839	10.0542	Detected	Detected	XM_001926090		PHACTR1	Uncharacterized protein [Source:UniProtKB/TrEMBL;Acc:F1RV81] [ENSSSCT00000001146]		XM_001926090	Ssc.48792	100153737
A_72_P004741	141.715	131.134	7.00402	7.17303	Detected	Detected				Rep: Isoform PIAS2 - Homo sapiens (Human), partial (89%) [TC519606]	GO:0005515|GO:0005862|GO:0030054|GO:0015075|GO:0008016|GO:0045202|GO:0015459|GO:0010232|GO:0015031|GO:0051259|GO:0005764|GO:0006886|GO:0007507|GO:0006937|GO:0006936|GO:0051924|GO:0006810|GO:0043123|GO:0003714|GO:0016925|GO:0019904|GO:0030165|GO:0045844|GO:0005887|GO:0007420|GO:0005921|GO:0005922|GO:0002070|GO:0045732|GO:0017124|GO:0008285|GO:0005886|GO:0005783|GO:0007264|GO:0048514|GO:0003924|GO:…
A_72_P166521	416.635	277.802	8.6022	8.22938	Detected	Detected	AK344464		LOC100157622	Uncharacterized protein [Source:UniProtKB/TrEMBL;Acc:F1S537] [ENSSSCT00000007547]		XM_001925987	Ssc.6579	100157622
A_72_P391978	1794.68	1413.68	10.7394	10.5263	Detected	Detected	XM_003356183			Uncharacterized protein [Source:UniProtKB/TrEMBL;Acc:F1SU01] [ENSSSCT00000003906]		XM_003356183
A_72_P652677	5364	2271.83	12.3382	11.2211	Detected	Detected	NM_214276		CS	Sus scrofa citrate synthase (CS), nuclear gene encoding mitochondrial protein, mRNA [NM_214276]		NM_214276	Ssc.16315	397519
A_72_P363443	637.198	614.531	9.24363	9.33651	Detected	Detected				Rep: Predicted protein - Monosiga brevicollis MX1, partial (25%) [TC585584]
A_72_P215627	97.0712	30.0059	6.46346	5.0066	Detected	Detected
A_72_P443889	53.2027	22.5416	5.61051	4.55898	Detected	Detected	XM_001927486		GCM1	Uncharacterized protein [Source:UniProtKB/TrEMBL;Acc:F1S7C5] [ENSSSCT00000002918]		XM_001927486	Ssc.27605	414910
A_72_P666610	421.474	1790.13	8.62247	10.8777	Detected	Detected	NM_001115155		GPX3	Sus scrofa glutathione peroxidase 3 (plasma) (GPX3), mRNA [NM_001115155]		NM_001115155	Ssc.79705	396598
A_72_P037321	50.2677	167.09	5.53164	7.51152	Detected	Detected
A_72_P378603	233.49	436.64	7.74203	8.85525	Detected	Detected	AK231171		LOC100157107	Sus scrofa mRNA, clone:ITT010006G08, expressed in intestine. [AK231171]			Ssc.54899	100157107
A_72_P348628	3538.63	1733.32	11.7175	10.8355	Detected	Detected	AK230667		RIOK2	Sus scrofa mRNA, clone:AMP010022F12, expressed in alveolar macrophage. [AK230667]		XM_003123812	Ssc.82351	100511553
A_72_P748495	86283.5	69979.1	16.2194	16.2786	Detected	Detected	DQ845172		B2M	Sus scrofa beta-2-microglobulin mRNA, partial cds. [DQ845172]			Ssc.73773	397033
A_72_P117471	105.062	320.206	6.57713	8.42297	Detected	Detected
A_72_P232712	311.44	41.8169	8.16621	5.50316	Detected	Detected	NM_001008690		MC1R	Sus scrofa melanocortin 1 receptor (alpha melanocyte stimulating hormone receptor) (MC1R), mRNA [NM_001008690]		NM_001008690	Ssc.42761	494018
A_72_P024306	538.42	215.258	8.99841	7.87365	Detected	Detected	NM_001044540		MEF2C	Sus scrofa myocyte enhancer factor 2C (MEF2C), mRNA [NM_001044540]		NM_001044540	Ssc.34788	733590
A_72_P252092	3441.07	1533.08	11.677	10.654	Detected	Detected
A_72_P568274	1238.45	1369.14	10.1979	10.4814	Detected	Detected	AK233940			Uncharacterized protein [Source:UniProtKB/TrEMBL;Acc:F1RPK5] [ENSSSCT00000007401]		XM_001925710	Ssc.6999
A_72_P242732	577.781	137.501	9.09998	7.23981	Detected	Detected	XM_003122587		SF1	Uncharacterized protein [Source:UniProtKB/TrEMBL;Acc:F1RQQ9] [ENSSSCT00000014232]		XM_003122587	Ssc.45367	100523886
A_72_P185121	2787.71	1589.36	11.3816	10.7045	Detected	Detected	NM_214320		CDKN3	Sus scrofa cyclin-dependent kinase inhibitor 3 (CDKN3), mRNA [NM_214320]		NM_214320	Ssc.7286	397589
A_72_P477007	64.7821	38.2171	5.89213	5.36834	Detected	Detected	XM_001927576		RAB44	Uncharacterized protein [Source:UniProtKB/TrEMBL;Acc:F1RVT2] [ENSSSCT00000001745]		XM_001927576	Ssc.79310	100153789
A_72_P326508	101.754	51.4963	6.53112	5.81316	Detected	Detected
A_72_P174116	44.8316	24.4834	5.3741	4.68911	Detected	Detected				Rep: Cirhin - Sus scrofa (Pig), partial (45%) [TC605057]
A_72_P339873	2059.12	1285.83	10.9358	10.3964	Detected	Detected				Rep: Exosome complex exonuclease MTR3 (EC 3.1.13.-) (mRNA transport regulator 3 homolog) (hMtr3) (Exosome component 6) (p11). - Canis familiaris, partial (8%) [TC584521]
A_72_P511065	326.348	127.249	8.24139	7.13218	Detected	Detected	AB280952		DCT	Sus scrofa DCT mRNA for dopachrome tautomerase, partial cds, clone: C0117M(6). [AB280952]			Ssc.42739	574066
A_72_P182191	282.005	378.818	8.01924	8.65954	Detected	Detected
A_72_P670130	415.269	374.819	8.59727	8.64539	Detected	Detected	AK230996		SCFD1	Uncharacterized protein [Source:UniProtKB/TrEMBL;Acc:F1SHF4] [ENSSSCT00000002206]		XM_001924814	Ssc.40043	100157840
A_72_P313813	54.8676	56.2418	5.65189	5.9456	Detected	Detected
A_72_P217707	383.891	457.53	8.48622	8.91453	Detected	Detected				Rep: NADH-ubiquinone oxidoreductase chain 3 - Candida orthopsilosis, partial (10%) [TC537591]
A_72_P419810	258.983	64.4278	7.89286	6.14508	Detected	Detected	NM_001144115		NOC3L	Sus scrofa nucleolar complex associated 3 homolog (S. cerevisiae) (NOC3L), mRNA [NM_001144115]		NM_001144115	Ssc.22524	100158153
A_72_P624895	3350.47	2829.61	11.6401	11.5399	Detected	Detected	NM_213976		CD163	Sus scrofa CD163 molecule (CD163), mRNA [NM_213976]		NM_213976	Ssc.5053	397031
A_72_P761476	2082.99	1397.65	10.9537	10.5103	Detected	Detected	NM_001142834		RSF1	Sus scrofa remodeling and spacing factor 1 (RSF1), mRNA [NM_001142834]		NM_001142834	Ssc.10185	100217384
A_72_P091741	61.8068	36.8779	5.8219	5.31396	Detected	Detected	BQ602768			MI-P-NA-aeq-b-03-1-UM.s1 MI-P-NA Sus scrofa cDNA clone MI-P-NA-aeq-b-03-1-UM 3', mRNA sequence [BQ602768]			Ssc.52296
A_72_P035921	1012	467.478	9.91805	8.9451	Detected	Detected	NM_213772		IFNAR1	Sus scrofa interferon (alpha, beta and omega) receptor 1 (IFNAR1), mRNA [NM_213772]		NM_213772	Ssc.11381	396658
A_72_P682135	3221.4	1943.88	11.5835	10.9963	Detected	Detected	AK234405		RAN	Uncharacterized protein [Source:UniProtKB/TrEMBL;Acc:F1RFQ7] [ENSSSCT00000010685]		XM_001925433	Ssc.51883	397655
A_72_P428649	118.444	130.904	6.7488	7.16996	Detected	Detected	AK344698			Sus scrofa mRNA, clone:DCI010111B12, expressed in dendritic cells (immature). [AK344698]			Ssc.17005
A_72_P367268	62.1473	39.4366	5.83027	5.41654	Detected	Detected
A_72_P540298	3988.71	8167.54	11.8929	13.0402	Detected	Detected	AK237209		GLO1	Sus scrofa mRNA, clone:SPL010012A12, expressed in spleen. [AK237209]		XM_001927957	Ssc.1094	100156085
A_72_P115621	347.488	227.353	8.3371	7.94994	Detected	Detected	XM_001927227		LOC100157025	Uncharacterized protein [Source:UniProtKB/TrEMBL;Acc:F1S5P0] [ENSSSCT00000011604]		XM_001927227	Ssc.14286	100157025
A_72_P230177	35.0145	80.1808	5.03037	6.46281	Detected	Detected				Rep: MGC140667 protein - Bos taurus (Bovine), partial (63%) [TC547928]	GO:0005515|GO:0000910|GO:0008284|GO:0006470|GO:0016787|GO:0005783|GO:0006613|GO:0005977|GO:0016021|GO:0005048
A_72_P379328	182.233	249.43	7.37438	8.07999	Detected	Detected
A_72_P019641	601.551	506.913	9.15854	9.06007	Detected	Detected				Rep: Predicted protein - Chlamydomonas reinhardtii, partial (12%) [TC590063]
A_72_P257027	25727.6	25729.2	14.5605	14.7405	Detected	Detected	NM_001134823		SEPP1	Sus scrofa selenoprotein P, plasma, 1 (SEPP1), mRNA [NM_001134823]		NM_001134823	Ssc.8479	100037964
A_72_P403598	164.022	82.3686	7.22147	6.502	Detected	Detected				Rep: EGLN3 protein - Homo sapiens (Human), partial (39%) [TC528733]
A_72_P543473	1541.19	698.89	10.5301	9.5128	Detected	Detected	AK344634			Sus scrofa mRNA, clone:DCI010089F10, expressed in dendritic cells (immature). [AK344634]			Ssc.27587
A_72_P427429	308.009	74.953	8.14908	6.36706	Detected	Detected
A_72_P211492	515.609	359.965	8.93386	8.59229	Detected	Detected				Rep: WD repeat-containing protein 89 - Bos taurus (Bovine), complete [TC549198]
A_72_P138531	197.46	783.132	7.49654	9.68187	Detected	Detected
A_72_P106731	46.571	71.1751	5.42535	6.29097	Detected	Detected
A_72_P176821	36.4924	24.2941	5.09107	4.67691	Detected	Detected
A_72_P455180	352.492	197.266	8.35787	7.74903	Detected	Detected	DB791121			Uncharacterized protein [Source:UniProtKB/TrEMBL;Acc:F1SLW9] [ENSSSCT00000000719]			Ssc.89843
A_72_P607263	79.104	25.6387	6.17343	4.76085	Detected	Detected	NM_214325		RHOT2	Sus scrofa ras homolog gene family, member T2 (RHOT2), nuclear gene encoding mitochondrial protein, mRNA [NM_214325]		NM_214325	Ssc.78739	397596
A_72_P068556	52.4636	69.014	5.5913	6.24528	Detected	Detected	EU056577		RDH10	Retinol dehydrogenase 10 [Source:UniProtKB/TrEMBL;Acc:A7UGB0] [ENSSSCT00000006775]			Ssc.62754	100127136
A_72_P387968	196.045	149.08	7.48597	7.35687	Detected	Detected				Rep: ORF40g - Pinus koraiensis (Korean pine), partial (35%) [TC587641]
A_72_P032421	816.368	605.645	9.6068	9.31572	Detected	Detected
A_72_P675703	3114.91	2760.64	11.531	11.5042	Detected	Detected	AK233258		FBXW4	Uncharacterized protein [Source:UniProtKB/TrEMBL;Acc:F1S8T9] [ENSSSCT00000011558]		XM_001924973	Ssc.20217	100157051
A_72_P043611	139.044	135.511	6.97685	7.21934	Detected	Detected
A_72_P378293	108.351	49.3129	6.62037	5.75087	Detected	Detected	EW054330			rpigcb_10329.y1 cty Sus scrofa cDNA 5', mRNA sequence [EW054330]			Ssc.54825
A_72_P687019	13462.1	12781.1	13.6648	13.6927	Detected	Detected	AK347783		LOC100153485	Uncharacterized protein [Source:UniProtKB/TrEMBL;Acc:F1SB63] [ENSSSCT00000004476]		XM_001928205	Ssc.56090	100153485
A_72_P231157	66.5027	43.5188	5.92413	5.56353	Detected	Detected
A_72_P165441	2634.59	7907.39	11.2975	12.9963	Detected	Detected	NM_001083932		ITGAV	Sus scrofa integrin, alpha V (vitronectin receptor, alpha polypeptide, antigen CD51) (ITGAV), mRNA [NM_001083932]		NM_001083932	Ssc.15932	397285
A_72_P418519	668.216	3393.28	9.30929	11.7973	Detected	Detected				Rep: Predicted protein - Botryotinia fuckeliana (strain B05.10) (Noble rot fungus) (Botrytiscinerea), partial (14%) [TC570245]
A_72_P712598	18802.4	6432.06	14.1371	12.7074	Detected	Detected	NM_001114062		SLA-DQA	Sus scrofa MHC class II, DQ alpha (SLA-DQA), mRNA [NM_001114062]		NM_001114062	Ssc.31763	100135044
A_72_P687306	109.071	223.105	6.62932	7.92544	Detected	Detected	AK233309		TF	Sus scrofa mRNA, clone:LVRM10119H05, expressed in liver. [AK233309]		XM_003358558	Ssc.49644	396996
A_72_P296864	2497.08	4874.26	11.2158	12.3018	Detected	Detected				Rep: PREDICTED: NEDD8 ultimate buster-1 isoform 1 - Macaca mulatta, partial (6%) [TC525824]
A_72_P119696	66.6503	27.3171	5.92798	4.8594	Detected	Detected				Rep: Probable phosphoribosyl transferase - Pseudomonas aeruginosa, partial (7%) [TC552705]
A_72_P371548	36.8352	37.5438	5.10288	5.34297	Detected	Detected				Rep: Centaurin-delta 3 (Cnt-d3) (Arf-GAP, Rho-GAP, ankyrin repeat and pleckstrin homology domain-containing protein 3). - Bos Taurus, partial (14%) [TC537175]
A_72_P368958	8103.32	9334.83	12.9333	13.2262	Detected	Detected	AK348242			Sus scrofa mRNA, clone:OVRM10105G09, expressed in ovary. [AK348242]			Ssc.27614
A_72_P379063	107.552	87.7879	6.60998	6.59481	Detected	Detected
A_72_P237887	97.7348	50.7799	6.47362	5.7923	Detected	Detected				Rep: PREDICTED: ankyrin repeat domain 47 - Pan troglodytes, partial (18%) [TC551492]
A_72_P425664	123.45	60.8496	6.8082	6.0563	Detected	Detected	AK345970		LOC100520066	Uncharacterized protein [Source:UniProtKB/TrEMBL;Acc:F1RLE8] [ENSSSCT00000015533]		XM_003123848	Ssc.42019	100520066
A_72_P495953	3152.58	3287.25	11.5464	11.7531	Detected	Detected	AK231597		TXNL4A	Uncharacterized protein [Source:UniProtKB/TrEMBL;Acc:F1RZA0] [ENSSSCT00000006353]		XM_001924851	Ssc.17509	100155820
A_72_P195542	892.28	1029.47	9.73095	10.0801	Detected	Detected	XM_003129979		LOC100512427	PREDICTED: Sus scrofa adipocyte adhesion molecule-like (LOC100512427), mRNA [XM_003129979]		XM_003129979	Ssc.30963	100512427
A_72_P335763	230.781	77.7851	7.72309	6.41891	Detected	Detected	BW974545			BW974545 full-length enriched swine cDNA library, adult periphral blood mononuclear cell Sus scrofa cDNA clone PBL010095F12 5', mRNA sequence [BW974545]			Ssc.13615
A_72_P066261	459.106	42.7952	8.75431	5.53836	Detected	Detected
A_72_P376453	74.5002	46.3392	6.08962	5.66016	Detected	Detected
A_72_P207637	60.3306	133.811	5.78776	7.20202	Detected	Detected				Rep: Predicted protein - Physcomitrella patens subsp. patens, partial (5%) [TC547492]
A_72_P349423	3276.55	771.009	11.6044	9.65857	Detected	Detected	AY609542		PTTG1	Securin [Source:UniProtKB/Swiss-Prot;Acc:Q9BDP6] [ENSSSCT00000018544]		XM_003134092	Ssc.11630	397015
A_72_P354138	49.8612	45.3207	5.52285	5.62788	Detected	Detected
A_72_P643885	588.82	1425.69	9.12822	10.5368	Detected	Detected	AK235357		RHOB	Sus scrofa mRNA, clone:OVRM10072B12, expressed in ovary. [AK235357]			Ssc.26417	100144503
A_72_P098596	2135.11	10885.7	10.9884	13.4628	Detected	Detected				Rep: TPR domain protein - Roseovarius sp. 217, partial (7%) [TC566282]
A_72_P011386	56.3661	420.808	5.6906	8.80547	Detected	Detected	BX672277			BX672277 Sus Scrofa library (scac) Sus scrofa cDNA clone scac0036.h.08 3prim, mRNA sequence [BX672277]			Ssc.20653
A_72_P554556	124.974	398.919	6.82594	8.72893	Detected	Detected	NM_001142669		TEF1	Sus scrofa transcriptional enhancer factor 1 (TEF1), mRNA [NM_001142669]		NM_001142669	Ssc.82523	100216478
A_72_P371063	219.953	695.018	7.65336	9.50558	Detected	Detected				Rep: Glypican 3 - Bos taurus (Bovine), partial (22%) [TC575251]
A_72_P407978	692.921	168.703	9.36887	7.52489	Detected	Detected	AK232087		PES1	Uncharacterized protein [Source:UniProtKB/TrEMBL;Acc:F1RPE5] [ENSSSCT00000010967]			Ssc.4404	100154050
A_72_P369178	94.5023	152.445	6.42364	7.38548	Detected	Detected	AJ657469			AJ657469 KN277 Sus scrofa cDNA clone C0005195_L03, mRNA sequence [AJ657469]			Ssc.52917
A_72_P546131	244.371	162.004	7.81038	7.47053	Detected	Detected	AK346867		ADK	Uncharacterized protein [Source:UniProtKB/TrEMBL;Acc:F1S2G5] [ENSSSCT00000011292]		XM_003359241	Ssc.20966	100154626
A_72_P329008	979.758	1171.4	9.86956	10.2665	Detected	Detected	AK346436			Sus scrofa mRNA, clone:LVRM10178G10, expressed in liver. [AK346436]		XM_003359211	Ssc.22460
A_72_P178031	9248.83	32434.6	13.1402	15.1159	Detected	Detected	NM_213880		C-JUN	Sus scrofa C-JUN protein (C-JUN), mRNA [NM_213880]		NM_213880	Ssc.9075	396913
A_72_P153831	114.955	86.3988	6.70671	6.5711	Detected	Detected	AK347759		LPCAT2	Uncharacterized protein [Source:UniProtKB/TrEMBL;Acc:F1RF12] [ENSSSCT00000003129]		XM_003126977	Ssc.19596	100517894
A_72_P241432	49.5986	45.8133	5.51572	5.64397	Detected	Detected
A_72_P128486	91.0729	40.5382	6.36953	5.45538	Detected	Detected	XM_003130506		LOC100516506	Uncharacterized protein [Source:UniProtKB/TrEMBL;Acc:F1S9J9] [ENSSSCT00000011842]		XM_003130506	Ssc.20352	100516506
A_72_P190921	1890.19	2928.09	10.8111	11.5869	Detected	Detected
A_72_P280254	3970.58	3307.81	11.8876	11.7635	Detected	Detected	XM_001927696		LOC100153625	PREDICTED: Sus scrofa PDCL protein, transcript variant 1 (LOC100153625), mRNA [XM_001927696]		XM_001927696	Ssc.5703	100153625
A_72_P080436	2044.16	434.227	10.9244	8.84888	Detected	Detected				Rep: Cytoglobin - Homo sapiens (Human), complete [TC574488]	GO:0043005|GO:0005737|GO:0004601|GO:0033746|GO:0043025|GO:0033749|GO:0006979
A_72_P320212	5270.11	2190.48	12.3127	11.1689	Detected	Detected	NM_001044544		TUBA1B	Sus scrofa tubulin, alpha 1b (TUBA1B), mRNA [NM_001044544]		NM_001044544	Ssc.94267	733594
A_72_P415633	903.757	731.466	9.75083	9.58155	Detected	Detected
A_72_P538908	739.835	420.643	9.46606	8.80513	Detected	Detected	NM_001128482		MGAT2	Sus scrofa mannosyl (alpha-1,6-)-glycoprotein beta-1,2-N-acetylglucosaminyltransferase (MGAT2), mRNA [NM_001128482]		NM_001128482	Ssc.43963	100151745
A_72_P172781	2735.31	1698.98	11.3536	10.8037	Detected	Detected	XM_001927375		NSMAF	PREDICTED: Sus scrofa neutral sphingomyelinase (N-SMase) activation associated factor (NSMAF), mRNA [XM_001927375]		XM_001927375	Ssc.22275	100153039
A_72_P012651	40.325	23.9366	5.23024	4.6527	Detected	Detected	CV877826			PDUts1169G08 Porcine testis cDNA library I Sus scrofa cDNA clone PDUts1169G08 5' similar to homologue to gb [CV877826]			Ssc.33781
A_72_P105516	208.926	123.262	7.58099	7.08594	Detected	Detected	AK234721			Sus scrofa mRNA, clone:OVRM10011A04, expressed in ovary. [AK234721]			Ssc.49957
A_72_P089296	71.9011	33.8491	6.03771	5.18546	Detected	Detected				Rep: BAT2D1 protein - Bos taurus (Bovine), partial (5%) [TC527383]
A_72_P273129	249.325	128.589	7.83843	7.14555	Detected	Detected			CHD1L	Uncharacterized protein [Source:UniProtKB/TrEMBL;Acc:F1SDB8] [ENSSSCT00000007340]				100154153
A_72_P279984	97.388	72.341	6.46815	6.31608	Detected	Detected
A_72_P392433	86.1429	97.4918	6.29104	6.74601	Detected	Detected	NM_001123147		NOTCH4	Sus scrofa notch 4 (NOTCH4), mRNA [NM_001123147]		NM_001123147	Ssc.19157	100144522
A_72_P015931	64.4742	35.6584	5.88491	5.26078	Detected	Detected				Rep: Predicted protein - Botryotinia fuckeliana (strain B05.10) (Noble rot fungus) (Botrytiscinerea), partial (4%) [TC610517]
A_72_P153871	1036.04	686.587	9.95062	9.48778	Detected	Detected				Rep: SH2B adaptor protein 2 - Mus musculus (Mouse), partial (24%) [TC599192]
A_72_P496416	972.069	264.957	9.85591	8.16621	Detected	Detected	AK238843			Sus scrofa mRNA, clone:THY010036B11, expressed in thymus. [AK238843]		XM_003358186	Ssc.9158
A_72_P489124	2869.4	1760.33	11.4203	10.8553	Detected	Detected	AK351790		COG2	Uncharacterized protein [Source:UniProtKB/TrEMBL;Acc:F1RG46] [ENSSSCT00000011149]		XM_001924638	Ssc.19248	100151825
A_72_P762367	103.74	193.447	6.55881	7.72309	Detected	Detected	AK230481			Sus scrofa mRNA, clone:AMP010001F07, expressed in alveolar macrophage. [AK230481]		XM_001925253	Ssc.43810
A_72_P304064	519.588	232.956	8.94432	7.9857	Detected	Detected	CN157938			946681 MARC 4PIG Sus scrofa cDNA 5', mRNA sequence [CN157938]		XM_003358933	Ssc.85261
A_72_P479042	59.3322	39.6478	5.76366	5.42495	Detected	Detected	XM_001926162			Uncharacterized protein [Source:UniProtKB/TrEMBL;Acc:F1S2M9] [ENSSSCT00000002665]		XM_003356762	Ssc.91596
A_72_P196447	488.555	138.622	8.84702	7.25154	Detected	Detected	XM_001928230			Uncharacterized protein [Source:UniProtKB/TrEMBL;Acc:F1SSK5] [ENSSSCT00000005590]		XM_001928230	Ssc.24407
A_72_P137856	2567.29	4655.96	11.2583	12.2422	Detected	Detected
A_72_P141791	250.102	54.6305	7.84327	5.89824	Detected	Detected	NM_001137637		DBF4	Sus scrofa DBF4 homolog (S. cerevisiae) (DBF4), mRNA [NM_001137637]		NM_001137637	Ssc.26665	100192446
A_72_P242857	401.312	292.956	8.55034	8.30123	Detected	Detected	AK349317		KLHL2	Uncharacterized protein [Source:UniProtKB/TrEMBL;Acc:F1RWC7] [ENSSSCT00000009698]		XM_003128989	Ssc.5842	100511391
A_72_P345943	37.2655	41.7703	5.11896	5.50107	Detected	Detected	AJ942217			AJ942217 CSEQRAN17 Sus scrofa cDNA clone C0007320b12 3', mRNA sequence [AJ942217]			Ssc.10198
A_72_P315063	57.287	25.4163	5.71314	4.74652	Detected	Detected	XM_001925109			Uncharacterized protein [Source:UniProtKB/TrEMBL;Acc:F1RRS2] [ENSSSCT00000006543]			Ssc.81164
A_72_P001696	104.726	28.9273	6.5727	4.94646	Detected	Detected	DR066038			rp16786 Normalized porcine adipose tissues cDNA library Sus scrofa cDNA, mRNA sequence [DR066038]			Ssc.37630
A_72_P367483	296.814	336.947	8.09311	8.49498	Detected	Detected
A_72_P441624	124.538	145.463	6.821	7.31773	Detected	Detected	NM_001166321		IFN-DELTA-2	Sus scrofa interferon-delta-2 (IFN-DELTA-2), mRNA [NM_001166321]		NM_001166321	Ssc.95871	100310807
A_72_P115166	1513.05	466.343	10.5017	8.94245	Detected	Detected
A_72_P029936	62.0205	67.3213	5.82735	6.20822	Detected	Detected	AK235075		CYBRD1	cytochrome b reductase 1 [Source:RefSeq peptide;Acc:NP_001121924] [ENSSSCT00000017363]			Ssc.43889	100144591
A_72_P276119	159.147	142.867	7.17573	7.29446	Detected	Detected	XM_003130097		LOC100524099	PREDICTED: Sus scrofa pleckstrin homology domain-containing family A member 6-like (LOC100524099), mRNA [XM_003130097]		XM_003357383	Ssc.3730	100524099
A_72_P270019	191.788	198.104	7.45343	7.75464	Detected	Detected
A_72_P660753	3983.16	3803.34	11.8908	11.9571	Detected	Detected	AY610425		RSRC2	Uncharacterized protein [Source:UniProtKB/TrEMBL;Acc:F1REW7] [ENSSSCT00000010733]			Ssc.32264	100154492
A_72_P376808	73.522	334.655	6.07115	8.48335	Detected	Detected				Rep: Similarity - Candida glabrata (Yeast) (Torulopsis glabrata), partial (18%) [TC535527]
A_72_P246352	228.963	120.776	7.70936	7.06051	Detected	Detected	XM_003131304			Uncharacterized protein [Source:UniProtKB/TrEMBL;Acc:F1RRU6] [ENSSSCT00000018837]		XM_003131300	Ssc.35077
A_72_P632095	44.0993	33.4248	5.34964	5.1685	Detected	Detected	NM_214277		ANPEP	Sus scrofa alanyl (membrane) aminopeptidase (ANPEP), mRNA [NM_214277]		NM_214277	Ssc.820	397520
A_72_P423644	76.9805	77.505	6.13183	6.41443	Detected	Detected	XM_001928477		LOC100155377	Uncharacterized protein [Source:UniProtKB/TrEMBL;Acc:F1SRG5] [ENSSSCT00000012352]		XM_001928477	Ssc.27099	100155377
A_72_P025206	228.976	255.767	7.70953	8.11889	Detected	Detected
A_72_P292954	220.522	204.911	7.65623	7.80314	Detected	Detected	AK232708		TFDP2	Sus scrofa mRNA, clone:LVRM10010C11, expressed in liver. [AK232708]		XM_003132449	Ssc.847	100620214
A_72_P153611	4724.97	3980.44	12.1433	12.0214	Detected	Detected	AK238194		LOC100520025	Uncharacterized protein [Source:UniProtKB/TrEMBL;Acc:F1RXR2] [ENSSSCT00000001071]		XM_003355705	Ssc.5966	100520025
A_72_P436109	199.95	110.136	7.51641	6.92492	Detected	Detected				Rep: Predicted protein - Chlamydomonas reinhardtii, partial (6%) [TC533595]
A_72_P198097	207.79	343.95	7.57291	8.52083	Detected	Detected
A_72_P165461	112.055	32.7898	6.66727	5.13913	Detected	Detected	NM_214238		SPRP	Sus scrofa small proline-rich protein (SPRP), mRNA [NM_214238]		NM_214238	Ssc.725	397469
A_72_P040191	127.801	75.0867	6.85846	6.37033	Detected	Detected	CF177013			805449 MARC 3PIG Sus scrofa cDNA 5', mRNA sequence [CF177013]			Ssc.18363
A_72_P161706	1691.28	1116.68	10.6505	10.201	Detected	Detected				Rep: TldD/PmbA family protein - Roseobacter sp. SK209-2-6, partial (4%) [TC522261]
A_72_P422374	287.967	66.7773	8.05098	6.19365	Detected	Detected	DV224896			EST-AR111G08 Infected Porcine Spleen cDNA library Sus scrofa cDNA clone AR111G08, mRNA sequence [DV224896]			Ssc.53443
A_72_P444186	121.192	229.394	6.78246	7.96271	Detected	Detected	XM_003132469		LOC100519976	Type-1 angiotensin II receptor [Source:UniProtKB/Swiss-Prot;Acc:P30555] [ENSSSCT00000012803]		XM_003132469	Ssc.19059	100519976
A_72_P233427	616.394	969.305	9.19228	9.98566	Detected	Detected				Rep: Peroxisomal membrane protein 2 - Bos taurus (Bovine), complete [TC573119]	GO:0050661|GO:0005515|GO:0014070|GO:0005516|GO:0043627|GO:0005886|GO:0009408|GO:0045471|GO:0010181|GO:0050660|GO:0008016|GO:0006941|GO:0007267|GO:0045202|GO:0042582|GO:0007268|GO:0005741|GO:0005634|GO:0045776|GO:0042803|GO:0030425|GO:0006118|GO:0005829|GO:0006809|GO:0005739|GO:0003674|GO:0005737|GO:0006936|GO:0045909|GO:0033197|GO:0046676|GO:0045822|GO:0005779|GO:0005778|GO:0001666|GO:0031965|GO:…
A_72_P500545	970.135	1469.98	9.85328	10.5834	Detected	Detected	AK239529			Sus scrofa mRNA, clone:THY010111B12, expressed in thymus. [AK239529]			Ssc.9714
A_72_P272904	245.371	786.312	7.81725	9.68701	Detected	Detected
A_72_P520681	704.209	901.016	9.3918	9.88312	Detected	Detected
A_72_P357763	604.011	1392.62	9.1646	10.5054	Detected	Detected
A_72_P569024	179.446	55.0637	7.35023	5.91167	Detected	Detected	NM_001102680		CD1D	Sus scrofa CD1d molecule (CD1D), mRNA [NM_001102680]		NM_001102680	Ssc.52038	100124526
A_72_P043486	114.819	46.035	6.70508	5.64997	Detected	Detected				Rep: HHSL751 - Homo sapiens (Human), partial (9%) [TC545135]
A_72_P157716	54.246	3692.57	5.63573	11.9171	Detected	Detected	AK233156			Sus scrofa mRNA, clone:LVRM10091G04, expressed in liver. [AK233156]			Ssc.9102
A_72_P213942	136.77	56.6489	6.9535	5.9568	Detected	Detected
A_72_P248997	194.622	184.048	7.47419	7.65165	Detected	Detected
A_72_P716823	68.5886	1737.89	5.96631	10.84	Detected	Detected	NM_001038626		AKR1CL1	Sus scrofa aldo-keto reductase family 1, member C-like 1 (AKR1CL1), mRNA [NM_001038626]		NM_001038626	Ssc.11273	654406
A_72_P355658	61.1638	27.6297	5.80746	4.8762	Detected	Detected	DY411161			1515872 MARC 3PIG Sus scrofa cDNA 5', mRNA sequence [DY411161]			Ssc.47374
A_72_P741522	1925.68	1406.2	10.8352	10.5187	Detected	Detected	AK232644		ATP5F1	Uncharacterized protein [Source:UniProtKB/TrEMBL;Acc:F1SBN7] [ENSSSCT00000007437]		XM_003355244	Ssc.54804	100154817
A_72_P081721	1052.83	1077.66	9.97386	10.1495	Detected	Detected	AK240207			Sus scrofa mRNA, clone:UTR010040G10, expressed in uterus. [AK240207]
A_72_P235297	66.2122	94.4178	5.91911	6.69916	Detected	Detected	EW256015			rhyp02c_i4.y1 hyp Sus scrofa cDNA 5', mRNA sequence [EW256015]			Ssc.91580
A_72_P592214	888.093	869.863	9.7254	9.83637	Detected	Detected	AY772414			Uncharacterized protein [Source:UniProtKB/TrEMBL;Acc:F1SBN8] [ENSSSCT00000007436]		XM_003355242	Ssc.4756
A_72_P288739	63.8601	25.0047	5.87012	4.72075	Detected	Detected	AB271934		SOX18	Sus scrofa SOX18 mRNA for transcription factor SOX-18, partial cds. [AB271934]			Ssc.15360	100049667
A_72_P588696	449.359	155.957	8.72297	7.41718	Detected	Detected	NM_001001261		POAT1-1	Sus scrofa organic anion transporter-like (POAT1-1), mRNA [NM_001001261]		NM_001001261	Ssc.15835	397223
A_72_P404823	1352.46	821.359	10.3278	9.75083	Detected	Detected
A_72_P477534	133.541	48.8757	6.92129	5.738	Detected	Detected				Uncharacterized protein [Source:UniProtKB/TrEMBL;Acc:F1RID3] [ENSSSCT00000002006]
A_72_P692939	4197.07	1254.64	11.9731	10.3649	Detected	Detected	NM_214181		PIAP	Sus scrofa inhibitor of apoptosis-like (PIAP), mRNA [NM_214181]		NM_214181	Ssc.16110	397374
A_72_P040341	2526.2	9380.22	11.2313	13.2306	Detected	Detected	CF179182			813277 MARC 3PIG Sus scrofa cDNA 5', mRNA sequence [CF179182]			Ssc.18400
A_72_P594094	62.2558	89.1318	5.8322	6.61712	Detected	Detected	NM_001025215		CFL2	Sus scrofa cofilin 2 (muscle) (CFL2), mRNA [NM_001025215]		NM_001025215	Ssc.7645	497233
A_72_P677517	2204.25	1438.29	11.0324	10.5504	Detected	Detected	AK351384			Sus scrofa mRNA, clone:THY010001A08, expressed in thymus. [AK351384]		XM_003359692	Ssc.9309
A_72_P077416	190.637	24.2178	7.4439	4.67149	Detected	Detected	NM_001097415		LY86	Sus scrofa lymphocyte antigen 86 (LY86), mRNA [NM_001097415]		NM_001097415	Ssc.23404	396639
A_72_P475140	3107.61	2697.27	11.5279	11.4697	Detected	Detected	NM_214361		MCL1	Sus scrofa myeloid cell leukemia sequence 1 (BCL2-related) (MCL1), nuclear gene encoding mitochondrial protein, mRNA [NM_214361]		NM_214361	Ssc.13766	397648
A_72_P275699	8458.26	16552.6	12.999	14.0826	Detected	Detected	AK343799		LOC100518811	Uncharacterized protein [Source:UniProtKB/TrEMBL;Acc:F1SMN6] [ENSSSCT00000018047]		XM_003134698	Ssc.54555	100518811
A_72_P388758	78.2038	134.259	6.15369	7.20655	Detected	Detected
A_72_P169471	221.13	175.298	7.66001	7.5794	Detected	Detected	AJ963500			AJ963500 KN404_2 Sus scrofa cDNA clone C0007754b17 5', mRNA sequence [AJ963500]			Ssc.87647
A_72_P036976	53.0497	26.0698	5.60685	4.78383	Detected	Detected				Rep: Uncharacterized protein ENSP00000383461 - Homo sapiens (Human), partial (24%) [TC614261]
A_72_P708050	42.6976	251.347	5.30576	8.09503	Detected	Detected	NM_214246		CES3	Sus scrofa carboxylesterase 3 (CES3), mRNA [NM_214246]		NM_214246	Ssc.94424	397478
A_72_P664867	128.104	100.037	6.86202	6.78321	Detected	Detected	NM_213877		LOC396905	Sus scrofa acrosin inhibitor (LOC396905), mRNA [NM_213877]		NM_213877	Ssc.724	396905
A_72_P620119	1325.05	1844.45	10.298	10.9226	Detected	Detected	NM_214204		PKIA	Sus scrofa protein kinase (cAMP-dependent, catalytic) inhibitor alpha (PKIA), mRNA [NM_214204]		NM_214204	Ssc.526	397408
A_72_P327093	38.6873	27.3085	5.16802	4.8588	Detected	Detected
A_72_P389273	192.147	273.04	7.45623	8.20766	Detected	Detected
A_72_P412683	122.33	185.094	6.79574	7.66128	Detected	Detected				Rep: Phosphatidylinositol-4-phosphate 3-kinase C2 domain-containing alpha polypeptide - Homo sapiens (Human), partial (9%) [TC620027]
A_72_P122201	61.9255	38.7375	5.82439	5.38699	Detected	Detected				Rep: Ras GTPase-activating protein 4 - Homo sapiens (Human), partial (4%) [TC561045]
A_72_P125316	660.467	172.919	9.29429	7.55982	Detected	Detected	XM_003122925			Uncharacterized protein [Source:UniProtKB/TrEMBL;Acc:F1SFY0] [ENSSSCT00000014583]		XM_003122925	Ssc.84396
A_72_P099111	1149.91	378.113	10.0952	8.65724	Detected	Detected	AJ964707			AJ964707 KN404_2 Sus scrofa cDNA clone C0007754o07 5', mRNA sequence [AJ964707]			Ssc.35204
A_72_P265932	34.0143	65.4266	4.98829	6.16515	Detected	Detected				Rep: Transcription factor ETV7 (Transcription factor Tel-2) (ETS-related protein Tel2) (Tel-related Ets factor). - Canis familiaris, partial (7%) [TC597893]
A_72_P239077	125.268	74.0283	6.8285	6.34954	Detected	Detected				Rep: C21orf96 protein - Homo sapiens (Human), partial (9%) [TC596518]
A_72_P108106	38.8234	31.4079	5.1742	5.07129	Detected	Detected
A_72_P049916	203.936	228.501	7.54655	7.95722	Detected	Detected	BX672679			BX672679 Sus Scrofa library (scac) Sus scrofa cDNA clone scac0041.o.11 5prim, mRNA sequence [BX672679]			Ssc.6611
A_72_P187136	88.9027	44.9977	6.33483	5.6165	Detected	Detected				Rep: Transmembrane protein 112 - Bos taurus (Bovine), partial (79%) [TC518637]
A_72_P623758	135.118	195.761	6.93668	7.73936	Detected	Detected				Rep: Predicted protein - Ostreococcus lucimarinus (strain CCE9901), partial (5%) [TC592425]
A_72_P007506	338.63	212.849	8.29635	7.85679	Detected	Detected	XM_003127979		NRD1	Uncharacterized protein [Source:UniProtKB/TrEMBL;Acc:F1S6G2] [ENSSSCT00000004282]		XM_003356469	Ssc.5824	100514906
A_72_P568239	1987.6	2076.27	10.8839	11.0937	Detected	Detected	NM_001031784		ARL1	Sus scrofa ADP-ribosylation factor-like 1 (ARL1), mRNA [NM_001031784]		NM_001031784	Ssc.81872	595113
A_72_P097946	6819.79	6887.64	12.6813	12.8054	Detected	Detected	AK232910			Sus scrofa mRNA, clone:LVRM10050C04, expressed in liver. [AK232910]		XM_003357106	Ssc.44131
A_72_P119596	17558.7	14393.8	14.0407	13.88	Detected	Detected			PI4KA	Uncharacterized protein [Source:UniProtKB/TrEMBL;Acc:F1RKY3] [ENSSSCT00000011053]				100157143
A_72_P189736	61.9839	75.0548	5.8264	6.36906	Detected	Detected	XM_003123807		PAM	Uncharacterized protein [Source:UniProtKB/TrEMBL;Acc:F1RN59] [ENSSSCT00000015497]		XM_003123806	Ssc.6988	100526040
A_72_P344623	142.21	1404.58	7.00932	10.5166	Detected	Detected	CJ015374			CJ015374 full-length enriched swine cDNA library, adult mesenteric lymph node Sus scrofa cDNA clone MLN01F010096 5', mRNA sequence [CJ015374]			Ssc.39443
A_72_P207212	1283.89	1823.56	10.2536	10.9076	Detected	Detected
A_72_P504604	436.624	350.355	8.67821	8.55098	Detected	Detected	XM_003126269			Rep: Transcriptional regulator, IclR family - Acidovorax sp. (strain JS42), partial (9%) [TC552256]		XM_003126269	Ssc.93550
A_72_P272329	67.4456	127.31	5.94431	7.13283	Detected	Detected
A_72_P538303	62.5604	471.694	5.83888	8.95511	Detected	Detected	NM_001031782		KLF4	Sus scrofa Kruppel-like factor 4 (gut) (KLF4), mRNA [NM_001031782]		NM_001031782	Ssc.9984	595111
A_72_P363828	788.821	241.068	9.55722	8.03531	Detected	Detected	XM_003126854			PREDICTED: Sus scrofa WD repeat-containing protein 59-like (LOC100521092), mRNA [XM_003126854]			Ssc.21904
A_72_P195467	2926.29	3904.02	11.4444	11.9906	Detected	Detected				Rep: immunoglobulin superfamily, member 11 isoform a - Takifugu rubripes, partial (4%) [TC608466]
A_72_P317783	57.0076	27.7665	5.70593	4.884	Detected	Detected	CB480053			jns58_E05.f jns Sus scrofa cDNA 5', mRNA sequence [CB480053]			Ssc.82707
A_72_P217953	566.113	465.263	9.07023	8.93792	Detected	Detected	NM_001143701		AGPAT5	Sus scrofa 1-acylglycerol-3-phosphate O-acyltransferase 5 (lysophosphatidic acid acyltransferase, epsilon) (AGPAT5), mRNA [NM_001143701]		NM_001143701	Ssc.26347	100233172
A_72_P253482	189.443	162.315	7.43376	7.47323	Detected	Detected	XM_003132054			Uncharacterized protein [Source:UniProtKB/TrEMBL;Acc:F1RSA2] [ENSSSCT00000012246]		XM_003358310	Ssc.6541
A_72_P198682	1364.15	3019.87	10.3427	11.6311	Detected	Detected
A_72_P020737	131.616	82.8579	6.89983	6.51082	Detected	Detected	XM_003131833			Uncharacterized protein [Source:UniProtKB/TrEMBL;Acc:F1RHG9] [ENSSSCT00000019402]			Ssc.83576
A_72_P068101	110.073	48.9471	6.64258	5.73988	Detected	Detected	EW085890			recc2834c_g15.y1 ecc Sus scrofa cDNA 5', mRNA sequence [EW085890]			Ssc.66996
A_72_P498960	826.449	197.045	9.62724	7.7473	Detected	Detected	FJ460593		HDLBP	Sus scrofa HDL binding protein (HDLBP) mRNA, partial cds. [FJ460593]			Ssc.5947	100233187
A_72_P343718	2062.81	4106.54	10.9391	12.0699	Detected	Detected	DN129250			1143384 MARC 4PIG Sus scrofa cDNA 3', mRNA sequence [DN129250]			Ssc.87298
A_72_P369483	306.933	949.121	8.14344	9.95685	Detected	Detected	CO938958			UMC-pd20fet-008-d08 Day 20 fetus pd20fet Sus scrofa cDNA 3', mRNA sequence [CO938958]			Ssc.52998
A_72_P086656	1356.21	1550.74	10.3327	10.6717	Detected	Detected
A_72_P423259	1597.39	6528.73	10.5792	12.7286	Detected	Detected	EW556106			rski0119_b7.y1 ski Sus scrofa cDNA 5', mRNA sequence [EW556106]			Ssc.1745
A_72_P114996	80.2602	45.7764	6.19414	5.6429	Detected	Detected
A_72_P135341	50.8014	30.2253	5.54695	5.01838	Detected	Detected	DN118262			1118000 MARC 4PIG Sus scrofa cDNA 3', mRNA sequence [DN118262]			Ssc.38146
A_72_P255967	34.5027	42.4027	5.00899	5.52403	Detected	Detected	NM_001101818		SLC44A4	Sus scrofa solute carrier family 44, member 4 (SLC44A4), mRNA [NM_001101818]		NM_001101818	Ssc.4668	100124377
A_72_P131051	2325.74	2523.82	11.1096	11.3649	Detected	Detected	AK239590		GHITM	Uncharacterized protein [Source:UniProtKB/TrEMBL;Acc:F1SEQ3] [ENSSSCT00000011325]		XM_001927406	Ssc.54864	100156458
A_72_P095631	103.976	28.2542	6.56209	4.91105	Detected	Detected				Rep: Isopentenyl-diphosphate Delta-isomerase 1 - Macaca fascicularis (Crab eating macaque) (Cynomolgus monkey), partial (16%) [TC606912]
A_72_P195832	222.584	461.006	7.66888	8.9253	Detected	Detected
A_72_P051011	215.097	255.949	7.62285	8.12008	Detected	Detected				Rep: DSPP600 - Sus scrofa (Pig), partial (4%) [TC553712]
A_72_P106876	46.1717	44.6332	5.41461	5.60272	Detected	Detected	BP166536			BP166536 full-length enriched swine cDNA library, adult thymus Sus scrofa cDNA clone THY010031F10 5', mRNA sequence [BP166536]			Ssc.24246
A_72_P241342	135.162	96.5485	6.93718	6.73225	Detected	Detected				Rep: EMI domain-containing protein 1 precursor - Mus musculus (Mouse), partial (6%) [TC588777]
A_72_P044376	117.727	37.5563	6.74029	5.34408	Detected	Detected	CO941348			UMC-peov3-003-h09 Oviduct from a gilt in estrus peov Sus scrofa cDNA 3', mRNA sequence [CO941348]			Ssc.40653
A_72_P556570	491.874	457.825	8.85787	8.91642	Detected	Detected	AY609449		LOC100152942	Uncharacterized protein [Source:UniProtKB/TrEMBL;Acc:F1SFE4] [ENSSSCT00000005556]		XM_001928910	Ssc.32263	100152942
A_72_P756274	38.7598	59.2562	5.17144	6.02032	Detected	Detected	BF078634			Uncharacterized protein [Source:UniProtKB/TrEMBL;Acc:F1RXJ0] [ENSSSCT00000013739]		XM_001926204	Ssc.94080
A_72_P101126	60.6668	82.1074	5.79575	6.49674	Detected	Detected	EV990930			rcol1040b_c22.y1 col Sus scrofa cDNA 5', mRNA sequence [EV990930]			Ssc.64246
A_72_P360688	997.394	1064.41	9.89678	10.1327	Detected	Detected	AY803085			Sus scrofa chromosome 17 clone pkmCon10, mRNA sequence. [AY803085]
A_72_P336323	187.228	80.3537	7.41651	6.46579	Detected	Detected
A_72_P488994	3685.38	1621.4	11.7759	10.7326	Detected	Detected	XM_001925190		HEATR1	Uncharacterized protein [Source:UniProtKB/TrEMBL;Acc:F1RHL7] [ENSSSCT00000011107]		XM_001925190	Ssc.18908	100154560
A_72_P077366	298.438	120.287	8.1001	7.05314	Detected	Detected	NM_001098600		DTNBP1	Sus scrofa dystrobrevin binding protein 1 (DTNBP1), mRNA [NM_001098600]		NM_001098600	Ssc.10199	100049697
A_72_P701939	153.232	81.1324	7.11858	6.47974	Detected	Detected	XM_001928067			Uncharacterized protein [Source:UniProtKB/TrEMBL;Acc:F1SLT2] [ENSSSCT00000000751]			Ssc.17520
A_72_P365613	608.363	1915.19	9.17272	10.9758	Detected	Detected	DY406328		LOC100153260	Uncharacterized protein [Source:UniProtKB/TrEMBL;Acc:F1S1Q7] [ENSSSCT00000013625]		XM_001925965	Ssc.89024	100153260
A_72_P017441	386.309	555.302	8.49503	9.1925	Detected	Detected	AK346916		LOC100151849	Uncharacterized protein [Source:UniProtKB/TrEMBL;Acc:F1RGS6] [ENSSSCT00000011145]		XM_003133024	Ssc.31552	100151849
A_72_P582976	928.658	1045.3	9.78945	10.1029	Detected	Detected	AY609449		LOC100152942	Uncharacterized protein [Source:UniProtKB/TrEMBL;Acc:F1SFE4] [ENSSSCT00000005556]		XM_001928910	Ssc.32263	100152942
A_72_P207172	4084.45	2023.05	11.928	11.0575	Detected	Detected				Rep: AN1-type zinc finger protein 6 - Pongo pygmaeus (Orangutan), partial (54%) [TC547265]	GO:0005515|GO:0007165|GO:0019901
A_72_P491875	1298.69	482.48	10.2699	8.98916	Detected	Detected	XM_001925580		USP45	Uncharacterized protein [Source:UniProtKB/TrEMBL;Acc:F1RXY2] [ENSSSCT00000004808]		XM_001925580	Ssc.91473	100152458
A_72_P082446	34.316	32.4807	5.00205	5.12203	Detected	Detected	EF113595			Uncharacterized protein [Source:UniProtKB/TrEMBL;Acc:F1STT5] [ENSSSCT00000003948]		XM_003127712	Ssc.29389
A_72_P111091	35.5427	44.9269	5.05226	5.61308	Detected	Detected	CO947175			UMC-p6mm3-016-b02 6mm ovarian follicle p6mm Sus scrofa cDNA 3', mRNA sequence [CO947175]			Ssc.40433
A_72_P042386	2454.89	1342.82	11.1878	10.4553	Detected	Detected	AK236200		ADPRH	Sus scrofa mRNA, clone:OVRM10162H10, expressed in ovary. [AK236200]			Ssc.44695	100153158
A_72_P040016	414.539	533.577	8.59498	9.13261	Detected	Detected	CK462040			932808 MARC 4PIG Sus scrofa cDNA 5', mRNA sequence [CK462040]			Ssc.18282
A_72_P128196	128.928	51.5847	6.87154	5.81713	Detected	Detected
A_72_P201577	576.661	240.302	9.0975	8.03006	Detected	Detected	AK232511			Sus scrofa mRNA, clone:LVR010059A10, expressed in liver. [AK232511]		XM_003358617	Ssc.32051
A_72_P006436	653.54	470.852	9.28076	8.95312	Detected	Detected
A_72_P095221	42.9335	129.192	5.31462	7.15329	Detected	Detected				Rep: MGC165815 protein - Bos taurus (Bovine), partial (45%) [TC554310]
A_72_P242402	522.447	168.181	8.95559	7.51968	Detected	Detected				Rep: Endonuclease/reverse transcriptase - Sus scrofa (Pig), partial (5%) [TC535413]
A_72_P002961	138.495	84.1796	6.97128	6.53354	Detected	Detected				Rep: Aminomethyltransferase - Macaca fascicularis (Crab eating macaque) (Cynomolgus monkey), complete [TC554651]	GO:0005811|GO:0005739|GO:0008150|GO:0003674|GO:0031405|GO:0005960|GO:0005743|GO:0006546|GO:0004047|GO:0005575
A_72_P440676	2791.11	1092.44	11.3829	10.1693	Detected	Detected	NM_001143711		GZMK	Sus scrofa granzyme K (granzyme 3; tryptase II) (GZMK), mRNA [NM_001143711]		NM_001143711	Ssc.74526	100233185
A_72_P288309	55.3743	27.9518	5.66504	4.89627	Detected	Detected
A_72_P376388	172.676	55.9807	7.29642	5.93748	Detected	Detected	AK240073		LOC100518018	Uncharacterized protein [Source:UniProtKB/TrEMBL;Acc:F1RI31] [ENSSSCT00000003298]		XM_003127124	Ssc.9341	100518018
A_72_P505555	541.733	181.894	9.00731	7.63294	Detected	Detected	AY610125		POLR1E	Uncharacterized protein [Source:UniProtKB/TrEMBL;Acc:F1ST74] [ENSSSCT00000005886]		XM_003353581	Ssc.23767	100156445
A_72_P573329	383.055	50.0872	8.48415	5.7736	Detected	Detected	AK235241		MYBL2	Uncharacterized protein [Source:UniProtKB/TrEMBL;Acc:F1SDT3] [ENSSSCT00000008062]			Ssc.38821	100157175
A_72_P542358	1425.5	1016.1	10.4092	10.0581	Detected	Detected	AK239590		GHITM	Uncharacterized protein [Source:UniProtKB/TrEMBL;Acc:F1SEQ3] [ENSSSCT00000011325]		XM_001927406	Ssc.54864	100156458
A_72_P431649	33.2503	45.8932	4.96015	5.64603	Detected	Detected
A_72_P049411	585.735	781.862	9.11975	9.67878	Detected	Detected	AK237628		F11R	Sus scrofa mRNA, clone:SPL010071B07, expressed in spleen. [AK237628]		XM_003355093	Ssc.44434	100127138
A_72_P148351	846.071	547.112	9.65657	9.17131	Detected	Detected				Rep: Octanoyltransferase - Idiomarina loihiensis, partial (6%) [TC616872]
A_72_P577578	10340.4	5885.87	13.2991	12.5831	Detected	Detected	AK237579		EIF3E	Uncharacterized protein [Source:UniProtKB/TrEMBL;Acc:F1S1G0] [ENSSSCT00000006622]		XM_001925389	Ssc.15631	100156671
A_72_P331463	937.177	345.471	9.80313	8.5273	Detected	Detected				Rep: Forkhead box protein M1 - Mus musculus (Mouse), partial (14%) [TC561549]
A_72_P636752	654.087	1329.13	9.28219	10.4441	Detected	Detected	AK350672		LOC100153765	Sus scrofa mRNA, clone:TCH010008G02, expressed in trachea. [AK350672]		XM_001927721	Ssc.44028	100153765
A_72_P385048	580.797	473.646	9.10777	8.96169	Detected	Detected				Rep: Predicted protein - Physcomitrella patens subsp. patens, partial (7%) [TC596215]
A_72_P487973	199.565	146.58	7.5138	7.33226	Detected	Detected	AK345728		DDX55	Uncharacterized protein [Source:UniProtKB/TrEMBL;Acc:F1RFL5] [ENSSSCT00000010713]		XM_001927712	Ssc.4554	100157342
A_72_P501854	1209.24	1175.58	10.1625	10.2718	Detected	Detected	XM_003134296		GZF1	PREDICTED: Sus scrofa GDNF-inducible zinc finger protein 1-like (LOC100514928), mRNA [XM_003134296]			Ssc.12792	100514928
A_72_P280484	85.5797	67.465	6.28131	6.21097	Detected	Detected
A_72_P360998	653.967	565.227	9.28158	9.21781	Detected	Detected
A_72_P496913	486.12	296.756	8.83974	8.3199	Detected	Detected	XM_003135102		LOC100517442	Uncharacterized protein [Source:UniProtKB/TrEMBL;Acc:F1RUH0] [ENSSSCT00000013481]		XM_003360328	Ssc.1822	100517442
A_72_P730638	25993.2	12929	14.5792	13.7139	Detected	Detected	EV859143		ND1	NADH dehydrogenase subunit 1 [Source:RefSeq peptide;Acc:NP_008634] [ENSSSCT00000019660]			Ssc.90201	808501
A_72_P293634	1780.05	656.012	10.7277	9.42527	Detected	Detected	AK236353			Sus scrofa mRNA, clone:OVRM10184E02, expressed in ovary. [AK236353]			Ssc.1140
A_72_P011826	1701.42	1154.19	10.6618	10.2454	Detected	Detected	AK240306			Sus scrofa mRNA, clone:UTR010052F09, expressed in uterus. [AK240306]		XM_003355486	Ssc.36224
A_72_P146746	802.797	445.659	9.58208	8.88215	Detected	Detected	NM_214044		DPYD	Sus scrofa dihydropyrimidine dehydrogenase (DPYD), mRNA [NM_214044]		NM_214044	Ssc.153	397109
A_72_P706526	90.8308	48.5078	6.36599	5.72735	Detected	Detected	XM_001927287		LOC100155104	Uncharacterized protein [Source:UniProtKB/TrEMBL;Acc:F1RK85] [ENSSSCT00000011068]		XR_131059	Ssc.4441	100155104
A_72_P434894	42.1761	24.7099	5.28951	4.70412	Detected	Detected	CV864598			PDUts1007F11 Porcine testis cDNA library I Sus scrofa cDNA clone PDUts1007F11 5', mRNA sequence [CV864598]			Ssc.34742
A_72_P210907	1797.97	834.261	10.7434	9.77387	Detected	Detected
A_72_P401653	2746.06	1128.3	11.3591	10.2142	Detected	Detected	XM_001925630		TSC22D2	PREDICTED: Sus scrofa TSC22 domain family protein 2-like (LOC100155608), partial mRNA [XM_001925630]		XM_001925630	Ssc.21290	100155608
A_72_P002521	46.2573	31.1664	5.41654	5.05977	Detected	Detected
A_72_P038666	592.543	551.571	9.13756	9.18247	Detected	Detected
A_72_P167846	238.686	169.689	7.77449	7.5329	Detected	Detected	CO992396			UMC-pd6end2-001-e06 Endometrium gilt D6 of estrous cycle pd6end Sus scrofa cDNA 3', mRNA sequence [CO992396]			Ssc.86648
A_72_P157941	435.896	370.492	8.67516	8.629	Detected	Detected	AK344169			Sus scrofa mRNA, clone:BKFL10079D11, expressed in back fat. [AK344169]		XM_003130902	Ssc.16787
A_72_P440176	127.44	71.5114	6.85442	6.29927	Detected	Detected	NM_001134345		XCL1	Sus scrofa chemokine (C motif) ligand 1 (XCL1), mRNA [NM_001134345]		NM_001134345	Ssc.61594	100153155
A_72_P503377	2556.35	3006.59	11.2503	11.625	Detected	Detected	AY610093		TMEM111	Sus scrofa clone Clu_6860.scr.msk.p1.Contig4, mRNA sequence. [AY610093]		XM_003358517	Ssc.54905	100154665
A_72_P440846	239.02	185.647	7.77695	7.66629	Detected	Detected	NM_001128433		SLC2A4	Sus scrofa solute carrier family 2 (facilitated glucose transporter), member 4 (SLC2A4), mRNA [NM_001128433]		NM_001128433	Ssc.15984	396754
A_72_P259252	310.468	716.819	8.16169	9.55146	Detected	Detected	AK239349		NEDD9	Sus scrofa mRNA, clone:THY010095B09, expressed in thymus. [AK239349]		XM_001927352	Ssc.47244	100154178
A_72_P304724	187.588	159.52	7.419	7.44841	Detected	Detected				Rep: CG9 - Plasmodium falciparum, partial (8%) [TC525519]
A_72_P183251	198.889	145.184	7.50899	7.31476	Detected	Detected	EW169860		LATS1	Uncharacterized protein [Source:UniProtKB/TrEMBL;Acc:F1S7T4] [ENSSSCT00000004541]		XM_001928980	Ssc.91328	100152165
A_72_P581017	173.928	280.812	7.3081	8.24276	Detected	Detected	AY610165		TRA2B	Sus scrofa clone Clu_8297.scr.msk.p1.Contig3, mRNA sequence. [AY610165]			Ssc.7281	768108
A_72_P384283	293.688	123.956	8.08038	7.09445	Detected	Detected	AK236259		TRMT6	Sus scrofa mRNA, clone:OVRM10170A02, expressed in ovary. [AK236259]			Ssc.17276	100155529
A_72_P723378	326.603	837.934	8.2422	9.78024	Detected	Detected	NM_001114672		ATP9A	Sus scrofa ATPase, class II, type 9A (ATP9A), mRNA [NM_001114672]		NM_001114672	Ssc.45320	100136901
A_72_P046376	962.039	1604.44	9.83833	10.7178	Detected	Detected	DN128378			1142449 MARC 4PIG Sus scrofa cDNA 3', mRNA sequence [DN128378]			Ssc.24178
A_72_P191126	719.557	434.124	9.42316	8.84762	Detected	Detected	XM_001927009		STAM2	Uncharacterized protein [Source:UniProtKB/TrEMBL;Acc:F1SHW8] [ENSSSCT00000017856]		XM_001927009	Ssc.41465	100157042
A_72_P321228	130.276	92.5675	6.88584	6.67209	Detected	Detected
A_72_P051611	1543.73	1113.81	10.5323	10.1977	Detected	Detected	XM_001927806		PRPF38B	PREDICTED: Sus scrofa pre-mRNA-splicing factor 38B-like (LOC100154667), mRNA [XM_001927806]		XM_001927806	Ssc.81327	100154667
A_72_P223752	12062.2	8171.59	13.5162	13.0409	Detected	Detected	NM_001044579		LOC733646	Sus scrofa lysosomal 9kDa H+ transporting ATPase V0 subunit e (LOC733646), mRNA [NM_001044579]		NM_001044579	Ssc.79418	733646
A_72_P299679	1252.86	870.343	10.2172	9.83692	Detected	Detected
A_72_P065721	310.539	58.5939	8.16193	6.00693	Detected	Detected	AK348399		CC2D1A	Uncharacterized protein [Source:UniProtKB/TrEMBL;Acc:F1SD63] [ENSSSCT00000015035]		XM_003123349	Ssc.17588	100511068
A_72_P378523	9989.88	2806.82	13.2533	11.5285	Detected	Detected	CK451290			904450 MARC 4PIG Sus scrofa cDNA 5', mRNA sequence [CK451290]			Ssc.23834
A_72_P199767	203.446	27.834	7.5429	4.88823	Detected	Detected
A_72_P066606	2237.81	660.629	11.053	9.43558	Detected	Detected				Rep: Glucose-6-phosphate isomerase - Sus scrofa (Pig), partial (34%) [TC536988]
A_72_P487648	42.6648	33.8413	5.30416	5.18519	Detected	Detected	XM_003132819		SCARA5	Uncharacterized protein [Source:UniProtKB/TrEMBL;Acc:F1RJR8] [ENSSSCT00000010605]		XM_003132819	Ssc.85886	100524281
A_72_P710913	297.455	131.138	8.09503	7.17322	Detected	Detected	NM_001105302		ACL	Sus scrofa ATP citrate lyase (ACL), mRNA [NM_001105302]		NM_001105302	Ssc.32399	100125957
A_72_P376508	103.017	172.818	6.54852	7.55916	Detected	Detected	BI182796			UNL-P-FN-bp-a-05-0-UNL.s1 UNL-P-FN Sus scrofa cDNA clone UNL-P-FN-bp-a-05-0-UNL 3', mRNA sequence [BI182796]			Ssc.81913
A_72_P040826	590.61	906.329	9.13343	9.89052	Detected	Detected				Rep: Endonuclease/reverse transcriptase - Sus scrofa (Pig), partial (15%) [TC541818]	GO:0048471|GO:0008285|GO:0045597|GO:0007267|GO:0050680|GO:0050731|GO:0005764|GO:0042802|GO:0000165|GO:0005007|GO:0043065|GO:0005576|GO:0005575|GO:0007259|GO:0001501|GO:0005887|GO:0001502|GO:0008543|GO:0009898|GO:0016049|GO:0016021|GO:0030900|GO:0004222|GO:0043410|GO:0008083|GO:0008237
A_72_P333533	42.6519	29.8046	5.30369	4.99757	Detected	Detected
A_72_P069996	768.889	757.161	9.52376	9.62861	Detected	Detected				Rep: HMG2L1 protein - Homo sapiens (Human), partial (40%) [TC520436]
A_72_P242492	423.058	336.132	8.629	8.49164	Detected	Detected
A_72_P431384	1429.51	1501.98	10.4133	10.6185	Detected	Detected
A_72_P492821	599.501	198.932	9.15444	7.7609	Detected	Detected	XM_001925857			Uncharacterized protein [Source:UniProtKB/TrEMBL;Acc:F1SQG1] [ENSSSCT00000005142]		XM_003353369	Ssc.41193
A_72_P267047	5934.64	4150.82	12.4779	12.0835	Detected	Detected
A_72_P734693	3755.67	5183.93	11.8051	12.3885	Detected	Detected	NM_001044558		TMEM59	Sus scrofa transmembrane protein 59 (TMEM59), mRNA [NM_001044558]		NM_001044558	Ssc.10575	733610
A_72_P277294	84.4972	89.1061	6.26253	6.61655	Detected	Detected				Rep: DNA-binding response regulator, OmpR family - Lactococcus lactis subsp. cremoris (strain SK11), partial (9%) [TC587385]
A_72_P118316	68.617	73.7143	5.96706	6.34309	Detected	Detected	XM_001925127		MAGI3	Uncharacterized protein [Source:UniProtKB/TrEMBL;Acc:F1SBQ7] [ENSSSCT00000007413]		XM_001925127	Ssc.25149	100153223
A_72_P736683	148.413	235.553	7.07122	8.00145	Detected	Detected	EF601160		ADIPOQ	Sus scrofa adiponectin mRNA, complete cds. [EF601160]			Ssc.18549	397660
A_72_P440861	3874.2	3809.84	11.8528	11.959	Detected	Detected	NM_214366		PPP2CA	Sus scrofa protein phosphatase 2, catalytic subunit, alpha isozyme (PPP2CA), mRNA [NM_214366]		NM_214366	Ssc.13983	397656
A_72_P139066	77.0236	244.184	6.13271	8.0507	Detected	Detected
A_72_P610744	2941.48	3129.23	11.4513	11.6855	Detected	Detected	AK343713			Sus scrofa mRNA, clone:AMP010025B11, expressed in alveolar macrophages. [AK343713]		XM_001928295	Ssc.7421
A_72_P697082	8506.23	3919.39	13.0086	11.9957	Detected	Detected	AK239606		PTPN6	Sus scrofa mRNA, clone:THY010116C01, expressed in thymus. [AK239606]			Ssc.5530	100171389
A_72_P705459	68.0382	41.0981	5.95576	5.47604	Detected	Detected	EW635399			rtes14_d7.y1 tes Sus scrofa cDNA 5', mRNA sequence [EW635399]		XM_001925516	Ssc.95739
A_72_P430624	35.3252	122.675	5.04382	7.08129	Detected	Detected	XM_003361864			Rep: Netrin receptor UNC5C precursor - Homo sapiens (Human), partial (9%) [TC582667]		XM_003361864
A_72_P009131	231.624	65.7511	7.72657	6.17139	Detected	Detected	AJ940465			AJ940465 CSEQRAN17 Sus scrofa cDNA clone C0007306f11 3', mRNA sequence [AJ940465]			Ssc.33630
A_72_P333433	359.307	75.138	8.38736	6.37112	Detected	Detected	NM_001038000		LOC654323	Sus scrofa FKBP1A-like (LOC654323), mRNA [NM_001038000]		NM_001038000	Ssc.54039	654323
A_72_P123311	610.269	615.743	9.177	9.33891	Detected	Detected				Rep: PREDICTED: serine/threonine kinase 2 isoform 5 - Pan troglodytes, partial (26%) [TC575356]
A_72_P194652	1422.68	626.843	10.4065	9.36135	Detected	Detected	XM_001927934		URB2	Uncharacterized protein [Source:UniProtKB/TrEMBL;Acc:F1RG43] [ENSSSCT00000011152]		XM_001927934	Ssc.24289	100157881
A_72_P582442	1038.63	501.402	9.95436	9.0455	Detected	Detected	XM_001927604		DDX18	PREDICTED: Sus scrofa DEAD (Asp-Glu-Ala-Asp) box polypeptide 18 (DDX18), mRNA [XM_001927604]		XM_001927604	Ssc.4682	100153560
A_72_P436629	413.54	228.022	8.59111	7.95383	Detected	Detected	NM_214276		CS	Sus scrofa citrate synthase (CS), nuclear gene encoding mitochondrial protein, mRNA [NM_214276]		NM_214276	Ssc.16315	397519
A_72_P344738	747.584	157.956	9.48036	7.43512	Detected	Detected	CJ014574			CJ014574 full-length enriched swine cDNA library, adult mesenteric lymph node Sus scrofa cDNA clone MLN01A110087 5', mRNA sequence [CJ014574]			Ssc.39479
A_72_P495781	60.6205	29.4097	5.79506	4.97506	Detected	Detected	XM_001929441		GTF3C4	Uncharacterized protein [Source:UniProtKB/TrEMBL;Acc:F1S0S8] [ENSSSCT00000006302]		XM_001929441	Ssc.89794	100157514
A_72_P492104	215.532	169.498	7.62519	7.53053	Detected	Detected	AK350846		LOC100514885	Uncharacterized protein [Source:UniProtKB/TrEMBL;Acc:F1RZP6] [ENSSSCT00000004878]		XM_003121366	Ssc.31908	100514885
A_72_P465340	2750.84	2183.5	11.3607	11.164	Detected	Detected	AK233306		LOC100153861	Uncharacterized protein [Source:UniProtKB/TrEMBL;Acc:F1SQR1] [ENSSSCT00000013287]		XM_001924191	Ssc.43513	100153861
A_72_P680066	3386.57	3169.54	11.6555	11.7025	Detected	Detected	AY609609		NDUFS2	Uncharacterized protein [Source:UniProtKB/TrEMBL;Acc:F1S1A8] [ENSSSCT00000006967]		XM_001927666	Ssc.7201	100156075
A_72_P704248	245.255	134.724	7.81627	7.21105	Detected	Detected	AK237998		LOC100511233	Uncharacterized protein [Source:UniProtKB/TrEMBL;Acc:F1SBH1] [ENSSSCT00000007770]		XM_003134277	Ssc.2602	100511233
A_72_P241202	1113.29	409.589	10.0526	8.76446	Detected	Detected	XM_001927890		TLK1	PREDICTED: Sus scrofa tousled-like kinase 1 (TLK1), mRNA [XM_001927890]		XM_001927890	Ssc.13037	100157412
A_72_P561324	4391.45	2594.99	12.0356	11.4066	Detected	Detected	NM_001113706		SLA-DRA	Sus scrofa MHC class II DR-alpha (SLA-DRA), mRNA [NM_001113706]		NM_001113706	Ssc.222	100135040
A_72_P135251	53.0886	38.9818	5.60817	5.39633	Detected	Detected	DT330900			SusFleck_BFN_0009_0012_5_pCNS_J05 SusFleck Backfat Normalized Sus scrofa cDNA clone 0009_0012_J05 5', mRNA sequence [DT330900]			Ssc.38125
A_72_P604363	619.264	1306.13	9.19964	10.4199	Detected	Detected	XM_001927813		LOC100152438	PREDICTED: Sus scrofa pre-B-cell leukemia transcription factor 3-like (LOC100152438), mRNA [XM_001927813]		XM_001927813	Ssc.22527	100152438
A_72_P041136	38724.5	30207.1	15.1107	14.9943	Detected	Detected	NM_001044601		RPS3	Sus scrofa ribosomal protein S3 (RPS3), mRNA [NM_001044601]		NM_001044601	Ssc.53888	733671
A_72_P155476	56.8652	40.7053	5.70281	5.46092	Detected	Detected	XM_003130950			Uncharacterized protein [Source:UniProtKB/TrEMBL;Acc:F1RMD0] [ENSSSCT00000010276]		XM_003130950	Ssc.49099
A_72_P444572	3213.32	5759.12	11.5776	12.5542	Detected	Detected	AB078418		TLR4	toll-like receptor 4 precursor [Source:RefSeq peptide;Acc:NP_001106510] [ENSSSCT00000006051]			Ssc.19703	399541
A_72_P064301	44.9223	49.0635	5.37702	5.7435	Detected	Detected				Rep: Predicted protein - Physcomitrella patens subsp. patens, partial (6%) [TC601425]
A_72_P426844	48.7854	149.28	5.49273	7.35913	Detected	Detected
A_72_P059631	708.424	756.184	9.4004	9.62622	Detected	Detected
A_72_P476531	55.509	28.3472	5.66851	4.91586	Detected	Detected	XM_001929101			Uncharacterized protein [Source:UniProtKB/TrEMBL;Acc:F1S1R5] [ENSSSCT00000001308]		XM_003128232	Ssc.80326
A_72_P255707	106.479	242.66	6.59569	8.042	Detected	Detected
A_72_P168296	40.4534	112.436	5.23362	6.95487	Detected	Detected
A_72_P171081	100.403	268.603	6.5115	8.18475	Detected	Detected	NM_001205377		NDUFA4L2	Sus scrofa NADH dehydrogenase (ubiquinone) 1 alpha subcomplex, 4-like 2 (NDUFA4L2), mRNA [NM_001205377]		NM_001205377	Ssc.40250	100156288
A_72_P088726	76.1817	37.8963	6.11773	5.35729	Detected	Detected	NM_213806		FASLG	Sus scrofa Fas ligand (TNF superfamily, member 6) (FASLG), mRNA [NM_213806]		NM_213806	Ssc.15870	396726
A_72_P628232	12278.3	10340.1	13.5385	13.3765	Detected	Detected	M29463		MDH1	Pig malate dehydrogenase mRNA, 3' end. [M29463]			Ssc.11103	396894
A_72_P009136	645.065	199.085	9.26057	7.76196	Detected	Detected
A_72_P051546	1796.96	1416.12	10.7422	10.528	Detected	Detected				Rep: Protein phosphatase 1 regulatory subunit 3E - Homo sapiens (Human), partial (23%) [TC539748]
A_72_P511362	526.657	290.362	8.96671	8.28968	Detected	Detected	XM_003133143		LOC100522283	PREDICTED: Sus scrofa polycomb group RING finger protein 5-like (LOC100522283), mRNA [XM_003133143]		XM_003133143	Ssc.43502	100522283
A_72_P328576	36.7332	29.1805	5.09972	4.96258	Detected	Detected	AK350457		LOC100514386	Uncharacterized protein [Source:UniProtKB/TrEMBL;Acc:F1SN90] [ENSSSCT00000006022]		XM_003122073	Ssc.19836	100514386
A_72_P197147	213.795	139.06	7.61467	7.25574	Detected	Detected	AB529854		ITGA5	Uncharacterized protein [Source:UniProtKB/TrEMBL;Acc:F1SR53] [ENSSSCT00000000314]		XM_001925252	Ssc.16663	100155091
A_72_P207397	92.8466	38.2489	6.39977	5.37006	Detected	Detected	XM_001927474		LOC100156439	PREDICTED: Sus scrofa hCG1798824, transcript variant 2 (LOC100156439), mRNA [XM_001927474]		XM_001927474	Ssc.1528	100156439
A_72_P294024	123.682	191.297	6.81143	7.70924	Detected	Detected				Rep: Cytochrome c oxidase subunit 1 - Aphanomerus sp. M246, partial (13%) [TC526071]
A_72_P051686	100.837	87.1461	6.5182	6.58241	Detected	Detected	CN156457			943856 MARC 4PIG Sus scrofa cDNA 5', mRNA sequence [CN156457]			Ssc.6797
A_72_P082456	348.541	41.3878	8.34102	5.48667	Detected	Detected	NM_001163648		MASP2	Sus scrofa mannan-binding lectin serine peptidase 2 (MASP2), mRNA [NM_001163648]		NM_001163648	Ssc.4597	100302537
A_72_P313198	328.44	184.218	8.25036	7.65314	Detected	Detected	XM_003122963			Uncharacterized protein [Source:UniProtKB/TrEMBL;Acc:F1S990] [ENSSSCT00000014624]		XM_003122963	Ssc.87464
A_72_P574399	15255.9	14684.1	13.8286	13.9041	Detected	Detected	NM_001004034		HMGB1	Sus scrofa high mobility group box 1 (HMGB1), mRNA [NM_001004034]		NM_001004034	Ssc.22696	445521
A_72_P076516	1344.26	449.001	10.3167	8.89151	Detected	Detected				Rep: Uncharacterized protein USP34 - Homo sapiens (Human), partial (14%) [TC618719]	GO:0006355|GO:0003700|GO:0008152|GO:0016779|GO:0003983|GO:0006011
A_72_P629589	671.649	1925.27	9.31764	10.9816	Detected	Detected	AK346399		UAP1	Uncharacterized protein [Source:UniProtKB/TrEMBL;Acc:F1S210] [ENSSSCT00000006948]		XM_001928643	Ssc.16886	100156649
A_72_P274909	531.177	913.79	8.9802	9.90127	Detected	Detected	DN106500			1103884 MARC 4PIG Sus scrofa cDNA 5', mRNA sequence [DN106500]			Ssc.32826
A_72_P037106	506.21	125.089	8.90402	7.10741	Detected	Detected				Rep: CD200 molecule - Bos taurus (Bovine), partial (32%) [TC614303]
A_72_P197557	197.407	90.4361	7.49602	6.63844	Detected	Detected				Rep: MGC165917 protein - Bos taurus (Bovine), partial (41%) [TC544078]
A_72_P017866	57.3462	31.3823	5.71453	5.07014	Detected	Detected				Rep: Caveolin-1. - Gallus gallus, partial (7%) [TC595822]
A_72_P721403	54950.8	63252.4	15.6458	16.1004	Detected	Detected	NM_001097418		EEF1A1	Sus scrofa eukaryotic translation elongation factor 1 alpha 1 (EEF1A1), mRNA [NM_001097418]		NM_001097418	Ssc.28640	574059
A_72_P635309	34.8614	72.6663	5.02317	6.32126	Detected	Detected	XM_001926348		LOC100156983	Uncharacterized protein [Source:UniProtKB/TrEMBL;Acc:F1S1V8] [ENSSSCT00000017347]		XM_001926348	Ssc.24732	100156983
A_72_P582317	2060.84	4546.95	10.9374	12.2081	Detected	Detected	NM_001097506		ZFAND5	Sus scrofa zinc finger, AN1-type domain 5 (ZFAND5), mRNA [NM_001097506]		NM_001097506	Ssc.27892	100048933
A_72_P258502	164.89	1659.33	7.22851	10.7656	Detected	Detected				Rep: Endonuclease reverse transcriptase - Bos taurus (Bovine), partial (3%) [TC590982]
A_72_P021621	57.3488	43.5218	5.71477	5.56366	Detected	Detected
A_72_P372868	269.598	139.729	7.9539	7.26242	Detected	Detected	CF786995			854852 MARC 4PIG Sus scrofa cDNA 5', mRNA sequence [CF786995]			Ssc.22118
A_72_P630577	2540.42	5249.24	11.239	12.4116	Detected	Detected	AK230588		GPNMB	Sus scrofa mRNA, clone:AMP010012H09, expressed in alveolar macrophage. [AK230588]			Ssc.18572	100049669
A_72_P171711	145.715	83.9314	7.04261	6.52915	Detected	Detected				Rep: Phosphoesterase, PA-phosphatase related - Deinococcus geothermalis (strain DSM 11300), partial (6%) [TC624031]
A_72_P178296	1249.29	1170.96	10.2124	10.2653	Detected	Detected	CX058493			PDUts2025A05 Porcine testis cDNA library II Sus scrofa cDNA clone PDUts2025A05 5' similar to homologue to ref [CX058493]		XM_003124272	Ssc.95182
A_72_P441399	104.698	64.9054	6.57192	6.15572	Detected	Detected	NM_214453		LTA	Sus scrofa lymphotoxin alpha (TNF superfamily, member 1) (LTA), mRNA [NM_214453]		NM_214453	Ssc.27595	407742
A_72_P273104	4086.59	4954.67	11.9304	12.3272	Detected	Detected	NM_001195326		BAT5	Sus scrofa abhydrolase domain containing 16A (BAT5), mRNA [NM_001195326]		NM_001195326	Ssc.10991	100155979
A_72_P619490	8123.12	7665.44	12.9376	12.9533	Detected	Detected	NM_001129963		RTN4	Sus scrofa reticulon 4 (RTN4), mRNA [NM_001129963]		NM_001129963	Ssc.94392	100170118
A_72_P056621	844.879	189.113	9.6549	7.69265	Detected	Detected				Rep: NADH dehydrogenase subunit 2 - Daphnia dubia, partial (5%) [TC584143]
A_72_P544737	3488.49	2664.65	11.6949	11.4506	Detected	Detected	XM_001927669		LOC100152831	Uncharacterized protein [Source:UniProtKB/TrEMBL;Acc:F1SJG9] [ENSSSCT00000005761]		XM_003360955	Ssc.20481	100152831
A_72_P220797	184.062	75.4882	7.39082	6.37786	Detected	Detected				Rep: Similarity - Yarrowia lipolytica (Candida lipolytica), partial (4%) [TC546589]
A_72_P216522	283.771	242.637	8.02679	8.04166	Detected	Detected				Rep: Chromosome undetermined SCAF14677, whole genome shotgun sequence - Tetraodon nigroviridis (Green puffer), partial (3%) [TC539248]
A_72_P067541	94.6945	32.967	6.42633	5.14856	Detected	Detected	AJ648249			AJ648249 CSEQRAN19 Sus scrofa cDNA clone C0003264_B11, mRNA sequence [AJ648249]			Ssc.74092
A_72_P001781	195.274	84.0954	7.47971	6.53247	Detected	Detected
A_72_P228902	38.7304	24.5934	5.17003	4.69743	Detected	Detected	AJ954986			AJ954986 KN404_1 Sus scrofa cDNA clone C0007739h04 3', mRNA sequence [AJ954986]			Ssc.84719
A_72_P359088	55.4883	47.6263	5.66788	5.69962	Detected	Detected	CJ011061			CJ011061 full-length enriched swine cDNA library, adult mesenteric lymph node Sus scrofa cDNA clone MLN01F100043 5', mRNA sequence [CJ011061]			Ssc.4321
A_72_P653950	799.327	384.811	9.57561	8.68032	Detected	Detected	XM_001927611		M6PR	PREDICTED: Sus scrofa mannose-6-phosphate receptor (cation dependent), transcript variant 1 (M6PR), mRNA [XM_001927611]		XM_001927611	Ssc.2563	100154117
A_72_P743674	6252.13	4018.1	12.5486	12.0367	Detected	Detected	NM_001123192		RPL7L1	Sus scrofa ribosomal protein L7-like 1 (RPL7L1), mRNA [NM_001123192]		NM_001123192	Ssc.81455	100141406
A_72_P131821	365.664	311.813	8.4127	8.38644	Detected	Detected	GQ872464		AHR	Uncharacterized protein [Source:UniProtKB/TrEMBL;Acc:F1SEI6] [ENSSSCT00000016739]		XM_003130189	Ssc.69837	396654
A_72_P011696	291.993	649.033	8.07098	9.40992	Detected	Detected	AJ958291			AJ958291 KN404_2 Sus scrofa cDNA clone C0007749p02 5', mRNA sequence [AJ958291]			Ssc.36186
A_72_P063226	2713.45	4063.64	11.3395	12.0541	Detected	Detected	BX666182		DYNLT1	BX666182 Sus Scrofa library (scag) Sus scrofa cDNA clone scag0005.c.06 3prim, mRNA sequence [BX666182]			Ssc.1860	100158053
A_72_P290889	40.585	96.1035	5.23828	6.72475	Detected	Detected	AK347858		NDP	Sus scrofa mRNA, clone:OVRM10005C11, expressed in ovary. [AK347858]		XR_131228	Ssc.20051	100127357
A_72_P356748	119.509	86.5371	6.76057	6.57291	Detected	Detected
A_72_P088231	34.1547	185.735	4.99425	7.66692	Detected	Detected	NM_213763		UCHL1	Sus scrofa ubiquitin carboxyl-terminal esterase L1 (ubiquitin thiolesterase) (UCHL1), mRNA [NM_213763]		NM_213763	Ssc.79401	396637
A_72_P044271	86.9951	148.834	6.30316	7.35457	Detected	Detected	AK235367			Sus scrofa mRNA, clone:OVRM10073D09, expressed in ovary. [AK235367]			Ssc.40627
A_72_P007391	12177.7	13926.3	13.5297	13.8318	Detected	Detected	AK344318		LOC100511372	Sus scrofa mRNA, clone:DCI010007B02, expressed in dendritic cells (immature). [AK344318]		XM_003124000	Ssc.11572	100511372
A_72_P646511	87.487	285.202	6.31262	8.26411	Detected	Detected	AK230952		ANKRD22	Sus scrofa mRNA, clone:AMP010068C06, expressed in alveolar macrophage. [AK230952]		XM_001928460	Ssc.45508	100152630
A_72_P260617	39.3113	41.1205	5.19187	5.47708	Detected	Detected
A_72_P073181	2155.99	4288.5	11.0031	12.1263	Detected	Detected	AK234136		SNUPN	Uncharacterized protein [Source:UniProtKB/TrEMBL;Acc:F1SJ72] [ENSSSCT00000002102]		XM_001929236	Ssc.1226	100157075
A_72_P219882	450.641	236.208	8.7273	8.00456	Detected	Detected				Rep: Os09g0309300 protein - Oryza sativa subsp. japonica (Rice), partial (11%) [TC606165]
A_72_P146296	41.9155	62.6782	5.28117	6.1008	Detected	Detected	NM_213887		APCS	Sus scrofa amyloid P component, serum (APCS), mRNA [NM_213887]		NM_213887	Ssc.14517	396921
A_72_P051981	160.123	92.785	7.18502	6.67542	Detected	Detected	XM_003133400			PREDICTED: Sus scrofa histone deacetylase complex subunit SAP130-like (LOC100516648), mRNA [XM_003133400]		XM_003133404	Ssc.6902
A_72_P574889	7655.76	5454.91	12.8474	12.471	Detected	Detected	NM_213941		RPN2	Sus scrofa ribophorin II (RPN2), mRNA [NM_213941]		NM_213941	Ssc.56661	100154432
A_72_P060546	38.1605	43.7106	5.14846	5.57035	Detected	Detected	DY416040			1528269 MARC 3PIG Sus scrofa cDNA 3', mRNA sequence [DY416040]			Ssc.48660
A_72_P644636	3737.99	7094.42	11.7988	12.8474	Detected	Detected	AK230588		GPNMB	Sus scrofa mRNA, clone:AMP010012H09, expressed in alveolar macrophage. [AK230588]			Ssc.18572	100049669
A_72_P233092	83.3451	45.7591	6.24432	5.64194	Detected	Detected
A_72_P303319	990.943	471.569	9.88568	8.9549	Detected	Detected	NM_214147		PMAIP1	Sus scrofa phorbol-12-myristate-13-acetate-induced protein 1 (PMAIP1), mRNA [NM_214147]		NM_214147	Ssc.53694	397278
A_72_P520594	3201.44	1364.52	11.5719	10.4762	Detected	Detected	NM_001044612		TUBB2A	Sus scrofa tubulin, beta 2A (TUBB2A), mRNA [NM_001044612]		NM_001044612	Ssc.61395	733686
A_72_P110401	1249.82	4595.05	10.2128	12.2248	Detected	Detected				Rep: Predicted protein - Emericella nidulans (Aspergillus nidulans), partial (7%) [TC596086]
A_72_P146516	3968.33	4093.84	11.8866	12.065	Detected	Detected	NM_001001618		CCR5	Sus scrofa chemokine (C-C motif) receptor 5 (CCR5), mRNA [NM_001001618]		NM_001001618	Ssc.26328	414371
A_72_P188536	79.6507	529.571	6.18365	9.12274	Detected	Detected				Rep: ATP synthase subunit d, mitochondrial - Neurospora crassa, partial (9%) [TC566965]
A_72_P179631	166.816	219.126	7.24503	7.89912	Detected	Detected
A_72_P197472	69.2948	1012.42	5.98137	10.0509	Detected	Detected				Rep: DNA repair exonuclease REC1 - Ustilago maydis (Smut fungus), partial (5%) [TC566805]
A_72_P488334	929.123	1048.42	9.78994	10.107	Detected	Detected	AK343437			Uncharacterized protein [Source:UniProtKB/TrEMBL;Acc:F1RJI8] [ENSSSCT00000010858]		XM_001925326	Ssc.20367
A_72_P190206	373.464	470.714	8.44439	8.9526	Detected	Detected	AK235717		LOC100151999	Sus scrofa mRNA, clone:OVRM10108A05, expressed in ovary. [AK235717]		XR_115698	Ssc.41232	100151999
A_72_P246507	148.091	51.8334	7.06746	5.82402	Detected	Detected	AJ941761			AJ941761 CSEQRAN17 Sus scrofa cDNA clone C0007315i24 3', mRNA sequence [AJ941761]			Ssc.35115
A_72_P214542	1476.91	2726.81	10.4674	11.4848	Detected	Detected	AJ964320			AJ964320 KN404_2 Sus scrofa cDNA clone C0007752n18 5', mRNA sequence [AJ964320]			Ssc.63560
A_72_P598473	180.534	267.019	7.35892	8.17608	Detected	Detected	NM_001005152		FGL2	Sus scrofa fibrinogen-like 2 (FGL2), mRNA [NM_001005152]		NM_001005152	Ssc.22050	448808
A_72_P652365	11976.6	4747.81	13.4972	12.2647	Detected	Detected	NM_213997		IL18	Sus scrofa interleukin 18 (interferon-gamma-inducing factor) (IL18), mRNA [NM_213997]		NM_213997	Ssc.20	397057
A_72_P117381	755.855	320.666	9.49711	8.42464	Detected	Detected				Rep: Far-red impaired response-like - Oryza sativa subsp. japonica (Rice), partial (6%) [TC573478]
A_72_P638165	274.672	910.138	7.98034	9.89505	Detected	Detected	NM_001031794		SPARC	Sus scrofa secreted protein, acidic, cysteine-rich (osteonectin) (SPARC), mRNA [NM_001031794]		NM_001031794	Ssc.17253	595124
A_72_P234412	74.5618	52.3328	6.09095	5.83799	Detected	Detected
A_72_P625340	4879.57	4780.58	12.1946	12.2748	Detected	Detected	XM_001927291		LOC100156121	Uncharacterized protein [Source:UniProtKB/TrEMBL;Acc:F1RT63] [ENSSSCT00000006845]		XR_130541	Ssc.34963	100156121
A_72_P756742	7957.54	1516.55	12.906	10.6352	Detected	Detected	AK343641		COX3	Cytochrome c oxidase subunit 3 [Source:UniProtKB/Swiss-Prot;Acc:Q35916] [ENSSSCT00000019677]			Ssc.2957	808507
A_72_P203762	3116.08	720.635	11.5319	9.56039	Detected	Detected	BX916555			BX916555 Sus Scrofa library (scan) Sus scrofa cDNA clone scan0036.o.22 5prim, mRNA sequence [BX916555]			Ssc.21670
A_72_P066631	88.579	388.71	6.33119	8.69652	Detected	Detected
A_72_P441534	905.263	337.711	9.75276	8.49789	Detected	Detected	NM_214131		CASP3	Sus scrofa caspase 3, apoptosis-related cysteine peptidase (CASP3), mRNA [NM_214131]		NM_214131	Ssc.15886	397244
A_72_P270334	153.38	43.8937	7.12014	5.57746	Detected	Detected
A_72_P007796	38.5887	106.193	5.1641	6.86956	Detected	Detected
A_72_P116206	3595.11	1214.82	11.7422	10.3222	Detected	Detected
A_72_P580967	4393.64	7728.52	12.0367	12.9681	Detected	Detected	AK237523		MYLK	Uncharacterized protein [Source:UniProtKB/TrEMBL;Acc:F1SQ53] [ENSSSCT00000012980]		XM_003358784	Ssc.23247	100152091
A_72_P575479	117.018	191.074	6.73154	7.70734	Detected	Detected	XM_001927747			PREDICTED: Sus scrofa hypothetical LOC100524252 (LOC100524252), partial miscRNA. [Source:RefSeq DNA;Acc:XR_115864] [ENSSSCT00000006652]		XM_001927747	Ssc.41568
A_72_P234707	383.313	245.941	8.48498	8.05886	Detected	Detected	CJ010198			CJ010198 full-length enriched swine cDNA library, adult mesenteric lymph node Sus scrofa cDNA clone MLN01C050033 5', mRNA sequence [CJ010198]			Ssc.63125
A_72_P099941	112.128	374.474	6.66887	8.64309	Detected	Detected	AJ963209			AJ963209 KN404_2 Sus scrofa cDNA clone C0007755h08 5', mRNA sequence [AJ963209]			Ssc.35424
A_72_P204517	59.9693	44.1363	5.77865	5.58609	Detected	Detected	AK344974		SIGLEC10	Sus scrofa mRNA, clone:ITT010026E10, expressed in small intestine. [AK344974]		XM_003127381	Ssc.27233	100513863
A_72_P484858	1052.49	770.275	9.97362	9.65706	Detected	Detected	XM_001925695		ASTE1	Uncharacterized protein [Source:UniProtKB/TrEMBL;Acc:F1RSA3] [ENSSSCT00000012245]			Ssc.47696	100156751
A_72_P688736	96.7815	82.0773	6.45924	6.4961	Detected	Detected	AK344355			Sus scrofa mRNA, clone:DCI010021C08, expressed in dendritic cells (immature). [AK344355]		XM_001928620	Ssc.27592
A_72_P027311	4014.55	1609.79	11.9044	10.7228	Detected	Detected				Rep: Predicted protein - Chlamydomonas reinhardtii, partial (11%) [TC534160]
A_72_P360313	52.543	40.9116	5.59295	5.46897	Detected	Detected
A_72_P145196	209.706	251.174	7.58588	8.09273	Detected	Detected
A_72_P320368	52.3672	48.2582	5.58845	5.71967	Detected	Detected	AK231602			Sus scrofa mRNA, clone:LNG010001C06, expressed in lung. [AK231602]			Ssc.55412
A_72_P411348	791.507	986.66	9.56081	10.0117	Detected	Detected				Rep: Olfactory receptor 5V1 (Hs6M1-21). - Xenopus tropicalis, partial (5%) [TC540076]
A_72_P045966	1357.66	556.716	10.3371	9.19443	Detected	Detected				Rep: Selenocysteine lyase - Bos taurus (Bovine), partial (20%) [TC543126]
A_72_P290564	377.96	1262.64	8.46264	10.3726	Detected	Detected	AK349310			Sus scrofa mRNA, clone:PTG010044H12, expressed in pituitary gland. [AK349310]		XM_003360433	Ssc.10300
A_72_P270314	111.842	195.68	6.66489	7.73848	Detected	Detected
A_72_P202822	58.7144	938.868	5.74826	9.94042	Detected	Detected	CJ023658			CJ023658 full-length enriched swine cDNA library, adult trachea Sus scrofa cDNA clone TCH01A020017 5', mRNA sequence [CJ023658]			Ssc.3334
A_72_P667411	4173.34	1274.84	11.9652	10.3856	Detected	Detected	NM_001131046		IFI30	Sus scrofa interferon, gamma-inducible protein 30 (IFI30), mRNA [NM_001131046]		NM_001131046	Ssc.53751	100174943
A_72_P298969	419.706	160.713	8.61424	7.45801	Detected	Detected				Rep: Truncated vacuolar ATPase subunit c isoform - Pennisetum americanum (Pearl millet), partial (11%) [TC622625]
A_72_P096121	138.178	139.453	6.96871	7.25937	Detected	Detected	EV863490			raor029_f4.y1 aor Sus scrofa cDNA 5', mRNA sequence [EV863490]			Ssc.64556
A_72_P314678	151.393	903.066	7.10172	9.88544	Detected	Detected				Rep: General secretory system II protein E domain protein - Anaeromyxobacter sp. K, partial (4%) [TC593992]
A_72_P259067	119.723	73.06	6.7621	6.32851	Detected	Detected
A_72_P474922	108.639	72.7467	6.62454	6.32279	Detected	Detected	AK232164			Uncharacterized protein [Source:UniProtKB/TrEMBL;Acc:F1RFX1] [ENSSSCT00000007188]		XM_001929505	Ssc.80100
A_72_P690508	204.292	224.328	7.54908	7.93168	Detected	Detected	NM_214432		CYP51	Sus scrofa cytochrome P450, family 51, subfamily A, polypeptide 1 (CYP51), mRNA [NM_214432]		NM_214432	Ssc.5712	403334
A_72_P442649	121.863	71.8316	6.79056	6.30561	Detected	Detected	NM_001100190		IGFBP6	Sus scrofa insulin-like growth factor binding protein 6 (IGFBP6), mRNA [NM_001100190]		NM_001100190	Ssc.14062	100101923
A_72_P290894	655.129	757.094	9.28463	9.62854	Detected	Detected	AK348325			Sus scrofa mRNA, clone:OVRM10127D06, expressed in ovary. [AK348325]		XM_003360058	Ssc.28155
A_72_P066181	1550.68	400.462	10.5396	8.73518	Detected	Detected
A_72_P077291	95.8541	46.3652	6.44359	5.66113	Detected	Detected
A_72_P496983	3206.17	3460.86	11.5741	11.8275	Detected	Detected	XM_003133160			Rep: Zinc finger FYVE domain-containing protein 27 - Bos taurus (Bovine), partial (5%) [TC558386]		XM_003133160	Ssc.1910
A_72_P514653	3112.88	1338.51	11.5302	10.4513	Detected	Detected	NM_213868		FCN2	Sus scrofa ficolin (collagen/fibrinogen domain containing lectin) 2 (hucolin) (FCN2), mRNA [NM_213868]		NM_213868	Ssc.53728	396881
A_72_P184536	216.056	61.2648	7.62869	6.06561	Detected	Detected	XM_001929262		LOC100157687	Uncharacterized protein [Source:UniProtKB/TrEMBL;Acc:F1RFC8] [ENSSSCT00000010964]		XM_001929262	Ssc.18440	100157687
A_72_P386438	227.819	102.992	7.70249	6.82594	Detected	Detected	AK348650		IDE	Uncharacterized protein [Source:UniProtKB/TrEMBL;Acc:F1SC98] [ENSSSCT00000011458]		XM_001925381	Ssc.9109	100155309
A_72_P592289	9857.15	8767.08	13.2333	13.133	Detected	Detected	NM_214366		PPP2CA	Sus scrofa protein phosphatase 2, catalytic subunit, alpha isozyme (PPP2CA), mRNA [NM_214366]		NM_214366	Ssc.13983	397656
A_72_P090036	221.452	502.672	7.66186	9.04881	Detected	Detected	CN154758			941996 MARC 4PIG Sus scrofa cDNA 3', mRNA sequence [CN154758]			Ssc.13877
A_72_P032236	423.411	132.998	8.63064	7.19311	Detected	Detected	CF181005			817794 MARC 3PIG Sus scrofa cDNA 5', mRNA sequence [CF181005]			Ssc.45407
A_72_P441509	73.5528	869.504	6.07167	9.83583	Detected	Detected	NM_001129976		PMAP-23	Sus scrofa antibacterial protein (PMAP-23), mRNA [NM_001129976]		NM_001129976	Ssc.420	100170138
A_72_P077351	8649.5	5116.52	13.0333	12.3721	Detected	Detected	NM_213910		SERPINE1	Sus scrofa serpin peptidase inhibitor, clade E (nexin, plasminogen activator inhibitor type 1), member 1 (SERPINE1), mRNA [NM_213910]		NM_213910	Ssc.9781	396945
A_72_P358633	1028.07	201.129	9.94014	7.77594	Detected	Detected	NM_001123082		BCAS4	Sus scrofa breast carcinoma amplified sequence 4 (BCAS4), mRNA [NM_001123082]		NM_001123082	Ssc.4129	100141422
A_72_P384518	35.9293	31.2949	5.06846	5.06672	Detected	Detected	AK239412		TYSND1	Uncharacterized protein [Source:UniProtKB/TrEMBL;Acc:F1SUE6] [ENSSSCT00000011229]		XM_001927343	Ssc.27581	100157601
A_72_P196707	47.0741	28.5226	5.4435	4.92561	Detected	Detected				Rep: zinc finger protein 277 - Mus musculus, partial (7%) [TC526891]
A_72_P230772	58.5956	52.17	5.74481	5.83367	Detected	Detected				Rep: Membrane protein - Pelodictyon luteolum (strain DSM 273) (Chlorobium luteolum (strain DSM273)), partial (4%) [TC559773]
A_72_P276029	37.6617	35.2527	5.13212	5.24421	Detected	Detected	AK350926		LOC100524042	Uncharacterized protein [Source:UniProtKB/TrEMBL;Acc:F1RHI5] [ENSSSCT00000019383]		XM_003131817	Ssc.49565	100524042
A_72_P023541	333.738	59.8752	8.2733	6.034	Detected	Detected
A_72_P409933	144.965	890.83	7.03534	9.86605	Detected	Detected	NM_001206429		VCAN	Sus scrofa versican (VCAN), mRNA [NM_001206429]		NM_001206429	Ssc.5663	397328
A_72_P415043	244.339	1171.95	7.81026	10.2673	Detected	Detected	EW561372			rski0116_l10.y1 ski Sus scrofa cDNA 5', mRNA sequence [EW561372]			Ssc.90256
A_72_P582991	774.4	2988.13	9.53231	11.6183	Detected	Detected	NM_213781		SCD	Sus scrofa stearoyl-CoA desaturase (delta-9-desaturase) (SCD), mRNA [NM_213781]		NM_213781	Ssc.16159	396670
A_72_P756366	558.55	425.872	9.05072	8.82283	Detected	Detected	AY610073			Uncharacterized protein [Source:UniProtKB/TrEMBL;Acc:F1RME2] [ENSSSCT00000010269]		XM_001926103	Ssc.72409
A_72_P035791	292.382	6191.03	8.0732	12.649	Detected	Detected	NM_213792		HOPX	Sus scrofa HOP homeobox (HOPX), mRNA [NM_213792]		NM_213792	Ssc.383	396692
A_72_P478033	4811.08	6815.94	12.1727	12.7894	Detected	Detected	AK238993		LOC100154068	Uncharacterized protein [Source:UniProtKB/TrEMBL;Acc:F1SGN8] [ENSSSCT00000002233]		XM_001928014	Ssc.1833	100154068
A_72_P106911	190.263	129.675	7.43945	7.15793	Detected	Detected	FS675599			Uncharacterized protein [Source:UniProtKB/TrEMBL;Acc:F1SN03] [ENSSSCT00000005183]		XR_130291	Ssc.84517
A_72_P188966	158.059	1117.62	7.16665	10.2019	Detected	Detected				Rep: NADH dehydrogenase subunit 4 - Tuberculatus kasiwae, partial (14%) [TC559884]
A_72_P373423	39.9631	73.1886	5.21608	6.33125	Detected	Detected				Rep: GAF - Chloroflexus aggregans DSM 9485, partial (3%) [TC593506]
A_72_P561939	431.859	1296.57	8.6599	10.4087	Detected	Detected	AK230965		2014-03-07	Sus scrofa mRNA, clone:AMP010069H08, expressed in alveolar macrophage. [AK230965]		XM_001928215	Ssc.13470	100152338
A_72_P370408	8469.36	17529.1	13.0016	14.1629	Detected	Detected	GQ274321		KLF13	Sus scrofa Kruppel-like factor 13 (KLF13) mRNA, complete cds. [GQ274321]			Ssc.94324	494563
A_72_P359503	150.821	348.146	7.0954	8.54084	Detected	Detected
A_72_P367438	5097.24	4942.74	12.2623	12.3241	Detected	Detected	AY785556		SOCS3	Sus scrofa suppressor of cytokine signaling 3 short transcript variant (SOCS3) mRNA, partial cds. [AY785556]			Ssc.42668	493186
A_72_P185241	99.9577	67.9741	6.50523	6.22173	Detected	Detected	NM_213949		SLC12A4	Sus scrofa solute carrier family 12 (potassium/chloride transporters), member 4 (SLC12A4), mRNA [NM_213949]		NM_213949	Ssc.4097	396992
A_72_P295249	2740.02	1437.58	11.3564	10.5494	Detected	Detected				Rep: PE-PGRS family protein - Anaeromyxobacter dehalogenans (strain 2CP-C), partial (3%) [TC598093]
A_72_P103051	511.741	314.483	8.92343	8.39849	Detected	Detected	BX917610			BX917610 Sus Scrofa library (scan) Sus scrofa cDNA clone scan0037.e.21 5prim, mRNA sequence [BX917610]			Ssc.29073
A_72_P423489	231.945	182.966	7.72954	7.64219	Detected	Detected
A_72_P223272	1848.35	1530.44	10.7811	10.652	Detected	Detected	NM_214028		INHBA	Sus scrofa inhibin, beta A (INHBA), mRNA [NM_214028]		NM_214028	Ssc.52080	397093
A_72_P224207	340.76	307.775	8.30562	8.36982	Detected	Detected	AK350099		SEC61A1	Sus scrofa mRNA, clone:SMG010078F01, expressed in submaxillary gland. [AK350099]		XM_003360697	Ssc.21043	100155306
A_72_P406933	67.0975	29.1935	5.93769	4.96316	Detected	Detected	XM_001925758		LEPREL2	Uncharacterized protein [Source:UniProtKB/TrEMBL;Acc:F1SLU9] [ENSSSCT00000000742]		XM_001925758	Ssc.3225	100156539
A_72_P291134	60.8537	121.464	5.7998	7.06732	Detected	Detected
A_72_P356113	371.232	1378.64	8.43689	10.4914	Detected	Detected				Rep: Eukaryotic translation initiation factor 2 subunit beta - Drosophila melanogaster (Fruit fly), partial (5%) [TC523841]
A_72_P226777	57.426	35.6957	5.71647	5.26306	Detected	Detected	XM_001929201		ZBTB2	Uncharacterized protein [Source:UniProtKB/TrEMBL;Acc:F1S7W1] [ENSSSCT00000004521]		XM_001929201	Ssc.50325	100157847
A_72_P087851	38.4263	225.851	5.15831	7.9402	Detected	Detected
A_72_P059131	1028.71	801.384	9.9408	9.71388	Detected	Detected	AK234684			Sus scrofa mRNA, clone:OVRM10006B08, expressed in ovary. [AK234684]		XM_001926785	Ssc.12795
A_72_P177946	259.919	1544.62	7.89827	10.6657	Detected	Detected	NM_001038645		PALMD	Sus scrofa palmdelphin (PALMD), mRNA [NM_001038645]		NM_001038645	Ssc.9291	654413
A_72_P029211	143.242	150.815	7.02003	7.37209	Detected	Detected
A_72_P147316	477.542	479.298	8.81093	8.9775	Detected	Detected	AJ947838			AJ947838 KN404_1 Sus scrofa cDNA clone C0007737i16 5', mRNA sequence [AJ947838]		XM_003358585	Ssc.7092
A_72_P441743	54644.3	49758.1	15.6371	15.7099	Detected	Detected	NM_001001636		RPL32	Sus scrofa ribosomal protein L32 (RPL32), mRNA [NM_001001636]		NM_001001636	Ssc.49074	414419
A_72_P262567	103.002	100.966	6.54831	6.7963	Detected	Detected				Rep: MGC4836 protein - Homo sapiens (Human), partial (9%) [TC555044]
A_72_P214462	54.6245	44.7295	5.64566	5.60589	Detected	Detected	DQ985553		LOC100127144	Sus scrofa cGMP-dependent 3',5'-cyclic phosphodiesterase 9A mRNA, partial cds. [DQ985553]		XM_003358979	Ssc.63544	100127144
A_72_P090361	48.5371	51.1327	5.48551	5.80415	Detected	Detected
A_72_P615057	18990.2	30066.1	14.1528	14.9901	Detected	Detected	AK240348		ACTA2	actin, aortic smooth muscle [Source:RefSeq peptide;Acc:NP_001158122] [ENSSSCT00000011432]			Ssc.53896	733615
A_72_P097361	1123.13	783.056	10.0625	9.68149	Detected	Detected	AK231149		LOC100515252	Sus scrofa mRNA, clone:AMP010101C08, expressed in alveolar macrophage. [AK231149]		XM_003122895	Ssc.7733	100515252
A_72_P063876	141.061	48.6823	6.99689	5.73231	Detected	Detected
A_72_P378018	309.483	425.357	8.15689	8.82132	Detected	Detected	AF093592		CLC-2	Sus scrofa chloride channel protein 2 variant (ClC-2) mRNA, partial cds. [AF093592]		XM_003358736	Ssc.25843	397147
A_72_P307168	223.886	228.642	7.67779	7.95796	Detected	Detected
A_72_P706541	2069.53	3677.42	10.9452	11.911	Detected	Detected
A_72_P035516	53.1919	41.8118	5.61032	5.50301	Detected	Detected	NM_213981		LGALS4	Sus scrofa lectin, galactoside-binding, soluble, 4 (LGALS4), mRNA [NM_213981]		NM_213981	Ssc.5314	397041
A_72_P190486	43.0564	32.7347	5.31802	5.13618	Detected	Detected
A_72_P088736	32.1853	1338.53	4.91764	10.4514	Detected	Detected	NM_214362		LTF	Sus scrofa lactotransferrin (LTF), mRNA [NM_214362]		NM_214362	Ssc.11136	397649
A_72_P088176	2149.2	596.856	10.9978	9.29429	Detected	Detected	NM_213935		PSMB8	Sus scrofa proteasome (prosome, macropain) subunit, beta type, 8 (large multifunctional peptidase 7) (PSMB8), mRNA [NM_213935]		NM_213935	Ssc.11073	396975
A_72_P611953	658.36	361.926	9.28957	8.5998	Detected	Detected	NM_001128443		GSK3B	Sus scrofa glycogen synthase kinase 3 beta (GSK3B), mRNA [NM_001128443]		NM_001128443	Ssc.83145	100126852
A_72_P200747	164.675	144.437	7.22636	7.30845	Detected	Detected
A_72_P224452	101.591	90.6881	6.52827	6.64258	Detected	Detected	DN102252			1097148 MARC 4PIG Sus scrofa cDNA 5', mRNA sequence [DN102252]			Ssc.58741
A_72_P205272	243.397	84.5216	7.80216	6.5398	Detected	Detected				Rep: NUAK family SNF1-like kinase 2 - Pongo pygmaeus (Orangutan), partial (5%) [TC616988]
A_72_P103861	445.816	266.279	8.71095	8.173	Detected	Detected	CN161740			951060 MARC 4PIG Sus scrofa cDNA 5', mRNA sequence [CN161740]			Ssc.85307
A_72_P226387	184.266	232.506	7.39286	7.98313	Detected	Detected	AK349198			Sus scrofa mRNA, clone:PTG010022A04, expressed in pituitary gland. [AK349198]		XM_003121374	Ssc.13551
A_72_P151371	38.9092	160.285	5.17696	7.45454	Detected	Detected				Rep: Transposase - Sus scrofa (Pig), partial (45%) [TC524145]
A_72_P129521	50.4647	29.2886	5.53798	4.96772	Detected	Detected	AK343555		RUNDC3A	Sus scrofa mRNA, clone:ADR010091D08, expressed in adrenal gland. [AK343555]			Ssc.27586	100511099
A_72_P444003	419.602	87.5475	8.61368	6.59	Detected	Detected	NM_214209		UF	Sus scrofa uteroferrin (UF), mRNA [NM_214209]		NM_214209	Ssc.575	397414
A_72_P275379	70.8622	29.7681	6.01423	4.9958	Detected	Detected	XM_001928369		GRM4	Uncharacterized protein [Source:UniProtKB/TrEMBL;Acc:F1RZ33] [ENSSSCT00000001696]		XM_001928369	Ssc.32939	100152616
A_72_P116271	84.708	85.6086	6.26602	6.55785	Detected	Detected	NM_001078669		LOC780413	Sus scrofa N-acetylglucosaminyltransferase I.2 (LOC780413), mRNA [NM_001078669]		NM_001078669	Ssc.5300	780413
A_72_P121411	441.407	262.343	8.69318	8.15314	Detected	Detected				Rep: Protein RNF187 - Homo sapiens (Human), partial (40%) [TC531736]
A_72_P203297	457.671	325.87	8.74968	8.44846	Detected	Detected
A_72_P650275	87.947	54.1603	6.32059	5.88491	Detected	Detected				Rep: T-complex protein 1 subunit alpha - Rattus norvegicus (Rat), partial (15%) [TC595512]
A_72_P554191	601.598	1717.42	9.15867	10.8208	Detected	Detected	NM_001031794		SPARC	Sus scrofa secreted protein, acidic, cysteine-rich (osteonectin) (SPARC), mRNA [NM_001031794]		NM_001031794	Ssc.17253	595124
A_72_P633529	3682.87	1293.74	11.7742	10.4046	Detected	Detected	AK350996		REPS1	Uncharacterized protein [Source:UniProtKB/TrEMBL;Acc:F1S6Z2] [ENSSSCT00000004582]		XM_003353197	Ssc.11142	100154803
A_72_P548361	84.7572	57.6967	6.26745	5.98413	Detected	Detected	NM_001114271		SIRT2	Sus scrofa sirtuin 2 (SIRT2), mRNA [NM_001114271]		NM_001114271	Ssc.6381	100125964
A_72_P121626	737.619	1041.13	9.46181	10.096	Detected	Detected	AK233073			Uncharacterized protein [Source:UniProtKB/TrEMBL;Acc:F1RS43] [ENSSSCT00000012281]		XM_003358343	Ssc.86106
A_72_P440086	87.3687	370.525	6.31036	8.6291	Detected	Detected	NM_001115155		GPX3	Sus scrofa glutathione peroxidase 3 (plasma) (GPX3), mRNA [NM_001115155]		NM_001115155	Ssc.79705	396598
A_72_P042791	1394.68	554.232	10.3747	9.18966	Detected	Detected	XM_003127898			PREDICTED: Sus scrofa polypeptide N-acetylgalactosaminyltransferase 1-like (LOC100519551), mRNA [XM_003127898]			Ssc.14134
A_72_P079601	42.3115	96.1539	5.29344	6.7256	Detected	Detected				Rep: NADH dehydrogenase subunit F - Morinda citrifolia (Indian mulberry), partial (3%) [TC547229]
A_72_P134481	299.936	28.7246	8.1084	4.93557	Detected	Detected
A_72_P178181	3266.67	3621.81	11.599	11.8913	Detected	Detected	NM_001044606		LOC733678	Sus scrofa ATP synthase H+-transporting mitochondrial F1 complex O subunit (LOC733678), nuclear gene encoding mitochondrial protein, mRNA [NM_001044606]		NM_001044606	Ssc.6723	733678
A_72_P344283	81.3422	139.695	6.21102	7.26215	Detected	Detected
A_72_P532118	511.176	269.092	8.92158	8.18789	Detected	Detected				Rep: Vesicle transport through interaction with t-SNAREs homolog 1A - Bos taurus (Bovine), partial (26%) [TC553443]
A_72_P224667	561.099	217.749	9.05664	7.89011	Detected	Detected	XM_001927793		LOC100153402	PREDICTED: Sus scrofa KIAA1333 protein (LOC100153402), mRNA [XM_001927793]		XM_001927793	Ssc.24829	100153402
A_72_P441953	153.535	84.074	7.12183	6.53158	Detected	Detected	NM_001123120		GTF2H4	Sus scrofa general transcription factor IIH, polypeptide 4, 52kDa (GTF2H4), mRNA [NM_001123120]		NM_001123120	Ssc.7512	100144458
A_72_P648729	29663.3	30322.1	14.764	14.999	Detected	Detected	AK231482			Peptidyl-prolyl cis-trans isomerase A [Source:UniProtKB/Swiss-Prot;Acc:P62936] [ENSSSCT00000018219]			Ssc.55440
A_72_P186376	88.0645	33.6685	6.32199	5.17804	Detected	Detected	XM_001926753		PAPP-A	Uncharacterized protein [Source:UniProtKB/TrEMBL;Acc:F1SMI3] [ENSSSCT00000006045]		XM_001926753	Ssc.15826	397219
A_72_P437904	43.6628	41.2234	5.33627	5.48016	Detected	Detected	BX922774			BX922774 Sus Scrofa library (scan) Sus scrofa cDNA clone scan0017.d.02 5prim, mRNA sequence [BX922774]			Ssc.48970
A_72_P435899	471.147	236.802	8.79318	8.00811	Detected	Detected
A_72_P623293	5701.89	5631.37	12.4234	12.5196	Detected	Detected	NM_001042375		ITM2B	Sus scrofa integral membrane protein 2B (ITM2B), mRNA [NM_001042375]		NM_001042375	Ssc.1037	595120
A_72_P364258	39.9053	27.4383	5.21367	4.86611	Detected	Detected
A_72_P562444	263.6	62.575	7.91848	6.09608	Detected	Detected	NM_001123148		NPEPL1	Sus scrofa aminopeptidase-like 1 (NPEPL1), mRNA [NM_001123148]		NM_001123148	Ssc.34895	100144530
A_72_P079971	62.1205	31.9863	5.82943	5.09882	Detected	Detected				Rep: PREDICTED: transcription factor A, mitochondrial isoform 1 - Pan troglodytes, partial (7%) [TC530610]
A_72_P136451	2946.83	1499.77	11.4545	10.6162	Detected	Detected	AY553927		PREI2	Sus scrofa preimplantation protein 2 mRNA, partial cds. [AY553927]			Ssc.3720	414429
A_72_P531205	1319.34	693.584	10.2893	9.50197	Detected	Detected	AK348809		LOC100154352	Uncharacterized protein [Source:UniProtKB/TrEMBL;Acc:F1SH33] [ENSSSCT00000012851]		XM_003358667	Ssc.6948	100154352
A_72_P265637	68.6445	136.684	5.9674	7.23101	Detected	Detected
A_72_P369273	277.226	172.205	7.99324	7.55356	Detected	Detected
A_72_P453987	33.5809	90.9664	4.97345	6.64809	Detected	Detected	XM_003126152		LOC100522931	Uncharacterized protein [Source:UniProtKB/TrEMBL;Acc:F1SGK0] [ENSSSCT00000000251]		XM_003126152	Ssc.90044	100522931
A_72_P293334	6545	1617.42	12.6184	10.7296	Detected	Detected	AK235325		SRSF2	Sus scrofa mRNA, clone:OVRM10069A02, expressed in ovary. [AK235325]			Ssc.1002	768117
A_72_P436824	87.183	63.0562	6.30684	6.11166	Detected	Detected	AK231556		HSF2	Uncharacterized protein [Source:UniProtKB/TrEMBL;Acc:F1SF56] [ENSSSCT00000004683]			Ssc.6803	100154234
A_72_P751697	2234.36	2518.2	11.0495	11.3623	Detected	Detected	AK232664		BRP44	Uncharacterized protein [Source:UniProtKB/TrEMBL;Acc:F1RPU8] [ENSSSCT00000006909]		XM_003355069	Ssc.4836	100154777
A_72_P442238	125.877	128.178	6.83684	7.14097	Detected	Detected	XM_003134718		GPR37	Uncharacterized protein [Source:UniProtKB/TrEMBL;Acc:F1SMK6] [ENSSSCT00000018072]		XM_003134718	Ssc.27084	100523220
A_72_P708676	226.945	425.266	7.69612	8.82115	Detected	Detected	NM_213821		SLC11A1	Sus scrofa solute carrier family 11 (proton-coupled divalent metal ion transporters), member 1 (SLC11A1), mRNA [NM_213821]		NM_213821	Ssc.36903	396764
A_72_P389423	46.491	51.99	5.42332	5.82753	Detected	Detected
A_72_P489114	266.183	224.105	7.93452	7.93061	Detected	Detected	XM_001926662		TTC13	Uncharacterized protein [Source:UniProtKB/TrEMBL;Acc:F1RG59] [ENSSSCT00000011146]		XM_001926662	Ssc.17546	100157092
A_72_P330788	625.856	260.75	9.2147	8.14451	Detected	Detected	BX922197			BX922197 Sus Scrofa library (scan) Sus scrofa cDNA clone scan0022.o.21 5prim, mRNA sequence [BX922197]			Ssc.79062
A_72_P036796	178.159	169.151	7.33924	7.52774	Detected	Detected				Rep: Os04g0151600 protein - Oryza sativa subsp. japonica (Rice), partial (5%) [TC555841]
A_72_P594019	2359.48	1774.87	11.1302	10.8668	Detected	Detected	AK234276			Uncharacterized protein [Source:UniProtKB/TrEMBL;Acc:F1SDW3] [ENSSSCT00000011381]		XM_001926555	Ssc.7629
A_72_P493452	443.667	550.221	8.70058	9.17948	Detected	Detected	AY610071			Uncharacterized protein [Source:UniProtKB/TrEMBL;Acc:F1SNL5] [ENSSSCT00000005378]		XM_003353442	Ssc.71957
A_72_P401668	55.0863	34.3083	5.65769	5.20404	Detected	Detected	XM_001927099		LOC100157959	Uncharacterized protein [Source:UniProtKB/TrEMBL;Acc:F1S5H2] [ENSSSCT00000011649]		XM_001927099	Ssc.71626	100157959
A_72_P440921	541.561	972.733	9.00665	9.99027	Detected	Detected	NM_001099931		FABP3	Sus scrofa fatty acid binding protein 3, muscle and heart (mammary-derived growth inhibitor) (FABP3), mRNA [NM_001099931]		NM_001099931	Ssc.93758	399532
A_72_P005651	883.959	379.082	9.71937	8.66073	Detected	Detected				Rep: Probable histone-lysine N-methyltransferase NSD2 - Homo sapiens (Human), partial (18%) [TC598986]
A_72_P221582	615.642	345.623	9.19017	8.52764	Detected	Detected
A_72_P126396	583.038	508.697	9.11335	9.06549	Detected	Detected	DN103971			1099218 MARC 4PIG Sus scrofa cDNA 3', mRNA sequence [DN103971]			Ssc.48056
A_72_P368383	62.7727	36.796	5.84489	5.31172	Detected	Detected	XM_003130605			Uncharacterized protein [Source:UniProtKB/TrEMBL;Acc:F1S5C7] [ENSSSCT00000011946]		XM_003357684	Ssc.2133
A_72_P297054	77.4236	64.627	6.13907	6.14994	Detected	Detected	XM_001925512		NHEJ1	Uncharacterized protein [Source:UniProtKB/TrEMBL;Acc:F1SRW5] [ENSSSCT00000017646]		XM_001925512	Ssc.2045	100153546
A_72_P384338	158.564	57.078	7.17135	5.96847	Detected	Detected				Rep: APOBEC3F - Sus scrofa (Pig), complete [TC575109]
A_72_P030866	6104.98	5274.63	12.5164	12.4189	Detected	Detected	NM_001114288		SPCS1	Sus scrofa signal peptidase complex subunit 1 homolog (S. cerevisiae) (SPCS1), mRNA [NM_001114288]		NM_001114288	Ssc.11019	100135675
A_72_P440931	1361.88	3022.25	10.3401	11.6336	Detected	Detected	NM_001083932		ITGAV	Sus scrofa integrin, alpha V (vitronectin receptor, alpha polypeptide, antigen CD51) (ITGAV), mRNA [NM_001083932]		NM_001083932	Ssc.15932	397285
A_72_P450194	115.859	49.9985	6.71841	5.77038	Detected	Detected				Uncharacterized protein [Source:UniProtKB/TrEMBL;Acc:F1SC33] [ENSSSCT00000008152]
A_72_P058676	165.535	99.4774	7.23469	6.77576	Detected	Detected	AK232024			Sus scrofa mRNA, clone:LNG010066B12, expressed in lung. [AK232024]		XM_003354480	Ssc.25767
A_72_P163621	4344.65	1966.65	12.0223	11.0138	Detected	Detected	AK231047		PRPF40A	Sus scrofa mRNA, clone:AMP010086C09, expressed in alveolar macrophage. [AK231047]		XM_003359511	Ssc.6297	100157937
A_72_P197917	1073.75	743.673	10.0025	9.60372	Detected	Detected				Rep: SJCHGC02529 protein - Schistosoma japonicum (Blood fluke), partial (8%) [TC544241]
A_72_P586951	270.405	123.507	7.95796	7.08914	Detected	Detected	XM_001925576			PREDICTED: Sus scrofa collagen alpha-1(XV) chain-like (LOC100155881), mRNA [XM_001925576]		XM_003122037	Ssc.19883
A_72_P009416	131.124	62.7016	6.89456	6.10129	Detected	Detected	AJ956542			AJ956542 KN404_2 Sus scrofa cDNA clone C0007750c17 5', mRNA sequence [AJ956542]			Ssc.46063
A_72_P190411	819.088	501.261	9.61232	9.04497	Detected	Detected				Rep: Proteasome-associated protein ECM29 homolog - Mus musculus (Mouse), partial (10%) [TC538459]	GO:0005515|GO:0008035|GO:0008509|GO:0015248|GO:0005794|GO:0005886|GO:0007584|GO:0042493|GO:0042626|GO:0005624|GO:0030301|GO:0005524|GO:0006911|GO:0045332|GO:0043231|GO:0015914|GO:0005887|GO:0006810|GO:0016021|GO:0042158|GO:0008203
A_72_P502017	34.1496	27.9284	4.99382	4.89474	Detected	Detected	DN121124		EIF4EBP1	1121200 MARC 4PIG Sus scrofa cDNA 3', mRNA sequence [DN121124]			Ssc.13262	397633
A_72_P274299	45.4928	33.077	5.39602	5.15372	Detected	Detected
A_72_P079541	79.1605	41.9037	6.17447	5.50504	Detected	Detected
A_72_P357203	394.367	356.635	8.52895	8.58036	Detected	Detected	AJ954485			AJ954485 KN404_1 Sus scrofa cDNA clone C0007746m19 5', mRNA sequence [AJ954485]		XR_130987	Ssc.49244
A_72_P143416	162.738	127.225	7.20833	7.13122	Detected	Detected				Rep: Shikimate 5-dehydrogenase - Ralstonia solanacearum UW551, partial (5%) [TC599510]
A_72_P554466	493.709	363.603	8.86357	8.60583	Detected	Detected	AK234136		SNUPN	Uncharacterized protein [Source:UniProtKB/TrEMBL;Acc:F1SJ72] [ENSSSCT00000002102]		XM_001929236	Ssc.1226	100157075
A_72_P299839	1875.88	6997.98	10.8003	12.8319	Detected	Detected	AJ659068			AJ659068 KN277 Sus scrofa cDNA clone C0005215_J20, mRNA sequence [AJ659068]			Ssc.27799
A_72_P132646	46.9794	34.7137	5.4404	5.22259	Detected	Detected	BQ604914			MI-P-CP1-nzd-e-15-0-UI.s1 MI-P-CP1 Sus scrofa cDNA clone MI-P-CP1-nzd-e-15-0-UI 3', mRNA sequence [BQ604914]			Ssc.82245
A_72_P351213	151.836	359.308	7.10607	8.58887	Detected	Detected	AK232695		MFSD2A	Uncharacterized protein [Source:UniProtKB/TrEMBL;Acc:F1SMC3] [ENSSSCT00000004065]		XM_003127828	Ssc.32098	100518612
A_72_P273004	410.913	1184.29	8.58139	10.2861	Detected	Detected				Rep: DSPP600 - Sus scrofa (Pig), partial (3%) [TC553191]
A_72_P255767	882.861	1600.18	9.71825	10.7137	Detected	Detected	M20160		CAST	Pig heart calpastatin gene, complete cds. [M20160]			Ssc.31703	397135
A_72_P445078	935.144	264.621	9.80011	8.16444	Detected	Detected	NM_001114279		CHUK	Sus scrofa conserved helix-loop-helix ubiquitous kinase (CHUK), mRNA [NM_001114279]		NM_001114279	Ssc.21683	100135662
A_72_P033116	320.381	289.996	8.21012	8.28815	Detected	Detected
A_72_P211732	556.61	911.92	9.04497	9.89802	Detected	Detected	NM_001185165		C1H6orf35	Sus scrofa chromosome 6 open reading frame 35 (C1H6orf35), mRNA [NM_001185165]		NM_001185165	Ssc.27328	100152509
A_72_P158201	116.115	84.649	6.72172	6.54184	Detected	Detected	CK457365			921658 MARC 4PIG Sus scrofa cDNA 3', mRNA sequence [CK457365]			Ssc.14075
A_72_P428454	976.406	1034.02	9.86349	10.0874	Detected	Detected	XM_003135279		LOC100512577	PREDICTED: Sus scrofa armadillo repeat-containing X-linked protein 5-like (LOC100512577), mRNA [XM_003135279]		XM_003135279	Ssc.94484	100512577
A_72_P207942	1295.99	1055.39	10.2671	10.1169	Detected	Detected	AK346265		SBNO1	Uncharacterized protein [Source:UniProtKB/TrEMBL;Acc:F1RFK9] [ENSSSCT00000010718]		XM_001925507	Ssc.25111	100158131
A_72_P075841	95.402	95.2682	6.43719	6.71258	Detected	Detected	AK236001			Sus scrofa mRNA, clone:OVRM10134F12, expressed in ovary. [AK236001]		XM_003126641	Ssc.94726
A_72_P017581	46.4234	34.1307	5.42151	5.19686	Detected	Detected	XM_003358387			Rep: Zinc finger protein 445 - Homo sapiens (Human), partial (15%) [TC595649]		XM_003358387
A_72_P375673	681.599	1675.43	9.34283	10.7816	Detected	Detected	BF444493			262385 MARC 2PIG Sus scrofa cDNA 5', mRNA sequence [BF444493]			Ssc.50518
A_72_P441229	43.805	35.0698	5.34023	5.23635	Detected	Detected	NM_001113041		FADS1	Sus scrofa fatty acid desaturase 1 (FADS1), mRNA [NM_001113041]		NM_001113041	Ssc.80320	444995
A_72_P574974	932.26	364.187	9.79638	8.60798	Detected	Detected	XM_001927505		SMC4	Uncharacterized protein [Source:UniProtKB/TrEMBL;Acc:F1SH51] [ENSSSCT00000012842]		XM_001927505	Ssc.7850	100152361
A_72_P411358	64.0704	533.159	5.87551	9.13125	Detected	Detected	DY427192			1550534 MARC 3PIG Sus scrofa cDNA 5', mRNA sequence [DY427192]			Ssc.47713
A_72_P094951	102.875	67.6003	6.54621	6.21302	Detected	Detected
A_72_P255217	265.515	483.058	7.93021	8.99077	Detected	Detected	ES447097			EST-AO225E08 Alveolar macrophage from PRRSV-infected pig Sus scrofa cDNA clone AO225E08, mRNA sequence [ES447097]			Ssc.54140
A_72_P074716	73.9995	64.5745	6.08044	6.14902	Detected	Detected	XM_003126205		LOC100521495	Uncharacterized protein [Source:UniProtKB/TrEMBL;Acc:F1SR52] [ENSSSCT00000000315]		XM_003126205	Ssc.33579	100521495
A_72_P031181	116.831	197.747	6.72938	7.75191	Detected	Detected				Rep: Immunoglobulin superfamily member 6 precursor - Homo sapiens (Human), partial (49%) [TC546069]	GO:0005007|GO:0048471|GO:0043065|GO:0008285|GO:0045597|GO:0050680|GO:0007267|GO:0050731|GO:0005575|GO:0015026|GO:0005764|GO:0007259|GO:0042802|GO:0001501|GO:0006955|GO:0000165|GO:0005887|GO:0008543|GO:0016049|GO:0009898|GO:0030900|GO:0016021|GO:0043410|GO:0008083
A_72_P706556	49.0216	45.4402	5.49863	5.63138	Detected	Detected
A_72_P442106	107.406	50.1829	6.60759	5.77644	Detected	Detected	NM_001128486		FRRS1	Sus scrofa ferric-chelate reductase 1 (FRRS1), mRNA [NM_001128486]		NM_001128486	Ssc.10366	100151766
A_72_P378863	81.114	64.1889	6.20672	6.13962	Detected	Detected	XM_003359232			Rep: NADH dehydrogenase subunit 2 - Pocillopora damicornis, partial (5%) [TC615496]		XM_003359232
A_72_P179591	51.1655	39.3558	5.55727	5.41252	Detected	Detected
A_72_P593139	114.515	196.946	6.70194	7.74683	Detected	Detected	XM_003121673			Uncharacterized protein [Source:UniProtKB/TrEMBL;Acc:F1SNQ1] [ENSSSCT00000005359]		XM_003353439	Ssc.72973
A_72_P758651	491.214	194.363	8.85473	7.73013	Detected	Detected	XM_001927680		INTS6	Uncharacterized protein [Source:UniProtKB/TrEMBL;Acc:F1RK31] [ENSSSCT00000010282]		XM_001927680	Ssc.28108	100156695
A_72_P088771	301.182	106.976	8.11385	6.88068	Detected	Detected	NM_213972		CAPN1	Sus scrofa calpain 1, (mu/I) large subunit (CAPN1), mRNA [NM_213972]		NM_213972	Ssc.42541	397027
A_72_P433344	92.4732	64.1123	6.39288	6.13827	Detected	Detected	BI404924			MI-P-NA-aeg-g-12-1-UM.s1.ab1 MI-P-NA Sus scrofa cDNA clone MI-P-NA-aeg-g-12-1-UM.ab1 3', mRNA sequence [BI404924]			Ssc.13357
A_72_P146801	155.34	388.409	7.14038	8.69495	Detected	Detected	NM_214355		EPHX1	Sus scrofa epoxide hydrolase 1, microsomal (xenobiotic) (EPHX1), mRNA [NM_214355]		NM_214355	Ssc.53710	397639
A_72_P199582	99.9105	91.2868	6.50457	6.65241	Detected	Detected	CK456604			920840 MARC 4PIG Sus scrofa cDNA 3', mRNA sequence [CK456604]			Ssc.8280
A_72_P044731	112.408	243.799	6.67324	8.04831	Detected	Detected
A_72_P383143	101.944	406.199	6.53331	8.75437	Detected	Detected
A_72_P158331	351.355	85.3999	8.35312	6.55408	Detected	Detected
A_72_P111656	80.8131	25.5373	6.20252	4.75436	Detected	Detected	CO941812			UMC-peov3-009-h08 Oviduct from a gilt in estrus peov Sus scrofa cDNA 3', mRNA sequence [CO941812]			Ssc.40575
A_72_P163716	140.226	45.6407	6.98927	5.63791	Detected	Detected	NM_001145867		LPCAT4	Sus scrofa lysophosphatidylcholine acyltransferase 4 (LPCAT4), mRNA [NM_001145867]		NM_001145867	Ssc.6342	100152542
A_72_P255242	248.117	189.412	7.83213	7.69564	Detected	Detected	BX917725			BX917725 Sus Scrofa library (scan) Sus scrofa cDNA clone scan0038.c.14 5prim, mRNA sequence [BX917725]			Ssc.54146
A_72_P644024	4243.52	1834.55	11.9916	10.9145	Detected	Detected	AK236984		SMC4	Uncharacterized protein [Source:UniProtKB/TrEMBL;Acc:F1SH51] [ENSSSCT00000012842]		XM_001927505	Ssc.7850	100152361
A_72_P115721	2347.3	4060.18	11.1209	12.0535	Detected	Detected	NM_214352		ATP2B1	Sus scrofa ATPase, Ca++ transporting, plasma membrane 1 (ATP2B1), mRNA [NM_214352]		NM_214352	Ssc.80906	397636
A_72_P397783	584.671	358.943	9.1182	8.58771	Detected	Detected
A_72_P408658	117.443	57.6914	6.73738	5.98387	Detected	Detected
A_72_P075366	1519.29	557.508	10.5073	9.19714	Detected	Detected	CV870970			PDUts1085H04 Porcine testis cDNA library I Sus scrofa cDNA clone PDUts1085H04 5' similar to homologue to ref [CV870970]			Ssc.34412
A_72_P027621	307.762	501.643	8.14796	9.0461	Detected	Detected
A_72_P329423	731.484	534.878	9.44695	9.13669	Detected	Detected	AK349869			Sus scrofa mRNA, clone:SKNB10075C05, expressed in skin. [AK349869]			Ssc.24653
A_72_P115941	619.704	48.0125	9.20074	5.71227	Detected	Detected	NM_214215		FABP6	Sus scrofa fatty acid binding protein 6, ileal (FABP6), mRNA [NM_214215]		NM_214215	Ssc.676	397423
A_72_P119366	250.565	596.324	7.84631	9.2926	Detected	Detected
A_72_P314558	407.049	1406.64	8.56718	10.5196	Detected	Detected				Rep: Zinc finger CCCH domain-containing protein 10 - Homo sapiens (Human), partial (7%) [TC607347]
A_72_P018166	43.2605	65.0968	5.32598	6.15998	Detected	Detected
A_72_P122026	684.134	806.597	9.34911	9.72395	Detected	Detected	CK451372			904540 MARC 4PIG Sus scrofa cDNA 5', mRNA sequence [CK451372]			Ssc.84490
A_72_P383818	430.672	1884.3	8.65568	10.95	Detected	Detected				Rep: ATPase, class I, type 8B, member 4 - Rattus norvegicus, partial (3%) [TC542909]
A_72_P522171	11629	6980.79	13.451	12.8274	Detected	Detected	NM_001113287		LDHB	Sus scrofa lactate dehydrogenase B (LDHB), mRNA [NM_001113287]		NM_001113287	Ssc.71163	407246
A_72_P235232	111.181	193.58	6.65647	7.72525	Detected	Detected	XM_003127913		LPHN2	Uncharacterized protein [Source:UniProtKB/TrEMBL;Acc:F1SAG0] [ENSSSCT00000004163]		XM_003127912	Ssc.25029	100524685
A_72_P419259	54.8832	100.045	5.65271	6.78344	Detected	Detected				Rep: Modification methylase, HemK family - Mycobacterium sp. (strain KMS), partial (6%) [TC541083]
A_72_P283879	679.505	1390.57	9.33475	10.5037	Detected	Detected	AK237396			Sus scrofa mRNA, clone:SPL010035E03, expressed in spleen. [AK237396]
A_72_P513517	2587.79	1031.91	11.2696	10.0842	Detected	Detected
A_72_P677500	178.222	737.944	7.34086	9.59427	Detected	Detected	XR_131394		RIMKLB	Uncharacterized protein [Source:UniProtKB/TrEMBL;Acc:F1SLW7] [ENSSSCT00000000721]		XR_131394		100152915
A_72_P217023	376.233	386.958	8.45528	8.68838	Detected	Detected				Rep: PREDICTED: upstream of NRAS - Pan troglodytes, partial (26%) [TC539525]
A_72_P262732	30151.3	19709	14.7781	14.3378	Detected	Detected	NM_001097431		SLA-1	Sus scrofa MHC class I antigen 1 (SLA-1), mRNA [NM_001097431]		NM_001097431	Ssc.94293	100037293
A_72_P016586	7183.57	13948.5	12.7601	13.8342	Detected	Detected	AK343390			Sus scrofa mRNA, clone:ADR010055E09, expressed in adrenal gland. [AK343390]		XM_003128374	Ssc.3356
A_72_P279654	2845.45	3701.39	11.4085	11.9201	Detected	Detected	XM_003124850		LOC100511559	Uncharacterized protein [Source:UniProtKB/TrEMBL;Acc:F1SU28] [ENSSSCT00000008914]		XM_003124850	Ssc.24149	100511559
A_72_P575364	201.041	422.373	7.52477	8.81093	Detected	Detected	XM_001927731		LOC100156362	PREDICTED: Sus scrofa DPH3 homolog, transcript variant 1 (LOC100156362), mRNA [XM_001927731]		XM_001927731	Ssc.10818	100156362
A_72_P558289	4341.55	2937.6	12.0214	11.594	Detected	Detected	XM_001929407		ANAPC7	PREDICTED: Sus scrofa anaphase promoting complex subunit 7 (ANAPC7), mRNA [XM_001929407]			Ssc.37758	100155743
A_72_P017606	157.228	96.0682	7.15737	6.7244	Detected	Detected
A_72_P139821	198.132	66.7118	7.50232	6.19124	Detected	Detected	BG895482			358957 MARC 1PIG Sus scrofa cDNA 5', mRNA sequence [BG895482]			Ssc.28584
A_72_P433114	173.899	225.259	7.30781	7.93686	Detected	Detected	BX920306			BX920306 Sus Scrofa library (scan) Sus scrofa cDNA clone scan0005.k.11 5prim, mRNA sequence [BX920306]			Ssc.13283
A_72_P492268	94.7087	97.7864	6.42656	6.75196	Detected	Detected	FD599123			Uncharacterized protein [Source:UniProtKB/TrEMBL;Acc:F1RQK5] [ENSSSCT00000004940]		XM_003353304	Ssc.14087
A_72_P045486	57.7219	142.618	5.72477	7.29218	Detected	Detected
A_72_P687710	50.5305	239.06	5.53974	8.02218	Detected	Detected	XM_003125898		LOC100515025	Uncharacterized protein [Source:UniProtKB/TrEMBL;Acc:F1S551] [ENSSSCT00000007531]		XM_003125898	Ssc.10086	100515025
A_72_P179271	185.064	62.0753	7.39822	6.08473	Detected	Detected	AK235699		ARRB1	Uncharacterized protein [Source:UniProtKB/TrEMBL;Acc:F1SUN0] [ENSSSCT00000016204]		XM_003129664	Ssc.48507	100521141
A_72_P449175	402.589	186.286	8.55455	7.67012	Detected	Detected			TASP1	Uncharacterized protein [Source:UniProtKB/TrEMBL;Acc:F1SBJ5] [ENSSSCT00000007745]				100519631
A_72_P545087	1343.41	953.128	10.316	9.96206	Detected	Detected	XM_001928661		TRMT11	Uncharacterized protein [Source:UniProtKB/TrEMBL;Acc:F1S2W7] [ENSSSCT00000004665]		XM_001928661	Ssc.20837	100152782
A_72_P442187	726.619	278.339	9.43783	8.23152	Detected	Detected	AK230517		ATP8	ATP synthase protein 8 [Source:UniProtKB/Swiss-Prot;Acc:Q35914] [ENSSSCT00000019675]			Ssc.94141	808505
A_72_P164171	304.474	148.714	8.13147	7.35375	Detected	Detected	XM_003132660		ARHGAP31	Uncharacterized protein [Source:UniProtKB/TrEMBL;Acc:F1SPA4] [ENSSSCT00000013024]		XM_003132660	Ssc.94334	100511412
A_72_P219572	243.389	112.247	7.80182	6.95257	Detected	Detected	XM_003122978		LOC100520661	Uncharacterized protein [Source:UniProtKB/TrEMBL;Acc:F1S6V3] [ENSSSCT00000014646]		XM_003353950	Ssc.22181	100520661
A_72_P051031	503.139	757.093	8.89438	9.62843	Detected	Detected
A_72_P235362	2499.93	1756.1	11.2168	10.8527	Detected	Detected	XM_003128928			Uncharacterized protein [Source:UniProtKB/TrEMBL;Acc:F1S4I7] [ENSSSCT00000009614]		XM_003128928	Ssc.14461
A_72_P783155	301.234	156.524	8.11507	7.42331	Detected	Detected	AK236066			Sus scrofa mRNA, clone:OVRM10149G11, expressed in ovary. [AK236066]			Ssc.43951
A_72_P010441	640.435	383.392	9.25184	8.6753	Detected	Detected				Rep: Chromosome partitioning protein - Frankia alni (strain ACN14a), partial (6%) [TC612901]
A_72_P204042	971.704	523.275	9.85518	9.10624	Detected	Detected	AK349191			Sus scrofa mRNA, clone:PTG010019H02, expressed in pituitary gland. [AK349191]			Ssc.23115
A_72_P113921	65.6461	131.095	5.9083	7.17269	Detected	Detected
A_72_P033031	174.41	135.772	7.31294	7.22138	Detected	Detected	NM_001101814		NR1H3	Sus scrofa nuclear receptor subfamily 1, group H, member 3 (NR1H3), mRNA [NM_001101814]		NM_001101814	Ssc.48215	397553
A_72_P016651	1649.94	781.951	10.6215	9.67896	Detected	Detected	DQ518413		WNT10B	Sus scrofa wingless-type MMTV integration site family member 10B (WNT10B) mRNA, partial cds. [DQ518413]		XM_003126099	Ssc.10817	100126276
A_72_P229082	78.6681	41.9477	6.16412	5.50605	Detected	Detected	CK463779			934708 MARC 4PIG Sus scrofa cDNA 3', mRNA sequence [CK463779]			Ssc.24721
A_72_P415663	107.234	512.916	6.60524	9.07597	Detected	Detected
A_72_P754584	81.7374	26.8019	6.21868	4.82715	Detected	Detected	XM_001929293		PAN2	Uncharacterized protein [Source:UniProtKB/TrEMBL;Acc:F1SLY8] [ENSSSCT00000000424]		XM_001929293	Ssc.6592	100153107
A_72_P444016	48.6118	25.6596	5.48776	4.76199	Detected	Detected	AK239626		LOC100525385	Uncharacterized protein [Source:UniProtKB/TrEMBL;Acc:F1S3M3] [ENSSSCT00000014902]		XM_003123214	Ssc.54775	100525385
A_72_P755324	1376.6	15022.6	10.3556	13.9361	Detected	Detected	NM_001044557		S100A6	Sus scrofa S100 calcium binding protein A6 (S100A6), mRNA [NM_001044557]		NM_001044557	Ssc.21109	733608
A_72_P055181	72.8012	34.9674	6.05699	5.23177	Detected	Detected				Rep: Carnitine palmitoyltransferase I - Sus scrofa (Pig), partial (5%) [TC611633]
A_72_P419974	365.321	529.087	8.41062	9.122	Detected	Detected				Rep: NADH-ubiquinone oxidoreductase chain 6 - Schistosoma japonicum (Blood fluke), partial (12%) [TC577036]
A_72_P323613	165.978	565.023	7.23825	9.21693	Detected	Detected
A_72_P061116	106.129	45.4926	6.59148	5.6328	Detected	Detected
A_72_P078616	596.507	750.463	9.14629	9.61728	Detected	Detected	AK232960			Uncharacterized protein [Source:UniProtKB/TrEMBL;Acc:F1S3I9] [ENSSSCT00000002613]		XM_001929040	Ssc.55692
A_72_P413643	196.174	105.479	7.48733	6.86053	Detected	Detected	AF084929		ATP2A3	Sus scrofa sarcoendoplasmic reticulum calcium ATPase (SERCA3) mRNA, partial cds. [AF084929]			Ssc.24051	396820
A_72_P242297	690.505	1014.23	9.36201	10.0545	Detected	Detected
A_72_P003316	33.487	230.219	4.97006	7.96902	Detected	Detected	XM_001925498		ATL1	PREDICTED: Sus scrofa atlastin GTPase 1 (ATL1), mRNA [XM_001925498]		XM_001925498	Ssc.90973	100158193
A_72_P316838	236.27	361.378	7.75904	8.59803	Detected	Detected	DN101471			1096297 MARC 4PIG Sus scrofa cDNA 5', mRNA sequence [DN101471]			Ssc.44922
A_72_P191556	51.5335	210.38	5.56698	7.84053	Detected	Detected
A_72_P244392	56.4425	87.6329	5.69291	6.59172	Detected	Detected
A_72_P142811	2270.59	2452.7	11.0736	11.3262	Detected	Detected
A_72_P058831	56.2965	119.839	5.68832	7.04897	Detected	Detected	BX923905			BX923905 Sus Scrofa library (scan) Sus scrofa cDNA clone scan0021.m.07 5prim, mRNA sequence [BX923905]			Ssc.25870
A_72_P441818	81.3668	36.9366	6.21211	5.31662	Detected	Detected	NM_001112680		CBLN3	Sus scrofa cerebellin 3 precursor (CBLN3), mRNA [NM_001112680]		NM_001112680	Ssc.69839	100127149
A_72_P095216	92.4527	49.7392	6.39265	5.76339	Detected	Detected
A_72_P088791	2323.82	1611.57	11.1088	10.7247	Detected	Detected	NM_214331		HADH	Sus scrofa hydroxyacyl-CoA dehydrogenase (HADH), nuclear gene encoding mitochondrial protein, mRNA [NM_214331]		NM_214331	Ssc.12507	397604
A_72_P374453	100.096	56.856	6.50704	5.96256	Detected	Detected
A_72_P660218	10241	13985.1	13.2854	13.8377	Detected	Detected	AK236253		ERP29	Sus scrofa mRNA, clone:OVRM10168F05, expressed in ovary. [AK236253]		XM_001926896	Ssc.11889	100156625
A_72_P232697	10208.6	10711.6	13.2818	13.4414	Detected	Detected	NM_001097474		COX7C	Sus scrofa cytochrome c oxidase subunit VIIc (COX7C), nuclear gene encoding mitochondrial protein, mRNA [NM_001097474]		NM_001097474	Ssc.8993	100037990
A_72_P099876	42.8724	53.7791	5.31196	5.87511	Detected	Detected
A_72_P494301	133.282	206.472	6.91818	7.81252	Detected	Detected	XM_001926626			Uncharacterized protein [Source:UniProtKB/TrEMBL;Acc:F1SMP1] [ENSSSCT00000005728]		XM_001926626	Ssc.85060
A_72_P073456	840.338	856.957	9.64531	9.81253	Detected	Detected	CK452814			908479 MARC 4PIG Sus scrofa cDNA 5', mRNA sequence [CK452814]			Ssc.1331
A_72_P386433	407.58	99.3088	8.56874	6.77301	Detected	Detected	XM_003126950		CNOT1	Uncharacterized protein [Source:UniProtKB/TrEMBL;Acc:F1RFU3] [ENSSSCT00000003099]		XM_003126950	Ssc.84685	100511993
A_72_P720963	1885.48	2123.48	10.8079	11.1259	Detected	Detected	AK231857			Sus scrofa mRNA, clone:LNG010033C07, expressed in lung. [AK231857]		XM_001927816	Ssc.14334
A_72_P329118	8660.38	1852.36	13.0365	10.9282	Detected	Detected	AK346826		LOC100512958	Uncharacterized protein [Source:UniProtKB/TrEMBL;Acc:F1SU23] [ENSSSCT00000008919]		XM_003124856	Ssc.22487	100512958
A_72_P171026	361.379	225.284	8.39517	7.93715	Detected	Detected	XM_003123715		AGGF1	Uncharacterized protein [Source:UniProtKB/TrEMBL;Acc:F1S2H1] [ENSSSCT00000015395]		XM_003123715	Ssc.26953	100520064
A_72_P154486	51.5852	26.2466	5.5683	4.79242	Detected	Detected				Rep: Chromosome chr1 scaffold_46, whole genome shotgun sequence - Vitis vinifera (Grape), partial (4%) [TC601242]
A_72_P123931	197.193	70.9055	7.49433	6.28562	Detected	Detected				Rep: Zinc finger protein 764. - Bos Taurus, partial (25%) [TC534779]
A_72_P746063	87.297	34.5272	6.3092	5.21448	Detected	Detected	AK231127		NUBPL	Sus scrofa mRNA, clone:AMP010097B02, expressed in alveolar macrophage. [AK231127]			Ssc.52001	100155029
A_72_P489084	186.908	85.8345	7.41351	6.56143	Detected	Detected	AK345831		LOC100155479	Uncharacterized protein [Source:UniProtKB/TrEMBL;Acc:F1RGT1] [ENSSSCT00000011139]		XM_001924972	Ssc.48830	100155479
A_72_P302709	1190.25	391.058	10.1418	8.70285	Detected	Detected	NM_001044540		MEF2C	Sus scrofa myocyte enhancer factor 2C (MEF2C), mRNA [NM_001044540]		NM_001044540	Ssc.34788	733590
A_72_P150341	190.559	114.441	7.44262	6.98096	Detected	Detected
A_72_P765449	47.7516	45.3128	5.46382	5.62764	Detected	Detected	NM_001129960		RTN2	Sus scrofa reticulon 2 (RTN2), mRNA [NM_001129960]		NM_001129960	Ssc.54903	100170115
A_72_P380993	187.966	53.253	7.421	5.86185	Detected	Detected				Rep: Truncated type III restriction-modification system methyltransferase - Moraxella catarrhalis, partial (7%) [TC606250]
A_72_P047846	33.6354	75.8929	4.97506	6.38467	Detected	Detected				Rep: Phosphatidate cytidylyltransferase - Synechococcus sp. (strain JA-3-3Ab) (Cyanobacteria bacteriumYellowstone A-Prime), partial (11%) [TC605009]
A_72_P238857	503.997	216.53	8.89679	7.88141	Detected	Detected	XR_115991			Rep: Eukaryotic translation initiation factor 4 gamma, 3 variant - Homo sapiens (Human), partial (6%) [TC567620]		XR_115991
A_72_P363763	271.1	80.8089	7.96191	6.47362	Detected	Detected				Rep: ETS translocation variant 2 (Ets-related protein 71). - Bos Taurus, partial (35%) [TC545585]
A_72_P298229	2875.77	388.195	11.4233	8.69382	Detected	Detected	DY411066			1515765 MARC 3PIG Sus scrofa cDNA 5', mRNA sequence [DY411066]			Ssc.57941
A_72_P317813	61.2157	26.1579	5.80879	4.78807	Detected	Detected
A_72_P085821	47.6899	797.893	5.46202	9.70617	Detected	Detected	AK234420		MCOLN3	Sus scrofa mRNA, clone:OVR010059B12, expressed in ovary. [AK234420]			Ssc.50129	100049666
A_72_P102891	232.083	106.222	7.7308	6.87005	Detected	Detected	XM_001927752		BAZ2A	Uncharacterized protein [Source:UniProtKB/TrEMBL;Acc:F1SLA2] [ENSSSCT00000000436]		XM_001927752	Ssc.13043	100153516
A_72_P093581	206.699	564.566	7.56573	9.21579	Detected	Detected				Rep: Uncharacterized protein ENSP00000382756 - Homo sapiens (Human), partial (30%) [TC567884]
A_72_P230187	313.602	99.2983	8.17816	6.77286	Detected	Detected	XM_003131310		LOC100517913	Uncharacterized protein [Source:UniProtKB/TrEMBL;Acc:F1RRS9] [ENSSSCT00000018846]		XM_003131310	Ssc.13401	100517913
A_72_P476273	269.865	105.691	7.95492	6.86308	Detected	Detected	XM_001925364		LOC100153329	Uncharacterized protein [Source:UniProtKB/TrEMBL;Acc:F1RTQ7] [ENSSSCT00000001198]		XM_001925364		100153329
A_72_P681544	4996.88	4893.3	12.2277	12.3075	Detected	Detected	NM_001190922		COX17	Sus scrofa COX17 cytochrome c oxidase assembly homolog (COX17), nuclear gene encoding mitochondrial protein, mRNA [NM_001190922]		NM_001190922	Ssc.16607	100156799
A_72_P475428	104.7	57.6878	6.57195	5.98345	Detected	Detected	XM_003355237			Uncharacterized protein [Source:UniProtKB/TrEMBL;Acc:F1SBR4] [ENSSSCT00000007405]		XM_003355237
A_72_P398963	303.343	109.448	8.12471	6.91388	Detected	Detected	AK235550			Sus scrofa mRNA, clone:OVRM10092G01, expressed in ovary. [AK235550]		XM_003356456	Ssc.36043
A_72_P379428	54.0785	31.9898	5.63145	5.09893	Detected	Detected	XM_001926184		LOC100153684	Uncharacterized protein [Source:UniProtKB/TrEMBL;Acc:F1S3J3] [ENSSSCT00000002609]		XM_001926184	Ssc.78844	100153684
A_72_P396928	81.0512	103.728	6.20582	6.83546	Detected	Detected				Rep: Trak1 protein - Mus musculus (Mouse), partial (20%) [TC559984]
A_72_P551646	206.221	637.53	7.56167	9.38464	Detected	Detected	AY610054		PCOLCE2	Uncharacterized protein [Source:UniProtKB/TrEMBL;Acc:F1SKE7] [ENSSSCT00000012791]		XM_001928893	Ssc.8758	100156529
A_72_P371713	67.9003	81.2699	5.95296	6.48158	Detected	Detected				Rep: UPF0463 protein C6orf35 homolog - Pongo pygmaeus (Orangutan), partial (77%) [TC537265]	GO:0005515|GO:0001659|GO:0005244|GO:0005261|GO:0005624|GO:0006118|GO:0009629|GO:0016020|GO:0005249|GO:0008076|GO:0016491|GO:0016021|GO:0006813|GO:0006812|GO:0006811
A_72_P602158	6661.58	45361.3	12.6487	15.5806	Detected	Detected	AK239702		RNASE4	Sus scrofa mRNA, clone:THY010124F05, expressed in thymus. [AK239702]			Ssc.11079	396976
A_72_P144451	32.993	59.836	4.95057	6.03316	Detected	Detected
A_72_P382068	742.529	316.33	9.47072	8.4067	Detected	Detected
A_72_P278899	275.393	133.507	7.98329	7.19898	Detected	Detected	EW419933			rnbm34b_n6.y1 nbm Sus scrofa cDNA 5', mRNA sequence [EW419933]			Ssc.62675
A_72_P125716	903.796	1092.65	9.75102	10.1694	Detected	Detected	AK230701		AGTPBP1	Sus scrofa mRNA, clone:AMP010027G03, expressed in alveolar macrophage. [AK230701]		XM_003130645	Ssc.43891	100518857
A_72_P501529	44.6606	25.3863	5.36863	4.74425	Detected	Detected
A_72_P092136	270.424	272.269	7.95807	8.2045	Detected	Detected	FS669900			FS669900 full-length enriched swine cDNA library, adult hypothalamus Sus scrofa cDNA clone HTMT10081A02 5', mRNA sequence [FS669900]		XM_003132512	Ssc.88129
A_72_P217272	87.0297	28.9722	6.30405	4.94989	Detected	Detected
A_72_P071416	1715.1	1680.54	10.6712	10.7865	Detected	Detected	AK230863		LOC100154081	Sus scrofa mRNA, clone:AMP010056F05, expressed in alveolar macrophage. [AK230863]			Ssc.21267	100154081
A_72_P309643	304.457	516.958	8.13093	9.08809	Detected	Detected	AJ952896			AJ952896 KN404_1 Sus scrofa cDNA clone C0007735f08 3', mRNA sequence [AJ952896]			Ssc.36571
A_72_P186396	448.93	273.072	8.72129	8.20775	Detected	Detected				Uncharacterized protein [Source:UniProtKB/TrEMBL;Acc:F1S027] [ENSSSCT00000018636]
A_72_P573639	5450.41	6302.08	12.359	12.6749	Detected	Detected	NM_001042375		ITM2B	Sus scrofa integral membrane protein 2B (ITM2B), mRNA [NM_001042375]		NM_001042375	Ssc.1037	595120
A_72_P289449	77.2828	234.249	6.13655	7.99373	Detected	Detected	DB802687			DB802687 full-length enriched swine cDNA library, adult skin Sus scrofa cDNA clone SKNB10047D06 5', mRNA sequence [DB802687]			Ssc.30157
A_72_P078666	133.214	90.5578	6.91751	6.64123	Detected	Detected				Rep: Endonuclease/reverse transcriptase - Sus scrofa (Pig), partial (3%) [TC583702]
A_72_P064501	122.01	380.377	6.79163	8.66494	Detected	Detected				Rep: Endonuclease/reverse transcriptase - Sus scrofa (Pig), partial (13%) [TC601597]
A_72_P607258	285.589	189.961	8.03687	7.69953	Detected	Detected	AY609955		MRPL24	Uncharacterized protein [Source:UniProtKB/TrEMBL;Acc:F1RHJ1] [ENSSSCT00000007086]		XM_001924778	Ssc.2929	100156363
A_72_P567919	653.332	716.671	9.2801	9.55102	Detected	Detected	NM_001144846		TPRKB	Sus scrofa TP53RK binding protein (TPRKB), mRNA [NM_001144846]		NM_001144846	Ssc.10918	100240744
A_72_P649261	1860.29	1049.49	10.7903	10.1095	Detected	Detected	NM_001001632		TPM3	Sus scrofa tropomyosin 3 (TPM3), mRNA [NM_001001632]		NM_001001632	Ssc.51787	414388
A_72_P121826	36.056	93.273	5.07357	6.68332	Detected	Detected
A_72_P401983	239.586	230.995	7.78082	7.9734	Detected	Detected	AK235644		LOC100523862	Small GTPase [Source:UniProtKB/TrEMBL;Acc:Q6QAR0] [ENSSSCT00000018954]		XM_003131403	Ssc.82797	100523862
A_72_P073151	2286.59	765.05	11.0849	9.64826	Detected	Detected	AK239936		UBR7	Sus scrofa mRNA, clone:UTR010013C05, expressed in uterus. [AK239936]			Ssc.1210	100153874
A_72_P043856	202.495	115.51	7.53565	6.99542	Detected	Detected	AK344438			Uncharacterized protein [Source:UniProtKB/TrEMBL;Acc:F1S8J6] [ENSSSCT00000002364]		XM_003128564	Ssc.83708
A_72_P375338	94.0804	434.883	6.41793	8.85056	Detected	Detected	BF713487			MI-P-O3-aby-f-04-1-UM.s1 MI-P-O3 Sus scrofa cDNA clone MI-P-O3-aby-f-04-1-UM 3', mRNA sequence [BF713487]			Ssc.50422
A_72_P428224	39.7667	32.9902	5.20976	5.14965	Detected	Detected
A_72_P179571	2475.48	2823.79	11.1994	11.5373	Detected	Detected				Rep: HupE/UreJ protein - Ralstonia metallidurans (strain CH34 / ATCC 43123 / DSM 2839), partial (8%) [TC539141]
A_72_P190371	131.007	62.2646	6.89336	6.08988	Detected	Detected
A_72_P443593	1384.89	204.505	10.3624	7.8014	Detected	Detected	AK351387		LOC100152507	Rep: Histone H2B type 1-B - Homo sapiens (Human), complete [TC561846]		XM_003356552	Ssc.31292	100152507
A_72_P031471	8363.22	12954.6	12.9818	13.7172	Detected	Detected	NM_001198921		ISG12(A)	Sus scrofa putative ISG12(a) protein (ISG12(A)), mRNA [NM_001198921]		NM_001198921	Ssc.12504	100153902
A_72_P316913	59.234	52.6229	5.7606	5.84462	Detected	Detected	DN102889			1097888 MARC 4PIG Sus scrofa cDNA 5', mRNA sequence [DN102889]			Ssc.44937
A_72_P405913	746.586	969.01	9.47827	9.98544	Detected	Detected	XM_003124525			Rep: Exportin-6 (Exp6) (Ran-binding protein 20). - Canis familiaris, partial (20%) [TC593123]		XM_003124525	Ssc.13610
A_72_P585956	146.301	64.9541	7.04869	6.15706	Detected	Detected	AK351048		MTMR14	Uncharacterized protein [Source:UniProtKB/TrEMBL;Acc:F1SR27] [ENSSSCT00000012636]		XM_003358516	Ssc.13031	100157480
A_72_P712383	251.216	209.727	7.84929	7.83538	Detected	Detected	NM_214153		ENTPD1	Sus scrofa ectonucleoside triphosphate diphosphohydrolase 1 (ENTPD1), mRNA [NM_214153]		NM_214153	Ssc.52334	397298
A_72_P273899	33.3226	125.508	4.96283	7.11304	Detected	Detected
A_72_P047741	74.6677	34.1196	6.09292	5.19654	Detected	Detected
A_72_P773716	557.805	744.674	9.04819	9.6064	Detected	Detected	XM_001927635		LOC100155406	PREDICTED: Sus scrofa tRNA wybutosine-synthesizing protein 2 homolog (LOC100155406), mRNA [XM_001927635]		XM_001927635	Ssc.14429	100155406
A_72_P076166	65.7338	53.1003	5.90947	5.85709	Detected	Detected	CV866848		LOC100523418	Uncharacterized protein [Source:UniProtKB/TrEMBL;Acc:F1SK37] [ENSSSCT00000005759]		XM_003353529	Ssc.80227	100523418
A_72_P488744	724.801	128.288	9.43333	7.14249	Detected	Detected	AK232712		UPB1	Uncharacterized protein [Source:UniProtKB/TrEMBL;Acc:F1RL41] [ENSSSCT00000011021]		XM_001929254	Ssc.18596	100155919
A_72_P007566	22359.3	21525.8	14.3703	14.4744	Detected	Detected	NM_001113287		LDHB	Sus scrofa lactate dehydrogenase B (LDHB), mRNA [NM_001113287]		NM_001113287	Ssc.71163	407246
A_72_P100011	45.1358	51.8675	5.38408	5.82465	Detected	Detected	DB788570			DB788570 full-length enriched swine cDNA library, adult adrenal gland Sus scrofa cDNA clone ADR010079H04 5', mRNA sequence [DB788570]			Ssc.5042
A_72_P404478	249.616	433.486	7.83979	8.84555	Detected	Detected	XM_003355385			PREDICTED: Sus scrofa La ribonucleoprotein domain family, member 4 (LARP4), mRNA [XM_003355385]		XM_003355385	Ssc.24420
A_72_P511075	36.4575	388.139	5.08963	8.69336	Detected	Detected	NM_001001540		CHI3L1	Sus scrofa chitinase 3-like 1 (cartilage glycoprotein-39) (CHI3L1), mRNA [NM_001001540]		NM_001001540	Ssc.90	396865
A_72_P345098	610.572	1519.91	9.17781	10.6393	Detected	Detected	AK235698			Sus scrofa mRNA, clone:OVRM10105H05, expressed in ovary. [AK235698]			Ssc.39582
A_72_P441239	381.924	288.942	8.47958	8.28208	Detected	Detected	NM_001123219		BCKDHB	Sus scrofa branched chain keto acid dehydrogenase E1, beta polypeptide (BCKDHB), nuclear gene encoding mitochondrial protein, mRNA [NM_001123219]		NM_001123219	Ssc.82620	100142669
A_72_P608178	2771.36	2534.4	11.3727	11.3709	Detected	Detected	XM_003126626		LOC100525644	PREDICTED: Sus scrofa sodium-coupled neutral amino acid transporter 2-like (LOC100525644), mRNA [XM_003126626]		XR_130609	Ssc.80994	100525644
A_72_P173501	117.646	207.522	6.73933	7.8194	Detected	Detected	DB810800			DB810800 full-length enriched swine cDNA library, adult mesenteric lymph node Sus scrofa cDNA 3', mRNA sequence [DB810800]			Ssc.59886
A_72_P393083	62.8649	496.015	5.84681	9.03052	Detected	Detected				Rep: Cytochrome c oxidase subunit 1 - Philonthus varians, partial (6%) [TC600096]
A_72_P030926	2475.86	1292.58	11.2008	10.4028	Detected	Detected
A_72_P254007	32.217	24.4938	4.91867	4.6904	Detected	Detected
A_72_P037541	60.8582	232.859	5.80004	7.985	Detected	Detected				Rep: N-acetyl-mannosamine transferase - Oceanicaulis alexandrii HTCC2633, partial (5%) [TC614570]
A_72_P174301	246.214	151.124	7.82182	7.37493	Detected	Detected				Rep: Predicted protein - Chlamydomonas reinhardtii, partial (4%) [TC605215]
A_72_P078681	92.9644	35.4861	6.4016	5.25382	Detected	Detected
A_72_P175441	1346.07	1506.57	10.3179	10.6247	Detected	Detected				Rep: ABC-type transport system, permease component - Acholeplasma laidlawii PG-8A, partial (5%) [TC554592]
A_72_P487824	189.313	166.967	7.43245	7.51027	Detected	Detected	XM_001928401			Uncharacterized protein [Source:UniProtKB/TrEMBL;Acc:F1RI75] [ENSSSCT00000010668]		XM_001928401	Ssc.35074
A_72_P212817	298.97	240.972	8.10326	8.03411	Detected	Detected	XM_003126953		SETD6	Uncharacterized protein [Source:UniProtKB/TrEMBL;Acc:F1RFT2] [ENSSSCT00000003100]		XM_003126953	Ssc.47782	100512284
A_72_P494346	3132.87	3187.4	11.5396	11.7102	Detected	Detected	NM_001190217		C1H9orf46	Sus scrofa chromosome 9 open reading frame 46 (C1H9orf46), mRNA [NM_001190217]		NM_001190217	Ssc.16794	100155714
A_72_P155831	100.612	74.3048	6.51538	6.35449	Detected	Detected
A_72_P310998	2594.38	1786.47	11.2727	10.8747	Detected	Detected
A_72_P486664	125.973	39.9822	6.83798	5.43564	Detected	Detected	XM_001925559		MB21D2	Uncharacterized protein [Source:UniProtKB/TrEMBL;Acc:F1SFH0] [ENSSSCT00000012931]		XM_001925559		100156951
A_72_P055391	5079.81	5992.92	12.2582	12.6082	Detected	Detected				Rep: Contig An09c0040, complete genome - Aspergillus niger, partial (5%) [TC611786]
A_72_P345088	32.8439	121.308	4.94544	7.06615	Detected	Detected
A_72_P515932	3203.21	3128.43	11.5729	11.6847	Detected	Detected	XM_001928736		AP3M1	PREDICTED: Sus scrofa adaptor-related protein complex 3, mu 1 subunit (AP3M1), mRNA [XM_001928736]		XM_001929209	Ssc.37729	100155017
A_72_P132176	47.6806	24.4453	5.46159	4.68664	Detected	Detected
A_72_P110271	116.437	88.2819	6.72526	6.60228	Detected	Detected	XM_003133714		LOC100518584	PREDICTED: Sus scrofa uncharacterized protein C2orf57-like (LOC100518584), mRNA [XM_003133714]		XM_003133714	Ssc.34060	100518584
A_72_P289254	592.372	794.796	9.13701	9.70173	Detected	Detected	DB804606			DB804606 full-length enriched swine cDNA library, adult skin Sus scrofa cDNA clone SKNB10075G11 5', mRNA sequence [DB804606]			Ssc.30077
A_72_P273534	82.5508	418.305	6.23131	8.79563	Detected	Detected
A_72_P252017	362.662	473.112	8.40199	8.95999	Detected	Detected				Rep: Protein kinase - Mycobacterium gilvum PYR-GCK, partial (6%) [TC530890]
A_72_P441504	142.407	35.7862	7.01211	5.26647	Detected	Detected	NM_213836		PSP-II	Sus scrofa porcine seminal protein II (PSP-II), mRNA [NM_213836]		NM_213836	Ssc.94425	396817
A_72_P498547	40.8098	26.543	5.24637	4.81044	Detected	Detected
A_72_P491855	117.396	25.701	6.73666	4.76464	Detected	Detected	XM_003353265		GPR63	Uncharacterized protein [Source:UniProtKB/TrEMBL;Acc:F1RY02] [ENSSSCT00000004797]		XM_003353265		100152431
A_72_P085366	791.896	720.086	9.56218	9.55823	Detected	Detected				Rep: WD repeat domain 24 - Bos Taurus, partial (32%) [TC519917]
A_72_P330463	40.0093	37.4164	5.21796	5.33793	Detected	Detected				Rep: Chromosome undetermined scaffold_5, whole genome shotgun sequence - Paramecium tetraurelia, partial (8%) [TC538126]
A_72_P095226	819.346	1472.3	9.61318	10.585	Detected	Detected	AK231162		LOC100158199	Uncharacterized protein [Source:UniProtKB/TrEMBL;Acc:F1RR17] [ENSSSCT00000006565]		XM_001928505	Ssc.34908	100158199
A_72_P097656	101.772	68.5143	6.53128	6.23408	Detected	Detected	CV873230			PDUts1112B03 Porcine testis cDNA library I Sus scrofa cDNA clone PDUts1112B03 5' similar to homologue to ref [CV873230]			Ssc.44051
A_72_P604283	2654.15	2049.39	11.31	11.0757	Detected	Detected	AY610035		TPD52	Sus scrofa clone Clu_59261.scr.msk.p1.Contig1, mRNA sequence. [AY610035]			Ssc.12569	100151928
A_72_P128976	538.634	348.866	8.99904	8.54557	Detected	Detected	EW066475			rduo413b_n19.y1 duo Sus scrofa cDNA 5', mRNA sequence [EW066475]			Ssc.66770
A_72_P475521	14203.5	13150.9	13.7376	13.7403	Detected	Detected	XM_001928649		RAP1A	PREDICTED: Sus scrofa RAP1A, member of RAS oncogene family (RAP1A), mRNA [XM_001928649]		XM_001928649	Ssc.11026	100153199
A_72_P406883	7753.37	6677.09	12.865	12.7569	Detected	Detected	AK239858			Sus scrofa mRNA, clone:UTR010005E09, expressed in uterus. [AK239858]			Ssc.3205
A_72_P106871	145.406	248.258	7.0397	8.07448	Detected	Detected
A_72_P577089	1281.82	1203.21	10.2517	10.3062	Detected	Detected	EV884589		LOC100153423	Uncharacterized protein [Source:UniProtKB/TrEMBL;Acc:F1RJI9] [ENSSSCT00000010857]		XM_001928504	Ssc.90268	100153423
A_72_P435634	947.822	1387.82	9.82041	10.5003	Detected	Detected	XM_003132153			Rep: Zgc:77056 protein - Danio rerio (Zebrafish) (Brachydanio rerio), partial (32%) [TC526206]		XM_003132153	Ssc.4972
A_72_P178916	274.56	123.251	7.97982	7.08583	Detected	Detected
A_72_P284169	71.7317	52.1404	6.03451	5.83224	Detected	Detected				Rep: Nuclear pore complex protein Nup205 (Nucleoporin Nup205) (205 kDa nucleoporin). - Canis familiaris, partial (7%) [TC524198]
A_72_P010481	482.098	365.193	8.82555	8.61236	Detected	Detected	NM_001185066		DNAJC14	Sus scrofa DnaJ (Hsp40) homolog, subfamily C, member 14 (DNAJC14), mRNA [NM_001185066]		NM_001185066	Ssc.1307	100151876
A_72_P157931	1019.78	213.306	9.93012	7.86046	Detected	Detected	CB483208			jns04_E11.r jns Sus scrofa cDNA 3', mRNA sequence [CB483208]			Ssc.16785
A_72_P686759	707.065	512.593	9.39746	9.07523	Detected	Detected	XM_001928783		SP3	PREDICTED: Sus scrofa Sp3 transcription factor (SP3), mRNA [XM_001928783]		XM_001928783	Ssc.23242	100153372
A_72_P038471	207.261	158.961	7.56948	7.44337	Detected	Detected	DY417408			1531315 MARC 3PIG Sus scrofa cDNA 5', mRNA sequence [DY417408]			Ssc.33085
A_72_P568074	6864.23	5442.67	12.6911	12.467	Detected	Detected	NM_001185142		ATP5A1	Sus scrofa ATP synthase, H+ transporting, mitochondrial F1 complex, alpha subunit 1, cardiac muscle (ATP5A1), nuclear gene encoding mitochondrial protein, mRNA [NM_001185142]		NM_001185142	Ssc.44378	100157880
A_72_P177881	5621.28	4133.21	12.4037	12.0791	Detected	Detected	NM_001032376		HPRT1	Sus scrofa hypoxanthine phosphoribosyltransferase 1 (HPRT1), mRNA [NM_001032376]		NM_001032376	Ssc.4158	397351
A_72_P352628	623.744	309.072	9.20949	8.37472	Detected	Detected
A_72_P046111	441.723	72.0844	8.69382	6.31008	Detected	Detected	CK458015			922363 MARC 4PIG Sus scrofa cDNA 5', mRNA sequence [CK458015]			Ssc.24113
A_72_P288559	4493.51	3077.61	12.0669	11.6586	Detected	Detected	AY609881		CD53	Uncharacterized protein [Source:UniProtKB/TrEMBL;Acc:F1S628] [ENSSSCT00000007448]		XM_001929190	Ssc.15296	100152398
A_72_P243477	55.6361	54.4146	5.67229	5.89158	Detected	Detected				Rep: Transmembrane protein 175 - Rattus norvegicus (Rat), partial (6%) [TC534800]
A_72_P210152	1265.43	1933.68	10.2332	10.9893	Detected	Detected	AK234243		LOC100516543	Uncharacterized protein [Source:UniProtKB/TrEMBL;Acc:F1S9U0] [ENSSSCT00000015154]		XM_003123488	Ssc.4812	100516543
A_72_P085571	85.3218	125.009	6.27603	7.10639	Detected	Detected	NM_001123100		CMKLR1	Sus scrofa chemokine-like receptor 1 (CMKLR1), mRNA [NM_001123100]		NM_001123100	Ssc.50060	780421
A_72_P372058	78.1757	429.276	6.1532	8.83221	Detected	Detected
A_72_P364428	39.5675	28.1331	5.20191	4.906	Detected	Detected				Rep: Scl/Tal1 interrupting locus - Rattus norvegicus, partial (3%) [TC545936]
A_72_P225437	3624.29	2003.7	11.7531	11.0423	Detected	Detected	AK232029			Sus scrofa mRNA, clone:LNG010067E05, expressed in lung. [AK232029]		XM_003132600	Ssc.22287
A_72_P149126	651.348	438.345	9.27489	8.85978	Detected	Detected	XM_001925406			PREDICTED: Sus scrofa protein NipSnap homolog 3A-like (LOC100152884), mRNA [XM_001925406]			Ssc.6623
A_72_P132656	1045.12	885.533	9.96391	9.8595	Detected	Detected	AK236686		ZNF134	Sus scrofa mRNA, clone:OVRM10215D10, expressed in ovary. [AK236686]		XM_003128115	Ssc.2178	100512237
A_72_P360523	36.7644	40.1512	5.1006	5.44086	Detected	Detected				Rep: Membrane associated guanylate kinase, WW and PDZ domain containing 3 - Homo sapiens (Human), partial (30%) [TC571273]
A_72_P052581	44.1915	173.925	5.35223	7.56775	Detected	Detected				Rep: Glyceraldehyde-3-phosphate dehydrogenase - Symbiobacterium thermophilum, partial (6%) [TC613232]
A_72_P103106	285.017	168.833	8.03363	7.52584	Detected	Detected
A_72_P740724	260.403	59.4402	7.90162	6.02485	Detected	Detected	NM_001123080		ATM	Sus scrofa ataxia telangiectasia mutated (ATM), mRNA [NM_001123080]		NM_001123080	Ssc.21876	100101922
A_72_P275444	2689.62	2108.92	11.3269	11.1171	Detected	Detected	AK238261			Sus scrofa mRNA, clone:TCH010070B06, expressed in trachea. [AK238261]		XM_001927630	Ssc.26345
A_72_P329803	84.444	110.96	6.26127	6.93514	Detected	Detected
A_72_P265442	118.032	53.7959	6.74371	5.87551	Detected	Detected	XM_001929623		LOC100153894	Uncharacterized protein [Source:UniProtKB/TrEMBL;Acc:F1ST19] [ENSSSCT00000007248]		XM_001929623	Ssc.12346	100153894
A_72_P087031	286.588	115.761	8.0442	6.99792	Detected	Detected	CN155490			942792 MARC 4PIG Sus scrofa cDNA 5', mRNA sequence [CN155490]			Ssc.62608
A_72_P342878	95.7781	38.4439	6.44238	5.37702	Detected	Detected				Rep: Predicted protein - Aspergillus terreus (strain NIH 2624), partial (6%) [TC529173]
A_72_P661344	40.3035	33.4067	5.22939	5.16775	Detected	Detected	AK240454		DCAF8	Uncharacterized protein [Source:UniProtKB/TrEMBL;Acc:F1RJW8] [ENSSSCT00000007001]		XM_001928867	Ssc.19228	100153655
A_72_P719403	323.671	285.753	8.2264	8.26739	Detected	Detected	AK346327		FKBP5	Uncharacterized protein [Source:UniProtKB/TrEMBL;Acc:F1RYY0] [ENSSSCT00000001727]		XM_001929415	Ssc.44387	100155423
A_72_P203997	178.657	54.7716	7.34472	5.9027	Detected	Detected	XM_001927018		ZNF76	PREDICTED: Sus scrofa zinc finger protein 76 (expressed in testis) (ZNF76), mRNA [XM_001927018]			Ssc.17931	100156228
A_72_P613447	171.514	313.827	7.28643	8.39635	Detected	Detected	XR_130318		LOC100155995	Uncharacterized protein [Source:UniProtKB/TrEMBL;Acc:F1SMP6] [ENSSSCT00000005721]		XR_130318		100155995
A_72_P062351	114.299	91.1534	6.69835	6.65062	Detected	Detected	EV938770			rcje31_e14.y1 cje Sus scrofa cDNA 5', mRNA sequence [EV938770]			Ssc.65330
A_72_P429579	2774.7	2930.74	11.3743	11.5887	Detected	Detected	AK231597		TXNL4A	Uncharacterized protein [Source:UniProtKB/TrEMBL;Acc:F1RZA0] [ENSSSCT00000006353]		XM_001924851	Ssc.17509	100155820
A_72_P254852	62.1261	56.331	5.82959	5.94844	Detected	Detected	XM_003131713		LOC100516223	Uncharacterized protein [Source:UniProtKB/TrEMBL;Acc:F1S199] [ENSSSCT00000019269]		XM_003131713	Ssc.9803	100516223
A_72_P563669	1324.2	520.359	10.2954	9.09736	Detected	Detected	XM_001928835			Rep: SMEK1 protein - Homo sapiens (Human), partial (69%) [TC554938]		XM_001928835	Ssc.14341
A_72_P449205	761.009	1489.99	9.50767	10.6064	Detected	Detected	XM_001926113		RRBP1	Uncharacterized protein [Source:UniProtKB/TrEMBL;Acc:F1SBI3] [ENSSSCT00000007758]		XM_001926113	Ssc.12459	100155369
A_72_P244002	317.499	117.553	8.19472	7.01957	Detected	Detected
A_72_P672172	1824.11	11688.9	10.7639	13.5596	Detected	Detected	EF416570		P311	Sus scrofa P311 mRNA, complete cds. [EF416570]		XM_003123844	Ssc.55114	100037285
A_72_P136836	109.456	56.0536	6.63504	5.93983	Detected	Detected				Rep: LOC509503 protein - Bos taurus (Bovine), partial (8%) [TC604585]
A_72_P205457	146.488	790.85	7.05148	9.69546	Detected	Detected				Rep: Collagen alpha-3(V) chain precursor. - Danio rerio, partial (6%) [TC544198]
A_72_P344608	146.207	122.121	7.04739	7.07432	Detected	Detected	AK347047			Sus scrofa mRNA, clone:MLN010097G11, expressed in mesenteric lymph nodes. [AK347047]		XM_003361289	Ssc.89394
A_72_P020406	277.349	336.409	7.99377	8.493	Detected	Detected				Rep: Os07g0194800 protein - Oryza sativa subsp. japonica (Rice), partial (6%) [TC622036]
A_72_P435739	475.492	646.46	8.80387	9.40494	Detected	Detected	AK239928		PIK3IP1	Sus scrofa mRNA, clone:UTR010012E10, expressed in uterus. [AK239928]		XM_001926534	Ssc.48426	100155147
A_72_P096926	3023.08	4599.14	11.4898	12.2261	Detected	Detected
A_72_P222157	32.6413	101.546	4.93767	6.80502	Detected	Detected
A_72_P543827	1889.16	1407.87	10.8105	10.5214	Detected	Detected	XM_001924429		ARID4B	PREDICTED: Sus scrofa AT rich interactive domain 4B (RBP1-like) (ARID4B), mRNA [XM_001924429]		XM_003359196	Ssc.58669	100154794
A_72_P098486	57.4981	299.864	5.71839	8.33354	Detected	Detected
A_72_P658707	4410.95	5026.8	12.0426	12.3486	Detected	Detected	AK232814		NSMCE4A	Uncharacterized protein [Source:UniProtKB/TrEMBL;Acc:F1SEH7] [ENSSSCT00000011706]		XM_003359384	Ssc.17330	100153999
A_72_P301224	99.6655	58.1937	6.50127	5.99659	Detected	Detected	DN107201			1104624 MARC 4PIG Sus scrofa cDNA 5', mRNA sequence [DN107201]		XM_003358947	Ssc.38480
A_72_P127411	9942.7	13722.8	13.2459	13.8098	Detected	Detected	AK237306		LOC100157865	Sus scrofa mRNA, clone:SPL010022H05, expressed in spleen. [AK237306]		XM_001929039	Ssc.53959	100157865
A_72_P501805	162.492	37.2105	7.20655	5.32705	Detected	Detected	XM_001924394		IKBKAP	PREDICTED: Sus scrofa inhibitor of kappa light polypeptide gene enhancer in B-cells, kinase complex-associated protein (IKBKAP), mRNA [XM_001924394]		XM_001924394	Ssc.12636	100157586
A_72_P199022	62.1714	84.1987	5.83069	6.53408	Detected	Detected	BF712539			MI-P-H1-adh-d-03-1-UM.s1 MI-P-H1 Sus scrofa cDNA clone MI-P-H1-adh-d-03-1-UM 3', mRNA sequence [BF712539]			Ssc.8109
A_72_P127721	310.32	417.952	8.16037	8.79394	Detected	Detected	DN124256			1125113 MARC 4PIG Sus scrofa cDNA 5', mRNA sequence [DN124256]		XM_003358932	Ssc.70285
A_72_P617358	590.234	287.824	9.13214	8.27757	Detected	Detected	NM_001135965		PRPF3	Sus scrofa PRP3 pre-mRNA processing factor 3 homolog (S. cerevisiae) (PRPF3), mRNA [NM_001135965]		NM_001135965	Ssc.23431	100190995
A_72_P014366	73.7179	58.1277	6.07518	5.99494	Detected	Detected				Rep: Coiled-coil domain-containing protein 53 - Homo sapiens (Human), partial (26%) [TC537861]
A_72_P072856	87.9867	55.5246	6.32109	5.92643	Detected	Detected
A_72_P314758	257.56	135.058	7.88607	7.21424	Detected	Detected	XM_003121911			Uncharacterized protein [Source:UniProtKB/TrEMBL;Acc:F1SMM6] [ENSSSCT00000005733]			Ssc.95269
A_72_P381118	48.4579	33.2316	5.48325	5.15992	Detected	Detected
A_72_P306718	153.481	80.6435	7.12094	6.47039	Detected	Detected
A_72_P206022	6654.41	6953.3	12.6467	12.8215	Detected	Detected	AK344903			Sus scrofa mRNA, clone:ITT010010C03, expressed in small intestine. [AK344903]			Ssc.1817
A_72_P692338	212.519	181.45	7.6059	7.62993	Detected	Detected	AK343670		LOC100156514	Uncharacterized protein [Source:UniProtKB/TrEMBL;Acc:F1RT51] [ENSSSCT00000006851]		XM_001927903	Ssc.6834	100156514
A_72_P099361	138.521	38.849	6.9715	5.39106	Detected	Detected				Rep: Predicted protein - Botryotinia fuckeliana (strain B05.10) (Noble rot fungus) (Botrytiscinerea), partial (17%) [TC598598]
A_72_P453669	989.983	889.772	9.88335	9.86448	Detected	Detected	AK349431		LOC100524934	Uncharacterized protein [Source:UniProtKB/TrEMBL;Acc:F1SKN8] [ENSSSCT00000000122]		XM_003355360	Ssc.18172	100524934
A_72_P417711	533.624	206.1	8.98581	7.80945	Detected	Detected	AK348597			Sus scrofa mRNA, clone:OVRM10211E07, expressed in ovary. [AK348597]			Ssc.1616
A_72_P162396	79.4193	330.304	6.17922	8.46656	Detected	Detected
A_72_P344208	131.724	44.2384	6.90078	5.58923	Detected	Detected	AK344307		SGPL1	Uncharacterized protein [Source:UniProtKB/TrEMBL;Acc:F1SUB2] [ENSSSCT00000011246]		XM_003133064	Ssc.56058	100525187
A_72_P120156	335.135	891.573	8.28004	9.86712	Detected	Detected				Rep: Metallophosphoesterase precursor - Geobacter bemidjiensis Bem, partial (6%) [TC595155]
A_72_P293674	1935.41	11617.7	10.8422	13.5513	Detected	Detected
A_72_P353023	3034.62	1660.66	11.4954	10.7683	Detected	Detected	EV880236			rdbla0126_a23.y1 bla Sus scrofa cDNA 5', mRNA sequence [EV880236]			Ssc.64681
A_72_P306308	130.973	73.0816	6.89244	6.32917	Detected	Detected	NM_001122984		MFGE8	Sus scrofa milk fat globule-EGF factor 8 protein (MFGE8), mRNA [NM_001122984]		NM_001122984	Ssc.16345	397545
A_72_P339803	176.325	525.253	7.3263	9.11125	Detected	Detected				Rep: Histidine triad (HIT) protein - Azotobacter vinelandii AvOP, partial (9%) [TC530982]
A_72_P051041	702.734	479.95	9.38919	8.97958	Detected	Detected				Rep: Proliferation-related Ki-67 antigen - Sus scrofa (Pig), partial (66%) [TC553733]	GO:0005515|GO:0000793|GO:0003676
A_72_P195957	432.593	387.457	8.66265	8.69022	Detected	Detected
A_72_P145851	511.555	217.407	8.92269	7.88749	Detected	Detected	AK238964		CENPF	Uncharacterized protein [Source:UniProtKB/TrEMBL;Acc:F1S2Y5] [ENSSSCT00000016974]		XM_003130395	Ssc.2224	100521032
A_72_P442874	1391.12	1277.25	10.3706	10.3871	Detected	Detected	NM_214166		SUS2DD	Sus scrofa dimeric dihydrodiol dehydrogenase (SUS2DD), mRNA [NM_214166]		NM_214166	Ssc.59800	397337
A_72_P372578	431.081	334.71	8.65724	8.48405	Detected	Detected	AK236678		PHYHD1	Uncharacterized protein [Source:UniProtKB/TrEMBL;Acc:F1RR60] [ENSSSCT00000006228]		XM_001928841	Ssc.22015	100157556
A_72_P146841	280.575	138.179	8.01209	7.24699	Detected	Detected	NM_214167		F8	Sus scrofa coagulation factor VIII, procoagulant component (F8), mRNA [NM_214167]		NM_214167	Ssc.16043	397339
A_72_P228472	649.693	22.9679	9.2711	4.58792	Detected	Detected				Rep: Predicted protein - Physcomitrella patens subsp. patens, partial (7%) [TC535003]
A_72_P401888	4838.31	2608.16	12.1825	11.4155	Detected	Detected	XM_003134615		PARP12	PREDICTED: Sus scrofa poly (ADP-ribose) polymerase family, member 12 (PARP12), mRNA [XM_003134615]		XM_003134615	Ssc.13068	100515805
A_72_P435874	652.29	233.548	9.27771	7.9886	Detected	Detected				Rep: IAP-antagonist michelob_x - Aedes aegypti (Yellowfever mosquito), partial (16%) [TC533467]
A_72_P204992	111.568	55.8038	6.66182	5.93278	Detected	Detected
A_72_P393388	42.1985	85.8397	5.29002	6.56171	Detected	Detected				Rep: Neuronal pentraxin-2 precursor (NP2) (Neuronal pentraxin II) (NP-II). - Gallus gallus, partial (6%) [TC600327]
A_72_P210347	203.92	79.0044	7.54638	6.44292	Detected	Detected	AK238486			Uncharacterized protein [Source:UniProtKB/TrEMBL;Acc:F1RSP6] [ENSSSCT00000006478]		XM_001926740	Ssc.4878
A_72_P285439	129.101	192.233	6.87335	7.71501	Detected	Detected	AJ942002			AJ942002 CSEQRAN17 Sus scrofa cDNA clone C0007320g09 3', mRNA sequence [AJ942002]			Ssc.18038
A_72_P125216	164.821	380.159	7.22791	8.66437	Detected	Detected	XM_003133523			Uncharacterized protein [Source:UniProtKB/TrEMBL;Acc:F1RYL3] [ENSSSCT00000017442]		XM_003359583	Ssc.43754
A_72_P014531	8205.51	3102.83	12.9533	11.6699	Detected	Detected	AK239741		CD3D	Sus scrofa mRNA, clone:THY010126H03, expressed in thymus. [AK239741]			Ssc.19673	396661
A_72_P435859	19040.2	28633.8	14.1552	14.9219	Detected	Detected
A_72_P063381	5274.14	5244.58	12.3141	12.4105	Detected	Detected	NM_001113697		SLMO2	Sus scrofa slowmo homolog 2 (Drosophila) (SLMO2), mRNA [NM_001113697]		NM_001113697	Ssc.1913	100134984
A_72_P194597	829.023	525.483	9.6303	9.11212	Detected	Detected	XM_003133921		LOC100524591	PREDICTED: Sus scrofa polyadenylate-binding protein-interacting protein 1-like, transcript variant 1 (LOC100524591), mRNA [XM_003133921]		XM_003133921	Ssc.19904	100524591
A_72_P262687	108.31	116.195	6.61949	7.0031	Detected	Detected	XM_003128482		SCAPER	Uncharacterized protein [Source:UniProtKB/TrEMBL;Acc:F1SJ69] [ENSSSCT00000002105]		XM_003356674	Ssc.47600	100154669
A_72_P698822	41.9815	144.713	5.28316	7.3111	Detected	Detected	NM_001142840		FLVCR2	Sus scrofa feline leukemia virus subgroup C cellular receptor family, member 2 (FLVCR2), mRNA [NM_001142840]		NM_001142840	Ssc.19309	100217391
A_72_P678849	1779.02	8330.86	10.7271	13.065	Detected	Detected	NM_001164650		ACTA2	Sus scrofa actin, alpha 2, smooth muscle, aorta (ACTA2), mRNA [NM_001164650]		NM_001164650	Ssc.53896	733615
A_72_P679040	227.449	1393.23	7.69947	10.5057	Detected	Detected	AY609491		ATP1B1	Sus scrofa clone Clu_1336.scr.msk.p1.Contig6, mRNA sequence. [AY609491]			Ssc.246	396898
A_72_P117351	811.679	850.757	9.59841	9.80184	Detected	Detected				Rep: Quaking protein. - Gallus gallus, partial (8%) [TC561166]
A_72_P521787	404.605	147.362	8.56	7.34032	Detected	Detected	XM_001926026			Rep: PREDICTED: family with sequence similarity 24, member A - Pan troglodytes, partial (20%) [TC586791]		XM_001926026	Ssc.95157
A_72_P010386	59.2654	46.6676	5.76156	5.67016	Detected	Detected
A_72_P136536	79.6731	87.8661	6.1842	6.59595	Detected	Detected	CK464458			935456 MARC 4PIG Sus scrofa cDNA 3', mRNA sequence [CK464458]			Ssc.3753
A_72_P033076	1903.99	2277.23	10.82	11.2243	Detected	Detected
A_72_P621901	696.225	464.417	9.37506	8.93574	Detected	Detected	NM_001143696		PTEN	Sus scrofa phosphatase and tensin homolog (PTEN), mRNA [NM_001143696]		NM_001143696	Ssc.7652	100156264
A_72_P005581	1548.26	679.778	10.5377	9.47484	Detected	Detected	XM_003122029			Uncharacterized protein [Source:UniProtKB/TrEMBL;Acc:F1ST49] [ENSSSCT00000005906]			Ssc.31572
A_72_P097921	37.6792	34.9667	5.13259	5.23159	Detected	Detected				Rep: Genome polyprotein - Hepatitis C virus, partial (21%) [TC555840]
A_72_P417824	494.032	371.43	8.86462	8.63162	Detected	Detected
A_72_P405838	1145.88	855.749	10.0891	9.80972	Detected	Detected	XM_003358695		LOC100624319	PREDICTED: Sus scrofa DCN1-like protein 1-like (LOC100624319), mRNA [XM_003358695]		XM_003358695		100624319
A_72_P283154	4904.91	5738.22	12.2011	12.5477	Detected	Detected	XM_003134433		LOC100155728	PREDICTED: Sus scrofa bladder cancer-associated protein-like, transcript variant 2 (LOC100155728), mRNA [XM_003134433]		XM_001928462	Ssc.17270	100155728
A_72_P581407	7567.25	5547.35	12.827	12.4919	Detected	Detected	AK235800		LOC100154143	Sus scrofa mRNA, clone:OVRM10116D11, expressed in ovary. [AK235800]		XM_001928514	Ssc.1490	100154143
A_72_P221662	385.138	218.099	8.49019	7.89278	Detected	Detected				Rep: cell division cycle and apoptosis regulator 1 - Bos Taurus, partial (3%) [TC523684]
A_72_P226012	180.959	483.04	7.36313	8.99046	Detected	Detected	XM_001926065		LIMK2	PREDICTED: Sus scrofa LIM domain kinase 2, transcript variant 1 (LIMK2), mRNA [XM_001926065]		XM_001926065	Ssc.54350	100156359
A_72_P055596	1719.95	853.949	10.6768	9.80789	Detected	Detected	XM_003131867			Rep: Integrin alpha-E precursor (Mucosal lymphocyte 1 antigen) (HML-1 antigen) (Integrin alpha-IEL) (CD103 antigen) [Contains: Integrin alpha-E light chain; Integrin alpha-E heavy chain]. - Bos Taurus, partial (13%) [TC527924]		XM_003131867	Ssc.90648
A_72_P289464	539.984	301.677	9.00285	8.34102	Detected	Detected	DB802719			DB802719 full-length enriched swine cDNA library, adult skin Sus scrofa cDNA clone SKNB10047H07 5', mRNA sequence [DB802719]			Ssc.30165
A_72_P364963	15218.2	9617.95	13.8252	13.2663	Detected	Detected	AK230631			Sus scrofa mRNA, clone:AMP010019A01, expressed in alveolar macrophage. [AK230631]		XM_003125662	Ssc.27327
A_72_P453799	136.103	108.358	6.94677	6.9001	Detected	Detected	XM_003355369			Uncharacterized protein [Source:UniProtKB/TrEMBL;Acc:F1SPQ4] [ENSSSCT00000000174]		XM_003355369
A_72_P150321	81.4118	99.5	6.21318	6.77623	Detected	Detected	AK232870			Uncharacterized protein [Source:UniProtKB/TrEMBL;Acc:F1SLB4] [ENSSSCT00000000433]			Ssc.52755
A_72_P437064	395.399	354.761	8.53155	8.57375	Detected	Detected	EW200629			rfhi4013b_e10.y1 fhi Sus scrofa cDNA 5', mRNA sequence [EW200629]			Ssc.91429
A_72_P388523	129.286	329.254	6.87518	8.46232	Detected	Detected	EW078896			rebs24c_k16.y1 ebs Sus scrofa cDNA 5', mRNA sequence [EW078896]			Ssc.4692
A_72_P369233	49.31	23.5785	5.50835	4.62823	Detected	Detected
A_72_P216424	2027.05	1208.53	10.911	10.3148	Detected	Detected	NM_001123099		CLK1	Sus scrofa CDC-like kinase 1 (CLK1), mRNA [NM_001123099]		NM_001123099	Ssc.10998	100141471
A_72_P442926	8252.02	5577.21	12.9597	12.5057	Detected	Detected	AY349420			Uncharacterized protein [Source:UniProtKB/TrEMBL;Acc:F1STZ1] [ENSSSCT00000003919]		XM_003127689	Ssc.70834
A_72_P293974	75.4735	36.3597	6.10601	5.29384	Detected	Detected	AK231904		PPIL2	Uncharacterized protein [Source:UniProtKB/TrEMBL;Acc:F1RL00] [ENSSSCT00000011044]		XM_001929539	Ssc.3615	100157972
A_72_P495427	2885.86	3363.48	11.4274	11.7876	Detected	Detected	AK240368			Uncharacterized protein [Source:UniProtKB/TrEMBL;Acc:F1SKQ3] [ENSSSCT00000006157]			Ssc.79586
A_72_P501549	5693.97	9253.75	12.4205	13.214	Detected	Detected	AK236081		LOC100157638	Sus scrofa mRNA, clone:OVRM10151A04, expressed in ovary. [AK236081]		XM_001928863	Ssc.12051	100157638
A_72_P305229	2387.89	582.125	11.1496	9.25836	Detected	Detected	XM_003126177			Uncharacterized protein [Source:UniProtKB/TrEMBL;Acc:F1SFR3] [ENSSSCT00000000284]		XM_003355401	Ssc.24916
A_72_P383898	561.917	736.616	9.05956	9.59158	Detected	Detected	NM_001134966		APPL1	Sus scrofa adaptor protein, phosphotyrosine interaction, PH domain and leucine zipper containing 1 (APPL1), mRNA [NM_001134966]		NM_001134966	Ssc.11881	100188978
A_72_P386358	534.178	415.516	8.98686	8.78634	Detected	Detected	XM_003355831			Rep: RPB5-mediating protein - Bos taurus (Bovine), partial (91%) [TC546195]	GO:0005737|GO:0005838|GO:0006357|GO:0003714|GO:0005665|GO:0005634|GO:0016021|GO:0009615|GO:0005615	XM_003355831
A_72_P509622	44.7699	25.6784	5.37142	4.76326	Detected	Detected
A_72_P182806	45.8963	76.978	5.40723	6.40386	Detected	Detected
A_72_P162311	825.349	348.101	9.62384	8.5404	Detected	Detected				Rep: Chromosome undetermined SCAF9091, whole genome shotgun sequence - Tetraodon nigroviridis (Green puffer), partial (8%) [TC590808]
A_72_P069656	682.189	451.208	9.3441	8.89781	Detected	Detected	XM_001929311		PHF20L1	PREDICTED: Sus scrofa PHD finger protein 20-like 1 (PHF20L1), mRNA [XM_001929311]			Ssc.20849	100153657
A_72_P502901	2706.86	3853.55	11.3357	11.9752	Detected	Detected	AK236142		CD164	Sus scrofa mRNA, clone:OVRM10156F09, expressed in ovary. [AK236142]		XM_001924626	Ssc.16430	100152548
A_72_P102856	92.037	172.114	6.38523	7.55271	Detected	Detected	DN121952			1122118 MARC 4PIG Sus scrofa cDNA 3', mRNA sequence [DN121952]			Ssc.29019
A_72_P669424	2626.85	4831.69	11.2926	12.2916	Detected	Detected	AK230888		SOD2	Sus scrofa mRNA, clone:AMP010059F08, expressed in alveolar macrophage. [AK230888]			Ssc.17042	100154319
A_72_P272979	59.8957	58.8817	5.7769	6.0126	Detected	Detected
A_72_P188901	670.244	385.944	9.31463	8.68471	Detected	Detected	NM_001113448		ATP5E	Sus scrofa ATP synthase, H+ transporting, mitochondrial F1 complex, epsilon subunit (ATP5E), nuclear gene encoding mitochondrial protein, mRNA [NM_001113448]		NM_001113448	Ssc.6947	100134963
A_72_P058376	52.9073	123.284	5.60272	7.08634	Detected	Detected	AK236262			Sus scrofa mRNA, clone:OVRM10170B06, expressed in ovary. [AK236262]			Ssc.89966
A_72_P411988	515.805	1162.32	8.93429	10.255	Detected	Detected	AJ943975			AJ943975 CSEQRAN17 Sus scrofa cDNA clone C0007315d20 5', mRNA sequence [AJ943975]			Ssc.85960
A_72_P077671	599.395	558.665	9.15347	9.20022	Detected	Detected	NM_001100191		EIF4E2	Sus scrofa eukaryotic translation initiation factor 4E family member 2 (EIF4E2), mRNA [NM_001100191]		NM_001100191	Ssc.54347	100101924
A_72_P404563	1417.01	690.547	10.4016	9.49655	Detected	Detected				Rep: Predicted protein - Coccidioides immitis, partial (6%) [TC543171]
A_72_P441758	774.662	700.138	9.53274	9.51545	Detected	Detected	NM_001098580		TP23	Sus scrofa basic proline-rich protein (TP23), mRNA [NM_001098580]		NM_001098580	Ssc.52331	100049648
A_72_P151146	78.6711	30.4822	6.16457	5.02896	Detected	Detected				Rep: Cytochrome o ubiquinol oxidase subunit III - Flavobacteriales bacterium HTCC2170, partial (7%) [TC524013]
A_72_P466163	2314.7	1176.93	11.1033	10.2732	Detected	Detected	AK236152		ABCB7	Uncharacterized protein [Source:UniProtKB/TrEMBL;Acc:F1RPJ8] [ENSSSCT00000013585]		XM_003360371	Ssc.21338	100157043
A_72_P158521	68.3848	32.1716	5.96226	5.10808	Detected	Detected	BQ600723			MI-P-E7-aha-g-03-1-UM.s1 MI-P-E7 Sus scrofa cDNA clone MI-P-E7-aha-g-03-1-UM 3', mRNA sequence [BQ600723]			Ssc.14191
A_72_P384178	415.786	280.695	8.59932	8.24194	Detected	Detected
A_72_P046101	318.506	441.71	8.19944	8.87173	Detected	Detected	AK348978			Sus scrofa mRNA, clone:PBL010083C12, expressed in peripheral blood mononuclear cells. [AK348978]		XR_131307	Ssc.24111
A_72_P234662	39.2828	24.2145	5.19089	4.67122	Detected	Detected				Rep: Cell cycle checkpoint control protein RAD9B homolog - Bos taurus (Bovine), partial (13%) [TC559025]
A_72_P230527	154.453	1153.81	7.13099	10.2446	Detected	Detected				Rep: AGAP004546-PA - Anopheles gambiae str. PEST, partial (3%) [TC548105]
A_72_P168926	191.729	88.6566	7.45279	6.60913	Detected	Detected	NM_001123156		PBK	Sus scrofa PDZ binding kinase (PBK), mRNA [NM_001123156]		NM_001123156	Ssc.38353	100141310
A_72_P246392	10273.7	6145.14	13.29	12.6406	Detected	Detected	AY803122			Sus scrofa chromosome 17 clone pkmCon98, mRNA sequence. [AY803122]			Ssc.32113
A_72_P110341	447.931	150.397	8.71838	7.36865	Detected	Detected				Rep: Helicase-like transcription factor (EC 3.6.1.-) (SWI/SNF-related matrix-associated actin-dependent regulator of chromatin subfamily A member 3) (Sucrose nonfermenting protein 2-like 3) (DNA-binding protein/plasminogen activator inhibitor 1 regulator) (HIP - Canis familiaris, partial (43%) [TC605908]
A_72_P137501	338.905	169.534	8.29766	7.53111	Detected	Detected
A_72_P162771	241.968	127.918	7.79522	7.13816	Detected	Detected	AK231719		LOC100156355	Uncharacterized protein [Source:UniProtKB/TrEMBL;Acc:F1SIN1] [ENSSSCT00000005510]		XM_003353475	Ssc.43731	100156355
A_72_P218622	147.299	88.65	7.059	6.60889	Detected	Detected	AK348821			Sus scrofa mRNA, clone:PBL010035D04, expressed in peripheral blood mononuclear cells. [AK348821]			Ssc.61003
A_72_P411818	346.721	269.832	8.33182	8.19155	Detected	Detected				Rep: LOC445830 protein - Xenopus laevis (African clawed frog), partial (3%) [TC556035]
A_72_P640076	1000.72	832.704	9.90127	9.77088	Detected	Detected	XM_001928953		LOC100158002	Uncharacterized protein [Source:UniProtKB/TrEMBL;Acc:F1S0M2] [ENSSSCT00000006670]		XM_001928953	Ssc.8236	100158002
A_72_P705007	394.26	199.201	8.52817	7.76307	Detected	Detected	AK232997		LOC100518165	Uncharacterized protein [Source:UniProtKB/TrEMBL;Acc:F1RPS7] [ENSSSCT00000004972]		XM_003121415	Ssc.58250	100518165
A_72_P196602	62.0461	49.6043	5.82781	5.75999	Detected	Detected				Rep: MscS Mechanosensitive ion channel - Ralstonia eutropha (strain JMP134) (Alcaligenes eutrophus), partial (3%) [TC526846]
A_72_P136856	124.608	87.8067	6.82148	6.59506	Detected	Detected	BI184747			UNL-P-FN-da-a-01-0-UNL.s1 UNL-P-FN Sus scrofa cDNA clone UNL-P-FN-da-a-01-0-UNL 3', mRNA sequence [BI184747]			Ssc.3918
A_72_P301079	51.891	43.3562	5.57616	5.55777	Detected	Detected				Rep: PREDICTED: DnaJ (Hsp40) homolog, subfamily C, member 16 - Pan troglodytes, partial (5%) [TC520903]
A_72_P366018	1645.11	3127.74	10.6176	11.684	Detected	Detected	AY609755			Sus scrofa clone Clu_2979.scr.msk.p1.Contig1, mRNA sequence. [AY609755]		XM_003135262	Ssc.86970
A_72_P406383	6966.42	4832.64	12.7112	12.2922	Detected	Detected	AK238706			Sus scrofa mRNA, clone:THY010019D09, expressed in thymus. [AK238706]		XM_003358644	Ssc.2983
A_72_P210967	677.873	2355.9	9.33117	11.2709	Detected	Detected				Rep: Iron compound ABC transporter, permease protein - Staphylococcus epidermidis (strain ATCC 35984 / RP62A), partial (6%) [TC588793]
A_72_P735023	547.311	279.275	9.0208	8.2356	Detected	Detected	AK348156			Sus scrofa mRNA, clone:OVRM10082F02, expressed in ovary. [AK348156]		XM_003359378	Ssc.18510
A_72_P441439	702.949	430.277	9.38961	8.83489	Detected	Detected	NM_001137627		ERO1L	Sus scrofa ERO1-like (S. cerevisiae) (ERO1L), mRNA [NM_001137627]		NM_001137627	Ssc.9399	100192435
A_72_P349553	101.727	66.2257	6.53088	6.18126	Detected	Detected
A_72_P255602	769.751	190.672	9.52581	7.70481	Detected	Detected	XM_001928657		AP1G2	Uncharacterized protein [Source:UniProtKB/TrEMBL;Acc:F1SS42] [ENSSSCT00000002254]		XM_001928657	Ssc.54238	100157682
A_72_P160631	49.9352	42.4372	5.52403	5.52656	Detected	Detected
A_72_P735078	7191.95	7340.5	12.7619	12.893	Detected	Detected	AK230917		ND2	NADH dehydrogenase subunit 2 [Source:RefSeq peptide;Acc:NP_008635] [ENSSSCT00000019664]			Ssc.24399	808502
A_72_P335608	77.7467	35.0876	6.14525	5.23742	Detected	Detected	XM_003130254		RINT1	Uncharacterized protein [Source:UniProtKB/TrEMBL;Acc:F1SB37] [ENSSSCT00000016810]		XM_003130254	Ssc.13573	100517297
A_72_P313393	58.9719	53.1673	5.75449	5.85975	Detected	Detected
A_72_P442582	1828.28	2374.06	10.7667	11.2826	Detected	Detected	NM_001044579		LOC733646	Sus scrofa lysosomal 9kDa H+ transporting ATPase V0 subunit e (LOC733646), mRNA [NM_001044579]		NM_001044579	Ssc.79418	733646
A_72_P338468	149.99	112.1	7.08844	6.95014	Detected	Detected
A_72_P443099	70.7274	148.148	6.01108	7.34728	Detected	Detected	NM_214406		GALM	Sus scrofa galactose mutarotase (aldose 1-epimerase) (GALM), mRNA [NM_214406]		NM_214406	Ssc.9245	399536
A_72_P342978	54.2265	66.8398	5.63543	6.19512	Detected	Detected	EW642035			rthg19_c7.y1 thg Sus scrofa cDNA 5', mRNA sequence [EW642035]			Ssc.35059
A_72_P044126	1942.02	6076.46	10.8482	12.6257	Detected	Detected
A_72_P327633	3111.47	1844.47	11.5294	10.9227	Detected	Detected	CF361033			827335 MARC 3PIG Sus scrofa cDNA 5', mRNA sequence [CF361033]			Ssc.18731
A_72_P331993	213.524	587.528	7.61319	9.27095	Detected	Detected	AJ961350			AJ961350 KN404_2 Sus scrofa cDNA clone C0007755j18 3', mRNA sequence [AJ961350]			Ssc.46447
A_72_P286714	149.283	190.79	7.0784	7.70547	Detected	Detected
A_72_P144821	159.188	103.638	7.17605	6.8342	Detected	Detected
A_72_P502685	2462.9	1130.8	11.1931	10.217	Detected	Detected	EV949314		MT-2B	rcki012_d23.y1 cki Sus scrofa cDNA 5', mRNA sequence [EV949314]			Ssc.15640	396827
A_72_P399278	39.9271	45.6663	5.21448	5.63842	Detected	Detected	AJ957307			AJ957307 KN404_2 Sus scrofa cDNA clone C0007756i22 3', mRNA sequence [AJ957307]			Ssc.36116
A_72_P020666	80.1008	112.285	6.19204	6.95306	Detected	Detected
A_72_P392163	39.7673	26.5167	5.20978	4.80886	Detected	Detected
A_72_P003026	76.2726	25.8491	6.11887	4.77193	Detected	Detected	CK455224			915791 MARC 4PIG Sus scrofa cDNA 5', mRNA sequence [CK455224]			Ssc.24254
A_72_P732520	793.047	803.315	9.56457	9.71763	Detected	Detected	NM_214195		AMY2	Sus scrofa amylase, alpha 2B (pancreatic) (AMY2), mRNA [NM_214195]		NM_214195	Ssc.94418	397397
A_72_P412423	103.086	437.506	6.54932	8.8574	Detected	Detected
A_72_P629699	258.599	112.733	7.89077	6.95891	Detected	Detected	NM_001143703		CPNE1	Sus scrofa copine I (CPNE1), mRNA [NM_001143703]		NM_001143703	Ssc.11090	100233174
A_72_P279054	75.4616	91.3014	6.10548	6.65275	Detected	Detected	XM_003129197		LARP1B	Uncharacterized protein [Source:UniProtKB/TrEMBL;Acc:F1RRB1] [ENSSSCT00000009939]		XR_130809	Ssc.7941	100516502
A_72_P014091	51443.1	48311.1	15.5372	15.6612	Detected	Detected
A_72_P019591	154.71	142.094	7.13274	7.28665	Detected	Detected				Rep: Tankyrase-2 (EC 2.4.2.30) (TANK2) (Tankyrase II) (TNKS-2) (TRF1- interacting ankyrin-related ADP-ribose polymerase 2) (Tankyrase-like protein) (Tankyrase-related protein). - Canis familiaris, partial (24%) [TC621088]
A_72_P294034	68.9062	25.5617	5.97304	4.75605	Detected	Detected				Rep: Acyl-acyl-carrier-protein--UDP-N-acetylglucosamine O-acyltransferase - Microscilla marina ATCC 23134, partial (9%) [TC526092]
A_72_P248217	77.3606	25.077	6.13781	4.72533	Detected	Detected
A_72_P080786	348.447	130.992	8.34035	7.17077	Detected	Detected
A_72_P143501	982.439	1262.38	9.87294	10.3723	Detected	Detected				Rep: Arsenicals resistance - Saccharomyces cerevisiae (strain YJM789) (Baker's yeast), partial (5%) [TC599554]
A_72_P118021	107.368	44.759	6.60689	5.60641	Detected	Detected	XM_003121705			Uncharacterized protein [Source:UniProtKB/TrEMBL;Acc:F1SMU6] [ENSSSCT00000005407]		XM_003121705	Ssc.49288
A_72_P059061	147.319	75.5724	7.05919	6.3801	Detected	Detected	BI403564			MI-P-CP1-nwp-b-07-0-UI.s1 MI-P-CP1 Sus scrofa cDNA clone MI-P-CP1-nwp-b-07-0-UI 3', mRNA sequence [BI403564]			Ssc.12768
A_72_P241957	164.518	161.219	7.22541	7.4628	Detected	Detected				Rep: AP-2 repressor - Homo sapiens (Human), partial (7%) [TC598840]
A_72_P476173	77.5527	39.9415	6.14176	5.43408	Detected	Detected	BX670770		LOC100156013	Uncharacterized protein [Source:UniProtKB/TrEMBL;Acc:F1RUJ2] [ENSSSCT00000001161]		XM_001925447	Ssc.21401	100156013
A_72_P232707	31418.8	38481.6	14.8374	15.3532	Detected	Detected	NM_214103		HSP90B1	Sus scrofa heat shock protein 90kDa beta (Grp94), member 1 (HSP90B1), mRNA [NM_214103]		NM_214103	Ssc.9889	397191
A_72_P479658	101.551	63.8356	6.52784	6.13126	Detected	Detected	XM_003128795		ICK	Uncharacterized protein [Source:UniProtKB/TrEMBL;Acc:F1S7C7] [ENSSSCT00000002916]		XM_003128795	Ssc.38286	100511822
A_72_P368528	624.405	332.395	9.21103	8.47499	Detected	Detected
A_72_P278334	1027.73	3597.22	9.93904	11.8797	Detected	Detected	NM_001190207		S100A16	Sus scrofa S100 calcium binding protein A16 (S100A16), transcript variant 1, mRNA [NM_001190207]		NM_001190207	Ssc.75439	100155146
A_72_P476213	592.973	747.084	9.13898	9.61116	Detected	Detected	AK237619		LOC100512542	Uncharacterized protein [Source:UniProtKB/TrEMBL;Acc:F1RUF9] [ENSSSCT00000001176]		XM_003128200	Ssc.24782	100512542
A_72_P099236	71.6484	37.8081	6.03252	5.35378	Detected	Detected
A_72_P130306	336.289	356.142	8.28489	8.57889	Detected	Detected				Rep: Cytochrome c oxidase subunit I - Radix sp. CZA3, partial (18%) [TC543648]
A_72_P225067	277.846	868.032	7.99718	9.83154	Detected	Detected				Rep: Heat shock protein - Frankia alni (strain ACN14a), partial (5%) [TC550395]
A_72_P450229	397.068	146.652	8.53647	7.33327	Detected	Detected	NM_001114276		NCOA3	Sus scrofa nuclear receptor coactivator 3 (NCOA3), mRNA [NM_001114276]		NM_001114276	Ssc.69931	100135659
A_72_P146486	327	165.086	8.24385	7.49616	Detected	Detected	NM_214057		RBP4	Sus scrofa retinol binding protein 4, plasma (RBP4), mRNA [NM_214057]		NM_214057	Ssc.15695	397124
A_72_P717168	516.232	138.826	8.93557	7.25316	Detected	Detected	AK231040		LOC100049694	Sus scrofa mRNA, clone:AMP010085D10, expressed in alveolar macrophage. [AK231040]		XM_003354868	Ssc.53589	100049694
A_72_P125946	71.2059	106.474	6.02203	6.87362	Detected	Detected
A_72_P061676	115.062	98.988	6.70802	6.76977	Detected	Detected				Rep: Blr0840 protein - Bradyrhizobium japonicum, partial (9%) [TC556958]
A_72_P283499	1850.23	2272.28	10.7821	11.2215	Detected	Detected	NM_001142831		CWF19L2	Sus scrofa CWF19-like 2, cell cycle control (S. pombe) (CWF19L2), mRNA [NM_001142831]		NM_001142831	Ssc.24520	100217380
A_72_P155311	533.295	203.085	8.98484	7.79035	Detected	Detected	XM_001924273		LOC100155348	PREDICTED: Sus scrofa BRI3-binding protein-like (LOC100155348), mRNA [XM_001924273]		XM_001924273	Ssc.27497	100155348
A_72_P615306	25089.7	32765	14.5248	15.1328	Detected	Detected	NM_001113217		RPL7	Sus scrofa ribosomal protein L7 (RPL7), mRNA [NM_001113217]		NM_001113217	Ssc.3842	414418
A_72_P437859	2604.93	1933.8	11.278	10.9897	Detected	Detected	DY437788			1574005 MARC 3PIG Sus scrofa cDNA 5', mRNA sequence [DY437788]			Ssc.48960
A_72_P374318	41.1395	43.5872	5.2574	5.56631	Detected	Detected
A_72_P570814	4038.4	2899.62	11.9135	11.5743	Detected	Detected	NM_001044606		LOC733678	Sus scrofa ATP synthase H+-transporting mitochondrial F1 complex O subunit (LOC733678), nuclear gene encoding mitochondrial protein, mRNA [NM_001044606]		NM_001044606	Ssc.6723	733678
A_72_P363543	54.2719	84.8605	5.63625	6.54567	Detected	Detected
A_72_P362088	141.414	181.469	7.00097	7.63006	Detected	Detected				Rep: LINE-1 reverse transcriptase homolog - Nycticebus coucang (Slow loris), partial (7%) [TC559136]
A_72_P228392	111.005	27.3779	6.65418	4.86331	Detected	Detected
A_72_P322773	2550.96	1682.97	11.2464	10.7882	Detected	Detected	AK235813			Sus scrofa mRNA, clone:OVRM10117H11, expressed in ovary. [AK235813]			Ssc.31504
A_72_P048091	878.693	769.718	9.71176	9.65618	Detected	Detected
A_72_P037486	1013.58	3686.82	9.92064	11.914	Detected	Detected	NM_213911		PGRMC1	Sus scrofa progesterone receptor membrane component 1 (PGRMC1), mRNA [NM_213911]		NM_213911	Ssc.9819	396946
A_72_P360403	44.1897	41.6524	5.35215	5.49678	Detected	Detected	AF207823		PTGS1	Uncharacterized protein [Source:UniProtKB/TrEMBL;Acc:F1SLQ6] [ENSSSCT00000006084]		XM_001926129	Ssc.1986	397541
A_72_P564879	11664.6	12357.8	13.4566	13.6438	Detected	Detected	NM_001042375		ITM2B	Sus scrofa integral membrane protein 2B (ITM2B), mRNA [NM_001042375]		NM_001042375	Ssc.1037	595120
A_72_P100261	138.164	195.489	6.96827	7.73727	Detected	Detected
A_72_P137211	255.983	120.705	7.87601	7.0588	Detected	Detected
A_72_P162086	1779.13	987.012	10.7272	10.0126	Detected	Detected
A_72_P266617	78.644	61.6439	6.16297	6.07433	Detected	Detected
A_72_P097096	34.961	30.9368	5.0285	5.05026	Detected	Detected
A_72_P441394	291.418	161.549	8.06807	7.46567	Detected	Detected	NM_213948		IFNG	Sus scrofa interferon-gamma (IFNG), mRNA [NM_213948]		NM_213948	Ssc.4093	396991
A_72_P582077	169.716	719.095	7.27098	9.55679	Detected	Detected	XM_001927448		FKBP7	Uncharacterized protein [Source:UniProtKB/TrEMBL;Acc:F1RZD0] [ENSSSCT00000017420]		XM_001927448	Ssc.7363	100144630
A_72_P423769	182.179	163.151	7.37364	7.47971	Detected	Detected
A_72_P096441	895.091	230.768	9.73569	7.97213	Detected	Detected				Rep: Probable DNA-directed RNA polymerase subunit delta - Lactococcus lactis subsp. cremoris (strain MG1363), partial (8%) [TC577954]
A_72_P009561	567.622	695.079	9.07523	9.50565	Detected	Detected	AK234096			Sus scrofa mRNA, clone:OVR010007B09, expressed in ovary. [AK234096]			Ssc.46094
A_72_P008786	288.072	729.593	8.0515	9.57761	Detected	Detected
A_72_P088756	1252.99	795.871	10.2173	9.70332	Detected	Detected	NM_001101028		ACOX1	Sus scrofa acyl-CoA oxidase 1, palmitoyl (ACOX1), mRNA [NM_001101028]		NM_001101028	Ssc.78833	100113422
A_72_P320668	772.312	495.277	9.52889	9.02751	Detected	Detected				Rep: Cytochrome c oxidase polypeptide VIIb, mitochondrial precursor (EC 1.9.3.1). - Canis familiaris, partial (95%) [TC628446]	GO:0005739|GO:0033746|GO:0033749
A_72_P342723	225.492	117.919	7.68702	7.02561	Detected	Detected				Rep: Zgc:110410 - Danio rerio (Zebrafish) (Brachydanio rerio), partial (5%) [TC529103]
A_72_P500886	471.359	227.958	8.79394	7.95334	Detected	Detected	XM_001928803		LOC100153550	PREDICTED: Sus scrofa exosomal core protein CSL4 (LOC100153550), mRNA [XM_001928803]		XM_001928803	Ssc.10542	100153550
A_72_P473912	1361.89	1863.5	10.3402	10.9357	Detected	Detected	XM_001927321			Rep: Transcription elongation factor B polypeptide 1 - Homo sapiens (Human), complete [TC550835]		XM_003355033	Ssc.3883
A_72_P076961	313.291	453.996	8.17608	8.90553	Detected	Detected
A_72_P252292	12814	7417.63	13.5916	12.908	Detected	Detected	AY550929		MTHFD1	Uncharacterized protein [Source:UniProtKB/TrEMBL;Acc:F1SA74] [ENSSSCT00000002527]		XM_001924329	Ssc.10148	414382
A_72_P034396	152.7	70.556	7.11311	6.27939	Detected	Detected
A_72_P169456	48.5774	29.4267	5.48667	4.97663	Detected	Detected	AJ947258			AJ947258 KN404_1 Sus scrofa cDNA clone C0007743l21 3', mRNA sequence [AJ947258]			Ssc.45746
A_72_P233057	361.527	169.797	8.39582	7.53412	Detected	Detected	XR_131038			Rep: Protein TSPEAR precursor (TSP-EAR). - Canis familiaris, partial (38%) [TC572863]	GO:0005515|GO:0043066|GO:0005737|GO:0030145|GO:0008283|GO:0004674|GO:0007275|GO:0006468|GO:0004713|GO:0005524	XR_131038
A_72_P224112	103.699	55.9208	6.55818	5.93574	Detected	Detected	AK235114		TINF2	Uncharacterized protein [Source:UniProtKB/TrEMBL;Acc:F1SGN9] [ENSSSCT00000002232]		XM_001927925	Ssc.57927	100155296
A_72_P021321	697.955	428.063	9.37838	8.82907	Detected	Detected	NM_214202		TYROBP	Sus scrofa TYRO protein tyrosine kinase binding protein (TYROBP), mRNA [NM_214202]		NM_214202	Ssc.507	397405
A_72_P023316	50.9953	33.1751	5.55346	5.15749	Detected	Detected				Rep: Actin, cytoskeletal 3A - Strongylocentrotus purpuratus (Purple sea urchin), partial (12%) [TC613758]
A_72_P320458	101.433	75.2711	6.52662	6.37355	Detected	Detected	XM_003132323		LOC100526249	PREDICTED: Sus scrofa RING1 and YY1-binding protein-like (LOC100526249), partial mRNA [XM_003132323]		XM_003132323	Ssc.16450	100526249
A_72_P321668	172.611	146.64	7.29555	7.33316	Detected	Detected
A_72_P284859	1721.72	1739.64	10.6784	10.8414	Detected	Detected	NM_001123078		ATF4	Sus scrofa activating transcription factor 4 (tax-responsive enhancer element B67) (ATF4), mRNA [NM_001123078]		NM_001123078	Ssc.37849	100144302
A_72_P568969	707.957	2391.08	9.39933	11.2895	Detected	Detected	AY610054		PCOLCE2	Uncharacterized protein [Source:UniProtKB/TrEMBL;Acc:F1SKE7] [ENSSSCT00000012791]		XM_001928893	Ssc.8758	100156529
A_72_P560949	6150.21	14933.1	12.5264	13.9274	Detected	Detected	AK231607			Uncharacterized protein [Source:UniProtKB/TrEMBL;Acc:F1SQH2] [ENSSSCT00000009234]		XM_003125163	Ssc.54090
A_72_P286639	240.798	133.141	7.7879	7.19431	Detected	Detected				Rep: Inner-membrane translocator precursor - Burkholderia phytofirmans PsJN, partial (5%) [TC527182]
A_72_P478979	1073.42	1353.72	10.0014	10.4638	Detected	Detected	AK235607		LOC100158015	Uncharacterized protein [Source:UniProtKB/TrEMBL;Acc:F1S2Q3] [ENSSSCT00000002649]		XM_001926711	Ssc.9761	100158015
A_72_P422764	422.738	180.412	8.62755	7.62133	Detected	Detected
A_72_P660530	7154.68	4534.37	12.7506	12.2051	Detected	Detected	NM_001185142		ATP5A1	Sus scrofa ATP synthase, H+ transporting, mitochondrial F1 complex, alpha subunit 1, cardiac muscle (ATP5A1), nuclear gene encoding mitochondrial protein, mRNA [NM_001185142]		NM_001185142	Ssc.44378	100157880
A_72_P372403	5953.09	8102.59	12.4853	13.031	Detected	Detected	AK233400		LOC100525017	Uncharacterized protein [Source:UniProtKB/TrEMBL;Acc:F1SMK2] [ENSSSCT00000018077]		XM_003134725	Ssc.21951	100525017
A_72_P077141	1184.19	1896.19	10.1328	10.9607	Detected	Detected				Rep: Tau-tubulin kinase 2 (EC 2.7.11.1). - Canis familiaris, partial (13%) [TC587234]
A_72_P220417	43.2598	26.2323	5.32595	4.79194	Detected	Detected
A_72_P340388	1801.68	1205.9	10.7457	10.3106	Detected	Detected				Rep: Probable ATP-dependent RNA helicase DDX49 - Homo sapiens (Human), partial (74%) [TC520772]	GO:0008150|GO:0003674|GO:0005575
A_72_P011351	464.624	240.832	8.77224	8.03289	Detected	Detected	NM_001137634		VPS26B	Sus scrofa vacuolar protein sorting 26 homolog B (S. pombe) (VPS26B), mRNA [NM_001137634]		NM_001137634	Ssc.20621	100192441
A_72_P428264	1057.06	923.998	9.98044	9.91548	Detected	Detected				Rep: Dermorphin-2 precursor [Contains: Dermorphin] - Phyllomedusa sauvagei (Sauvage's leaf frog), partial (8%) [TC536376]
A_72_P031426	131.477	44.849	6.89785	5.60879	Detected	Detected
A_72_P178121	200.217	578.232	7.51963	9.24741	Detected	Detected	NM_001097509		ADSSL1	Sus scrofa adenylosuccinate synthase like 1 (ADSSL1), mRNA [NM_001097509]		NM_001097509	Ssc.24153	100048943
A_72_P284509	36.1994	25.6331	5.07969	4.76061	Detected	Detected	AJ962373			AJ962373 KN404_2 Sus scrofa cDNA clone C0007758n06 3', mRNA sequence [AJ962373]			Ssc.37771
A_72_P145786	151.077	73.4625	7.09734	6.33845	Detected	Detected	XM_003355238			Rep: round spermatid basic protein 1 - Canis familiaris, partial (17%) [TC543553]		XM_003355238
A_72_P564244	5533.39	13508.4	12.3851	13.785	Detected	Detected	AK230984		SEC62	Sus scrofa mRNA, clone:AMP010075C06, expressed in alveolar macrophage. [AK230984]			Ssc.41909	100125961
A_72_P057636	3829.18	2386.64	11.8329	11.2875	Detected	Detected				Rep: Iron-sulfur cluster assembly enzyme ISCU, mitochondrial precursor - Homo sapiens (Human), partial (53%) [TC547015]	GO:0005739|GO:0008150|GO:0003674
A_72_P329998	381.555	1514.89	8.47878	10.6333	Detected	Detected				Rep: Glycogenin-2 (EC 2.4.1.186) (GN-2) (GN2). - Canis familiaris, partial (58%) [TC567707]
A_72_P389363	8467.13	2647.31	13.0009	11.4403	Detected	Detected	XM_001928924		RCSD1	PREDICTED: Sus scrofa RCSD domain containing 1 (RCSD1), mRNA [XM_001928924]		XM_001928924	Ssc.39421	100152372
A_72_P198092	431.449	255.419	8.65899	8.11614	Detected	Detected	AK236031		LOC100152229	Uncharacterized protein [Source:UniProtKB/TrEMBL;Acc:F1S8U4] [ENSSSCT00000011552]			Ssc.2010	100152229
A_72_P011041	2459.12	2921.06	11.1901	11.5823	Detected	Detected	AK343437			Sus scrofa mRNA, clone:ADR010066D01, expressed in adrenal gland. [AK343437]		XM_001925326	Ssc.20367
A_72_P632050	763.554	1126.59	9.51214	10.2123	Detected	Detected	AK236005		LOC100154984	Sus scrofa mRNA, clone:OVRM10135C01, expressed in ovary. [AK236005]		XM_001929220	Ssc.30235	100154984
A_72_P407868	1009.34	586.556	9.91527	9.26807	Detected	Detected
A_72_P477900	259.332	189.959	7.89532	7.69943	Detected	Detected	XM_001926256		BRMS1L	Rep: Breast cancer metastasis-suppressor 1-like protein - Homo sapiens (Human), complete [TC531552]		XM_001926256	Ssc.13929	100156007
A_72_P259987	501.287	480.761	8.88847	8.98244	Detected	Detected				Rep: Prephenate dehydrogenase precursor - Polaromonas sp. (strain JS666 / ATCC BAA-500), partial (5%) [TC549241]
A_72_P158061	468.378	265.564	8.78392	8.16883	Detected	Detected	XM_001927734		LOC100153754	Uncharacterized protein [Source:UniProtKB/TrEMBL;Acc:F1RU76] [ENSSSCT00000013816]		XM_001927734	Ssc.16873	100153754
A_72_P489896	2005.39	426.495	10.8966	8.82414	Detected	Detected	XM_001928970		HELLS	Uncharacterized protein [Source:UniProtKB/TrEMBL;Acc:F1SC64] [ENSSSCT00000011474]		XM_001928970	Ssc.51628	100154547
A_72_P602153	283.55	150.436	8.02571	7.36885	Detected	Detected			LOC100153141	Uncharacterized protein [Source:UniProtKB/TrEMBL;Acc:F1S2Q0] [ENSSSCT00000002654]				100153141
A_72_P280104	36.0538	24.8139	5.07349	4.71073	Detected	Detected				Rep: Leucine-rich repeat and calponin homology domain-containing protein 3 precursor - Homo sapiens (Human), partial (38%) [TC523329]	GO:0008150|GO:0003674|GO:0005575
A_72_P278059	5329.85	8026.56	12.3272	13.0153	Detected	Detected				Rep: Exopolysaccharide synthesis ExoD - Xanthobacter sp. (strain Py2), partial (6%) [TC570024]
A_72_P177706	50.6693	23.1747	5.54277	4.60342	Detected	Detected	NM_213916		PTHLH	Sus scrofa parathyroid hormone-like hormone (PTHLH), mRNA [NM_213916]		NM_213916	Ssc.9991	396951
A_72_P253972	187.286	937.101	7.41701	9.93793	Detected	Detected
A_72_P240377	40.3718	518.399	5.23159	9.09229	Detected	Detected	GT640612			UMC-pueo5-002-g10 5' Library pueo Sus scrofa cDNA 5', mRNA sequence [GT640612]			Ssc.39708
A_72_P709780	934.984	860.01	9.79962	9.81668	Detected	Detected	L10124		LOC100154612	Uncharacterized protein [Source:UniProtKB/TrEMBL;Acc:F1S848] [ENSSSCT00000011588]		XM_001929278	Ssc.50679	100154612
A_72_P127676	6380.4	10827.5	12.5795	13.4558	Detected	Detected	AK232172			Sus scrofa mRNA, clone:LNG010095F07, expressed in lung. [AK232172]		XM_003121584	Ssc.54028
A_72_P046116	673.371	447.817	9.32089	8.88772	Detected	Detected
A_72_P051771	119.154	108.498	6.75636	6.90208	Detected	Detected	CK459091			923548 MARC 4PIG Sus scrofa cDNA 5', mRNA sequence [CK459091]			Ssc.6829
A_72_P203472	248.564	490.73	7.83459	9.01339	Detected	Detected	HM045421		SOCS2	Sus scrofa suppressor of cytokine signaling 2 (SOCS2) mRNA, complete cds. [HM045421]			Ssc.94672	100037966
A_72_P477855	52.3465	47.1761	5.58779	5.68635	Detected	Detected	XM_001926285		LOC100153307	Uncharacterized protein [Source:UniProtKB/TrEMBL;Acc:F1SI90] [ENSSSCT00000002154]		XM_003356680	Ssc.20078	100153307
A_72_P076546	275.151	1266	7.98214	10.3766	Detected	Detected
A_72_P213597	8188.74	7643.95	12.9501	12.9487	Detected	Detected	AY550056		LOC414409	Sus scrofa heme binding protein mRNA, partial cds. [AY550056]			Ssc.2306	414409
A_72_P712688	688.91	497.881	9.35842	9.0367	Detected	Detected			SLC35A3	UDP-N-acetylglucosamine transporter [Source:RefSeq peptide;Acc:NP_001019759] [ENSSSCT00000007524]				553107
A_72_P217312	726.569	861.419	9.43752	9.81941	Detected	Detected				Rep: Exonuclease sbcD - Clostridium tetani, partial (5%) [TC539657]
A_72_P231872	1414.4	1447.04	10.3987	10.5611	Detected	Detected	AK237318		NIT1	Uncharacterized protein [Source:UniProtKB/TrEMBL;Acc:F1S193] [ENSSSCT00000006974]		XM_001927748	Ssc.1294	100155270
A_72_P486034	246.353	120.69	7.82249	7.05863	Detected	Detected	AK235746		SEC61A1	Sus scrofa mRNA, clone:OVRM10111A01, expressed in ovary. [AK235746]		XM_001924481	Ssc.21043	100155306
A_72_P614851	206.238	58.3926	7.56215	6.00193	Detected	Detected	AK348270		LOC100155791	Uncharacterized protein [Source:UniProtKB/TrEMBL;Acc:F1S413] [ENSSSCT00000011689]		XM_003359383	Ssc.31515	100155791
A_72_P759634	233.472	141.216	7.74145	7.27744	Detected	Detected				Rep: Cytochrome c oxidase subunit 5A, mitochondrial precursor - Bos taurus (Bovine), complete [TC540519]	GO:0016564|GO:0005515|GO:0006355|GO:0021522|GO:0008285|GO:0003714|GO:0004129|GO:0005743|GO:0009055|GO:0042994|GO:0005634|GO:0000122|GO:0005575|GO:0003677|GO:0005739|GO:0005737|GO:0048568
A_72_P343128	126.247	193.462	6.84162	7.72333	Detected	Detected
A_72_P546866	8204.33	6798.11	12.9526	12.786	Detected	Detected	NM_214313		TXN	Sus scrofa thioredoxin (TXN), mRNA [NM_214313]		NM_214313	Ssc.75323	397581
A_72_P128456	634.737	803.109	9.23635	9.71721	Detected	Detected	XM_001924731		LOC100154722	Uncharacterized protein [Source:UniProtKB/TrEMBL;Acc:F1S7V9] [ENSSSCT00000004523]		XM_001924731	Ssc.9594	100154722
A_72_P428259	166.921	203.493	7.24631	7.79262	Detected	Detected	AK236283		LOC100157000	Uncharacterized protein [Source:UniProtKB/TrEMBL;Acc:F1RZP1] [ENSSSCT00000004883]		XM_001924787	Ssc.48644	100157000
A_72_P098746	130.8	220.075	6.89108	7.90475	Detected	Detected
A_72_P047541	118.058	83.2866	6.74439	6.51771	Detected	Detected				Rep: Chromosome 6 SCAF14768, whole genome shotgun sequence - Tetraodon nigroviridis (Green puffer), partial (3%) [TC522492]
A_72_P182261	250.542	257.381	7.84613	8.12753	Detected	Detected	EW142979			rese24c_f15.y1 ese Sus scrofa cDNA 5', mRNA sequence [EW142979]			Ssc.67330
A_72_P580912	52.3065	275.294	5.58685	8.21714	Detected	Detected				Rep: Cyclin-dependent kinase-like 4 (EC 2.7.11.22). - Xenopus tropicalis, partial (5%) [TC569967]
A_72_P398828	139.081	182.132	6.97724	7.63492	Detected	Detected	AJ957741			AJ957741 KN404_2 Sus scrofa cDNA clone C0007752g23 3', mRNA sequence [AJ957741]			Ssc.36005
A_72_P572499	8230.84	5421.06	12.9569	12.4613	Detected	Detected	AK237579		EIF3E	Uncharacterized protein [Source:UniProtKB/TrEMBL;Acc:F1S1G0] [ENSSSCT00000006622]		XM_001925389	Ssc.15631	100156671
A_72_P415208	996.115	559.349	9.89505	9.20327	Detected	Detected	AB271946		LYST	Sus scrofa LYST mRNA for lysosomal trafficking regulator, partial cds. [AB271946]		XR_131060	Ssc.7804	100049676
A_72_P420614	146.285	230.818	7.04846	7.97271	Detected	Detected
A_72_P077711	1700.84	862.235	10.6606	9.82019	Detected	Detected	NM_001098603		HPS5	Sus scrofa Hermansky-Pudlak syndrome 5 (HPS5), mRNA [NM_001098603]		NM_001098603	Ssc.24670	100049701
A_72_P127941	40.2854	37.0625	5.22813	5.32119	Detected	Detected				Rep: Predicted protein - Monosiga brevicollis MX1, partial (4%) [TC541596]
A_72_P145521	260.97	279.685	7.90481	8.23718	Detected	Detected	DY417983			1533070 MARC 3PIG Sus scrofa cDNA 5', mRNA sequence [DY417983]		XM_003358583	Ssc.33268
A_72_P477725	365.506	316.987	8.41139	8.41094	Detected	Detected	XM_001927065		SGK269	Uncharacterized protein [Source:UniProtKB/TrEMBL;Acc:F1SJ90] [ENSSSCT00000002094]		XM_001927065	Ssc.50263	100152646
A_72_P034206	214.853	464.109	7.62117	8.93462	Detected	Detected				Rep: T/G mismatch-specific endonuclease - Shewanella amazonensis (strain ATCC BAA-1098 / SB2B), partial (12%) [TC523026]
A_72_P104676	94.0159	29.5764	6.41728	4.98542	Detected	Detected				Rep: Desmin - Bos taurus (Bovine), partial (51%) [TC578262]	GO:0005515|GO:0005882|GO:0030018|GO:0045202|GO:0005626|GO:0042383|GO:0042692|GO:0005737|GO:0007517|GO:0043292|GO:0005200|GO:0045098|GO:0005856
A_72_P501210	183.235	71.1807	7.38422	6.29104	Detected	Detected	DN125384			1139227 MARC 4PIG Sus scrofa cDNA 5', mRNA sequence [DN125384]			Ssc.82242
A_72_P023396	47.5838	47.3531	5.45854	5.69143	Detected	Detected	NM_001206449		ANKRD28	Sus scrofa ankyrin repeat domain 28 (ANKRD28), mRNA [NM_001206449]		NM_001206449	Ssc.20783	100152333
A_72_P741454	19413.3	10077.4	14.1737	13.3387	Detected	Detected	EV859143		ND1	NADH dehydrogenase subunit 1 [Source:RefSeq peptide;Acc:NP_008634] [ENSSSCT00000019660]			Ssc.90201	808501
A_72_P084731	75.6749	40.0662	6.10916	5.43831	Detected	Detected	DN132862			996294 MARC 4PIG Sus scrofa cDNA 5', mRNA sequence [DN132862]			Ssc.27031
A_72_P688749	230.772	4568.64	7.72282	12.2172	Detected	Detected	NM_213863		NPG4	Sus scrofa protegrin 4 (NPG4), mRNA [NM_213863]		NM_213863	Ssc.420	396871
A_72_P542153	855.342	401.416	9.67251	8.73868	Detected	Detected	AK233655		SARS	Uncharacterized protein [Source:UniProtKB/TrEMBL;Acc:F1S5Z3] [ENSSSCT00000007486]		XM_001925670	Ssc.9404	100155484
A_72_P698104	437.028	1042.92	8.67977	10.0982	Detected	Detected	XM_003121794		FERMT2	Uncharacterized protein [Source:UniProtKB/TrEMBL;Acc:F1SFE3] [ENSSSCT00000005557]		XM_003121802	Ssc.10132	100517989
A_72_P586936	1463.54	980.164	10.4494	10.0027	Detected	Detected	AK347900		RWDD1	Uncharacterized protein [Source:UniProtKB/TrEMBL;Acc:F1RX91] [ENSSSCT00000004911]		XM_001928520	Ssc.12894	100153343
A_72_P370778	808.294	1211.05	9.59182	10.3185	Detected	Detected	CF176999			805434 MARC 3PIG Sus scrofa cDNA 5', mRNA sequence [CF176999]			Ssc.19415
A_72_P176351	82.1168	34.064	6.22404	5.19483	Detected	Detected	NM_001160275		GUCA2B	Sus scrofa guanylate cyclase activator 2B (uroguanylin) (GUCA2B), mRNA [NM_001160275]		NM_001160275	Ssc.540	100301561
A_72_P208862	229.362	757.979	7.7126	9.63145	Detected	Detected	XM_001924561			PREDICTED: Sus scrofa hypothetical protein LOC100153326 (LOC100153326), partial mRNA [XM_001924561]			Ssc.23179
A_72_P216327	2666.14	1666.91	11.3164	10.7745	Detected	Detected
A_72_P650926	1940.13	1248.49	10.8471	10.358	Detected	Detected	AK233306		LOC100153861	Uncharacterized protein [Source:UniProtKB/TrEMBL;Acc:F1SQR1] [ENSSSCT00000013287]		XM_001924191	Ssc.43513	100153861
A_72_P520487	5037.62	2026.64	12.2401	11.0598	Detected	Detected	NM_001077218		HNRNPA1	Sus scrofa heterogeneous nuclear ribonucleoprotein A1 (HNRNPA1), mRNA [NM_001077218]		NM_001077218	Ssc.49600	768103
A_72_P312313	37.2022	26.2389	5.11672	4.79216	Detected	Detected	AJ961491			AJ961491 KN404_2 Sus scrofa cDNA clone C0007752c12 3', mRNA sequence [AJ961491]			Ssc.35597
A_72_P155386	521.176	469.535	8.95036	8.95036	Detected	Detected	NM_001077216		SRSF4	Sus scrofa serine/arginine-rich splicing factor 4 (SRSF4), mRNA [NM_001077216]		NM_001077216	Ssc.11128	768101
A_72_P336683	263.94	431.489	7.92018	8.83896	Detected	Detected				Rep: Sensor protein - Roseobacter sp. SK209-2-6, partial (3%) [TC600827]
A_72_P315708	57.5103	36.1629	5.71871	5.28491	Detected	Detected	AK343569			Uncharacterized protein [Source:UniProtKB/TrEMBL;Acc:F1RU48] [ENSSSCT00000014140]		XM_003122495	Ssc.3791
A_72_P049276	355.1	940.839	8.36748	9.94415	Detected	Detected	CO991132			UMC-pd3ov3-012-d09 Oviduct gilt D3 of estrous cycle pd3ov Sus scrofa cDNA 3', mRNA sequence [CO991132]		XR_130536	Ssc.44397
A_72_P029376	61.9855	75.3704	5.82642	6.3757	Detected	Detected				Rep: MGC81612 protein - Xenopus laevis (African clawed frog), partial (11%) [TC529245]
A_72_P474394	80.2321	51.4136	6.19371	5.81041	Detected	Detected	NM_001186294		APOA2	Sus scrofa apolipoprotein A-II (APOA2), mRNA [NM_001186294]		NM_001186294	Ssc.3703	100153243
A_72_P616704	4132.1	3044.5	11.9473	11.6425	Detected	Detected	AK351048		MTMR14	Uncharacterized protein [Source:UniProtKB/TrEMBL;Acc:F1SR27] [ENSSSCT00000012636]		XM_003132356	Ssc.13031	100157480
A_72_P394023	127.638	78.3667	6.85668	6.43067	Detected	Detected	BX676259			BX676259 Sus Scrofa library (scac) Sus scrofa cDNA clone scac0029.k.08 3prim, mRNA sequence [BX676259]			Ssc.20817
A_72_P444848	379.907	1636.38	8.47045	10.7459	Detected	Detected	XM_003357543		PRDX6	peroxiredoxin-6 [Source:RefSeq peptide;Acc:NP_999573] [ENSSSCT00000016874]		XM_003357543		399538
A_72_P089761	46.7652	112.834	5.43308	6.96035	Detected	Detected	AJ958976			AJ958976 KN404_2 Sus scrofa cDNA clone C0007756i08 3', mRNA sequence [AJ958976]			Ssc.13786
A_72_P600068	7185.79	3088.57	12.7611	11.6646	Detected	Detected	NM_001185142		ATP5A1	Sus scrofa ATP synthase, H+ transporting, mitochondrial F1 complex, alpha subunit 1, cardiac muscle (ATP5A1), nuclear gene encoding mitochondrial protein, mRNA [NM_001185142]		NM_001185142	Ssc.44378	100157880
A_72_P540198	5127.12	3675.5	12.2725	11.91	Detected	Detected	AK352247			Uncharacterized protein [Source:UniProtKB/TrEMBL;Acc:F1SI13] [ENSSSCT00000005513]		XM_001927389	Ssc.7555
A_72_P041616	70.6632	44.8503	6.00896	5.60885	Detected	Detected				Rep: Lmo0388 protein - Listeria monocytogenes, partial (16%) [TC581463]
A_72_P093286	228.379	111.972	7.70616	6.94901	Detected	Detected				Rep: EYA3 protein - Homo sapiens (Human), partial (21%) [TC562142]
A_72_P481317	611.183	497.255	9.18045	9.03405	Detected	Detected	NM_001097425		ARNTL	Sus scrofa aryl hydrocarbon receptor nuclear translocator-like (ARNTL), mRNA [NM_001097425]		NM_001097425	Ssc.22590	100037286
A_72_P330658	59.9962	103.653	5.77976	6.8344	Detected	Detected	XM_001925576			PREDICTED: Sus scrofa collagen alpha-1(XV) chain-like (LOC100155881), mRNA [XM_001925576]		XM_003122037	Ssc.19883
A_72_P384538	546.731	1490.85	9.01963	10.6078	Detected	Detected				Rep: Growth-arrest-specific protein 6 precursor (GAS-6) (AXL receptor tyrosine kinase ligand). - Canis familiaris, partial (91%) [TC537424]	GO:0030971|GO:0007165|GO:0048771|GO:0008283|GO:0031100|GO:0019904|GO:0005102|GO:0051290|GO:0005576|GO:0042246|GO:0008083|GO:0005615
A_72_P601633	6324.99	20219.4	12.5654	14.3826	Detected	Detected	NM_213911		PGRMC1	Sus scrofa progesterone receptor membrane component 1 (PGRMC1), mRNA [NM_213911]		NM_213911	Ssc.9819	396946
A_72_P194692	786.859	886.803	9.55416	9.86107	Detected	Detected				Rep: Diguanylate cyclase with PAS/PAC sensor - Nitrosospira multiformis (strain ATCC 25196 / NCIMB 11849), partial (4%) [TC599162]
A_72_P077956	47.4805	24.938	5.45447	4.71631	Detected	Detected	NM_214097		IL12RB2	Sus scrofa interleukin 12 receptor, beta 2 (IL12RB2), mRNA [NM_214097]		NM_214097	Ssc.15791	397178
A_72_P410243	273.41	566.259	7.97297	9.22009	Detected	Detected				Rep: AGAP002715-PA - Anopheles gambiae str. PEST, partial (23%) [TC573863]
A_72_P642480	2027	1055.88	10.911	10.1179	Detected	Detected	NM_214054		PLAT	Sus scrofa plasminogen activator, tissue (PLAT), mRNA [NM_214054]		NM_214054	Ssc.196	397121
A_72_P369043	1490.18	8387.81	10.4788	13.0732	Detected	Detected				Rep: AGAP001055-PA - Anopheles gambiae str. PEST, partial (6%) [TC541876]
A_72_P501090	375.058	488.84	8.45047	9.00746	Detected	Detected	XM_001928649		RAP1A	PREDICTED: Sus scrofa RAP1A, member of RAS oncogene family (RAP1A), mRNA [XM_001928649]		XM_001928649	Ssc.11026	100153199
A_72_P002826	229.576	51.599	7.71449	5.81753	Detected	Detected
A_72_P120941	1296.07	579.016	10.2673	9.24883	Detected	Detected
A_72_P531459	2234.94	1284.95	11.0505	10.3954	Detected	Detected	BX664849			Uncharacterized protein [Source:UniProtKB/TrEMBL;Acc:F1RPM5] [ENSSSCT00000005002]		XR_130280	Ssc.5962
A_72_P473541	74.7477	45.7115	6.09484	5.64028	Detected	Detected	XM_001927276		LRP12	Uncharacterized protein [Source:UniProtKB/TrEMBL;Acc:F1S1E8] [ENSSSCT00000006628]		XM_003125531	Ssc.92225	100154103
A_72_P263847	397.317	154.1	8.53744	7.40033	Detected	Detected				Rep: PREDICTED: sperm associated antigen 5 isoform 3 - Macaca mulatta, partial (15%) [TC569170]
A_72_P558224	9881.29	4810.12	13.2368	12.2862	Detected	Detected	AK234405		RAN	Uncharacterized protein [Source:UniProtKB/TrEMBL;Acc:F1RFQ7] [ENSSSCT00000010685]		XM_001925433	Ssc.51883	397655
A_72_P045071	55.5968	30.9014	5.67123	5.04879	Detected	Detected	CO954048			UMC-pnatal4-004-h10 Perinatal ovary pnatal Sus scrofa cDNA 3', mRNA sequence [CO954048]			Ssc.40814
A_72_P101621	87.3	40.9966	6.30938	5.47215	Detected	Detected	DB799544			DB799544 full-length enriched swine cDNA library, adult immature dendritic cell Sus scrofa cDNA clone DCI010113A04 5', mRNA sequence [DB799544]			Ssc.64348
A_72_P134351	33.0391	30.9433	4.95224	5.0505	Detected	Detected				Rep: Transposase - Sus scrofa (Pig), partial (21%) [TC620962]
A_72_P278429	188.806	352.82	7.42719	8.56353	Detected	Detected	NM_001123130		ID4	Sus scrofa inhibitor of DNA binding 4, dominant negative helix-loop-helix protein (ID4), mRNA [NM_001123130]		NM_001123130	Ssc.94288	100144508
A_72_P258922	329.165	50.0787	8.25379	5.77339	Detected	Detected	EW563001			rski0134_k1.y1 ski Sus scrofa cDNA 5', mRNA sequence [EW563001]			Ssc.60742
A_72_P344838	1087.35	657.942	10.0189	9.42953	Detected	Detected				Rep: MGC152403 protein - Bos taurus (Bovine), partial (11%) [TC568316]
A_72_P266797	66.7082	35.2206	5.92894	5.24329	Detected	Detected
A_72_P584796	2979.38	1185.65	11.4686	10.2875	Detected	Detected	AK238877		TOMM20	Rep: Mitochondrial import receptor subunit TOM20 homolog - Homo sapiens (Human), complete [TC564081]		XM_001926935	Ssc.56505	100152814
A_72_P352183	853.906	3522.39	9.66863	11.8491	Detected	Detected	BX914447			BX914447 Sus Scrofa library (scan) Sus scrofa cDNA clone scan0001.c.20 5prim, mRNA sequence [BX914447]			Ssc.5394
A_72_P361848	388.603	141.165	8.50682	7.27692	Detected	Detected	AK347536		LOC100516677	Uncharacterized protein [Source:UniProtKB/TrEMBL;Acc:F1STL2] [ENSSSCT00000003986]		XM_003356265	Ssc.8999	100516677
A_72_P144496	110.664	54.9491	6.64982	5.90873	Detected	Detected
A_72_P497677	2726.56	4410.8	11.3479	12.1656	Detected	Detected	XM_001925377		LOC100157725	PREDICTED: Sus scrofa histone-lysine N-methyltransferase SETD8-like (LOC100157725), mRNA [XM_001925377]		XM_001925377	Ssc.3146	100157725
A_72_P441384	53.7516	71.9138	5.6231	6.30732	Detected	Detected	NM_001123110		EFNA1	Sus scrofa ephrin-A1 (EFNA1), mRNA [NM_001123110]		NM_001123110	Ssc.2274	100144501
A_72_P444471	66.2083	209.604	5.91898	7.83446	Detected	Detected	AK233460		ME1	Uncharacterized protein [Source:UniProtKB/TrEMBL;Acc:F1RQM4] [ENSSSCT00000004920]		XM_001924333	Ssc.16336	397538
A_72_P300114	681.29	401.378	9.34084	8.73817	Detected	Detected	BE031927			130648 MARC 1PIG Sus scrofa cDNA 5', mRNA sequence [BE031927]		XM_003355723	Ssc.27952
A_72_P633195	362.007	894.521	8.39766	9.87242	Detected	Detected	XM_001925576			Uncharacterized protein [Source:UniProtKB/TrEMBL;Acc:F1SSE7] [ENSSSCT00000005921]		XM_003122037	Ssc.19883
A_72_P586631	16810.8	26111.4	13.9894	14.7758	Detected	Detected	NM_001100195		EIF4A2	Sus scrofa eukaryotic translation initiation factor 4A2 (EIF4A2), mRNA [NM_001100195]		NM_001100195	Ssc.10843	100101928
A_72_P372568	1205.01	3325.03	10.1577	11.771	Detected	Detected	XM_003121250		LOC100522962	PREDICTED: Sus scrofa discoidin, CUB and LCCL domain-containing protein 1-like (LOC100522962), mRNA [XM_003121250]		XM_003121250	Ssc.22012	100522962
A_72_P140861	7469.47	8932.92	12.8101	13.1634	Detected	Detected	AK237699			Sus scrofa mRNA, clone:SPL010082C10, expressed in spleen. [AK237699]			Ssc.26155
A_72_P620389	1245.94	754.213	10.2084	9.62384	Detected	Detected	AK230546		ATAD1	Sus scrofa mRNA, clone:AMP010008F05, expressed in alveolar macrophage. [AK230546]		XM_001927977	Ssc.20972	100157471
A_72_P362108	40.2457	316.072	5.22677	8.4042	Detected	Detected
A_72_P320883	304.248	316.889	8.13011	8.41001	Detected	Detected	XR_131062			Uncharacterized protein [Source:UniProtKB/TrEMBL;Acc:F1RGW7] [ENSSSCT00000011123]		XR_131062
A_72_P097481	267.521	213.134	7.94216	7.85886	Detected	Detected	XM_001927723		LOC100153642	Uncharacterized protein [Source:UniProtKB/TrEMBL;Acc:F1RZN8] [ENSSSCT00000017202]			Ssc.44000	100153642
A_72_P585081	1247.74	3134.89	10.2103	11.6873	Detected	Detected	NM_214300		MGST1	Sus scrofa microsomal glutathione S-transferase 1 (MGST1), mRNA [NM_214300]		NM_214300	Ssc.51886	397567
A_72_P365908	32.8909	37.007	4.94736	5.31993	Detected	Detected
A_72_P501967	1687.79	1095.24	10.648	10.1735	Detected	Detected	AK235608		TRAPPC9	Sus scrofa mRNA, clone:OVRM10097D07, expressed in ovary. [AK235608]		XM_001926196	Ssc.13102	100152043
A_72_P601278	2043.08	1058.57	10.9232	10.1231	Detected	Detected	AK233306		LOC100153861	Uncharacterized protein [Source:UniProtKB/TrEMBL;Acc:F1SQR1] [ENSSSCT00000013287]		XM_001924191	Ssc.43513	100153861
A_72_P440016	191.676	98.4493	7.45123	6.76301	Detected	Detected	NM_001044576		LOC733643	Sus scrofa nuclear receptor corepressor 2 (LOC733643), mRNA [NM_001044576]		NM_001044576	Ssc.1505	733643
A_72_P368508	177.192	125.002	7.33249	7.10635	Detected	Detected	CN161985			951326 MARC 4PIG Sus scrofa cDNA 5', mRNA sequence [CN161985]			Ssc.27487
A_72_P548031	13707.6	2581.5	13.6903	11.3973	Detected	Detected	AK235498		LOC733612	protein phosphatase 1 catalytic subunit gamma isoform [Source:RefSeq peptide;Acc:NP_001038025] [ENSSSCT00000010772]			Ssc.11661	733612
A_72_P351938	954.708	352.118	9.82887	8.56018	Detected	Detected	AK348038		IGFBP4	insulin-like growth factor-binding protein 4 precursor [Source:RefSeq peptide;Acc:NP_001116601] [ENSSSCT00000019021]			Ssc.32351	100144490
A_72_P368433	79.9885	96.7442	6.18969	6.73446	Detected	Detected
A_72_P282644	1400.7	594.802	10.3816	9.28929	Detected	Detected
A_72_P515198	298.691	145.212	8.10158	7.31603	Detected	Detected	NM_001007191		CPT1B	Sus scrofa carnitine palmitoyltransferase 1B (muscle) (CPT1B), nuclear gene encoding mitochondrial protein, mRNA [NM_001007191]		NM_001007191	Ssc.15966	399528
A_72_P302944	7637.92	732.502	12.8413	9.58373	Detected	Detected	NM_001044560		LOC733612	Sus scrofa protein phosphatase 1 catalytic subunit gamma isoform (LOC733612), mRNA [NM_001044560]		NM_001044560	Ssc.11661	733612
A_72_P120451	77.3948	142.538	6.1384	7.29161	Detected	Detected	GT640579			UMC-pueo5-002-d10 5' Library pueo Sus scrofa cDNA 5', mRNA sequence [GT640579]			Ssc.39730
A_72_P415683	37.6827	48.0391	5.13274	5.71314	Detected	Detected	BQ599923			MI-P-E6-ahp-f-08-1-UM.s1 MI-P-E6 Sus scrofa cDNA clone MI-P-E6-ahp-f-08-1-UM 3', mRNA sequence [BQ599923]			Ssc.7979
A_72_P400768	185.262	395.805	7.40098	8.71787	Detected	Detected				Rep: Predicted protein - Chlamydomonas reinhardtii, partial (4%) [TC602669]
A_72_P109131	75.5241	135.816	6.10689	7.22195	Detected	Detected
A_72_P268239	410.364	809.171	8.5783	9.72941	Detected	Detected
A_72_P410958	127.471	222.195	6.85501	7.91978	Detected	Detected	AK233898			Sus scrofa mRNA, clone:MLN010063C05, expressed in mesenteric lymph node. [AK233898]			Ssc.47618
A_72_P381628	335.889	644.75	8.28369	9.40059	Detected	Detected				Rep: NCS1 family transporter: cytosine/purines/uracil/thiamine/allantoin - Ostreococcus lucimarinus (strain CCE9901), partial (4%) [TC586403]
A_72_P206462	271.164	184.932	7.96217	7.65947	Detected	Detected	AY609957		LOC396626	Sus scrofa clone Clu_4809.scr.msk.p1.Contig3, mRNA sequence. [AY609957]		XM_003360208	Ssc.23474	396626
A_72_P534059	187.493	119.885	7.41841	7.04959	Detected	Detected
A_72_P229877	353.823	74.6042	8.36235	6.3598	Detected	Detected				Rep: LOC508183 protein - Bos taurus (Bovine), partial (5%) [TC547770]
A_72_P584816	997.571	5547.83	9.89718	12.4921	Detected	Detected	EU669075		KLF4	Sus scrofa Kruppel-like factor 4 isoform b (KLF4) mRNA, complete cds. [EU669075]			Ssc.9984	595111
A_72_P020286	197.998	349.6	7.50162	8.54791	Detected	Detected
A_72_P232112	170.525	81.0681	7.27829	6.47871	Detected	Detected
A_72_P283739	53.9276	44.338	5.62676	5.59295	Detected	Detected	CK464570			935585 MARC 4PIG Sus scrofa cDNA 3', mRNA sequence [CK464570]			Ssc.24578
A_72_P038556	205.758	464.411	7.55896	8.93557	Detected	Detected	XM_001927053			Uncharacterized protein [Source:UniProtKB/TrEMBL;Acc:F1RZU8] [ENSSSCT00000001671]		XM_003128338	Ssc.21895
A_72_P368603	268.196	363.803	7.94633	8.60679	Detected	Detected	DN109153			1106718 MARC 4PIG Sus scrofa cDNA 5', mRNA sequence [DN109153]			Ssc.85354
A_72_P040841	136.321	328.261	6.94861	8.45831	Detected	Detected	AJ649828			AJ649828 CSEQRAN19 Sus scrofa cDNA clone C0003273_J18, mRNA sequence [AJ649828]			Ssc.85629
A_72_P073741	417.77	453.96	8.60679	8.90534	Detected	Detected	NM_001113701		C17H20orf108	Sus scrofa chromosome 20 open reading frame 108 ortholog (C17H20orf108), mRNA [NM_001113701]		NM_001113701	Ssc.19192	100134989
A_72_P664519	217.517	52.1426	7.63953	5.83235	Detected	Detected	AK239629			Uncharacterized protein [Source:UniProtKB/TrEMBL;Acc:F1RS63] [ENSSSCT00000012267]		XM_003358325	Ssc.23516
A_72_P334108	235.565	186.107	7.75567	7.66927	Detected	Detected	EW036532			Uncharacterized protein [Source:UniProtKB/TrEMBL;Acc:F1RZ44] [ENSSSCT00000001353]			Ssc.88929
A_72_P098556	155.416	43.4008	7.14119	5.56013	Detected	Detected	AJ958511		LOC100514833	Uncharacterized protein [Source:UniProtKB/TrEMBL;Acc:F1RY49] [ENSSSCT00000006692]		XM_003125570	Ssc.36017	100514833
A_72_P490477	5131.94	5417.44	12.2738	12.4591	Detected	Detected	NM_001185171		C14H10orf84	Sus scrofa chromosome 10 open reading frame 84 (C14H10orf84), mRNA [NM_001185171]		NM_001185171	Ssc.9090	100152540
A_72_P363908	484.59	1141.7	8.83456	10.2298	Detected	Detected				Rep: Predicted protein - Monosiga brevicollis MX1, partial (10%) [TC545665]
A_72_P026476	103.063	117.475	6.54908	7.01848	Detected	Detected	BW961648		LOC100524699	BW961648 full-length enriched swine cDNA library, adult alveolar macrophage Sus scrofa cDNA clone AMP010091A01 5', mRNA sequence [BW961648]			Ssc.63441	100524699
A_72_P197872	641.053	265.003	9.2528	8.1665	Detected	Detected	NM_001097493		CD72	Sus scrofa CD72 molecule (CD72), mRNA [NM_001097493]		NM_001097493	Ssc.37219	100038011
A_72_P108361	213.081	624.836	7.60963	9.3571	Detected	Detected	AK235514			Sus scrofa mRNA, clone:OVRM10089D01, expressed in ovary. [AK235514]			Ssc.94710
A_72_P568279	19134.7	27692.3	14.159	14.8579	Detected	Detected	AK233398		ITM2B	integral membrane protein 2B [Source:RefSeq peptide;Acc:NP_001035834] [ENSSSCT00000010302]			Ssc.1037	595120
A_72_P019391	116.928	37.4364	6.73048	5.33871	Detected	Detected				Rep: Endonuclease/reverse transcriptase - Sus scrofa (Pig), partial (5%) [TC594798]
A_72_P046786	127.596	36.5396	6.8563	5.30153	Detected	Detected	AJ957293			AJ957293 KN404_2 Sus scrofa cDNA clone C0007754h01 3', mRNA sequence [AJ957293]			Ssc.46156
A_72_P324123	9054.12	9531.22	13.1107	13.2518	Detected	Detected	XR_131062			Rep: Soluble pyridine nucleotide transhydrogenase (EC 1.6.1.1) (STH) (NAD(P)(+) transhydrogenase [B-specific]) - Photorhabdus luminescens subsp. laumondii, partial (5%) [TC616726]		XR_131062
A_72_P121346	37.2879	37.7017	5.11981	5.34951	Detected	Detected	NM_001044597		AK3L1	Sus scrofa adenylate kinase 3-like 1 (AK3L1), nuclear gene encoding mitochondrial protein, mRNA [NM_001044597]		NM_001044597	Ssc.30278	733667
A_72_P172576	2245.39	1225.66	11.0575	10.332	Detected	Detected	XM_001927303		LOC100155366	Uncharacterized protein [Source:UniProtKB/TrEMBL;Acc:F1RJ04] [ENSSSCT00000010636]		XM_001927303	Ssc.24781	100155366
A_72_P014136	155.721	47.3355	7.14386	5.69091	Detected	Detected
A_72_P077766	1818.75	10098.8	10.7594	13.3427	Detected	Detected	NM_001005152		FGL2	Sus scrofa fibrinogen-like 2 (FGL2), mRNA [NM_001005152]		NM_001005152	Ssc.22050	448808
A_72_P160436	32.0779	46.6446	4.91298	5.66976	Detected	Detected				Rep: Reverse transcriptase - Mus musculus (Mouse), partial (8%) [TC523616]	GO:0005007|GO:0048471|GO:0043065|GO:0008285|GO:0045597|GO:0050680|GO:0007267|GO:0050731|GO:0005575|GO:0005764|GO:0007259|GO:0042802|GO:0001501|GO:0000165|GO:0005887|GO:0008543|GO:0016049|GO:0009898|GO:0030900|GO:0016021|GO:0043410|GO:0008083
A_72_P362413	41.3105	25.1834	5.26306	4.73138	Detected	Detected
A_72_P337393	68.9446	511.654	5.974	9.07278	Detected	Detected
A_72_P605478	7312.72	9978.99	12.7811	13.3269	Detected	Detected	XM_001926711		LOC100158015	PREDICTED: Sus scrofa transmembrane trafficking protein (LOC100158015), mRNA [XM_001926711]		XM_001926711	Ssc.9761	100158015
A_72_P501770	531.045	268.355	8.97973	8.18375	Detected	Detected	AY610035		TPD52	Sus scrofa clone Clu_59261.scr.msk.p1.Contig1, mRNA sequence. [AY610035]			Ssc.12569	100151928
A_72_P744498	144.077	406.006	7.02627	8.75338	Detected	Detected	NM_001001266		MT1A	Sus scrofa metallothionein 1A (MT1A), mRNA [NM_001001266]		NM_001001266	Ssc.9079	397417
A_72_P466769	243.787	126.511	7.80704	7.12341	Detected	Detected	XM_001927183		NKRF	Uncharacterized protein [Source:UniProtKB/TrEMBL;Acc:F1RUA0] [ENSSSCT00000013799]		XM_001927183	Ssc.93974	100155370
A_72_P488734	14750.2	10301.1	13.785	13.366	Detected	Detected	AK348676		LOC100153480	Sus scrofa mRNA, clone:OVRT10035E05, expressed in ovary. [AK348676]		XM_001929249	Ssc.6651	100153480
A_72_P630631	1229.42	686.224	10.1878	9.48681	Detected	Detected	AK350955		DOCK8	Sus scrofa mRNA, clone:TCH010065B07, expressed in trachea. [AK350955]			Ssc.39542	100153522
A_72_P695786	442.278	215.613	8.69544	7.87615	Detected	Detected	XM_001925575		LOC100157039	Uncharacterized protein [Source:UniProtKB/TrEMBL;Acc:F1S074] [ENSSSCT00000005056]		XM_001925575	Ssc.33978	100157039
A_72_P403633	230.556	246.684	7.72176	8.06535	Detected	Detected				Rep: Endonuclease/reverse transcriptase - Sus scrofa (Pig), partial (25%) [TC528774]
A_72_P398103	44.9307	24.8214	5.37764	4.71126	Detected	Detected
A_72_P120011	179.611	491.528	7.35187	9.01551	Detected	Detected				Rep: Cytochrome c oxidase assembly protein COX11, mitochondrial precursor - Bos taurus (Bovine), partial (29%) [TC601929]
A_72_P500385	5277.08	2559.75	12.3147	11.3844	Detected	Detected	AK351384			Sus scrofa mRNA, clone:THY010001A08, expressed in thymus. [AK351384]		XM_003359692	Ssc.9309
A_72_P112676	48.8492	23.0046	5.49391	4.59106	Detected	Detected	EW219540			rfty519b_a14.y1 fty Sus scrofa cDNA 5', mRNA sequence [EW219540]			Ssc.68075
A_72_P408288	481.516	581.01	8.82287	9.25464	Detected	Detected				Rep: PREDICTED: protease, serine, 23 isoform 2 - Pan troglodytes, partial (86%) [TC536717]	GO:0005515|GO:0006355|GO:0003700|GO:0048709|GO:0003705|GO:0042552|GO:0005634|GO:0000122|GO:0003677|GO:0005615|GO:0042803|GO:0007399|GO:0005737
A_72_P121061	179.809	87.8489	7.35332	6.59569	Detected	Detected				Rep: Transcriptional regulatory protein PadR- - Stigmatella aurantiaca DW4/3-1, partial (6%) [TC531538]
A_72_P362538	45.6667	25.8552	5.40135	4.77232	Detected	Detected
A_72_P152816	266.367	1217.47	7.93597	10.3251	Detected	Detected	AK236037		CYB561	cytochrome b561 [Source:RefSeq peptide;Acc:NP_001090991] [ENSSSCT00000018831]			Ssc.5698	100048996
A_72_P705674	103.525	54.5568	6.55601	5.89535	Detected	Detected
A_72_P504752	1503.58	1490.43	10.4924	10.6071	Detected	Detected	AK230863		LOC100154081	Sus scrofa mRNA, clone:AMP010056F05, expressed in alveolar macrophage. [AK230863]			Ssc.21267	100154081
A_72_P415648	803.537	365.69	9.58344	8.61368	Detected	Detected	EW386222			rmed34c_m8.y1 med Sus scrofa cDNA 5', mRNA sequence [EW386222]			Ssc.7960
A_72_P060806	68.2633	75.9572	5.95981	6.38635	Detected	Detected
A_72_P396633	356.679	288.328	8.37583	8.28015	Detected	Detected	XM_003130977		ZC3H13	Uncharacterized protein [Source:UniProtKB/TrEMBL;Acc:F1RK00] [ENSSSCT00000010315]			Ssc.10054	100521395
A_72_P285804	423.021	383.997	8.6287	8.67674	Detected	Detected
A_72_P398663	32.5519	25.5658	4.93365	4.75638	Detected	Detected
A_72_P402393	1162.16	793.29	10.1087	9.69951	Detected	Detected				Rep: NAD(P)H dehydrogenase, subunit NdhF3 family - Acaryochloris marina MBIC11017, partial (3%) [TC580849]
A_72_P280579	567.961	1245.95	9.07648	10.3544	Detected	Detected
A_72_P310718	37.1706	41.0947	5.11527	5.47596	Detected	Detected
A_72_P014866	63.8598	58.8412	5.87008	6.01198	Detected	Detected
A_72_P667315	896.588	1312.16	9.73763	10.428	Detected	Detected	NM_001104953		SDHB	Sus scrofa succinate dehydrogenase complex, subunit B, iron sulfur (Ip) (SDHB), nuclear gene encoding mitochondrial protein, mRNA [NM_001104953]		NM_001104953	Ssc.55804	414412
A_72_P144876	149.446	98.0528	7.08049	6.75561	Detected	Detected	AK239181			Sus scrofa mRNA, clone:THY010070G03, expressed in thymus. [AK239181]
A_72_P405163	151.598	86.721	7.10325	6.5754	Detected	Detected				Rep: Carbohydrate sulfotransferase 11 - Rattus norvegicus (Rat), partial (19%) [TC592656]
A_72_P009926	106.496	68.2406	6.59595	6.2274	Detected	Detected				Rep: Predicted protein - Chlamydomonas reinhardtii, partial (5%) [TC612527]
A_72_P441664	6527.85	8271.31	12.6157	13.055	Detected	Detected	NM_001044572		LOC733637	Sus scrofa myosin regulatory light chain 2 protein (LOC733637), mRNA [NM_001044572]		NM_001044572	Ssc.94258	733637
A_72_P177551	313.279	130.809	8.17554	7.16934	Detected	Detected	NM_001030534		TLR10	Sus scrofa toll-like receptor 10 (TLR10), mRNA [NM_001030534]		NM_001030534	Ssc.42736	594850
A_72_P006966	64.7768	49.2027	5.89183	5.74813	Detected	Detected
A_72_P436524	107.591	93.5419	6.61043	6.68821	Detected	Detected
A_72_P235127	37.9597	29.9389	5.14134	5.00265	Detected	Detected	CJ038446			CJ038446 full-length enriched swine cDNA library, adult uterus Sus scrofa cDNA clone UTR01H110091 5', mRNA sequence [CJ038446]			Ssc.63216
A_72_P280854	38.5327	26.5396	5.16153	4.81032	Detected	Detected				Rep: Chromosome undetermined scaffold_166, whole genome shotgun sequence - Paramecium tetraurelia, partial (5%) [TC528084]
A_72_P193702	430.023	234.123	8.65286	7.99265	Detected	Detected	BX922457			BX922457 Sus Scrofa library (scan) Sus scrofa cDNA clone scan0010.d.20 5prim, mRNA sequence [BX922457]			Ssc.41609
A_72_P308348	103.149	26.2001	6.55057	4.79036	Detected	Detected				Rep: Uncharacterized protein FAM21D - Homo sapiens (Human), partial (64%) [TC544369]
A_72_P016141	336.966	89.1137	8.2887	6.61668	Detected	Detected				Rep: Cytochrome c oxidase subunit I - Isotomiella minor, partial (7%) [TC620283]
A_72_P165726	436.963	188.563	8.67933	7.68869	Detected	Detected	NM_001044575		IDH3B	Sus scrofa isocitrate dehydrogenase 3 (NAD+) beta (IDH3B), nuclear gene encoding mitochondrial protein, mRNA [NM_001044575]		NM_001044575	Ssc.3464	733641
A_72_P311328	89.0981	547.478	6.3373	9.17272	Detected	Detected	XM_003133380		LOC100511962	PREDICTED: Sus scrofa pro-neuregulin-1, membrane-bound isoform-like (LOC100511962), mRNA [XM_003133380]		XM_003359491	Ssc.37418	100511962
A_72_P796449	42.231	45.6078	5.29078	5.63703	Detected	Detected	EU714006		CP	Uncharacterized protein [Source:UniProtKB/TrEMBL;Acc:F1SKB1] [ENSSSCT00000012809]		XM_003132473	Ssc.10453	406870
A_72_P605543	555.271	184.096	9.04021	7.65235	Detected	Detected	AK351713		LOC100152407	Sus scrofa mRNA, clone:THY010066H02, expressed in thymus. [AK351713]			Ssc.8872	100152407
A_72_P112816	193.178	125.401	7.46408	7.11033	Detected	Detected	EW226453			rgul0127_e19.y1 gul Sus scrofa cDNA 5', mRNA sequence [EW226453]			Ssc.68106
A_72_P341573	221.106	112.863	7.65986	6.96101	Detected	Detected				Rep: Rab3 GTPase-activating protein catalytic subunit - Homo sapiens (Human), partial (5%) [TC616106]
A_72_P564924	833.705	674.695	9.63612	9.46262	Detected	Detected	XM_003134433		LOC100155728	PREDICTED: Sus scrofa bladder cancer-associated protein-like, transcript variant 2 (LOC100155728), mRNA [XM_003134433]		XM_001928462	Ssc.17270	100155728
A_72_P033106	156.97	394.977	7.15459	8.7148	Detected	Detected				Rep: Predicted protein - Pichia stipitis (Yeast), partial (8%) [TC532583]
A_72_P216962	36.5562	35.5069	5.09346	5.25466	Detected	Detected				Rep: MKIAA1397 protein - Mus musculus (Mouse), partial (11%) [TC539480]
A_72_P507958	180.821	53.7714	7.36232	5.87485	Detected	Detected	XM_001926609		LOC100157761	PREDICTED: Sus scrofa uncharacterized protein KIAA1797-like (LOC100157761), partial mRNA [XM_001926609]		XM_001926609	Ssc.30803	100157761
A_72_P251602	45.7527	128.52	5.40337	7.14493	Detected	Detected				Rep: Full-length cDNA 5-PRIME end of clone CS0DI052YD12 of Placenta of Homo sapiens - Homo sapiens (Human), partial (11%) [TC602526]
A_72_P294874	69306.1	47170.2	15.9392	15.6293	Detected	Detected
A_72_P644456	328.395	2029.47	8.24978	11.062	Detected	Detected	NM_214006		CD9	Sus scrofa CD9 molecule (CD9), mRNA [NM_214006]		NM_214006	Ssc.40667	397067
A_72_P343808	124.335	36.5202	6.81823	5.30083	Detected	Detected	XM_003123335		LOC100523949	Uncharacterized protein [Source:UniProtKB/TrEMBL;Acc:F1SD99] [ENSSSCT00000015017]		XM_003123335	Ssc.55969	100523949
A_72_P338523	134.251	107.706	6.92737	6.89121	Detected	Detected	XM_003359263			Rep: PREDICTED: granule cell antiserum positive 14 isoform 2 - Pan troglodytes, partial (35%) [TC566384]	GO:0032228|GO:0008217|GO:0006006|GO:0005624|GO:0008227|GO:0048243	XM_003359263
A_72_P054626	81.9527	56.9042	6.22204	5.96395	Detected	Detected				Rep: Laminin subunit alpha-5 precursor - Homo sapiens (Human), partial (5%) [TC611218]
A_72_P071046	110.578	29.0003	6.64809	4.9517	Detected	Detected	AK348395		ENC1	Uncharacterized protein [Source:UniProtKB/TrEMBL;Acc:F1S2J9] [ENSSSCT00000015372]		XM_003360842	Ssc.42563	100517459
A_72_P742730	3221.33	3155.43	11.5834	11.6963	Detected	Detected	NM_214009		C3	Sus scrofa complement component 3 (C3), mRNA [NM_214009]		NM_214009	Ssc.61	397072
A_72_P303244	57.6196	48.0821	5.72178	5.71453	Detected	Detected	NM_001044603		PARK2	Sus scrofa parkinson protein 2, E3 ubiquitin protein ligase (parkin) (PARK2), mRNA [NM_001044603]		NM_001044603	Ssc.30362	733673
A_72_P662768	87.9032	50.1241	6.31939	5.77515	Detected	Detected	NM_001143700		AGPAT3	Sus scrofa 1-acylglycerol-3-phosphate O-acyltransferase 3 (AGPAT3), mRNA [NM_001143700]		NM_001143700	Ssc.55159	100233171
A_72_P008801	615.971	1062.08	9.19125	10.1278	Detected	Detected	AJ950065			AJ950065 KN404_1 Sus scrofa cDNA clone C0007745l19 3', mRNA sequence [AJ950065]			Ssc.45900
A_72_P541073	1873.64	1597.99	10.7989	10.7123	Detected	Detected	AK238913			Uncharacterized protein [Source:UniProtKB/TrEMBL;Acc:F1RRJ4] [ENSSSCT00000001873]			Ssc.53727
A_72_P473661	364.193	483.585	8.40719	8.992	Detected	Detected	AY609407		SDC2	Uncharacterized protein [Source:UniProtKB/TrEMBL;Acc:F1S0L5] [ENSSSCT00000006679]		XM_001926939	Ssc.12323	100152754
A_72_P476501	33.5418	46.0747	4.97173	5.65189	Detected	Detected	XM_001927687		ZNF193	Uncharacterized protein [Source:UniProtKB/TrEMBL;Acc:F1S1S2] [ENSSSCT00000001301]		XM_001927687	Ssc.93844	100154531
A_72_P038431	612.81	349.742	9.18433	8.54874	Detected	Detected	DY438196			857770 MARC 3PIG Sus scrofa cDNA 5', mRNA sequence [DY438196]			Ssc.33077
A_72_P342568	159.334	91.8328	7.17743	6.66057	Detected	Detected	NM_214264		POU2F1	Sus scrofa POU class 2 homeobox 1 (POU2F1), mRNA [NM_214264]		NM_214264	Ssc.16253	397501
A_72_P302949	56.3531	29.011	5.68944	4.95241	Detected	Detected	NM_214098		IL-18RA	Sus scrofa interleukin-18 receptor alpha chain (IL-18RA), mRNA [NM_214098]		NM_214098	Ssc.15792	397179
A_72_P201327	737.206	3023.66	9.45979	11.634	Detected	Detected	AK236703		MAPK13	Uncharacterized protein [Source:UniProtKB/TrEMBL;Acc:F1RYA0] [ENSSSCT00000001735]		XM_001929513	Ssc.31963	100155841
A_72_P162066	279.822	595.777	8.00772	9.29139	Detected	Detected	XM_003130690		TOPORS	PREDICTED: Sus scrofa topoisomerase I binding, arginine [XM_003130690]		XM_003130690	Ssc.43548	100513812
A_72_P409293	40.0447	77.4952	5.21896	6.41433	Detected	Detected				Rep: ABC-2 type transporter - Bacillus coagulans 36D1, partial (5%) [TC520236]
A_72_P223057	115.832	36.6393	6.71789	5.30569	Detected	Detected	XM_003135153			Uncharacterized protein [Source:UniProtKB/TrEMBL;Acc:F1RTL0] [ENSSSCT00000013534]		XM_003360353	Ssc.1667
A_72_P294814	83.4284	117.707	6.24618	7.0219	Detected	Detected	CF789102			866347 MARC 4PIG Sus scrofa cDNA 3', mRNA sequence [CF789102]			Ssc.61899
A_72_P050041	1459.63	833.96	10.4434	9.77347	Detected	Detected	AK234998		RPUSD3	Uncharacterized protein [Source:UniProtKB/TrEMBL;Acc:F1SQE3] [ENSSSCT00000012645]		XM_001928397	Ssc.25214	100153857
A_72_P359438	51.4517	147.765	5.56461	7.34354	Detected	Detected				Rep: BcrR - Enterococcus faecalis (Streptococcus faecalis), partial (8%) [TC548765]
A_72_P226022	182.346	232.363	7.37512	7.98218	Detected	Detected	CN156473			943875 MARC 4PIG Sus scrofa cDNA 5', mRNA sequence [CN156473]			Ssc.26605
A_72_P665648	6108.93	5382.06	12.5171	12.4482	Detected	Detected	XM_001924308		LOC100152130	PREDICTED: Sus scrofa zinc finger protein 36, C3H1 type-like 1-like (LOC100152130), mRNA [XM_001924308]		XM_001924308	Ssc.20273	100152130
A_72_P231037	489.417	316.845	8.84854	8.40981	Detected	Detected	AK351000			Sus scrofa mRNA, clone:TCH010073E09, expressed in trachea. [AK351000]			Ssc.39072
A_72_P407343	866.239	860.068	9.6908	9.81695	Detected	Detected	AY609943		RAN	Sus scrofa clone Clu_4644.scr.msk.p1.Contig2, mRNA sequence. [AY609943]		XM_001925433	Ssc.51883	397655
A_72_P015266	141.996	213.821	7.0066	7.86407	Detected	Detected				Rep: UPF0176 protein LMOf2365_1403 - Listeria monocytogenes serotype 4b (strain F2365), partial (5%) [TC540356]
A_72_P566609	1300.19	5046.46	10.2718	12.355	Detected	Detected	AK346451			Sus scrofa mRNA, clone:LVRM10184H12, expressed in liver. [AK346451]			Ssc.16442
A_72_P731193	183.054	137.343	7.38211	7.23825	Detected	Detected	AK231857			Sus scrofa mRNA, clone:LNG010033C07, expressed in lung. [AK231857]		XM_001927816	Ssc.14334
A_72_P246322	103.58	55.2504	6.55663	5.91709	Detected	Detected				Rep: HipA-like - Burkholderia phytofirmans PsJN, partial (5%) [TC604965]
A_72_P321533	138.924	207.657	6.97501	7.8201	Detected	Detected	CF180634			815769 MARC 3PIG Sus scrofa cDNA 3', mRNA sequence [CF180634]			Ssc.29439
A_72_P031166	377.66	173.997	8.46135	7.56855	Detected	Detected				Rep: Predicted protein - Monosiga brevicollis MX1, partial (4%) [TC535923]
A_72_P223127	335.068	139.837	8.27974	7.26399	Detected	Detected	XM_001926011		TUBGCP4	Uncharacterized protein [Source:UniProtKB/TrEMBL;Acc:F1SI61] [ENSSSCT00000005200]		XM_001926011	Ssc.45368	100155361
A_72_P574755	7158.5	4814.86	12.752	12.2874	Detected	Detected	NM_001185142		ATP5A1	Sus scrofa ATP synthase, H+ transporting, mitochondrial F1 complex, alpha subunit 1, cardiac muscle (ATP5A1), nuclear gene encoding mitochondrial protein, mRNA [NM_001185142]		NM_001185142	Ssc.44378	100157880
A_72_P363463	78.9647	47.5159	6.16967	5.69681	Detected	Detected				Rep: Uncharacterized protein NEB - Homo sapiens (Human), partial (6%) [TC585616]
A_72_P720798	231.181	85.4482	7.72466	6.55496	Detected	Detected	AM040711		ATP1A2	Na,K-ATPase alpha 2 subunit [Source:RefSeq peptide;Acc:NP_001165012] [ENSSSCT00000007004]			Ssc.14403	396828
A_72_P236897	153.888	66.7043	7.12593	6.19115	Detected	Detected	NM_001145388		LEPROT	Sus scrofa leptin receptor overlapping transcript (LEPROT), mRNA [NM_001145388]		NM_001145388	Ssc.816	100270821
A_72_P584228	307.661	199.281	8.14757	7.76396	Detected	Detected	AK233776		TUBA1B	Sus scrofa mRNA, clone:MLN010025D11, expressed in mesenteric lymph node. [AK233776]			Ssc.94267	733594
A_72_P077426	38.7903	46.1812	5.17327	5.65424	Detected	Detected	NM_214093		KCNE3	Sus scrofa potassium voltage-gated channel, Isk-related family, member 3 (KCNE3), mRNA [NM_214093]		NM_214093	Ssc.15770	397168
A_72_P110451	1472.7	1540.46	10.4623	10.6606	Detected	Detected
A_72_P094196	388.639	235.222	8.50725	7.99882	Detected	Detected	AJ960623			AJ960623 KN404_2 Sus scrofa cDNA clone C0007759j17 5', mRNA sequence [AJ960623]			Ssc.35799
A_72_P120756	684.458	318.196	9.34955	8.41476	Detected	Detected				Rep: Branched-chain amino acid transport system carrier protein - Bacillus sp. NRRL B-14911, partial (5%) [TC531367]
A_72_P354638	2791.22	1507.98	11.3831	10.6262	Detected	Detected	XM_001928523		LOC100155988	PREDICTED: Sus scrofa TIP41-like protein-like (LOC100155988), mRNA [XM_001928523]		XM_001928523	Ssc.13402	100155988
A_72_P237512	31729	13636.1	14.8526	13.7987	Detected	Detected	AY550045		RPL12	Uncharacterized protein [Source:UniProtKB/TrEMBL;Acc:F1RS17] [ENSSSCT00000006171]		XM_001926575	Ssc.17945	414416
A_72_P397413	624.787	1119.05	9.21178	10.204	Detected	Detected				Rep: FG-GAP repeat protein precursor - Solibacter usitatus (strain Ellin6076), partial (3%) [TC610768]
A_72_P023011	105.233	62.2527	6.57969	6.08962	Detected	Detected
A_72_P165391	1106.7	729.028	10.0444	9.57651	Detected	Detected	NM_214037		AMBN	Sus scrofa ameloblastin (enamel matrix protein) (AMBN), mRNA [NM_214037]		NM_214037	Ssc.140	397102
A_72_P336278	36.3037	25.2371	5.08301	4.7344	Detected	Detected
A_72_P355873	38.3119	37.1125	5.15379	5.32268	Detected	Detected	DY407363			1510820 MARC 3PIG Sus scrofa cDNA 5', mRNA sequence [DY407363]			Ssc.47431
A_72_P355918	267.993	387.483	7.94496	8.69052	Detected	Detected
A_72_P007286	385.259	731.322	8.49068	9.58126	Detected	Detected
A_72_P312638	59.4269	80.7546	5.76679	6.47245	Detected	Detected				Rep: Basic leucine zipper transcriptional factor ATF-like 2 (B-ATF-2). - Canis familiaris, partial (6%) [TC560163]
A_72_P174141	529.79	287.103	8.97624	8.27434	Detected	Detected				Rep: Envelope glycoprotein - Homo sapiens (Human), partial (19%) [TC605121]
A_72_P348023	295.696	88.3132	8.08858	6.60381	Detected	Detected	XM_001927848		MED12	PREDICTED: Sus scrofa mediator complex subunit 12 (MED12), mRNA [XM_001927848]		XM_001927848	Ssc.12334	100157450
A_72_P354283	422.344	142.11	8.62596	7.28688	Detected	Detected
A_72_P231212	79.5456	64.106	6.18175	6.13796	Detected	Detected	XM_001925355		LOC100152494	Uncharacterized protein [Source:UniProtKB/TrEMBL;Acc:F1RFL4] [ENSSSCT00000010715]		XM_001925355	Ssc.71756	100152494
A_72_P413003	128.377	101.306	6.86541	6.8007	Detected	Detected	AK233342		SLC6A12	Uncharacterized protein [Source:UniProtKB/TrEMBL;Acc:F1SK80] [ENSSSCT00000000813]		XM_003126575	Ssc.32208	100512716
A_72_P180776	1126.84	584.777	10.0668	9.26363	Detected	Detected	NM_001038694		ACSL4	Sus scrofa acyl-CoA synthetase long-chain family member 4 (ACSL4), mRNA [NM_001038694]		NM_001038694	Ssc.95221	448980
A_72_P247802	202.361	89.9355	7.53467	6.63029	Detected	Detected				Rep: Predicted protein - Monosiga brevicollis MX1, partial (6%) [TC608859]
A_72_P574364	5978.83	5863.77	12.4914	12.5779	Detected	Detected	NM_213968		ITGB1	Sus scrofa integrin, beta 1 (fibronectin receptor, beta polypeptide, antigen CD29 includes MDF2, MSK12) (ITGB1), mRNA [NM_213968]		NM_213968	Ssc.4621	397019
A_72_P350278	72.4186	612.212	6.0493	9.33159	Detected	Detected
A_72_P223287	175.647	89.3384	7.32213	6.6207	Detected	Detected	NM_213804		DDX58	Sus scrofa DEAD (Asp-Glu-Ala-Asp) box polypeptide 58 (DDX58), mRNA [NM_213804]		NM_213804	Ssc.15885	396723
A_72_P074326	61.3725	84.1559	5.81288	6.53331	Detected	Detected	DN117211			1116860 MARC 4PIG Sus scrofa cDNA 5', mRNA sequence [DN117211]			Ssc.51417
A_72_P073816	249.005	275.911	7.83683	8.22128	Detected	Detected	BX666762			BX666762 Sus Scrofa library (scac) Sus scrofa cDNA clone scac0025.g.19 3prim, mRNA sequence [BX666762]			Ssc.1456
A_72_P672583	38337.6	26482.6	15.0971	14.7889	Detected	Detected	NM_001113694		SLA-DQB1	Sus scrofa SLA-DQ beta1 domain (SLA-DQB1), mRNA [NM_001113694]		NM_001113694	Ssc.11063	100037921
A_72_P503300	1715.06	208.492	10.6712	7.82643	Detected	Detected	XM_001928669			Rep: Neuronal-specific septin-3 - Bos taurus (Bovine), partial (6%) [TC597916]		XM_001928669	Ssc.17420
A_72_P578903	1304.9	1693.72	10.2777	10.7972	Detected	Detected	AK344028			Sus scrofa mRNA, clone:BFLT10074B08, expressed in brain (frontal lobe). [AK344028]		XM_001926666	Ssc.11754
A_72_P560205	254.495	536.822	7.8685	9.14151	Detected	Detected	AK351603			Sus scrofa mRNA, clone:THY010044H11, expressed in thymus. [AK351603]			Ssc.33496
A_72_P303234	1617.25	1362.3	10.5954	10.4742	Detected	Detected	NM_001097412		HMBS	Sus scrofa hydroxymethylbilane synthase (HMBS), mRNA [NM_001097412]		NM_001097412	Ssc.5249	396581
A_72_P303274	4179.02	3618.6	11.9666	11.8888	Detected	Detected	NM_214054		PLAT	Sus scrofa plasminogen activator, tissue (PLAT), mRNA [NM_214054]		NM_214054	Ssc.196	397121
A_72_P344178	804.281	1407.82	9.5844	10.521	Detected	Detected				Rep: Predicted protein - Nematostella vectensis (Starlet sea anemone), partial (7%) [TC565645]
A_72_P425174	3616.38	8534.49	11.7491	13.0915	Detected	Detected	AK230984		SEC62	Sus scrofa mRNA, clone:AMP010075C06, expressed in alveolar macrophage. [AK230984]			Ssc.41909	100125961
A_72_P233742	224.402	244.861	7.68085	8.05363	Detected	Detected				Rep: Ins protein - Xenopus tropicalis (Western clawed frog) (Silurana tropicalis), partial (17%) [TC573390]
A_72_P497739	234.633	489.724	7.7494	9.01045	Detected	Detected	AY609888		NSDHL	Sus scrofa clone Clu_38090.scr.msk.p1.Contig1, mRNA sequence. [AY609888]			Ssc.3253	100157894
A_72_P027221	475.839	253.716	8.80677	8.10717	Detected	Detected
A_72_P754343	287.247	431.701	8.04752	8.8394	Detected	Detected	NM_001123174		RAB22A	Sus scrofa RAB22A, member RAS oncogene family (RAB22A), mRNA [NM_001123174]		NM_001123174	Ssc.10486	100144535
A_72_P441704	173.291	67.9533	7.30288	6.22099	Detected	Detected	NM_001083930		HR	Sus scrofa hairless homolog (mouse) (HR), mRNA [NM_001083930]		NM_001083930	Ssc.17248	397617
A_72_P443009	66.5406	125.506	5.92477	7.1127	Detected	Detected	NM_001161434		LOC780407	Sus scrofa chemokine ligand 24-like protein (LOC780407), mRNA [NM_001161434]		NM_001161434	Ssc.53847	780407
A_72_P187906	41.1603	32.6399	5.25814	5.13125	Detected	Detected
A_72_P179836	1560.58	937.607	10.5472	9.93904	Detected	Detected	XM_001929468		LOC100152325	Uncharacterized protein [Source:UniProtKB/TrEMBL;Acc:F1RL20] [ENSSSCT00000011034]		XM_001929468	Ssc.5611	100152325
A_72_P133541	463.624	665.562	8.77016	9.44591	Detected	Detected
A_72_P045716	205.644	112.676	7.55821	6.9585	Detected	Detected	CK454529			915018 MARC 4PIG Sus scrofa cDNA 5', mRNA sequence [CK454529]			Ssc.24015
A_72_P584266	1665.37	530.139	10.6333	9.12426	Detected	Detected	XM_001927730		USP8	Uncharacterized protein [Source:UniProtKB/TrEMBL;Acc:F1RYL9] [ENSSSCT00000005124]		XM_001927730	Ssc.4237	100157546
A_72_P642785	18497.3	8833.1	14.1097	13.143	Detected	Detected	AK349158		HSPCB	Uncharacterized protein [Source:UniProtKB/TrEMBL;Acc:F1RQU2] [ENSSSCT00000001901]		XM_001929570	Ssc.6728	396742
A_72_P166736	1189.96	2025.01	10.1414	11.0589	Detected	Detected	AK230574			Sus scrofa mRNA, clone:AMP010011D06, expressed in alveolar macrophage. [AK230574]			Ssc.6657
A_72_P728909	690.857	631.322	9.36252	9.3699	Detected	Detected	NM_214195		AMY2	Sus scrofa amylase, alpha 2B (pancreatic) (AMY2), mRNA [NM_214195]		NM_214195	Ssc.94418	397397
A_72_P083126	54.6718	34.2316	5.6467	5.20161	Detected	Detected	AK237059		LOC100513409	Uncharacterized protein [Source:UniProtKB/TrEMBL;Acc:F1RFS6] [ENSSSCT00000003107]		XM_003126959	Ssc.78760	100513409
A_72_P390538	1659.22	2804.79	10.6293	11.526	Detected	Detected	XM_003128325		TAP2	PREDICTED: Sus scrofa transporter 2, ATP-binding cassette, sub-family B (MDR [XM_003128325]		XM_003128325	Ssc.40151	100519722
A_72_P410068	41.4592	25.3009	5.26807	4.73862	Detected	Detected				Rep: MGC165753 protein - Bos taurus (Bovine), partial (29%) [TC573740]
A_72_P045926	84.5826	82.3403	6.2645	6.50124	Detected	Detected	DN122504			1122728 MARC 4PIG Sus scrofa cDNA 3', mRNA sequence [DN122504]			Ssc.84588
A_72_P353093	96.0955	147.236	6.44809	7.33959	Detected	Detected
A_72_P515046	1241.87	514.069	10.2027	9.07899	Detected	Detected	NM_001185160		ARL6IP4	Sus scrofa ADP-ribosylation-like factor 6 interacting protein 4 (ARL6IP4), transcript variant 1, mRNA [NM_001185160]		NM_001185160	Ssc.54222	100157752
A_72_P155781	143.504	239.412	7.02212	8.02516	Detected	Detected				Rep: Chimerin (Chimaerin) 1 - Mus musculus (Mouse), partial (14%) [TC625234]
A_72_P508494	6177.53	3232.11	12.5319	11.7298	Detected	Detected				Rep: Cytochrome bd-type ubiquinol oxidase subunit II - Bacillus sp. SG-1, partial (6%) [TC594412]
A_72_P503602	151.675	136.249	7.10408	7.22704	Detected	Detected	XM_001927204		SULF2	PREDICTED: Sus scrofa sulfatase 2 (SULF2), mRNA [XM_001927204]		XM_001927204	Ssc.18296	100152351
A_72_P450112	166.965	81.5533	7.24688	6.48691	Detected	Detected	AK240343		ACOT8	Uncharacterized protein [Source:UniProtKB/TrEMBL;Acc:F1SC76] [ENSSSCT00000008129]		XM_001928889	Ssc.74938	100157173
A_72_P442519	397.468	328.716	8.53793	8.46056	Detected	Detected	AK237562			Uncharacterized protein [Source:UniProtKB/TrEMBL;Acc:F1S4H5] [ENSSSCT00000011995]		XM_003130647	Ssc.54461
A_72_P256457	2144.51	1453.97	10.9941	10.5685	Detected	Detected	AK350295		LOC100512363	Uncharacterized protein [Source:UniProtKB/TrEMBL;Acc:F1RUR4] [ENSSSCT00000012153]		XM_003357766	Ssc.2841	100512363
A_72_P321698	100.092	74.967	6.50697	6.36746	Detected	Detected				Rep: U88 - Human herpesvirus 6, partial (6%) [TC576309]
A_72_P162596	298.664	553.685	8.10102	9.18777	Detected	Detected	AK238148		UPK1B	uroplakin-1b [Source:RefSeq peptide;Acc:NP_001116684] [ENSSSCT00000013027]			Ssc.38634	100144488
A_72_P295074	108.514	66.0259	6.62262	6.17783	Detected	Detected	BP168764			BP168764 full-length enriched swine cDNA library, adult thymus Sus scrofa cDNA clone THY010031H07 5', mRNA sequence [BP168764]			Ssc.61953
A_72_P442974	457.974	310.389	8.75108	8.38041	Detected	Detected	XM_003127927		ANKRD13C	Uncharacterized protein [Source:UniProtKB/TrEMBL;Acc:F1S834] [ENSSSCT00000004194]		XM_003127927	Ssc.14212	100515670
A_72_P597953	2786.96	2386.82	11.3812	11.2877	Detected	Detected	AY609835		LOC100155472	Sus scrofa clone Clu_3422.scr.msk.p1.Contig1, mRNA sequence. [AY609835]		XM_001928350	Ssc.7498	100155472
A_72_P033086	81.3087	73.1569	6.21013	6.33065	Detected	Detected	XM_003357953			Rep: Bordetella uptake gene family protein - Vibrio cholerae 2740-80, partial (5%) [TC532579]		XM_003357953
A_72_P117541	40.8173	35.0735	5.24662	5.23649	Detected	Detected
A_72_P729033	27477.4	27480.6	14.6578	14.8465	Detected	Detected	AK230819		COX2	Cytochrome c oxidase subunit 2 [Source:UniProtKB/Swiss-Prot;Acc:P50667] [ENSSSCT00000019673]			Ssc.94141	808504
A_72_P291204	800.625	365.264	9.5783	8.6125	Detected	Detected
A_72_P361993	44.8346	56.1804	5.37421	5.94266	Detected	Detected				Rep: Endonuclease/reverse transcriptase - Sus scrofa (Pig), partial (3%) [TC559094]
A_72_P350288	39.5495	26.7816	5.20133	4.82572	Detected	Detected				Rep: Uncharacterized protein CA5B - Homo sapiens (Human), partial (48%) [TC591013]
A_72_P064376	810.311	838.489	9.59519	9.78124	Detected	Detected
A_72_P637182	93.6066	125.762	6.4112	7.11597	Detected	Detected	NM_001115155		GPX3	Sus scrofa glutathione peroxidase 3 (plasma) (GPX3), mRNA [NM_001115155]		NM_001115155	Ssc.79705	396598
A_72_P353053	163.263	92.9911	7.21427	6.67919	Detected	Detected
A_72_P528180	1568.79	3009.06	10.5541	11.6264	Detected	Detected	NM_001001635		LOC414417	Sus scrofa translation factor sui1-like protein (LOC414417), mRNA [NM_001001635]		NM_001001635	Ssc.11064	414417
A_72_P132451	275.796	110.226	7.98561	6.92562	Detected	Detected	CK452454			908085 MARC 4PIG Sus scrofa cDNA 3', mRNA sequence [CK452454]			Ssc.23959
A_72_P476158	1562.91	935.968	10.5499	9.93427	Detected	Detected	AK350832		LOC100520967	Uncharacterized protein [Source:UniProtKB/TrEMBL;Acc:F1RV76] [ENSSSCT00000001151]		XM_003128183	Ssc.25151	100520967
A_72_P626862	532.157	143.125	8.98244	7.29653	Detected	Detected	AK235490		LOC100154160	Sus scrofa mRNA, clone:OVRM10087A03, expressed in ovary. [AK235490]		XM_003353551	Ssc.19839	100154160
A_72_P350428	49.1216	32.3222	5.50141	5.11527	Detected	Detected				Rep: TPR repeat protein, SEL1 subfamily - Arcobacter butzleri (strain RM4018), partial (7%) [TC591091]
A_72_P385548	178.994	126.176	7.34757	7.11992	Detected	Detected	XR_116061			Rep: Uncharacterized protein C14orf145 homolog - Mus musculus (Mouse), partial (13%) [TC609289]		XR_116061
A_72_P766152	89.9284	220.594	6.35147	7.90797	Detected	Detected	NM_001044552		LOC733603	Sus scrofa serum amyloid A2 (LOC733603), mRNA [NM_001044552]		NM_001044552	Ssc.57969	733603
A_72_P086596	76.9701	88.3093	6.13126	6.60354	Detected	Detected
A_72_P176181	5476.93	18239.7	12.3656	14.2346	Detected	Detected	AY609732			serine/threonine-protein phosphatase 2A catalytic subunit alpha isoform [Source:RefSeq peptide;Acc:NP_999531] [ENSSSCT00000017250]		XM_003133382	Ssc.236
A_72_P474308	289.147	172.521	8.05893	7.55637	Detected	Detected	AY610102		LOC100155439	Uncharacterized protein [Source:UniProtKB/TrEMBL;Acc:F1S248] [ENSSSCT00000006925]		XM_001925110	Ssc.5306	100155439
A_72_P166116	390.016	338.863	8.51277	8.50169	Detected	Detected	XM_003125332		LOC100514763	Uncharacterized protein [Source:UniProtKB/TrEMBL;Acc:F1SDL0] [ENSSSCT00000009389]		XM_003125332	Ssc.6448	100514763
A_72_P359993	58.1787	90.7446	5.73486	6.64345	Detected	Detected				Rep: BGLAP - Lagothrix lagotricha (Common woolly monkey), partial (24%) [TC549032]
A_72_P294159	205.012	104.347	7.55379	6.84368	Detected	Detected	AK237728			Sus scrofa mRNA, clone:SPL010086A05, expressed in spleen. [AK237728]		XM_003358013	Ssc.8854
A_72_P291589	649.989	926.749	9.27224	9.92064	Detected	Detected					GO:0005515|GO:0005215|GO:0005667|GO:0003700|GO:0006357|GO:0008301|GO:0001756|GO:0003705|GO:0005624|GO:0005634|GO:0003677|GO:0005753|GO:0005737|GO:0045944|GO:0003682|GO:0042475|GO:0048468
A_72_P391573	57.8365	50.5848	5.72684	5.78773	Detected	Detected				Rep: Gp49 - Aeromonas phage 31, partial (8%) [TC598476]
A_72_P029461	1385.2	1117.48	10.3639	10.2017	Detected	Detected	CN162387			951768 MARC 4PIG Sus scrofa cDNA 5', mRNA sequence [CN162387]		XM_003357278	Ssc.26954
A_72_P372018	252.318	733.853	7.85619	9.58604	Detected	Detected
A_72_P222842	80.034	53.7472	6.19075	5.8743	Detected	Detected	DN125896			1139776 MARC 4PIG Sus scrofa cDNA 3', mRNA sequence [DN125896]			Ssc.45297
A_72_P402708	28920.4	41213.9	14.7314	15.4475	Detected	Detected	AK237820		LOC100519082	Uncharacterized protein [Source:UniProtKB/TrEMBL;Acc:F1RGC4] [ENSSSCT00000015915]		XM_003124235	Ssc.74210	100519082
A_72_P344173	68.0574	43.177	5.95616	5.55085	Detected	Detected	NM_213951		NST	Sus scrofa nucleotide sugar transporter-like (NST), mRNA [NM_213951]		NM_213951	Ssc.93895	396994
A_72_P049866	14137.7	16175.5	13.7303	14.0407	Detected	Detected	XM_003131753		WSB1	PREDICTED: Sus scrofa WD repeat and SOCS box-containing 1 (WSB1), mRNA [XM_003131753]		XM_003131753	Ssc.25169	100525660
A_72_P040181	19215.8	33131.5	14.1649	15.1513	Detected	Detected	AK230648		SDCBP	Sus scrofa mRNA, clone:AMP010021C11, expressed in alveolar macrophage. [AK230648]		XM_003125617	Ssc.18360	100151838
A_72_P475760	4062.88	3106.25	11.922	11.6711	Detected	Detected	AK344464		LOC100157622	Uncharacterized protein [Source:UniProtKB/TrEMBL;Acc:F1S537] [ENSSSCT00000007547]		XM_001925987	Ssc.6579	100157622
A_72_P142991	3871.24	3085.59	11.8518	11.6628	Detected	Detected	XM_003133891		LOC100516522	Uncharacterized protein [Source:UniProtKB/TrEMBL;Acc:F1SN99] [ENSSSCT00000018339]		XM_003359756	Ssc.16962	100516522
A_72_P488195	679.433	615.598	9.33467	9.33844	Detected	Detected	XM_001925977		WSB2	Uncharacterized protein [Source:UniProtKB/TrEMBL;Acc:F1RKG5] [ENSSSCT00000010800]		XM_001925977	Ssc.56193	100152765
A_72_P668223	70.054	76.3347	5.99659	6.39241	Detected	Detected	AK346432			Sus scrofa mRNA, clone:LVRM10176H05, expressed in liver. [AK346432]		XM_001926521	Ssc.21532
A_72_P505127	333.899	958.14	8.27434	9.97044	Detected	Detected	XM_003135036		CASK	PREDICTED: Sus scrofa calcium [XM_003135036]		XM_003135036	Ssc.22137	100152881
A_72_P077356	82.6456	985.122	6.23304	10.0097	Detected	Detected	NM_214208		FXYD3	Sus scrofa FXYD domain containing ion transport regulator 3 (FXYD3), mRNA [NM_214208]		NM_214208	Ssc.569	397413
A_72_P405763	378.533	106.452	8.46536	6.87294	Detected	Detected
A_72_P372653	1618.77	653.885	10.5965	9.421	Detected	Detected	AK240366		DNAJB11	Uncharacterized protein [Source:UniProtKB/TrEMBL;Acc:F1SFJ8] [ENSSSCT00000012910]		XM_001926441	Ssc.22038	100152894
A_72_P176516	4702.05	8464.02	12.1379	13.0843	Detected	Detected	NM_001145388		LEPROT	Sus scrofa leptin receptor overlapping transcript (LEPROT), mRNA [NM_001145388]		NM_001145388	Ssc.816	100270821
A_72_P478148	160.056	72.9472	7.18447	6.32693	Detected	Detected	NM_001185151		MRPL52	Sus scrofa mitochondrial ribosomal protein L52 (MRPL52), nuclear gene encoding mitochondrial protein, mRNA [NM_001185151]		NM_001185151	Ssc.3811	100157971
A_72_P394338	57.3183	81.7753	5.71391	6.49074	Detected	Detected	BX669304			BX669304 Sus Scrofa library (scac) Sus scrofa cDNA clone scac0029.e.05 5prim, mRNA sequence [BX669304]			Ssc.21081
A_72_P185261	282.6	773.808	8.02182	9.66561	Detected	Detected	NM_001105305		SEC62	Sus scrofa SEC62 homolog (S. cerevisiae) (SEC62), mRNA [NM_001105305]		NM_001105305	Ssc.41909	100125961
A_72_P078886	2204.81	1073.85	11.0329	10.1454	Detected	Detected	AY609769		LOC100153350	Uncharacterized protein [Source:UniProtKB/TrEMBL;Acc:F1RSW6] [ENSSSCT00000010198]		XM_003357811	Ssc.18668	100153350
A_72_P743501	6242.19	3034.52	12.5463	11.6373	Detected	Detected	AK236383		RBMX	Uncharacterized protein [Source:UniProtKB/TrEMBL;Acc:F1RQ90] [ENSSSCT00000013889]		XM_003360460	Ssc.7951	100158042
A_72_P600588	5799.94	3416.21	12.4478	11.8081	Detected	Detected	XM_001924308		LOC100152130	PREDICTED: Sus scrofa zinc finger protein 36, C3H1 type-like 1-like (LOC100152130), mRNA [XM_001924308]		XM_001924308	Ssc.20273	100152130
A_72_P609384	2715.19	2991.15	11.341	11.6195	Detected	Detected	AY609708		DEGS1	Sus scrofa clone Clu_2696.scr.msk.p1.Contig1, mRNA sequence. [AY609708]		XM_003357638	Ssc.69902	100135677
A_72_P574634	456.415	568.078	8.74509	9.22501	Detected	Detected	NM_214043		GP91-PHOX	Sus scrofa NADPH oxidase heavy chain subunit (GP91-PHOX), mRNA [NM_214043]		NM_214043	Ssc.151	397108
A_72_P687118	152.339	366.09	7.11123	8.61477	Detected	Detected	NM_214204		PKIA	Sus scrofa protein kinase (cAMP-dependent, catalytic) inhibitor alpha (PKIA), mRNA [NM_214204]		NM_214204	Ssc.526	397408
A_72_P434394	36.1804	32.344	5.07875	5.11617	Detected	Detected				Rep: rRNA-processing protein FCF1 homolog - Homo sapiens (Human), partial (97%) [TC556620]	GO:0005739|GO:0008150|GO:0003674|GO:0000472|GO:0006364|GO:0032040|GO:0005730|GO:0000480|GO:0005634|GO:0007005|GO:0005575|GO:0000447
A_72_P241142	193.431	117.62	7.46619	7.02044	Detected	Detected				Rep: LRRGT00065 - Rattus norvegicus (Rat), partial (4%) [TC598894]
A_72_P297879	213.396	235.415	7.61251	7.99998	Detected	Detected	NM_001097438		SGMS1	Sus scrofa sphingomyelin synthase 1 (SGMS1), mRNA [NM_001097438]		NM_001097438	Ssc.91630	100037303
A_72_P416358	549.494	594.309	9.02625	9.28591	Detected	Detected	BP138473			BP138473 full-length enriched swine cDNA library, adult liver Sus scrofa cDNA clone LVRM10029C02 5', mRNA sequence [BP138473]			Ssc.42292
A_72_P442290	96.334	64.0566	6.45192	6.13684	Detected	Detected	NM_001195359		MYST2	Sus scrofa MYST histone acetyltransferase 2 (MYST2), mRNA [NM_001195359]		NM_001195359	Ssc.2666	100337667
A_72_P246097	2259.28	2297.78	11.0676	11.2378	Detected	Detected	XM_001928551		ULK1	PREDICTED: Sus scrofa unc-51-like kinase 1 (C. elegans) (ULK1), mRNA [XM_001928551]		XM_001928551	Ssc.35010	100151990
A_72_P209017	454.284	267.764	8.73803	8.18014	Detected	Detected	XM_001924413		LOC100158068	PREDICTED: Sus scrofa RNA-binding protein Nova-1-like (LOC100158068), mRNA [XM_001924413]		XM_001924413	Ssc.14291	100158068
A_72_P272269	520.412	506.208	8.94854	9.05851	Detected	Detected				Rep: Chromosome chr17 scaffold_12, whole genome shotgun sequence - Vitis vinifera (Grape), partial (5%) [TC630153]
A_72_P415568	67.7388	84.8187	5.95039	6.54491	Detected	Detected
A_72_P441694	3573.65	10199.1	11.7329	13.3548	Detected	Detected	NM_213925		CD97	Sus scrofa CD97 molecule (CD97), mRNA [NM_213925]		NM_213925	Ssc.3348	396964
A_72_P490025	100.023	55.4176	6.50588	5.92352	Detected	Detected	AK350830		LOC100153176	Uncharacterized protein [Source:UniProtKB/TrEMBL;Acc:F1S8X3] [ENSSSCT00000011519]		XM_001929126	Ssc.32419	100153176
A_72_P240412	130.771	157.752	6.8906	7.43339	Detected	Detected				Rep: Chromosome undetermined scaffold_174, whole genome shotgun sequence - Vitis vinifera (Grape), partial (4%) [TC602100]
A_72_P419204	659.008	2032.53	9.29139	11.0639	Detected	Detected	XM_003121776		FBXO33	PREDICTED: Sus scrofa F-box protein 33 (FBXO33), partial mRNA [XM_003121776]		XM_001926592	Ssc.13709	100525499
A_72_P650581	2058.89	9790.93	10.9357	13.2927	Detected	Detected	NM_001206347		POSTN	Sus scrofa periostin, osteoblast specific factor (POSTN), transcript variant 1, mRNA [NM_001206347]		NM_001206347	Ssc.7266	100152401
A_72_P378638	211.857	121.847	7.60099	7.07104	Detected	Detected	NM_001143695		ACSS2	Sus scrofa acyl-CoA synthetase short-chain family member 2 (ACSS2), mRNA [NM_001143695]		NM_001143695	Ssc.54906	100153866
A_72_P537113	863.989	442.921	9.68648	8.87482	Detected	Detected	FN392680		ST6GAL1	Sus scrofa partial mRNA for ST6 beta-galactosamide alpha-2,6-sialyltranferase 1 (ST6GAL1 gene). [FN392680]		XM_003361546	Ssc.32914	100302026
A_72_P223672	541.905	331.532	9.00775	8.47174	Detected	Detected	NM_214002		ITGB3	Sus scrofa integrin, beta 3 (platelet glycoprotein IIIa, antigen CD61) (ITGB3), mRNA [NM_214002]		NM_214002	Ssc.44	397063
A_72_P232357	216.793	941.321	7.634	9.94497	Detected	Detected	NM_214204		PKIA	Sus scrofa protein kinase (cAMP-dependent, catalytic) inhibitor alpha (PKIA), mRNA [NM_214204]		NM_214204	Ssc.526	397408
A_72_P029796	3921.19	1636.42	11.8713	10.7465	Detected	Detected	XM_003122991		LOC100523423	Uncharacterized protein [Source:UniProtKB/TrEMBL;Acc:F1S6Q7] [ENSSSCT00000014675]		XM_003122991	Ssc.17183	100523423
A_72_P090481	854.253	802.946	9.66943	9.71643	Detected	Detected	EW059278			rcut32_j16.y1 cut Sus scrofa cDNA 5', mRNA sequence [EW059278]			Ssc.14012
A_72_P733958	80.5148	49.9718	6.19748	5.7696	Detected	Detected	AK233658		LOC100152714	Sus scrofa mRNA, clone:LVRM10197E11, expressed in liver. [AK233658]			Ssc.50701	100152714
A_72_P345928	597.875	490.665	9.14929	9.01303	Detected	Detected	AK344303			Sus scrofa mRNA, clone:DCI010003E10, expressed in dendritic cells (immature). [AK344303]		XR_131309	Ssc.7129
A_72_P743367	3001.98	1046.39	11.4813	10.1045	Detected	Detected	NM_001009582		STMN1	Sus scrofa stathmin 1 (STMN1), mRNA [NM_001009582]		NM_001009582	Ssc.7701	494463
A_72_P051266	404.792	397.337	8.56098	8.72297	Detected	Detected	AK231031		CD164	Sus scrofa mRNA, clone:AMP010084B02, expressed in alveolar macrophage. [AK231031]		XM_001924626	Ssc.16430	100152548
A_72_P295829	432.374	4448.03	8.66133	12.1785	Detected	Detected				Rep: Maf-like protein XOO0876 - Xanthomonas oryzae pv. oryzae, partial (8%) [TC584813]
A_72_P198167	1793.22	681.988	10.7386	9.47922	Detected	Detected				Rep: Hemoglobin subunit alpha - Sus scrofa (Pig), partial (64%) [TC531861]
A_72_P431954	70.7886	77.0474	6.0126	6.40505	Detected	Detected	AK351001		RBMS2	Uncharacterized protein [Source:UniProtKB/TrEMBL;Acc:F1SLB2] [ENSSSCT00000000434]		XM_003126275	Ssc.21723	100522738
A_72_P600573	114.003	51.7954	6.69306	5.82278	Detected	Detected	NM_001008688		CA3	Sus scrofa carbonic anhydrase III, muscle specific (CA3), mRNA [NM_001008688]		NM_001008688	Ssc.10960	494016
A_72_P568464	1946.74	1554.38	10.8522	10.6743	Detected	Detected	AY609510		TBC1D7	Uncharacterized protein [Source:UniProtKB/TrEMBL;Acc:F1RV80] [ENSSSCT00000001147]		XM_001928309	Ssc.12543	100155821
A_72_P097776	611.543	562.745	9.18153	9.21178	Detected	Detected
A_72_P078026	241.567	208.347	7.79245	7.82541	Detected	Detected	NM_001097461		SOCS2	Sus scrofa suppressor of cytokine signaling 2 (SOCS2), mRNA [NM_001097461]		NM_001097461	Ssc.94672	100037966
A_72_P014976	4001.85	3088.27	11.8986	11.664	Detected	Detected	EW221087			rgul0128_k8.y1 gul Sus scrofa cDNA 5', mRNA sequence [EW221087]			Ssc.3022
A_72_P200042	62.3987	30.7092	5.8352	5.03961	Detected	Detected	XR_130650			Rep: Zinc finger protein 345 - Bos taurus (Bovine), partial (54%) [TC598368]	GO:0006359|GO:0003704|GO:0003709|GO:0000122	XR_130650
A_72_P152506	41.1302	23.7384	5.25708	4.63725	Detected	Detected	CJ000430			CJ000430 full-length enriched swine cDNA library, adult liver Sus scrofa cDNA clone LVR01A120088 5', mRNA sequence [CJ000430]			Ssc.39049
A_72_P345153	191.708	131.768	7.45213	7.17939	Detected	Detected	AK346720			Sus scrofa mRNA, clone:MLN010043D08, expressed in mesenteric lymph nodes. [AK346720]
A_72_P379148	110.649	130.437	6.64937	7.16525	Detected	Detected				Rep: Predicted protein - Chlamydomonas reinhardtii, partial (3%) [TC615769]
A_72_P131871	1961.76	2098.4	10.8647	11.1085	Detected	Detected	FS649402			FS649402 full-length enriched swine cDNA library, adult back fat Sus scrofa cDNA clone BKFL10024F06 5', mRNA sequence [FS649402]		XM_003356207	Ssc.23808
A_72_P614721	38.3607	586.817	5.15548	9.26864	Detected	Detected	AK344212		SDR16C5	epidermal retinol dehydrogenase 2 [Source:RefSeq peptide;Acc:NP_001182297] [ENSSSCT00000006844]			Ssc.48111	100157319
A_72_P495140	25192.8	27815.9	14.5285	14.8712	Detected	Detected	NM_001190194		ATP6V1G1	Sus scrofa ATPase, H+ transporting, lysosomal 13kDa, V1 subunit G1 (ATP6V1G1), mRNA [NM_001190194]		NM_001190194	Ssc.80447	100154379
A_72_P387573	1536.29	1230.87	10.5233	10.3357	Detected	Detected	NM_001128468		JTB	Sus scrofa jumping translocation breakpoint (JTB), mRNA [NM_001128468]		NM_001128468	Ssc.95656	100145894
A_72_P043016	44.8131	33.8151	5.37334	5.18403	Detected	Detected	DN108016			1105503 MARC 4PIG Sus scrofa cDNA 3', mRNA sequence [DN108016]			Ssc.7502
A_72_P742517	923.418	415.515	9.78124	8.7862	Detected	Detected	XM_001927826		JMJD1C	Uncharacterized protein [Source:UniProtKB/TrEMBL;Acc:F1SUK0] [ENSSSCT00000011192]		XM_003359212	Ssc.4677	100157328
A_72_P276004	59.7188	835.777	5.77299	9.77631	Detected	Detected	XM_003359171		LOC100625804	PREDICTED: Sus scrofa sushi domain-containing protein 2-like (LOC100625804), mRNA [XM_003359171]		XM_003359171		100625804
A_72_P107831	1589.03	1969.37	10.5701	11.0153	Detected	Detected	AK236083			Sus scrofa mRNA, clone:OVRM10151B03, expressed in ovary. [AK236083]		XM_003121452	Ssc.94665
A_72_P322188	974.778	710.225	9.85991	9.5387	Detected	Detected	CN162210			951576 MARC 4PIG Sus scrofa cDNA 5', mRNA sequence [CN162210]		XM_003130246	Ssc.51915
A_72_P275604	3436.82	4265.47	11.6755	12.1187	Detected	Detected	AK237250		ATXN2	Uncharacterized protein [Source:UniProtKB/TrEMBL;Acc:F1RMZ0] [ENSSSCT00000010778]		XM_001929533	Ssc.72630	100153708
A_72_P185391	167.737	25.9064	7.25383	4.77433	Detected	Detected	AY653213		PAX7	Sus scrofa transcription factor pax-7 mRNA, partial cds. [AY653213]		XM_003362217		494466
A_72_P117056	1383.74	568.482	10.3613	9.22576	Detected	Detected	AK234141		CDK5RAP2	Uncharacterized protein [Source:UniProtKB/TrEMBL;Acc:F1SME9] [ENSSSCT00000006054]		XM_003353628	Ssc.32451	100156240
A_72_P435809	108.887	49.4183	6.6277	5.75441	Detected	Detected				Rep: Centromere protein N (CENP-N). - Bos Taurus, partial (33%) [TC533428]
A_72_P229262	49.8547	35.2294	5.52264	5.24361	Detected	Detected
A_72_P260052	2105.92	1349.64	10.9674	10.4609	Detected	Detected
A_72_P239007	526.832	537.976	8.96824	9.14508	Detected	Detected
A_72_P207257	326.778	1791.27	8.24297	10.8797	Detected	Detected
A_72_P444051	68.0139	47.5881	5.95523	5.69848	Detected	Detected	EU056576		LOC100521609	Uncharacterized protein [Source:UniProtKB/TrEMBL;Acc:F1S2H5] [ENSSSCT00000015391]		XM_003123723	Ssc.69824	100521609
A_72_P316778	92.5818	73.4374	6.39461	6.33806	Detected	Detected
A_72_P312388	47.5174	61.3553	5.45629	6.06837	Detected	Detected	AJ961381			AJ961381 KN404_2 Sus scrofa cDNA clone C0007751g04 3', mRNA sequence [AJ961381]			Ssc.35617
A_72_P527176	46.2061	47.9964	5.41526	5.71163	Detected	Detected
A_72_P502967	999.331	569.064	9.89975	9.22759	Detected	Detected	XM_003126259		LOC100154715	PREDICTED: Sus scrofa cyclin-dependent kinase-2 alpha (LOC100154715), mRNA [XM_003126259]		XM_003361764	Ssc.16532	100154715
A_72_P381543	57.7353	102.33	5.72494	6.81668	Detected	Detected				Rep: Inositol hexakisphosphate and diphosphoinositol-pentakisphosphate kinase 1 - Bos taurus (Bovine), partial (7%) [TC606522]
A_72_P248242	884.098	1488.91	9.71992	10.6051	Detected	Detected	BI327484			AR079E01iTHYBE01S Infected Porcine Thymus cDNA library Sus scrofa cDNA, mRNA sequence [BI327484]			Ssc.61442
A_72_P625729	4823.53	1729.14	12.1772	10.8319	Detected	Detected	EU432090			Sus scrofa MHC class I antigen (SLA-2) mRNA, SLA-2*10es21 allele, complete cds. [EU432090]		XM_003356591	Ssc.94338
A_72_P383398	317.96	229.188	8.19704	7.96139	Detected	Detected				Rep: NEDD4-like E3 ubiquitin-protein ligase WWP2 (EC 6.3.2.-) (WW domain- containing protein 2) (Atrophin-1-interacting protein 2) (AIP2). - Canis familiaris, partial (7%) [TC539898]
A_72_P682104	3286.19	3343.62	11.608	11.7791	Detected	Detected	AK239725		HSPD1	Uncharacterized protein [Source:UniProtKB/TrEMBL;Acc:F1SMZ7] [ENSSSCT00000017505]		XM_001928599	Ssc.6719	492279
A_72_P198782	112.395	71.9651	6.67309	6.30846	Detected	Detected				Rep: Phosphatidylserine synthase 2 - Homo sapiens (Human), partial (96%) [TC614988]
A_72_P298174	107.141	67.3643	6.60408	6.20925	Detected	Detected	XM_001929465		LOC100155084	PREDICTED: Sus scrofa RANBP21 (LOC100155084), mRNA [XM_001929465]			Ssc.16915	100155084
A_72_P412303	142.257	94.8089	7.01028	6.70508	Detected	Detected				Rep: Meiotically up-regulated gene 116 protein - Schizosaccharomyces pombe (Fission yeast), partial (10%) [TC565320]
A_72_P015096	84.1278	1910.13	6.25572	10.971	Detected	Detected	AK232875		CIDEC	cell death activator CIDE-3 [Source:RefSeq peptide;Acc:NP_001106159] [ENSSSCT00000012647]			Ssc.21815	100127161
A_72_P290899	87.4736	71.8432	6.31218	6.30575	Detected	Detected	CK454562			915052 MARC 4PIG Sus scrofa cDNA 5', mRNA sequence [CK454562]			Ssc.28157
A_72_P308103	71.3479	66.5472	6.02535	6.18739	Detected	Detected				Rep: Chromosome undetermined SCAF14638, whole genome shotgun sequence - Tetraodon nigroviridis (Green puffer), partial (8%) [TC534096]
A_72_P441898	53.0751	32.282	5.60789	5.11289	Detected	Detected	NM_001123133		LIN28A	Sus scrofa lin-28 homolog A (C. elegans) (LIN28A), mRNA [NM_001123133]		NM_001123133	Ssc.70783	100142662
A_72_P635130	9666.62	22969.9	13.1987	14.574	Detected	Detected	NM_001044611		ALDH2	Sus scrofa aldehyde dehydrogenase 2 family (mitochondrial) (ALDH2), nuclear gene encoding mitochondrial protein, mRNA [NM_001044611]		NM_001044611	Ssc.11147	733685
A_72_P198487	227.754	77.8253	7.70131	6.42042	Detected	Detected	XM_003134682		TNPO3	PREDICTED: Sus scrofa transportin 3 (TNPO3), mRNA [XM_003134682]		XM_003360141	Ssc.6497	100515455
A_72_P208912	471.152	1224.72	8.7935	10.3313	Detected	Detected	DN114141			1113483 MARC 4PIG Sus scrofa cDNA 3', mRNA sequence [DN114141]			Ssc.23234
A_72_P221172	723.395	729.928	9.43124	9.5783	Detected	Detected				Rep: Adenine specific DNA methyltransferase - Campylobacter jejuni subsp. jejuni CG8486, partial (3%) [TC546758]
A_72_P258167	3117.63	837.184	11.5324	9.77821	Detected	Detected				Rep: Ubiquinol-cytochrome c reductase, iron-sulfur subunit - Rhodopseudomonas palustris (strain BisB5), partial (10%) [TC590786]
A_72_P206487	5852.37	4491.13	12.4592	12.1899	Detected	Detected	AK234079			Sus scrofa mRNA, clone:OVR010004H09, expressed in ovary. [AK234079]		XM_003359501	Ssc.23488
A_72_P125776	244.228	558.858	7.80967	9.20186	Detected	Detected	BX916144			BX916144 Sus Scrofa library (scan) Sus scrofa cDNA clone scan0029.k.22 5prim, mRNA sequence [BX916144]			Ssc.43907
A_72_P073716	2745.66	2350.52	11.3588	11.266	Detected	Detected	NM_001144926		PSMB6	Sus scrofa proteasome (prosome, macropain) subunit, beta type, 6 (PSMB6), mRNA [NM_001144926]		NM_001144926	Ssc.1420	497065
A_72_P120921	185.225	293.492	7.40065	8.30393	Detected	Detected	AK238571		LOC100154139	Sus scrofa mRNA, clone:TES010072F08, expressed in testis. [AK238571]		XM_001927224	Ssc.44682	100154139
A_72_P223267	61.9868	55.7095	5.82693	5.93035	Detected	Detected	NM_001112688		CIDE-B	Sus scrofa cell-death-inducing DNA-fragmentation-factor-like effector B (CIDE-B), mRNA [NM_001112688]		NM_001112688	Ssc.42420	100127160
A_72_P058171	141.195	113.846	6.9987	6.97354	Detected	Detected	XM_003130133		AKAP	PREDICTED: Sus scrofa myocyte A kinase anchor protein (AKAP), mRNA [XM_003130133]		XM_003357434	Ssc.1384	396908
A_72_P146951	8755.78	1798.93	13.055	10.8858	Detected	Detected	NM_001077214		STIP	Sus scrofa septin and tuftelin-interacting protein (STIP), mRNA [NM_001077214]		NM_001077214	Ssc.23477	768099
A_72_P333233	239.769	63.9321	7.78212	6.13313	Detected	Detected	AK343602			Sus scrofa mRNA, clone:ADR010101E03, expressed in adrenal gland. [AK343602]			Ssc.37381
A_72_P416788	107.383	139.738	6.60723	7.26257	Detected	Detected				Rep: GM01761p - Drosophila melanogaster (Fruit fly), partial (41%) [TC622336]
A_72_P197002	254.332	185.801	7.86743	7.6675	Detected	Detected	DV226650			EST-AR105E04 Infected Porcine Thymus cDNA library Sus scrofa cDNA clone AR105E04, mRNA sequence [DV226650]			Ssc.50641
A_72_P168346	373.639	192.389	8.44515	7.71636	Detected	Detected	DN115794			1115310 MARC 4PIG Sus scrofa cDNA 5', mRNA sequence [DN115794]			Ssc.38219
A_72_P449664	66.2886	33.1607	5.92045	5.15702	Detected	Detected	XM_003134395		LOC100511968	Uncharacterized protein [Source:UniProtKB/TrEMBL;Acc:F1S517] [ENSSSCT00000007931]		XM_003134395	Ssc.60727	100511968
A_72_P196572	99.642	257.591	6.50093	8.12836	Detected	Detected				Rep: Pyridoxamine 5'-phosphate oxidase-related, FMN-binding - Burkholderia phymatum STM815, partial (11%) [TC526832]
A_72_P021466	840.687	1089.49	9.64644	10.166	Detected	Detected	AK347937			Sus scrofa mRNA, clone:OVRM10021F12, expressed in ovary. [AK347937]			Ssc.95086
A_72_P246077	1152.45	399.487	10.0986	8.73169	Detected	Detected				Rep: ABC transporter, permease protein - Leeuwenhoekiella blandensis MED217, partial (8%) [TC568032]
A_72_P340408	57.432	24.9287	5.71662	4.71591	Detected	Detected
A_72_P419629	885.454	724.708	9.72142	9.56743	Detected	Detected	AK344030		SNAPC3	Sus scrofa mRNA, clone:BFLT10082B10, expressed in brain (frontal lobe). [AK344030]		XM_001927743	Ssc.26370	100156386
A_72_P719473	328.916	218.575	8.25295	7.89532	Detected	Detected				Rep: DSPP600 - Sus scrofa (Pig), partial (4%) [TC573625]
A_72_P088801	51462.5	41151.1	15.5377	15.4422	Detected	Detected	NM_213984		SUMO2	Sus scrofa SMT3 suppressor of mif two 3 homolog 2 (S. cerevisiae) (SUMO2), mRNA [NM_213984]		NM_213984	Ssc.5454	397044
A_72_P339168	43.9937	26.9401	5.34524	4.83656	Detected	Detected
A_72_P330498	215.724	160.96	7.62657	7.46096	Detected	Detected				Rep: Chromosome 10 SCAF15123, whole genome shotgun sequence - Tetraodon nigroviridis (Green puffer), partial (9%) [TC538158]
A_72_P222652	32.7325	26.8772	4.94101	4.83246	Detected	Detected				Rep: LOC300768 protein - Rattus norvegicus (Rat), partial (15%) [TC534604]
A_72_P011666	49.5516	41.7494	5.51385	5.50045	Detected	Detected	AJ957021			AJ957021 KN404_2 Sus scrofa cDNA clone C0007748l09 3', mRNA sequence [AJ957021]			Ssc.36178
A_72_P655163	559.472	248.086	9.05332	8.0732	Detected	Detected	XM_001927565		GLMN	Uncharacterized protein [Source:UniProtKB/TrEMBL;Acc:F1S4F7] [ENSSSCT00000007560]			Ssc.10468	100153954
A_72_P316558	566.514	524.177	9.0719	9.10796	Detected	Detected				Rep: TSC1 protein - Bos taurus (Bovine), partial (7%) [TC571981]
A_72_P261897	72.9134	144.681	6.059	7.31041	Detected	Detected				Rep: HCLS1-binding protein 3 - Homo sapiens (Human), partial (35%) [TC577479]
A_72_P140371	2857.61	3304.23	11.4139	11.7619	Detected	Detected	XM_003133935		LOC100511788	PREDICTED: Sus scrofa protein pelota homolog (LOC100511788), mRNA [XM_003133935]		XM_003133935	Ssc.28731	100511788
A_72_P335863	181.186	252.027	7.36483	8.09884	Detected	Detected	DN108559			1106075 MARC 4PIG Sus scrofa cDNA 5', mRNA sequence [DN108559]			Ssc.5870
A_72_P539158	289.778	226.124	8.06123	7.94225	Detected	Detected	NM_001097506		ZFAND5	Sus scrofa zinc finger, AN1-type domain 5 (ZFAND5), mRNA [NM_001097506]		NM_001097506	Ssc.27892	100048933
A_72_P180796	73.6192	118.366	6.07309	7.03234	Detected	Detected	NM_001128477		FYCO1	Sus scrofa FYVE and coiled-coil domain containing 1 (FYCO1), mRNA [NM_001128477]		NM_001128477	Ssc.42318	100151740
A_72_P162026	116.842	299.418	6.72947	8.33182	Detected	Detected
A_72_P241177	77.9114	77.5105	6.14744	6.41455	Detected	Detected	XM_001929201		ZBTB2	PREDICTED: Sus scrofa zinc finger and BTB domain containing 2 (ZBTB2), mRNA [XM_001929201]		XM_001929201	Ssc.50325	100157847
A_72_P404993	170.995	39.0089	7.28181	5.39813	Detected	Detected	AK231415		RFTN1	Sus scrofa mRNA, clone:ITT010058H09, expressed in intestine. [AK231415]			Ssc.83767	100155924
A_72_P042861	1052.36	570.812	9.97347	9.23136	Detected	Detected	NM_001161649		IVNS1ABP	Sus scrofa influenza virus NS1A binding protein (IVNS1ABP), mRNA [NM_001161649]		NM_001161649	Ssc.7460	100302027
A_72_P369633	79.523	32.2094	6.18138	5.11015	Detected	Detected
A_72_P657000	82.2149	3506.66	6.22647	11.8441	Detected	Detected	NM_214000		HP	Sus scrofa haptoglobin (HP), mRNA [NM_214000]		NM_214000	Ssc.37	397061
A_72_P275339	4227.38	3803.43	11.9821	11.9572	Detected	Detected	AK230880		LOC100157122	Uncharacterized protein [Source:UniProtKB/TrEMBL;Acc:F1SPJ4] [ENSSSCT00000000388]		XM_003126257	Ssc.32929	100157122
A_72_P267836	67.0847	30.4048	5.9373	5.02597	Detected	Detected
A_72_P395133	350.981	184.578	8.35181	7.65656	Detected	Detected	AK236461		B4GALT1	Uncharacterized protein [Source:UniProtKB/TrEMBL;Acc:F1SE74] [ENSSSCT00000012040]		XM_003130680	Ssc.3967	100511655
A_72_P411018	197.959	63.3417	7.5011	6.11913	Detected	Detected	AK347433		QTRT1	Uncharacterized protein [Source:UniProtKB/TrEMBL;Acc:F1S586] [ENSSSCT00000014892]			Ssc.47632	100524546
A_72_P251747	476.673	244.834	8.8091	8.05349	Detected	Detected	XM_001927419		SRSF5	PREDICTED: Sus scrofa serine [XM_001927419]		XM_001927419	Ssc.8738	100154509
A_72_P298254	451.394	326.613	8.72911	8.45165	Detected	Detected	XM_003132848			Uncharacterized protein [Source:UniProtKB/TrEMBL;Acc:F1RIY1] [ENSSSCT00000010650]		XM_003132848	Ssc.9260
A_72_P021366	61.195	38.5523	5.80846	5.38036	Detected	Detected
A_72_P145001	41.4728	26.8224	5.26858	4.82853	Detected	Detected	CF365219			835830 MARC 3PIG Sus scrofa cDNA 3', mRNA sequence [CF365219]			Ssc.18962
A_72_P210692	44.1698	62.6831	5.35128	6.10098	Detected	Detected	XM_003132384		IFT122	Uncharacterized protein [Source:UniProtKB/TrEMBL;Acc:F1SPK3] [ENSSSCT00000012685]		XM_003132384	Ssc.1905	100512559
A_72_P371993	320.673	378.675	8.21199	8.65883	Detected	Detected	CN158150			946924 MARC 4PIG Sus scrofa cDNA 5', mRNA sequence [CN158150]			Ssc.26783
A_72_P085481	332.769	164.677	8.26878	7.49152	Detected	Detected				Rep: Neuroglobin - Sus scrofa (Pig), complete [TC576583]	GO:0001666|GO:0019825|GO:0005833|GO:0005344|GO:0015671
A_72_P583076	64.293	28.0922	5.88149	4.90426	Detected	Detected	NM_001008688		CA3	Sus scrofa carbonic anhydrase III, muscle specific (CA3), mRNA [NM_001008688]		NM_001008688	Ssc.10960	494016
A_72_P214732	426.814	456.15	8.64309	8.91065	Detected	Detected
A_72_P387713	77.8976	31.338	6.1471	5.06846	Detected	Detected	XM_003130147		LOC100519966	PREDICTED: Sus scrofa coiled-coil domain-containing protein 132-like (LOC100519966), mRNA [XM_003130147]		XM_003130147	Ssc.29090	100519966
A_72_P028161	284.47	127.233	8.03166	7.13143	Detected	Detected				Rep: Selenoprotein O - Mus musculus (Mouse), partial (10%) [TC594600]
A_72_P786223	6085.04	2507.98	12.5092	11.356	Detected	Detected	U38210		LOC100049651	Sus scrofa immunglobulin VDJ region mRNA, partial cds. [U38210]			Ssc.52342	100049651
A_72_P489492	691.611	1093.91	9.36544	10.171	Detected	Detected	AK346833		COMTD1	Uncharacterized protein [Source:UniProtKB/TrEMBL;Acc:F1S2F4] [ENSSSCT00000011298]			Ssc.4855	100155847
A_72_P360693	49.2984	42.4601	5.50817	5.52723	Detected	Detected	BF189217			234589 MARC 2PIG Sus scrofa cDNA 5', mRNA sequence [BF189217]		XR_130867	Ssc.80475
A_72_P423539	1397.44	361.102	10.378	8.59695	Detected	Detected	EW087573		LOC100515302	Uncharacterized protein [Source:UniProtKB/TrEMBL;Acc:F1S5R2] [ENSSSCT00000015290]		XM_003123622	Ssc.94000	100515302
A_72_P490060	43.3722	23.6671	5.32854	4.63335	Detected	Detected	XM_001929395		DNMBP	Uncharacterized protein [Source:UniProtKB/TrEMBL;Acc:F1S8V8] [ENSSSCT00000011535]		XM_001929395	Ssc.81235	100152738
A_72_P599733	2540.68	2446.09	11.2396	11.3219	Detected	Detected	NM_001001635		LOC414417	Sus scrofa translation factor sui1-like protein (LOC414417), mRNA [NM_001001635]		NM_001001635	Ssc.11064	414417
A_72_P359523	96.4377	127.343	6.45359	7.13309	Detected	Detected				Rep: Phosvitin - Anas platyrhynchos (Domestic duck), partial (26%) [TC548755]
A_72_P478869	115.054	43.0121	6.70796	5.54656	Detected	Detected	AK237824		PNMA1	Uncharacterized protein [Source:UniProtKB/TrEMBL;Acc:F1S3J2] [ENSSSCT00000002610]		XM_001928961	Ssc.26028	100154070
A_72_P142941	59.1608	57.0302	5.75897	5.9673	Detected	Detected	AJ949747		LOC100514611	AJ949747 KN404_1 Sus scrofa cDNA clone C0007738a22 3', mRNA sequence [AJ949747]			Ssc.29272	100514611
A_72_P295554	359.959	282.439	8.38888	8.25083	Detected	Detected
A_72_P227852	205.492	221.808	7.55697	7.91576	Detected	Detected				Rep: LOC506073 protein - Bos taurus (Bovine), partial (5%) [TC631159]
A_72_P337473	195.602	100.571	7.48236	6.79106	Detected	Detected				Rep: Golgi autoantigen, golgin subfamily a, 1 - Mus musculus (Mouse), partial (5%) [TC550761]
A_72_P491305	1737.29	818.73	10.6921	9.74739	Detected	Detected	NM_001177907		IFNGR1	Sus scrofa interferon gamma receptor 1 (IFNGR1), mRNA [NM_001177907]		NM_001177907	Ssc.9565	100152238
A_72_P308673	148.568	63.5411	7.07259	6.12416	Detected	Detected				Rep: Cytochrome b - Gypaetus barbatus (lammergeier), partial (5%) [TC544518]
A_72_P562789	4705.9	4646.93	12.1386	12.2404	Detected	Detected	NM_001044606		LOC733678	Sus scrofa ATP synthase H+-transporting mitochondrial F1 complex O subunit (LOC733678), nuclear gene encoding mitochondrial protein, mRNA [NM_001044606]		NM_001044606	Ssc.6723	733678
A_72_P150911	132.67	76.96	6.91219	6.40352	Detected	Detected	BW982248			BW982248 full-length enriched swine cDNA library, adult intestine Sus scrofa cDNA clone ITT010070E09 5', mRNA sequence [BW982248]			Ssc.85228
A_72_P441274	1288.15	1355.52	10.2582	10.4655	Detected	Detected	NM_001163405		KPNA1	Sus scrofa karyopherin alpha 1 (importin alpha 5) (KPNA1), mRNA [NM_001163405]		NM_001163405	Ssc.57373	397235
A_72_P411423	78.0938	1209.6	6.15156	10.316	Detected	Detected				Rep: A142L protein - Paramecium bursaria Chlorella virus 1 (PBCV-1), partial (16%) [TC542133]
A_72_P091881	289.644	405.228	8.06082	8.75066	Detected	Detected	CA778523			MPL384_9_J06 MPL Sus scrofa cDNA clone pSPORT1 5', mRNA sequence [CA778523]			Ssc.52347
A_72_P117266	110.29	103.633	6.6456	6.83411	Detected	Detected	NM_001128458		AXL	Sus scrofa AXL receptor tyrosine kinase (AXL), mRNA [NM_001128458]		NM_001128458	Ssc.30805	100144875
A_72_P311843	35.2815	57.6397	5.04207	5.98185	Detected	Detected
A_72_P321603	579.267	393.921	9.10321	8.71119	Detected	Detected	EW577800			rspc014_d20.y1 spc Sus scrofa cDNA 5', mRNA sequence [EW577800]			Ssc.61798
A_72_P463724	1039.32	794.41	9.95503	9.70136	Detected	Detected	AK349067			Uncharacterized protein [Source:UniProtKB/TrEMBL;Acc:F1STG8] [ENSSSCT00000008938]		XM_003354713	Ssc.29580
A_72_P539478	539.627	348.418	9.0016	8.54252	Detected	Detected	NM_001112686		LMO4	Sus scrofa LIM domain only 4 (LMO4), mRNA [NM_001112686]		NM_001112686	Ssc.9714	100127155
A_72_P380418	144.945	439.916	7.03518	8.86509	Detected	Detected	AK347909			Sus scrofa mRNA, clone:OVRM10016D02, expressed in ovary. [AK347909]		XM_001927835	Ssc.25072
A_72_P031266	253.98	218.922	7.86528	7.89772	Detected	Detected				Rep: Zinc finger protein 211 - Homo sapiens (Human), partial (11%) [TC592169]
A_72_P400508	157.101	95.1397	7.15607	6.71096	Detected	Detected	EW601181			rste34_l16.y1 ste Sus scrofa cDNA 5', mRNA sequence [EW601181]			Ssc.32688
A_72_P401018	38.0277	33.0948	5.14389	5.15466	Detected	Detected	AK349330		SCUBE3	Uncharacterized protein [Source:UniProtKB/TrEMBL;Acc:F1RZ11] [ENSSSCT00000001711]		XM_003361477	Ssc.10497	100152993
A_72_P388613	277.73	198.785	7.99679	7.76008	Detected	Detected				Rep: Predicted protein - Coprinopsis cinerea okayama7#130, partial (6%) [TC550968]
A_72_P316043	141.021	48.8795	6.99633	5.73809	Detected	Detected				Rep: Pilin biogenesis protein - Pseudomonas aeruginosa (strain PA7), partial (4%) [TC578316]
A_72_P536251	202.715	105.619	7.53675	6.86189	Detected	Detected	NM_001078684		LOC780435	Sus scrofa glutathione S-transferase mu 2 (LOC780435), mRNA [NM_001078684]		NM_001078684	Ssc.2310	780435
A_72_P068096	338.574	270.092	8.29579	8.1927	Detected	Detected	EW085809			recc2801c_j7.y1 ecc Sus scrofa cDNA 5', mRNA sequence [EW085809]			Ssc.66995
A_72_P511466	2177.36	6201.03	11.0161	12.6531	Detected	Detected	AK344732			Sus scrofa mRNA, clone:HTMT10019G04, expressed in hypothalamus. [AK344732]		XM_003359583	Ssc.43754
A_72_P371808	188.785	358.941	7.42698	8.5876	Detected	Detected
A_72_P245412	282.015	112.864	8.01949	6.96125	Detected	Detected	XM_001927785		TRMT2A	Uncharacterized protein [Source:UniProtKB/TrEMBL;Acc:F1RHM9] [ENSSSCT00000011097]		XM_001927785	Ssc.15617	100154701
A_72_P118786	3693.52	6228.61	11.7788	12.6614	Detected	Detected	EU082069		MAVS	Sus scrofa virus-induced signaling adapter (VISA) mRNA, complete cds. [EU082069]			Ssc.49478	100037290
A_72_P029531	47.66	53.9752	5.46092	5.87971	Detected	Detected	CN161907			951242 MARC 4PIG Sus scrofa cDNA 5', mRNA sequence [CN161907]			Ssc.26974
A_72_P768035	97766.1	83396.8	16.3582	16.5069	Detected	Detected	AK231105		COX1	Cytochrome c oxidase subunit 1 [Source:UniProtKB/Swiss-Prot;Acc:O79876] [ENSSSCT00000019670]			Ssc.93946	808503
A_72_P308583	102.288	98.3707	6.53807	6.76118	Detected	Detected	XM_001925977		WSB2	Uncharacterized protein [Source:UniProtKB/TrEMBL;Acc:F1RKG5] [ENSSSCT00000010800]		XM_001925977	Ssc.56193	100152765
A_72_P371268	3016.31	464.978	11.4866	8.93707	Detected	Detected	NM_001204759		NME1	Sus scrofa non-metastatic cells 1, protein (NM23A) expressed in (NME1), mRNA [NM_001204759]		NM_001204759	Ssc.19546	100142626
A_72_P233372	243.408	274.299	7.80253	8.21275	Detected	Detected				Rep: Pol protein - Small ruminant lentivirus, partial (5%) [TC559522]
A_72_P203407	3838.23	1192.64	11.8358	10.2954	Detected	Detected	XM_003126807			Rep: DNA replication factor - Bos Taurus, partial (23%) [TC542787]		XM_003126807	Ssc.3587
A_72_P559289	2574.03	1906.63	11.2623	10.969	Detected	Detected	AK239562			Uncharacterized protein [Source:UniProtKB/TrEMBL;Acc:F1S4W3] [ENSSSCT00000007981]		XM_003359962	Ssc.6310
A_72_P288969	182.063	217.548	7.37273	7.88846	Detected	Detected
A_72_P224512	529.129	1145.36	8.97428	10.2345	Detected	Detected				Rep: Bromodomain testis-specific protein - Macaca fascicularis (Crab eating macaque) (Cynomolgus monkey), partial (24%) [TC594038]
A_72_P412888	7899.32	7186.55	12.8956	12.8677	Detected	Detected	XM_003127015			PREDICTED: Sus scrofa CCAAT/enhancer binding protein (C/EBP), alpha (CEBPA), mRNA [XM_003127015]		XM_003127015
A_72_P549186	147.79	96.1948	7.06392	6.72625	Detected	Detected	NM_001038632		DNASE1L1	Sus scrofa deoxyribonuclease I-like 1 (DNASE1L1), mRNA [NM_001038632]		NM_001038632	Ssc.18422	654408
A_72_P016331	113.646	66.6439	6.68792	6.19036	Detected	Detected				Rep: DNA polymerase III, subunits gamma and tau - Ralstonia pickettii 12D, partial (4%) [TC571510]
A_72_P664626	58.9677	132.89	5.75441	7.19239	Detected	Detected	XM_001928511		GPR116	Uncharacterized protein [Source:UniProtKB/TrEMBL;Acc:F1RQ17] [ENSSSCT00000001929]		XM_001928511	Ssc.66685	100152930
A_72_P141281	310.471	70.0303	8.16177	6.26773	Detected	Detected	BF192203			243411 MARC 2PIG Sus scrofa cDNA 5', mRNA sequence [BF192203]			Ssc.26276
A_72_P428721	1168.27	848.768	10.1169	9.7979	Detected	Detected	NM_001123090		C7H6orf153	Sus scrofa chromosome 6 open reading frame 153 ortholog (C7H6orf153), mRNA [NM_001123090]		NM_001123090	Ssc.17083	100141407
A_72_P123806	42.6613	4066.63	5.30402	12.0563	Detected	Detected	EW247098			rhyp07c_e14.y1 hyp Sus scrofa cDNA 5', mRNA sequence [EW247098]			Ssc.95273
A_72_P055331	40.5163	40.9478	5.23612	5.46988	Detected	Detected	JF913469			Uncharacterized protein [Source:UniProtKB/TrEMBL;Acc:F1S4W8] [ENSSSCT00000007978]		XM_001929405	Ssc.28726
A_72_P145381	79.3802	38.6704	6.17783	5.38472	Detected	Detected
A_72_P359998	385.987	405.839	8.49348	8.75238	Detected	Detected
A_72_P223592	50.9753	533.561	5.55314	9.13248	Detected	Detected	NM_214450		PR39	Sus scrofa peptide antibiotic PR39 (PR39), mRNA [NM_214450]		NM_214450	Ssc.420	407610
A_72_P189491	44.0818	55.2077	5.34887	5.91591	Detected	Detected
A_72_P145876	146.757	113.745	7.05456	6.97209	Detected	Detected	XM_003129865		USP28	Uncharacterized protein [Source:UniProtKB/TrEMBL;Acc:F1SM65] [ENSSSCT00000016418]			Ssc.33359	100519614
A_72_P350613	377.633	355.386	8.46112	8.57656	Detected	Detected	AK239489			Sus scrofa mRNA, clone:THY010107E03, expressed in thymus. [AK239489]		XM_003356232	Ssc.52061
A_72_P774063	57.4502	54.1908	5.71698	5.88544	Detected	Detected	XM_003130995		LOC100511833	Uncharacterized protein [Source:UniProtKB/TrEMBL;Acc:F1RJ86] [ENSSSCT00000010344]		XM_003130995		100511833
A_72_P328468	161.733	299.894	7.19974	8.33368	Detected	Detected				Rep: OTTHUMP00000015981. - Bos Taurus, partial (31%) [TC590639]
A_72_P645127	431.546	1112.11	8.65919	10.1956	Detected	Detected	AY609884		TRA2A	Sus scrofa clone Clu_3792.scr.msk.p1.Contig2, mRNA sequence. [AY609884]			Ssc.14084	768110
A_72_P032376	73.8748	37.2857	6.07805	5.33248	Detected	Detected	DN125527			1139380 MARC 4PIG Sus scrofa cDNA 5', mRNA sequence [DN125527]			Ssc.45444
A_72_P624187	2840.13	4869.39	11.4066	12.3005	Detected	Detected	AK239259		TRA2B	Sus scrofa mRNA, clone:THY010086H09, expressed in thymus. [AK239259]			Ssc.7281	768108
A_72_P240262	106817	50552.1	16.5346	15.733	Detected	Detected	NM_001097477		RPL10A	Sus scrofa ribosomal protein L10a (RPL10A), mRNA [NM_001097477]		NM_001097477	Ssc.6705	100037993
A_72_P297409	68.2809	44.9734	5.96005	5.61607	Detected	Detected	AK351790		COG2	Uncharacterized protein [Source:UniProtKB/TrEMBL;Acc:F1RG46] [ENSSSCT00000011149]		XM_001924638	Ssc.19248	100151825
A_72_P059951	103.225	47.5788	6.55211	5.69821	Detected	Detected				Rep: Formin-binding protein 1-like - Rattus norvegicus (Rat), partial (13%) [TC527841]
A_72_P587006	972.241	677.138	9.85609	9.46757	Detected	Detected	NM_001123160		PFDN4	Sus scrofa prefoldin subunit 4 (PFDN4), mRNA [NM_001123160]		NM_001123160	Ssc.43556	100144532
A_72_P455657	262.533	74.9039	7.91367	6.36637	Detected	Detected	NM_214154		TXNRD1	Sus scrofa thioredoxin reductase 1 (TXNRD1), mRNA [NM_214154]		NM_214154	Ssc.6097	396681
A_72_P767786	74104.6	68953.2	16.0309	16.2555	Detected	Detected	NM_001097418		EEF1A1	Sus scrofa eukaryotic translation elongation factor 1 alpha 1 (EEF1A1), mRNA [NM_001097418]		NM_001097418	Ssc.28640	574059
A_72_P253952	295.06	114.328	8.08557	6.97962	Detected	Detected
A_72_P414388	285.821	193.118	8.03826	7.72047	Detected	Detected	AF197932		KLIP-1	Sus scrofa natural killer cell-specific antigen KLIP-1 (KLIP-1) mRNA, partial cds. [AF197932]			Ssc.54585	396694
A_72_P314733	39.6959	29.6466	5.20755	4.99026	Detected	Detected				Rep: Non-specific lipid-transfer protein - Oryza sativa subsp. japonica (Rice), partial (14%) [TC607425]
A_72_P282404	132.411	406.621	6.90895	8.75594	Detected	Detected	AJ648501			AJ648501 CSEQRAN19 Sus scrofa cDNA clone C0003264_N07, mRNA sequence [AJ648501]			Ssc.85564
A_72_P415453	135.419	90.5381	6.94054	6.6405	Detected	Detected	BQ599706			MI-P-E6-ahm-g-05-1-UM.s1 MI-P-E6 Sus scrofa cDNA clone MI-P-E6-ahm-g-05-1-UM 3', mRNA sequence [BQ599706]			Ssc.7889
A_72_P164146	110.749	269.034	6.65096	8.18708	Detected	Detected	BF703408			MI-P-O3-aav-g-09-1-UM.s1 MI-P-O3 Sus scrofa cDNA clone MI-P-O3-aav-g-09-1-UM 3', mRNA sequence [BF703408]			Ssc.50718
A_72_P385243	733.889	462.143	9.45321	8.92968	Detected	Detected				Rep: SJCHGC03129 protein - Schistosoma japonicum (Blood fluke), partial (8%) [TC599503]
A_72_P363498	50.3614	37.3068	5.53493	5.33302	Detected	Detected
A_72_P249177	90.3939	71.2528	6.35901	6.29241	Detected	Detected	EW486131			rova023_m17.y1 ova Sus scrofa cDNA 5', mRNA sequence [EW486131]			Ssc.69166
A_72_P125626	178.186	199.25	7.33972	7.76368	Detected	Detected	XM_003132747		ADAMTS5	PREDICTED: Sus scrofa ADAM metallopeptidase with thrombospondin type 1 motif, 5 (ADAMTS5), mRNA [XM_003132747]		XM_003132747	Ssc.81035	100522952
A_72_P310968	616.973	750.582	9.19533	9.61785	Detected	Detected	XM_001926336		LOC100157404	Uncharacterized protein [Source:UniProtKB/TrEMBL;Acc:F1SHX8] [ENSSSCT00000005533]		XM_001926336	Ssc.25508	100157404
A_72_P165031	1114.96	501.052	10.0542	9.04462	Detected	Detected	NM_001097434		TLR7	Sus scrofa toll-like receptor 7 (TLR7), mRNA [NM_001097434]		NM_001097434	Ssc.39344	100037296
A_72_P503717	5842.13	2434.67	12.4549	11.3147	Detected	Detected	XM_003133191		ABLIM1	PREDICTED: Sus scrofa actin binding LIM protein 1, transcript variant 3 (ABLIM1), mRNA [XM_003133191]		XM_003133191	Ssc.18510	100154343
A_72_P399318	163.05	76.9949	7.21246	6.40413	Detected	Detected	AJ958069			AJ958069 KN404_2 Sus scrofa cDNA clone C0007757j21 5', mRNA sequence [AJ958069]			Ssc.36125
A_72_P695489	335.348	234.542	8.28193	7.99468	Detected	Detected	AK351312			Uncharacterized protein [Source:UniProtKB/TrEMBL;Acc:F1SU93] [ENSSSCT00000011257]		XM_003359228	Ssc.55553
A_72_P598288	277.083	4363.71	7.99265	12.1537	Detected	Detected	NM_214375		FHL1C	Sus scrofa four and a half LIM domains 1 protein, isoform C (FHL1C), mRNA [NM_214375]		NM_214375	Ssc.14463	397667
A_72_P072891	439.782	103.073	8.68792	6.82697	Detected	Detected	XR_130873			Rep: centrosomal protein 170kDa - Bos Taurus, partial (50%) [TC551881]	GO:0005515|GO:0005634|GO:0003677|GO:0005829	XR_130873
A_72_P029391	32.111	24.2264	4.91405	4.67181	Detected	Detected
A_72_P246542	46.4695	27.8369	5.42274	4.88833	Detected	Detected
A_72_P358463	4299.6	2198.98	12.0081	11.1754	Detected	Detected	AK236419			Sus scrofa mRNA, clone:OVRM10190F12, expressed in ovary. [AK236419]			Ssc.4068
A_72_P377183	1956.91	893.302	10.8611	9.87075	Detected	Detected	AK238653			Sus scrofa mRNA, clone:THY010014A06, expressed in thymus. [AK238653]			Ssc.31267
A_72_P008871	73.6744	39.4244	6.07452	5.41598	Detected	Detected
A_72_P279064	535.558	435.169	8.99039	8.85141	Detected	Detected	AJ656794			AJ656794 KN277 Sus scrofa cDNA clone C0005194_J15, mRNA sequence [AJ656794]		XM_003357514	Ssc.62708
A_72_P401518	48.4733	159.846	5.48369	7.45165	Detected	Detected
A_72_P366538	49.1154	72.3076	5.50126	6.31549	Detected	Detected				Rep: dystrophia myotonica-containing WD repeat motif - Rattus norvegicus, partial (30%) [TC626943]
A_72_P232467	14573.3	17604.7	13.7699	14.1764	Detected	Detected	NM_001085443		2014-09-15	Sus scrofa 15 kDa selenoprotein (SEP15), mRNA [NM_001085443]		NM_001085443	Ssc.54024	100038009
A_72_P340528	72.6321	105.264	6.05251	6.85691	Detected	Detected
A_72_P536069	1855.4	351.587	10.7856	8.55671	Detected	Detected	NM_001195378		VARS	Sus scrofa valyl-tRNA synthetase (VARS), nuclear gene encoding mitochondrial protein, mRNA [NM_001195378]		NM_001195378	Ssc.24367	100270813
A_72_P388383	725.97	940.726	9.43593	9.94401	Detected	Detected
A_72_P289724	162.155	29.2664	7.20304	4.96683	Detected	Detected	AK344672		DLGAP5	Uncharacterized protein [Source:UniProtKB/TrEMBL;Acc:F1SSN9] [ENSSSCT00000005573]		XM_003121820	Ssc.19375	100511173
A_72_P072591	3701.98	2225.45	11.7817	11.1929	Detected	Detected	NM_214276		CS	Sus scrofa citrate synthase (CS), nuclear gene encoding mitochondrial protein, mRNA [NM_214276]		NM_214276	Ssc.16315	397519
A_72_P097446	40.7506	24.9453	5.24421	4.71673	Detected	Detected	DN128270			1142331 MARC 4PIG Sus scrofa cDNA 3', mRNA sequence [DN128270]			Ssc.87288
A_72_P260397	382.608	39.2373	8.48301	5.40723	Detected	Detected				Rep: CD2 antigen - Sus scrofa (Pig), partial (35%) [TC549474]
A_72_P362963	156.894	449.241	7.15357	8.89199	Detected	Detected
A_72_P369878	33.1338	569.114	4.95607	9.22766	Detected	Detected				Rep: Protein Q300 - Mus musculus (Mouse), partial (17%) [TC577255]
A_72_P189126	65.3139	937.402	5.90183	9.9388	Detected	Detected	XM_001926443		COL8A1	PREDICTED: Sus scrofa collagen, type VIII, alpha 1 (COL8A1), mRNA [XM_001926443]		XM_001926443	Ssc.16132	397430
A_72_P153456	34.8366	38.1448	5.02208	5.36561	Detected	Detected	BF441912			258371 MARC 2PIG Sus scrofa cDNA 5', mRNA sequence [BF441912]			Ssc.5922
A_72_P011196	2188.42	2613.39	11.0224	11.4179	Detected	Detected	AK234060		ZNF395	Sus scrofa mRNA, clone:OVR010002A07, expressed in ovary. [AK234060]		XM_003132821	Ssc.20465	100525009
A_72_P082481	129.301	62.5984	6.87544	6.09738	Detected	Detected	AJ958091			AJ958091 KN404_2 Sus scrofa cDNA clone C0007750i17 5', mRNA sequence [AJ958091]			Ssc.29396
A_72_P172566	410.668	1175.15	8.57941	10.2713	Detected	Detected	AK351744			Sus scrofa mRNA, clone:THY010072F12, expressed in thymus. [AK351744]
A_72_P465267	462.163	294.887	8.76598	8.31193	Detected	Detected	AK347794		LOC100156439	Uncharacterized protein [Source:UniProtKB/TrEMBL;Acc:F1SRI2] [ENSSSCT00000013261]		XM_001927474	Ssc.1528	100156439
A_72_P572635	2069.82	11615.8	10.9456	13.551	Detected	Detected	NM_213892		CTSL1	Sus scrofa cathepsin L1 (CTSL1), mRNA [NM_213892]		NM_213892	Ssc.54036	396926
A_72_P205397	1805.5	5281.47	10.7474	12.4214	Detected	Detected	AK233731			Sus scrofa mRNA, clone:MLN010006G08, expressed in mesenteric lymph node. [AK233731]			Ssc.1592
A_72_P047996	9118.01	26908.7	13.1205	14.8098	Detected	Detected
A_72_P403933	417.163	845.683	8.60461	9.79261	Detected	Detected				Rep: Protein FAM110B. - Canis familiaris, partial (35%) [TC528921]
A_72_P198917	49.9977	35.3065	5.52517	5.24628	Detected	Detected
A_72_P355943	121.53	85.0971	6.78685	6.54942	Detected	Detected	BX916033		RAB1B	BX916033 Sus Scrofa library (scan) Sus scrofa cDNA clone scan0032.j.02 5prim, mRNA sequence [BX916033]			Ssc.78746	100144502
A_72_P253622	213.472	3215.44	7.61284	11.7242	Detected	Detected	AK238382		EFHC1	Uncharacterized protein [Source:UniProtKB/TrEMBL;Acc:F1S7E5] [ENSSSCT00000002907]		XM_003356824	Ssc.44181	100152550
A_72_P169016	519.563	226.886	8.94393	7.94667	Detected	Detected	AK347460			Sus scrofa mRNA, clone:OVR010035F11, expressed in ovary. [AK347460]			Ssc.45619
A_72_P729368	27224.8	53590.2	14.6408	15.8263	Detected	Detected	NM_214116		MGP	Sus scrofa matrix Gla protein (MGP), mRNA [NM_214116]		NM_214116	Ssc.373	397206
A_72_P027146	8314.09	1458.49	12.9691	10.5727	Detected	Detected				Rep: Serine protease inhibitor 9 - Sus scrofa (Pig), complete [TC558244]	GO:0005515|GO:0004867|GO:0005102|GO:0007267|GO:0005576|GO:0005625|GO:0030326|GO:0005615|GO:0009653|GO:0005829|GO:0007165|GO:0005737|GO:0050767|GO:0035116|GO:0009887|GO:0007548|GO:0035115|GO:0016021
A_72_P441858	130.696	76.6095	6.88932	6.39652	Detected	Detected	NM_213771		IL10RB	Sus scrofa interleukin 10 receptor, beta (IL10RB), mRNA [NM_213771]		NM_213771	Ssc.15484	396657
A_72_P165256	603.118	551.332	9.1618	9.1817	Detected	Detected	NM_001105298		TOR1A	Sus scrofa torsin family 1, member A (torsin A) (TOR1A), mRNA [NM_001105298]		NM_001105298	Ssc.71618	100125953
A_72_P490982	3085.32	1612.11	11.52	10.7253	Detected	Detected	AK349555		SYTL3	Uncharacterized protein [Source:UniProtKB/TrEMBL;Acc:F1SB43] [ENSSSCT00000004486]		XM_003353166	Ssc.28573	100156434
A_72_P423389	116.003	116.092	6.72045	7.00197	Detected	Detected				Rep: Predicted protein - Chlamydomonas reinhardtii, partial (6%) [TC610026]
A_72_P488503	171.241	87.4569	7.28347	6.58873	Detected	Detected	FS710298			Uncharacterized protein [Source:UniProtKB/TrEMBL;Acc:F1RG72] [ENSSSCT00000010916]		XR_131056	Ssc.56378
A_72_P733328	115.49	243.678	6.7128	8.04721	Detected	Detected	NM_214023		SPP1	Sus scrofa secreted phosphoprotein 1 (SPP1), mRNA [NM_214023]		NM_214023	Ssc.23321	397087
A_72_P095651	257.011	594.752	7.88268	9.2888	Detected	Detected
A_72_P115111	100.73	40.4562	6.51671	5.45274	Detected	Detected	XM_003124404		LOC100524735	Uncharacterized protein [Source:UniProtKB/TrEMBL;Acc:F1RJN5] [ENSSSCT00000008451]		XM_003354498	Ssc.24379	100524735
A_72_P356103	239.496	439.822	7.78017	8.86462	Detected	Detected
A_72_P671440	7292.09	8899.51	12.7763	13.1595	Detected	Detected	XM_001927321			PREDICTED: Sus scrofa transcription elongation factor B polypeptide 1-like (LOC100513836), mRNA [XM_003135228]		XM_003355034	Ssc.3883
A_72_P611888	5646.6	2173.1	12.4096	11.1582	Detected	Detected	AK236585		RBMX	Sus scrofa mRNA, clone:OVRM10206A11, expressed in ovary. [AK236585]		XM_003360460	Ssc.7951	100158042
A_72_P297949	433.481	307.067	8.66602	8.36707	Detected	Detected				Rep: Endonuclease reverse transcriptase - Bos taurus (Bovine), partial (4%) [TC562854]
A_72_P518540	270.56	388.146	7.9592	8.6936	Detected	Detected				Rep: Predicted protein - Coprinopsis cinerea okayama7#130, partial (6%) [TC550968]
A_72_P225882	60.5651	37.9006	5.79392	5.3576	Detected	Detected	NM_001129956		ZAR1	Sus scrofa zygote arrest 1 (ZAR1), mRNA [NM_001129956]		NM_001129956	Ssc.42743	574050
A_72_P416338	48.2287	31.4189	5.47662	5.072	Detected	Detected				Rep: Probable 7,8-dihydro-8-oxoguanine triphosphatase NUDT15 - Homo sapiens (Human), partial (10%) [TC551503]
A_72_P146636	108.693	335.618	6.62505	8.489	Detected	Detected	NM_213879		GATA2	Sus scrofa GATA binding protein 2 (GATA2), mRNA [NM_213879]		NM_213879	Ssc.4743	396912
A_72_P288109	7538.54	6343.69	12.8222	12.6843	Detected	Detected	NM_001190166		CDK2AP1	Sus scrofa cyclin-dependent kinase 2 associated protein 1 (CDK2AP1), mRNA [NM_001190166]		NM_001190166	Ssc.14458	100153712
A_72_P375583	971.661	53.5692	9.85498	5.87008	Detected	Detected	FD629252			susfleck_FC_N_27_E12 SUSFLECK Fat Cell Normalized Sus scrofa cDNA clone 27_E12, mRNA sequence [FD629252]			Ssc.19615
A_72_P194737	1515.91	1718.88	10.5037	10.823	Detected	Detected	XM_003360454			Rep: Protein Dos - Mus musculus (Mouse), partial (3%) [TC532958]		XM_003360454
A_72_P213312	112.703	291.871	6.67717	8.29655	Detected	Detected				Rep: Endonuclease reverse transcriptase - Bos taurus (Bovine), partial (11%) [TC534415]
A_72_P248867	461.241	112.756	8.76324	6.95941	Detected	Detected	XM_003121495			PREDICTED: Sus scrofa e3 ubiquitin-protein ligase NEDD4-like (LOC100514330), mRNA [XM_003121495]			Ssc.95776
A_72_P415788	1603.16	342.832	10.5854	8.51447	Detected	Detected	BX671826			BX671826 Sus Scrofa library (scac) Sus scrofa cDNA clone scac0033.a.06 3prim, mRNA sequence [BX671826]		XM_003357498	Ssc.8019
A_72_P060386	2250.74	2185.08	11.0613	11.165	Detected	Detected	XM_003355587			Rep: Peroxisomal targeting signal 1 receptor - Homo sapiens (Human), partial (27%) [TC527080]	GO:0005515|GO:0043234|GO:0008150|GO:0003674|GO:0006625|GO:0005052|GO:0000268|GO:0007031|GO:0001764|GO:0005778|GO:0005777	XM_003355587	Ssc.78756
A_72_P549016	893.01	274.04	9.73284	8.21126	Detected	Detected	NM_001048071		NIP7	Sus scrofa nuclear import 7 homolog (S. cerevisiae) (NIP7), mRNA [NM_001048071]		NM_001048071	Ssc.53939	595107
A_72_P327468	100.676	119.565	6.51607	7.04638	Detected	Detected	CF360710			822208 MARC 3PIG Sus scrofa cDNA 3', mRNA sequence [CF360710]			Ssc.18685
A_72_P038276	341.994	187.67	8.30982	7.68129	Detected	Detected	XM_001925654		CEP110	Uncharacterized protein [Source:UniProtKB/TrEMBL;Acc:F1SME0] [ENSSSCT00000006063]		XM_001925654	Ssc.33038	100153004
A_72_P499086	1464.57	2252.78	10.4513	11.208	Detected	Detected	XM_001924679		AK3L1	PREDICTED: Sus scrofa adenylate kinase 3-like 1 (AK3L1), mRNA [XM_001924679]		XM_001924679	Ssc.6238	100155691
A_72_P609774	43197.3	53122.9	15.2751	15.8122	Detected	Detected	NM_001044544		TUBA1B	Sus scrofa tubulin, alpha 1b (TUBA1B), mRNA [NM_001044544]		NM_001044544	Ssc.94267	733594
A_72_P443082	38.1217	32.5407	5.14726	5.12527	Detected	Detected	XM_003125142		LOC100515890	Uncharacterized protein [Source:UniProtKB/TrEMBL;Acc:F1SQK1] [ENSSSCT00000009207]		XM_003125142	Ssc.42954	100515890
A_72_P153606	262.895	119.599	7.91576	7.04663	Detected	Detected	XR_130278			Rep: Zinc finger and BTB domain containing 7C - Homo sapiens (Human), partial (23%) [TC607566]		XR_130278
A_72_P004111	96.4154	32.8251	6.45314	5.14163	Detected	Detected				Rep: cut-like 2 - Rattus norvegicus, partial (4%) [TC530077]
A_72_P414073	152.714	43.9378	7.1133	5.57957	Detected	Detected	XM_001929248		LOC100154127	Uncharacterized protein [Source:UniProtKB/TrEMBL;Acc:F1RZ54] [ENSSSCT00000001339]		XM_001929248		100154127
A_72_P416823	1303.44	1484.23	10.275	10.6004	Detected	Detected	AK230754		LOC100155786	Uncharacterized protein [Source:UniProtKB/TrEMBL;Acc:F1S1V5] [ENSSSCT00000017350]		XM_003359549	Ssc.16456	100155786
A_72_P536946	785.588	904.601	9.55155	9.88845	Detected	Detected	NM_001077228		RU2B	Sus scrofa hypothetical protein RU2B (RU2B), mRNA [NM_001077228]		NM_001077228	Ssc.15297	768116
A_72_P479239	169.445	98.69	7.26856	6.76584	Detected	Detected	AK347331		UBR7	Uncharacterized protein [Source:UniProtKB/TrEMBL;Acc:F1SD54] [ENSSSCT00000002731]		XM_001926839	Ssc.1210	100153874
A_72_P100341	33.8205	28.4041	4.98182	4.91944	Detected	Detected	DN106254		OSTN	osteocrin [Source:RefSeq peptide;Acc:NP_001092067] [ENSSSCT00000012927]			Ssc.5148	100049691
A_72_P009336	6130.22	9927.93	12.5218	13.3161	Detected	Detected	DV229493			EST-AR184C11 Infected Porcine Peripheral Blood Cell cDNA library Sus scrofa cDNA clone AR184C11, mRNA sequence [DV229493]			Ssc.46043
A_72_P202807	12315.8	8125.46	13.5418	13.0333	Detected	Detected	AK233290		LOC100037957	F-actin capping protein subunit alpha 1 [Source:RefSeq peptide;Acc:NP_001090923] [ENSSSCT00000007421]			Ssc.3331	100037957
A_72_P435249	45.1372	69.6567	5.38418	6.26086	Detected	Detected	DV900790			POSM0605016_B17R porcine skeletal muscle cDNA library (PoSM) Sus scrofa cDNA 3', mRNA sequence [DV900790]			Ssc.34839
A_72_P071806	320.705	177.138	8.21213	7.59449	Detected	Detected	AK349494		ANAPC5	Uncharacterized protein [Source:UniProtKB/TrEMBL;Acc:F1RNP8] [ENSSSCT00000010757]		XM_001929287	Ssc.21435	100152087
A_72_P115251	5527.01	3505.42	12.3832	11.8435	Detected	Detected				Rep: Predicted protein - Physcomitrella patens subsp. patens, partial (8%) [TC557614]
A_72_P305844	63.6634	89.9265	5.86511	6.63011	Detected	Detected	NM_001114269		ACACA	Sus scrofa acetyl-CoA carboxylase alpha (ACACA), mRNA [NM_001114269]		NM_001114269	Ssc.16018	397324
A_72_P274659	43.573	62.3367	5.33355	6.09153	Detected	Detected				Rep: E3 ubiquitin-protein ligase Hakai - Macaca fascicularis (Crab eating macaque) (Cynomolgus monkey), partial (13%) [TC609511]
A_72_P382083	60.3306	131.723	5.78776	7.17903	Detected	Detected				Rep: Chromosome undetermined SCAF8089, whole genome shotgun sequence - Tetraodon nigroviridis (Green puffer), partial (7%) [TC586721]
A_72_P057961	1645.63	1555.2	10.6185	10.6752	Detected	Detected				Rep: Thiamine pyrophosphate enzyme-like TPP-binding precursor - Desulfuromonas acetoxidans DSM 684, partial (3%) [TC547203]
A_72_P740679	2524.73	882.62	11.2303	9.85498	Detected	Detected	AK348591		POLR2B	Sus scrofa mRNA, clone:OVRM10210E12, expressed in ovary. [AK348591]		XM_003129037	Ssc.55326	397001
A_72_P712358	78017.8	69687	16.1001	16.2734	Detected	Detected	AK233511			Sus scrofa mRNA, clone:LVRM10163B08, expressed in liver. [AK233511]		XM_003131772	Ssc.19490
A_72_P565719	1691.52	1214.01	10.6513	10.3216	Detected	Detected	XM_001927806		PRPF38B	Uncharacterized protein [Source:UniProtKB/TrEMBL;Acc:F1S580] [ENSSSCT00000007497]		XM_001927806	Ssc.81327	100154667
A_72_P735213	214.129	89.8402	7.61609	6.62882	Detected	Detected	AM040711		ATP1A2	Na,K-ATPase alpha 2 subunit [Source:RefSeq peptide;Acc:NP_001165012] [ENSSSCT00000007004]			Ssc.14403	396828
A_72_P478370	1718.23	776.559	10.6746	9.66977	Detected	Detected	AK235297		OSGEP	Uncharacterized protein [Source:UniProtKB/TrEMBL;Acc:F1S8H4] [ENSSSCT00000002392]		XM_001929250	Ssc.23844	100153498
A_72_P050781	1296.45	948.854	10.2676	9.95646	Detected	Detected	XM_001929554		ACAD10	PREDICTED: Sus scrofa acyl-CoA dehydrogenase family, member 10 (ACAD10), mRNA [XM_001929554]		XM_001929554	Ssc.3275	100157748
A_72_P370803	849.763	503.266	9.66203	9.05033	Detected	Detected	AK351415			Sus scrofa mRNA, clone:THY010006E07, expressed in thymus. [AK351415]		XM_003132411	Ssc.19420
A_72_P252687	455.429	412.258	8.74213	8.77472	Detected	Detected				Rep: Contig An13c0010, complete genome - Aspergillus niger, partial (6%) [TC541376]
A_72_P395173	1826.62	2292.15	10.7658	11.234	Detected	Detected	AK239543		GGNBP2	Uncharacterized protein [Source:UniProtKB/TrEMBL;Acc:F1S1C1] [ENSSSCT00000019252]		XM_003131703	Ssc.25643	100512984
A_72_P203777	83.2871	40.8783	6.24295	5.46673	Detected	Detected	XM_001929133		POLR3H	PREDICTED: Sus scrofa polymerase (RNA) III (DNA directed) polypeptide H (22.9kD), transcript variant 1 (POLR3H), mRNA [XM_001929133]		XM_001929133	Ssc.54915	100157033
A_72_P718128	43.1157	32.0772	5.31993	5.10351	Detected	Detected	AK234578		FAM96A	Sus scrofa mRNA, clone:OVR010090A08, expressed in ovary. [AK234578]			Ssc.19917	100156836
A_72_P637291	36.0825	104.665	5.07423	6.84946	Detected	Detected	XM_001924890			PREDICTED: Sus scrofa MAGE-like 2 (MAGEL2), mRNA [XM_001924890]		XM_001924890	Ssc.62991
A_72_P211357	111.027	28.681	6.65484	4.93317	Detected	Detected	XM_003121763		LOC100522116	Uncharacterized protein [Source:UniProtKB/TrEMBL;Acc:F1SIT8] [ENSSSCT00000005481]		XM_003121763	Ssc.2099	100522116
A_72_P140081	31.987	76.9178	4.90815	6.40268	Detected	Detected	BG835225			354291 MARC 1PIG Sus scrofa cDNA 5', mRNA sequence [BG835225]			Ssc.28655
A_72_P634991	5320.02	15946.3	12.3251	14.0098	Detected	Detected	NM_001044614		TXNIP	Sus scrofa thioredoxin interacting protein (TXNIP), mRNA [NM_001044614]		NM_001044614	Ssc.16648	733688
A_72_P199982	156.056	309.89	7.14666	8.37804	Detected	Detected
A_72_P308083	217.145	339.824	7.63709	8.50415	Detected	Detected				Rep: Os09g0244200 protein - Oryza sativa subsp. japonica (Rice), partial (10%) [TC534057]
A_72_P278134	2921.7	1657.62	11.4428	10.7639	Detected	Detected				Rep: Poly(A) polymerase alpha - Mus musculus (Mouse), partial (17%) [TC570064]
A_72_P038951	461.723	362.009	8.76446	8.60003	Detected	Detected				Rep: Pseudouridine synthase - Oenococcus oeni ATCC BAA-1163, partial (5%) [TC527134]
A_72_P085361	6408.66	2804.96	12.5853	11.5262	Detected	Detected	AK237458			Sus scrofa mRNA, clone:SPL010047H01, expressed in spleen. [AK237458]			Ssc.27177
A_72_P273059	15265.2	17692.2	13.8312	14.1831	Detected	Detected
A_72_P026841	162.178	36.9836	7.20369	5.31905	Detected	Detected	AK345145			Sus scrofa mRNA, clone:ITT010069B09, expressed in small intestine. [AK345145]			Ssc.4383
A_72_P319078	54.2209	31.8849	5.63529	5.09339	Detected	Detected
A_72_P150391	6500.16	15951.7	12.6065	14.0125	Detected	Detected	BX922846			BX922846 Sus Scrofa library (scan) Sus scrofa cDNA clone scan0021.j.10 5prim, mRNA sequence [BX922846]			Ssc.55448
A_72_P598093	2420.5	2294.47	11.1691	11.2351	Detected	Detected	AY609918			Sus scrofa clone Clu_43784.scr.msk.p1.Contig1, mRNA sequence. [AY609918]			Ssc.11338
A_72_P282499	1328.03	690.479	10.3008	9.4961	Detected	Detected				Rep: ER degradation-enhancing alpha-mannosidase-like 1 - Homo sapiens (Human), partial (25%) [TC532972]
A_72_P047136	115.51	429.033	6.71324	8.83176	Detected	Detected	AJ957626			AJ957626 KN404_2 Sus scrofa cDNA clone C0007755n05 3', mRNA sequence [AJ957626]			Ssc.46237
A_72_P132366	41.475	49.6507	5.26863	5.76122	Detected	Detected
A_72_P403463	929.499	1030.07	9.79131	10.0817	Detected	Detected
A_72_P223312	4158.49	4025.68	11.9575	12.0401	Detected	Detected	NM_214352		ATP2B1	Sus scrofa ATPase, Ca++ transporting, plasma membrane 1 (ATP2B1), mRNA [NM_214352]		NM_214352	Ssc.80906	397636
A_72_P255463	1273.91	877.116	10.2424	9.84628	Detected	Detected	AK230892			Uncharacterized protein [Source:UniProtKB/TrEMBL;Acc:F1S0A7] [ENSSSCT00000005028]		XM_001926892	Ssc.54204
A_72_P396008	55.4131	85.1738	5.66559	6.55038	Detected	Detected
A_72_P661639	58.4335	67.2349	5.74143	6.2064	Detected	Detected	XM_001925127		MAGI3	Uncharacterized protein [Source:UniProtKB/TrEMBL;Acc:F1SBQ7] [ENSSSCT00000007413]		XM_001925127	Ssc.25149	100153223
A_72_P105816	357.531	245.381	8.37956	8.05632	Detected	Detected
A_72_P158406	2310.6	1764.3	11.1015	10.858	Detected	Detected	AK236035		LOC100152771	Sus scrofa mRNA, clone:OVRM10147B11, expressed in ovary. [AK236035]		XM_003359431	Ssc.84404	100152771
A_72_P379138	96.2219	119.887	6.45026	7.04973	Detected	Detected	XM_003361100			Uncharacterized protein [Source:UniProtKB/TrEMBL;Acc:F1S4T3] [ENSSSCT00000009277]		XM_003361100
A_72_P242862	44.8235	31.1808	5.37383	5.06037	Detected	Detected	XM_003134706		LOC100519990	PREDICTED: Sus scrofa protein FAM71F1-like (LOC100519990), mRNA [XM_003134706]		XM_003134706	Ssc.46870	100519990
A_72_P577123	488.64	1010.94	8.84714	10.0483	Detected	Detected	XM_001927813		LOC100152438	PREDICTED: Sus scrofa pre-B-cell leukemia transcription factor 3-like (LOC100152438), mRNA [XM_001927813]		XM_001927813	Ssc.22527	100152438
A_72_P330333	92.6072	56.5675	6.39543	5.95476	Detected	Detected				Rep: Cytochrome c oxidase, subunit I - Shewanella denitrificans (strain OS217 / ATCC BAA-1090 / DSM 15013), partial (4%) [TC538080]
A_72_P131876	6063.11	4138.56	12.5056	12.0804	Detected	Detected	AK235279			Sus scrofa mRNA, clone:OVRM10064F04, expressed in ovary. [AK235279]			Ssc.23809
A_72_P221187	1853.25	1655.42	10.7845	10.7617	Detected	Detected				Rep: Na+ H+ antiporter - Enterocytozoon bieneusi H348, partial (7%) [TC546760]
A_72_P010426	225.225	505.424	7.6855	9.05673	Detected	Detected	AK351969			Sus scrofa mRNA, clone:THY010117H08, expressed in thymus. [AK351969]		XM_003358216	Ssc.4788
A_72_P147081	1524.98	2319.33	10.5127	11.2492	Detected	Detected	AK233940			Uncharacterized protein [Source:UniProtKB/TrEMBL;Acc:F1RPK5] [ENSSSCT00000007401]		XM_001925710	Ssc.6999
A_72_P248787	206.564	347.966	7.56469	8.53955	Detected	Detected	EW270525			risp36_f15.y1 isp Sus scrofa cDNA 5', mRNA sequence [EW270525]			Ssc.61559
A_72_P391283	466.149	309.368	8.77702	8.37583	Detected	Detected
A_72_P117071	50.7674	35.6629	5.54511	5.26117	Detected	Detected				Rep: Neuronal cell adhesion molecule short isoform - Mus musculus (Mouse), partial (7%) [TC611918]
A_72_P402018	47.1377	319.831	5.44501	8.42107	Detected	Detected	EW493364			rpgl20_d15.y1 pgl Sus scrofa cDNA 5', mRNA sequence [EW493364]			Ssc.86344
A_72_P710084	420.406	298.675	8.61634	8.3287	Detected	Detected	NM_001123080		ATM	Sus scrofa ataxia telangiectasia mutated (ATM), mRNA [NM_001123080]		NM_001123080	Ssc.21876	100101922
A_72_P033216	325.373	110.255	8.23612	6.92592	Detected	Detected	AK351420		ZNF79	Uncharacterized protein [Source:UniProtKB/TrEMBL;Acc:F1RS18] [ENSSSCT00000006170]		XM_001926165	Ssc.49898	100153924
A_72_P443993	3547.23	3377.51	11.7206	11.7923	Detected	Detected	NM_214009		C3	Sus scrofa complement component 3 (C3), mRNA [NM_214009]		NM_214009	Ssc.61	397072
A_72_P002756	580.459	366.309	9.10624	8.61597	Detected	Detected				Rep: 4-aminobutyrate aminotransferase, mitochondrial precursor (EC 2.6.1.19) ((S)-3-amino-2-methylpropionate transaminase) - Sus scrofa (Pig), complete [TC554504]	GO:0005739|GO:0032144|GO:0003867|GO:0030170|GO:0005509|GO:0048148|GO:0009450|GO:0042135|GO:0042803
A_72_P028081	89.334	48.9756	6.34236	5.74119	Detected	Detected				Rep: Vegetative cell wall protein gp1 precursor - Chlamydomonas reinhardtii, partial (3%) [TC594584]
A_72_P082826	776.822	473.685	9.53521	8.96208	Detected	Detected	AY609726		ARF6	Sus scrofa clone Clu_27891.scr.msk.p1.Contig1, mRNA sequence. [AY609726]			Ssc.29482	780425
A_72_P217052	55.1084	39.3979	5.6582	5.41404	Detected	Detected	XM_003124642		LOC100512098	PREDICTED: Sus scrofa hypothetical protein LOC100513143 (LOC100513143), mRNA [XM_003124642]			Ssc.28228	100512098
A_72_P344858	107.733	199.546	6.61252	7.76598	Detected	Detected	CJ013650			CJ013650 full-length enriched swine cDNA library, adult mesenteric lymph node Sus scrofa cDNA clone MLN01B060076 5', mRNA sequence [CJ013650]			Ssc.39511
A_72_P062536	447.845	110.494	8.71766	6.92904	Detected	Detected	EW261758			rill301b_f18.y1 ill Sus scrofa cDNA 5', mRNA sequence [EW261758]			Ssc.65374
A_72_P202032	667.847	856.719	9.30865	9.81174	Detected	Detected	XM_003131195			Uncharacterized protein [Source:UniProtKB/TrEMBL;Acc:F1RVY6] [ENSSSCT00000018729]		XM_003131195	Ssc.8924
A_72_P023546	1772.63	1035.83	10.7214	10.0903	Detected	Detected
A_72_P105351	209.365	87.6997	7.58394	6.59323	Detected	Detected	AK237789			Sus scrofa mRNA, clone:SPL010097E02, expressed in spleen. [AK237789]			Ssc.49902
A_72_P159151	239.603	70.2255	7.78107	6.2713	Detected	Detected	XM_003125766		RFX5	Uncharacterized protein [Source:UniProtKB/TrEMBL;Acc:F1ST00] [ENSSSCT00000007259]		XM_003125766	Ssc.32965	100517711
A_72_P136846	78.5876	84.9451	6.16157	6.54675	Detected	Detected
[truncated: 21,737 more rows]

## Sheet: Box Plot
Box Plot The boxplot is a traditional method for visualizing the distribution of a dataset. They are most useful for comparing the distributions of several datasets. Here, a boxplot view is used to look at, and compare, the distributions of expression values for the samples or conditions in an experiment after normalization. Press Ctrl and rolling button of your mouse to zoom in.

## Sheet: Scatter Plot
Scatter Plot The scatterplot is a visualization that is useful for assessing the variation (or reproducibility) between chips. Press Ctrl and rolling button of your mouse to zoom in.

## Sheet: Clustering Map
Heat Map and Unsupervised Hierarchical Clustering Hierarchical clustering is one of the simplest and widely used clustering techniques for analysis of gene expression data. Cluster analysis arranges samples into groups based on their expression levels, which allows us to hypothesize about the relationships among samples. The dendrogram shows the relationships among the expression levels of sample…
