# Supplementary material for: Transcriptome Analysis of Porcine Thymus following Porcine Cytomegalovirus Infection
Source: PLoS One. 2014 Nov 25;9(11):e113921. doi: 10.1371/journal.pone.0113921 (PMC4244220; doi:10.1371/journal.pone.0113921)
Supplement: Table S2 — Genes differentially expressed by control and PCMV-infected pig thymuses. Genes were considered to be significantly upregulated or downregulated if the fold-change was ≧2.0 or ≤-2.0. Fold change is the ratio of normalized intensities between the infected and control samples. +: upregulated, -: downregulated. (XLS) [file pone.0113921.s004.xls]

## Sheet: 7_vs_2_up
7_vs_2 2.0 fold up regulated genes
	Fold Change and Regulation				Annotations								Raw Intensities		Normalized Intensities
ProbeName	Fold change([7] vs [2])	Log Fold change([7] vs [2])	Absolute Fold change([7] vs [2])	Regulation([7] vs [2])	GenbankAccession	GenomicCoordinates	GeneSymbol	Description	Go	RefSeqAccession	UniGeneID	EntrezGeneID	[2](raw)	[7](raw)	[2](normalized)	[7](normalized)
A_72_P718368	2.30814	1.20673	2.30814	up	XM_003356535			Rep: Kinesin-like protein KIF13A - Mus musculus (Mouse), partial (15%) [TC538884]		XM_003356535			152.304	296.254	7.11083	8.31756
A_72_P601328	3.83469	1.93911	3.83469	up	AY609491		ATP1B1	Sus scrofa clone Clu_1336.scr.msk.p1.Contig6, mRNA sequence. [AY609491]			Ssc.246	396898	238.123	799.088	7.7705	9.70961
A_72_P000051	3.3869	1.75997	3.3869	up	CN162710			952122 MARC 4PIG Sus scrofa cDNA 3', mRNA sequence [CN162710]			Ssc.47760		231.913	687.731	7.72929	9.48925
A_72_P627933	9.87572	3.30389	9.87572	up	NM_001163998		ANXA1	Sus scrofa annexin A1 (ANXA1), mRNA [NM_001163998]		NM_001163998	Ssc.14559	396942	2770.05	24624.3	11.372	14.6759
A_72_P394383	2.88912	1.53063	2.88912	up	CF788808			860789 MARC 4PIG Sus scrofa cDNA 5', mRNA sequence [CF788808]			Ssc.21113		286.322	726.751	8.04271	9.57334
A_72_P404633	2.12041	1.08434	2.12041	up	XM_003131846		LOC100515235	PREDICTED: Sus scrofa cystinosin-like (LOC100515235), mRNA [XM_003131846]		XM_003131846	Ssc.18179	100515235	85.6387	150.137	6.28237	7.36672
A_72_P194722	2.62813	1.39404	2.62813	up				Rep: Centaurin-alpha 2. - Canis familiaris, partial (98%) [TC522315]	GO:0005515|GO:0005886|GO:0043325|GO:0048016|GO:0005547|GO:0005546|GO:0005624|GO:0005634|GO:0005575|GO:0005740|GO:0003677|GO:0043087|GO:0005829|GO:0007507|GO:0008060|GO:0005545|GO:0043533|GO:0005737|GO:0006944|GO:0007030|GO:0030674|GO:0007166|GO:0048017|GO:0005096				94.6689	207.594	6.42584	7.81987
A_72_P217642	3.01045	1.58998	3.01045	up	NM_001044611		ALDH2	Sus scrofa aldehyde dehydrogenase 2 family (mitochondrial) (ALDH2), nuclear gene encoding mitochondrial protein, mRNA [NM_001044611]		NM_001044611	Ssc.11147	733685	11300.8	30357.9	13.4153	15.0053
A_72_P213982	2.7131	1.43994	2.7131	up				Rep: PREDICTED: adducin 1 (alpha) isoform 13 - Macaca mulatta, partial (36%) [TC539661]					1239.36	3037.83	10.1994	11.6394
A_72_P723043	2.08434	1.05959	2.08434	up	NM_001078662		SERPINF1	Sus scrofa serpin peptidase inhibitor, clade F (alpha-2 antiplasmin, pigment epithelium derived factor), member 1 (SERPINF1), mRNA [NM_001078662]		NM_001078662	Ssc.10451	780402	5675.26	10991	12.4164	13.476
A_72_P088796	3.50212	1.80823	3.50212	up	NM_001110171		SLC7A9	Sus scrofa solute carrier family 7 (cationic amino acid transporter, y+ system), member 9 (SLC7A9), mRNA [NM_001110171]		NM_001110171	Ssc.3800	100037973	38.3978	113.27	5.15749	6.96572
A_72_P190766	4.57562	2.19397	4.57562	up									285.699	1142.99	8.03783	10.2318
A_72_P221712	20.5438	4.36063	20.5438	up				Rep: HDC16773 - Drosophila melanogaster (Fruit fly), partial (12%) [TC532381]					68.4869	1217.43	5.9644	10.325
A_72_P234752	2.00001	1.00001	2.00001	up	AK343492			Sus scrofa mRNA, clone:ADR010079D01, expressed in adrenal gland. [AK343492]			Ssc.37905		1068.9	1944.48	9.99681	10.9968
A_72_P382738	3.03744	1.60286	3.03744	up				Rep: Ac1262 - Rattus norvegicus (Rat), partial (3%) [TC548291]					430.522	1163.88	8.6547	10.2576
A_72_P139746	11.9593	3.58006	11.9593	up	BI338582			362409 MARC 1PIG Sus scrofa cDNA 5', mRNA sequence [BI338582]			Ssc.28561		38.0774	398.318	5.14603	8.72609
A_72_P561764	2.44482	1.28973	2.44482	up	XM_003133013			PREDICTED: Sus scrofa alpha-actinin-2-like, transcript variant 2 (LOC100157406), mRNA [XM_003133013]		XM_003359186	Ssc.763		32.3034	67.5298	4.92206	6.21179
A_72_P060236	2.32344	1.21626	2.32344	up									49.0324	95.4664	5.49897	6.71524
A_72_P730888	15.6492	3.96801	15.6492	up	NM_001098599		TNNI3	Sus scrofa troponin I type 3 (cardiac) (TNNI3), mRNA [NM_001098599]		NM_001098599	Ssc.58011	100049696	169.849	2303.73	7.27254	11.2405
A_72_P316938	3.96825	1.9885	3.96825	up									32.1771	108.819	4.9172	6.9057
A_72_P190966	2.16415	1.1138	2.16415	up									90.8859	163.256	6.36684	7.48064
A_72_P208627	2.55424	1.35289	2.55424	up	BX666914			BX666914 Sus Scrofa library (scac) Sus scrofa cDNA clone scac0026.a.17 3prim, mRNA sequence [BX666914]			Ssc.23011		119.712	255.15	6.76203	8.11492
A_72_P124301	2.48439	1.31289	2.48439	up									97.6065	202.364	6.472	7.78489
A_72_P597099	3.36163	1.74916	3.36163	up	AY609850		TSPAN6	Sus scrofa clone Clu_3547.scr.msk.p1.Contig4, mRNA sequence. [AY609850]			Ssc.56479	100154340	299.406	882.827	8.10602	9.85518
A_72_P177376	3.86154	1.94918	3.86154	up	AK349941			Sus scrofa mRNA, clone:SKNB10098B09, expressed in skin. [AK349941]			Ssc.30907		175.078	586.467	7.31869	9.26786
A_72_P638643	2.35284	1.2344	2.35284	up	NM_001097521		PGRMC2	Sus scrofa progesterone receptor membrane component 2 (PGRMC2), mRNA [NM_001097521]		NM_001097521	Ssc.10404	100048965	365.93	765.505	8.41458	9.64898
A_72_P500340	2.15692	1.10897	2.15692	up	XM_001925381		IDE	PREDICTED: Sus scrofa insulin-degrading enzyme (IDE), mRNA [XM_001925381]		XM_001925381	Ssc.9109	100155309	960.82	1879.22	9.83663	10.9456
A_72_P047696	2.1066	1.07492	2.1066	up	XM_001929553		TMEM63B	Uncharacterized protein [Source:UniProtKB/TrEMBL;Acc:F1RQV6] [ENSSSCT00000001896]		XM_001929553	Ssc.29679	100151872	38.3473	68.3437	5.15507	6.22999
A_72_P042931	3.67567	1.87801	3.67567	up				Rep: Phosphoribosyltransferase domain-containing protein 1 - Homo sapiens (Human), complete [TC521006]	GO:0005515|GO:0000287|GO:0005930|GO:0004422|GO:0005625|GO:0005575|GO:0008022|GO:0042803|GO:0042802|GO:0045964|GO:0008150|GO:0003674|GO:0006166|GO:0005737|GO:0051289|GO:0046100|GO:0019835|GO:0043025|GO:0007610|GO:0046651|GO:0002060|GO:0006164				620.673	2055.56	9.20206	11.0801
A_72_P142226	3.36788	1.75184	3.36788	up	CN157886			946620 MARC 4PIG Sus scrofa cDNA 5', mRNA sequence [CN157886]			Ssc.26767		57.8954	163.182	5.72843	7.48027
A_72_P241412	3.16763	1.6634	3.16763	up				Rep: Predicted protein - Ostreococcus lucimarinus (strain CCE9901), partial (6%) [TC599109]					400.366	1124.22	8.54596	10.2094
A_72_P295134	2.36026	1.23895	2.36026	up									44.0044	87.2418	5.34573	6.58468
A_72_P489906	3.26894	1.70883	3.26894	up	AK240270		PDLIM1	Uncharacterized protein [Source:UniProtKB/TrEMBL;Acc:F1SC51] [ENSSSCT00000011481]		XM_003359306	Ssc.3996	100155592	5421.8	16269.8	12.3516	14.0604
A_72_P148186	2.27638	1.18674	2.27638	up									333.745	672.975	8.27363	9.46037
A_72_P040766	2.43861	1.28606	2.43861	up	XM_003129177			Uncharacterized protein [Source:UniProtKB/TrEMBL;Acc:F1RRG7] [ENSSSCT00000009909]		XM_003129177	Ssc.76914		66.5725	134.814	5.92555	7.21161
A_72_P086446	3.64487	1.86587	3.64487	up				Rep: NAD(P)H-quinone oxidoreductase chain 3 - Chara vulgaris (Common stonewort), partial (11%) [TC566940]					180.71	568.733	7.36111	9.22697
A_72_P666610	4.77409	2.25522	4.77409	up	NM_001115155		GPX3	Sus scrofa glutathione peroxidase 3 (plasma) (GPX3), mRNA [NM_001115155]		NM_001115155	Ssc.79705	396598	421.474	1790.13	8.62247	10.8777
A_72_P037321	3.94459	1.97988	3.94459	up									50.2677	167.09	5.53164	7.51152
A_72_P378603	2.16329	1.11323	2.16329	up	AK231171		LOC100157107	Sus scrofa mRNA, clone:ITT010006G08, expressed in intestine. [AK231171]			Ssc.54899	100157107	233.49	436.64	7.74203	8.85525
A_72_P117471	3.59463	1.84584	3.59463	up									105.062	320.206	6.57713	8.42297
A_72_P540298	2.21501	1.14731	2.21501	up	AK237209		GLO1	Sus scrofa mRNA, clone:SPL010012A12, expressed in spleen. [AK237209]		XM_001927957	Ssc.1094	100156085	3988.71	8167.54	11.8929	13.0402
A_72_P230177	2.69902	1.43243	2.69902	up				Rep: MGC140667 protein - Bos taurus (Bovine), partial (63%) [TC547928]	GO:0005515|GO:0000910|GO:0008284|GO:0006470|GO:0016787|GO:0005783|GO:0006613|GO:0005977|GO:0016021|GO:0005048				35.0145	80.1808	5.03037	6.46281
A_72_P138531	4.54829	2.18532	4.54829	up									197.46	783.132	7.49654	9.68187
A_72_P165441	3.24639	1.69883	3.24639	up	NM_001083932		ITGAV	Sus scrofa integrin, alpha V (vitronectin receptor, alpha polypeptide, antigen CD51) (ITGAV), mRNA [NM_001083932]		NM_001083932	Ssc.15932	397285	2634.59	7907.39	11.2975	12.9963
A_72_P418519	5.61009	2.48802	5.61009	up				Rep: Predicted protein - Botryotinia fuckeliana (strain B05.10) (Noble rot fungus) (Botrytiscinerea), partial (14%) [TC570245]					668.216	3393.28	9.30929	11.7973
A_72_P687306	2.45568	1.29612	2.45568	up	AK233309		TF	Sus scrofa mRNA, clone:LVRM10119H05, expressed in liver. [AK233309]		XM_003358558	Ssc.49644	396996	109.071	223.105	6.62932	7.92544
A_72_P296864	2.12299	1.0861	2.12299	up				Rep: PREDICTED: NEDD8 ultimate buster-1 isoform 1 - Macaca mulatta, partial (6%) [TC525824]					2497.08	4874.26	11.2158	12.3018
A_72_P207637	2.66522	1.41425	2.66522	up				Rep: Predicted protein - Physcomitrella patens subsp. patens, partial (5%) [TC547492]					60.3306	133.811	5.78776	7.20202
A_72_P643885	2.65473	1.40856	2.65473	up	AK235357		RHOB	Sus scrofa mRNA, clone:OVRM10072B12, expressed in ovary. [AK235357]			Ssc.26417	100144503	588.82	1425.69	9.12822	10.5368
A_72_P098596	5.55743	2.47442	5.55743	up				Rep: TPR domain protein - Roseovarius sp. 217, partial (7%) [TC566282]					2135.11	10885.7	10.9884	13.4628
A_72_P011386	8.66303	3.11487	8.66303	up	BX672277			BX672277 Sus Scrofa library (scac) Sus scrofa cDNA clone scac0036.h.08 3prim, mRNA sequence [BX672277]			Ssc.20653		56.3661	420.808	5.6906	8.80547
A_72_P554556	3.73987	1.90299	3.73987	up	NM_001142669		TEF1	Sus scrofa transcriptional enhancer factor 1 (TEF1), mRNA [NM_001142669]		NM_001142669	Ssc.82523	100216478	124.974	398.919	6.82594	8.72893
A_72_P371063	3.61057	1.85222	3.61057	up				Rep: Glypican 3 - Bos taurus (Bovine), partial (22%) [TC575251]					219.953	695.018	7.65336	9.50558
A_72_P178031	3.93326	1.97573	3.93326	up	NM_213880		C-JUN	Sus scrofa C-JUN protein (C-JUN), mRNA [NM_213880]		NM_213880	Ssc.9075	396913	9248.83	32434.6	13.1402	15.1159
A_72_P762367	2.24121	1.16428	2.24121	up	AK230481			Sus scrofa mRNA, clone:AMP010001F07, expressed in alveolar macrophage. [AK230481]		XM_001925253	Ssc.43810		103.74	193.447	6.55881	7.72309
A_72_P376808	5.32286	2.4122	5.32286	up				Rep: Similarity - Candida glabrata (Yeast) (Torulopsis glabrata), partial (18%) [TC535527]					73.522	334.655	6.07115	8.48335
A_72_P444186	2.26615	1.18025	2.26615	up	XM_003132469		LOC100519976	Type-1 angiotensin II receptor [Source:UniProtKB/Swiss-Prot;Acc:P30555] [ENSSSCT00000012803]		XM_003132469	Ssc.19059	100519976	121.192	229.394	6.78246	7.96271
A_72_P272904	3.65471	1.86976	3.65471	up									245.371	786.312	7.81725	9.68701
A_72_P357763	2.53289	1.34078	2.53289	up									604.011	1392.62	9.1646	10.5054
A_72_P157716	77.7838	6.2814	77.7838	up	AK233156			Sus scrofa mRNA, clone:LVRM10091G04, expressed in liver. [AK233156]			Ssc.9102		54.246	3692.57	5.63573	11.9171
A_72_P716823	29.3181	4.87372	29.3181	up	NM_001038626		AKR1CL1	Sus scrofa aldo-keto reductase family 1, member C-like 1 (AKR1CL1), mRNA [NM_001038626]		NM_001038626	Ssc.11273	654406	68.5886	1737.89	5.96631	10.84
A_72_P040341	3.99801	1.99928	3.99801	up	CF179182			813277 MARC 3PIG Sus scrofa cDNA 5', mRNA sequence [CF179182]			Ssc.18400		2526.2	9380.22	11.2313	13.2306
A_72_P275699	2.11921	1.08353	2.11921	up	AK343799		LOC100518811	Uncharacterized protein [Source:UniProtKB/TrEMBL;Acc:F1SMN6] [ENSSSCT00000018047]		XM_003134698	Ssc.54555	100518811	8458.26	16552.6	12.999	14.0826
A_72_P388758	2.07464	1.05286	2.07464	up									78.2038	134.259	6.15369	7.20655
A_72_P708050	6.91283	2.78928	6.91283	up	NM_214246		CES3	Sus scrofa carboxylesterase 3 (CES3), mRNA [NM_214246]		NM_214246	Ssc.94424	397478	42.6976	251.347	5.30576	8.09503
A_72_P265932	2.26083	1.17685	2.26083	up				Rep: Transcription factor ETV7 (Transcription factor Tel-2) (ETS-related protein Tel2) (Tel-related Ets factor). - Canis familiaris, partial (7%) [TC597893]					34.0143	65.4266	4.98829	6.16515
A_72_P344623	11.3706	3.50724	11.3706	up	CJ015374			CJ015374 full-length enriched swine cDNA library, adult mesenteric lymph node Sus scrofa cDNA clone MLN01F010096 5', mRNA sequence [CJ015374]			Ssc.39443		142.21	1404.58	7.00932	10.5166
A_72_P272329	2.27919	1.18852	2.27919	up									67.4456	127.31	5.94431	7.13283
A_72_P538303	8.6712	3.11623	8.6712	up	NM_001031782		KLF4	Sus scrofa Kruppel-like factor 4 (gut) (KLF4), mRNA [NM_001031782]		NM_001031782	Ssc.9984	595111	62.5604	471.694	5.83888	8.95511
A_72_P198682	2.44257	1.2884	2.44257	up									1364.15	3019.87	10.3427	11.6311
A_72_P343718	2.18984	1.13083	2.18984	up	DN129250			1143384 MARC 4PIG Sus scrofa cDNA 3', mRNA sequence [DN129250]			Ssc.87298		2062.81	4106.54	10.9391	12.0699
A_72_P369483	3.51474	1.81342	3.51474	up	CO938958			UMC-pd20fet-008-d08 Day 20 fetus pd20fet Sus scrofa cDNA 3', mRNA sequence [CO938958]			Ssc.52998		306.933	949.121	8.14344	9.95685
A_72_P423259	4.43659	2.14945	4.43659	up	EW556106			rski0119_b7.y1 ski Sus scrofa cDNA 5', mRNA sequence [EW556106]			Ssc.1745		1597.39	6528.73	10.5792	12.7286
A_72_P195832	2.38901	1.25641	2.38901	up									222.584	461.006	7.66888	8.9253
A_72_P365613	3.48955	1.80304	3.48955	up	DY406328		LOC100153260	Uncharacterized protein [Source:UniProtKB/TrEMBL;Acc:F1S1Q7] [ENSSSCT00000013625]		XM_001925965	Ssc.89024	100153260	608.363	1915.19	9.17272	10.9758
A_72_P095221	3.5768	1.83867	3.5768	up				Rep: MGC165815 protein - Bos taurus (Bovine), partial (45%) [TC554310]					42.9335	129.192	5.31462	7.15329
A_72_P636752	2.2376	1.16195	2.2376	up	AK350672		LOC100153765	Sus scrofa mRNA, clone:TCH010008G02, expressed in trachea. [AK350672]		XM_001927721	Ssc.44028	100153765	654.087	1329.13	9.28219	10.4441
A_72_P259252	2.62036	1.38976	2.62036	up	AK239349		NEDD9	Sus scrofa mRNA, clone:THY010095B09, expressed in thymus. [AK239349]		XM_001927352	Ssc.47244	100154178	310.468	716.819	8.16169	9.55146
A_72_P723378	2.90401	1.53804	2.90401	up	NM_001114672		ATP9A	Sus scrofa ATPase, class II, type 9A (ATP9A), mRNA [NM_001114672]		NM_001114672	Ssc.45320	100136901	326.603	837.934	8.2422	9.78024
A_72_P376508	2.0148	1.01063	2.0148	up	BI182796			UNL-P-FN-bp-a-05-0-UNL.s1 UNL-P-FN Sus scrofa cDNA clone UNL-P-FN-bp-a-05-0-UNL 3', mRNA sequence [BI182796]			Ssc.81913		103.017	172.818	6.54852	7.55916
A_72_P139066	3.77895	1.91799	3.77895	up									77.0236	244.184	6.13271	8.0507
A_72_P430624	4.10528	2.03748	4.10528	up	XM_003361864			Rep: Netrin receptor UNC5C precursor - Homo sapiens (Human), partial (9%) [TC582667]		XM_003361864			35.3252	122.675	5.04382	7.08129
A_72_P604363	2.32994	1.22029	2.32994	up	XM_001927813		LOC100152438	PREDICTED: Sus scrofa pre-B-cell leukemia transcription factor 3-like (LOC100152438), mRNA [XM_001927813]		XM_001927813	Ssc.22527	100152438	619.264	1306.13	9.19964	10.4199
A_72_P426844	3.64621	1.8664	3.64621	up									48.7854	149.28	5.49273	7.35913
A_72_P255707	2.7251	1.44631	2.7251	up									106.479	242.66	6.59569	8.042
A_72_P168296	3.29723	1.72125	3.29723	up									40.4534	112.436	5.23362	6.95487
A_72_P171081	3.18933	1.67325	3.18933	up	NM_001205377		NDUFA4L2	Sus scrofa NADH dehydrogenase (ubiquinone) 1 alpha subcomplex, 4-like 2 (NDUFA4L2), mRNA [NM_001205377]		NM_001205377	Ssc.40250	100156288	100.403	268.603	6.5115	8.18475
A_72_P629589	3.1689	1.66398	3.1689	up	AK346399		UAP1	Uncharacterized protein [Source:UniProtKB/TrEMBL;Acc:F1S210] [ENSSSCT00000006948]		XM_001928643	Ssc.16886	100156649	671.649	1925.27	9.31764	10.9816
A_72_P635309	2.45903	1.29809	2.45903	up	XM_001926348		LOC100156983	Uncharacterized protein [Source:UniProtKB/TrEMBL;Acc:F1S1V8] [ENSSSCT00000017347]		XM_001926348	Ssc.24732	100156983	34.8614	72.6663	5.02317	6.32126
A_72_P582317	2.41268	1.27064	2.41268	up	NM_001097506		ZFAND5	Sus scrofa zinc finger, AN1-type domain 5 (ZFAND5), mRNA [NM_001097506]		NM_001097506	Ssc.27892	100048933	2060.84	4546.95	10.9374	12.2081
A_72_P258502	11.608	3.53705	11.608	up				Rep: Endonuclease reverse transcriptase - Bos taurus (Bovine), partial (3%) [TC590982]					164.89	1659.33	7.22851	10.7656
A_72_P630577	2.25419	1.17261	2.25419	up	AK230588		GPNMB	Sus scrofa mRNA, clone:AMP010012H09, expressed in alveolar macrophage. [AK230588]			Ssc.18572	100049669	2540.42	5249.24	11.239	12.4116
A_72_P011696	2.52965	1.33894	2.52965	up	AJ958291			AJ958291 KN404_2 Sus scrofa cDNA clone C0007749p02 5', mRNA sequence [AJ958291]			Ssc.36186		291.993	649.033	8.07098	9.40992
A_72_P290889	2.80202	1.48647	2.80202	up	AK347858		NDP	Sus scrofa mRNA, clone:OVRM10005C11, expressed in ovary. [AK347858]		XR_131228	Ssc.20051	100127357	40.585	96.1035	5.23828	6.72475
A_72_P088231	6.37608	2.67267	6.37608	up	NM_213763		UCHL1	Sus scrofa ubiquitin carboxyl-terminal esterase L1 (ubiquitin thiolesterase) (UCHL1), mRNA [NM_213763]		NM_213763	Ssc.79401	396637	34.1547	185.735	4.99425	7.66692
A_72_P044271	2.07255	1.05141	2.07255	up	AK235367			Sus scrofa mRNA, clone:OVRM10073D09, expressed in ovary. [AK235367]			Ssc.40627		86.9951	148.834	6.30316	7.35457
A_72_P646511	3.86774	1.95149	3.86774	up	AK230952		ANKRD22	Sus scrofa mRNA, clone:AMP010068C06, expressed in alveolar macrophage. [AK230952]		XM_001928460	Ssc.45508	100152630	87.487	285.202	6.31262	8.26411
A_72_P073181	2.17821	1.12315	2.17821	up	AK234136		SNUPN	Uncharacterized protein [Source:UniProtKB/TrEMBL;Acc:F1SJ72] [ENSSSCT00000002102]		XM_001929236	Ssc.1226	100157075	2155.99	4288.5	11.0031	12.1263
A_72_P644636	2.06846	1.04855	2.06846	up	AK230588		GPNMB	Sus scrofa mRNA, clone:AMP010012H09, expressed in alveolar macrophage. [AK230588]			Ssc.18572	100049669	3737.99	7094.42	11.7988	12.8474
A_72_P110401	4.03351	2.01204	4.03351	up				Rep: Predicted protein - Emericella nidulans (Aspergillus nidulans), partial (7%) [TC596086]					1249.82	4595.05	10.2128	12.2248
A_72_P188536	7.66927	2.93909	7.66927	up				Rep: ATP synthase subunit d, mitochondrial - Neurospora crassa, partial (9%) [TC566965]					79.6507	529.571	6.18365	9.12274
A_72_P197472	16.7903	4.06956	16.7903	up				Rep: DNA repair exonuclease REC1 - Ustilago maydis (Smut fungus), partial (5%) [TC566805]					69.2948	1012.42	5.98137	10.0509
A_72_P214542	2.02422	1.01737	2.02422	up	AJ964320			AJ964320 KN404_2 Sus scrofa cDNA clone C0007752n18 5', mRNA sequence [AJ964320]			Ssc.63560		1476.91	2726.81	10.4674	11.4848
A_72_P638165	3.77038	1.91471	3.77038	up	NM_001031794		SPARC	Sus scrofa secreted protein, acidic, cysteine-rich (osteonectin) (SPARC), mRNA [NM_001031794]		NM_001031794	Ssc.17253	595124	274.672	910.138	7.98034	9.89505
A_72_P066631	5.15269	2.36532	5.15269	up									88.579	388.71	6.33119	8.69652
A_72_P007796	3.26132	1.70546	3.26132	up									38.5887	106.193	5.1641	6.86956
A_72_P099941	3.92917	1.97422	3.92917	up	AJ963209			AJ963209 KN404_2 Sus scrofa cDNA clone C0007755h08 5', mRNA sequence [AJ963209]			Ssc.35424		112.128	374.474	6.66887	8.64309
A_72_P290564	3.75802	1.90997	3.75802	up	AK349310			Sus scrofa mRNA, clone:PTG010044H12, expressed in pituitary gland. [AK349310]		XM_003360433	Ssc.10300		377.96	1262.64	8.46264	10.3726
A_72_P270314	2.10466	1.07359	2.10466	up									111.842	195.68	6.66489	7.73848
A_72_P202822	18.2796	4.19217	18.2796	up	CJ023658			CJ023658 full-length enriched swine cDNA library, adult trachea Sus scrofa cDNA clone TCH01A020017 5', mRNA sequence [CJ023658]			Ssc.3334		58.7144	938.868	5.74826	9.94042
A_72_P314678	6.88626	2.78372	6.88626	up				Rep: General secretory system II protein E domain protein - Anaeromyxobacter sp. K, partial (4%) [TC593992]					151.393	903.066	7.10172	9.88544
A_72_P090036	2.61525	1.38695	2.61525	up	CN154758			941996 MARC 4PIG Sus scrofa cDNA 3', mRNA sequence [CN154758]			Ssc.13877		221.452	502.672	7.66186	9.04881
A_72_P441509	13.5871	3.76417	13.5871	up	NM_001129976		PMAP-23	Sus scrofa antibacterial protein (PMAP-23), mRNA [NM_001129976]		NM_001129976	Ssc.420	100170138	73.5528	869.504	6.07167	9.83583
A_72_P409933	7.11421	2.8307	7.11421	up	NM_001206429		VCAN	Sus scrofa versican (VCAN), mRNA [NM_001206429]		NM_001206429	Ssc.5663	397328	144.965	890.83	7.03534	9.86605
A_72_P415043	5.49095	2.45705	5.49095	up	EW561372			rski0116_l10.y1 ski Sus scrofa cDNA 5', mRNA sequence [EW561372]			Ssc.90256		244.339	1171.95	7.81026	10.2673
A_72_P582991	4.24577	2.08603	4.24577	up	NM_213781		SCD	Sus scrofa stearoyl-CoA desaturase (delta-9-desaturase) (SCD), mRNA [NM_213781]		NM_213781	Ssc.16159	396670	774.4	2988.13	9.53231	11.6183
A_72_P035791	23.8477	4.57578	23.8477	up	NM_213792		HOPX	Sus scrofa HOP homeobox (HOPX), mRNA [NM_213792]		NM_213792	Ssc.383	396692	292.382	6191.03	8.0732	12.649
A_72_P188966	8.1977	3.03522	8.1977	up				Rep: NADH dehydrogenase subunit 4 - Tuberculatus kasiwae, partial (14%) [TC559884]					158.059	1117.62	7.16665	10.2019
A_72_P373423	2.16621	1.11518	2.16621	up				Rep: GAF - Chloroflexus aggregans DSM 9485, partial (3%) [TC593506]					39.9631	73.1886	5.21608	6.33125
A_72_P561939	3.3608	1.7488	3.3608	up	AK230965		2014-03-07	Sus scrofa mRNA, clone:AMP010069H08, expressed in alveolar macrophage. [AK230965]		XM_001928215	Ssc.13470	100152338	431.859	1296.57	8.6599	10.4087
A_72_P370408	2.23657	1.16129	2.23657	up	GQ274321		KLF13	Sus scrofa Kruppel-like factor 13 (KLF13) mRNA, complete cds. [GQ274321]			Ssc.94324	494563	8469.36	17529.1	13.0016	14.1629
A_72_P359503	2.72347	1.44545	2.72347	up									150.821	348.146	7.0954	8.54084
A_72_P291134	2.40748	1.26752	2.40748	up									60.8537	121.464	5.7998	7.06732
A_72_P356113	4.1539	2.05447	4.1539	up				Rep: Eukaryotic translation initiation factor 2 subunit beta - Drosophila melanogaster (Fruit fly), partial (5%) [TC523841]					371.232	1378.64	8.43689	10.4914
A_72_P087851	6.8775	2.78188	6.8775	up									38.4263	225.851	5.15831	7.9402
A_72_P177946	6.80873	2.76739	6.80873	up	NM_001038645		PALMD	Sus scrofa palmdelphin (PALMD), mRNA [NM_001038645]		NM_001038645	Ssc.9291	654413	259.919	1544.62	7.89827	10.6657
A_72_P088736	46.3252	5.53372	46.3252	up	NM_214362		LTF	Sus scrofa lactotransferrin (LTF), mRNA [NM_214362]		NM_214362	Ssc.11136	397649	32.1853	1338.53	4.91764	10.4514
A_72_P151371	4.84862	2.27758	4.84862	up				Rep: Transposase - Sus scrofa (Pig), partial (45%) [TC524145]					38.9092	160.285	5.17696	7.45454
A_72_P554191	3.16484	1.66213	3.16484	up	NM_001031794		SPARC	Sus scrofa secreted protein, acidic, cysteine-rich (osteonectin) (SPARC), mRNA [NM_001031794]		NM_001031794	Ssc.17253	595124	601.598	1717.42	9.15867	10.8208
A_72_P440086	4.98896	2.31874	4.98896	up	NM_001115155		GPX3	Sus scrofa glutathione peroxidase 3 (plasma) (GPX3), mRNA [NM_001115155]		NM_001115155	Ssc.79705	396598	87.3687	370.525	6.31036	8.6291
A_72_P079601	2.6985	1.43216	2.6985	up				Rep: NADH dehydrogenase subunit F - Morinda citrifolia (Indian mulberry), partial (3%) [TC547229]					42.3115	96.1539	5.29344	6.7256
A_72_P344283	2.07214	1.05112	2.07214	up									81.3422	139.695	6.21102	7.26215
A_72_P265637	2.40095	1.26361	2.40095	up									68.6445	136.684	5.9674	7.23101
A_72_P453987	3.19239	1.67464	3.19239	up	XM_003126152		LOC100522931	Uncharacterized protein [Source:UniProtKB/TrEMBL;Acc:F1SGK0] [ENSSSCT00000000251]		XM_003126152	Ssc.90044	100522931	33.5809	90.9664	4.97345	6.64809
A_72_P708676	2.18106	1.12503	2.18106	up	NM_213821		SLC11A1	Sus scrofa solute carrier family 11 (proton-coupled divalent metal ion transporters), member 1 (SLC11A1), mRNA [NM_213821]		NM_213821	Ssc.36903	396764	226.945	425.266	7.69612	8.82115
A_72_P440931	2.45113	1.29345	2.45113	up	NM_001083932		ITGAV	Sus scrofa integrin, alpha V (vitronectin receptor, alpha polypeptide, antigen CD51) (ITGAV), mRNA [NM_001083932]		NM_001083932	Ssc.15932	397285	1361.88	3022.25	10.3401	11.6336
A_72_P299839	4.08848	2.03157	4.08848	up	AJ659068			AJ659068 KN277 Sus scrofa cDNA clone C0005215_J20, mRNA sequence [AJ659068]			Ssc.27799		1875.88	6997.98	10.8003	12.8319
A_72_P351213	2.79492	1.48281	2.79492	up	AK232695		MFSD2A	Uncharacterized protein [Source:UniProtKB/TrEMBL;Acc:F1SMC3] [ENSSSCT00000004065]		XM_003127828	Ssc.32098	100518612	151.836	359.308	7.10607	8.58887
A_72_P273004	3.25954	1.70467	3.25954	up				Rep: DSPP600 - Sus scrofa (Pig), partial (3%) [TC553191]					410.913	1184.29	8.58139	10.2861
A_72_P375673	2.71093	1.43879	2.71093	up	BF444493			262385 MARC 2PIG Sus scrofa cDNA 5', mRNA sequence [BF444493]			Ssc.50518		681.599	1675.43	9.34283	10.7816
A_72_P411358	9.55164	3.25575	9.55164	up	DY427192			1550534 MARC 3PIG Sus scrofa cDNA 5', mRNA sequence [DY427192]			Ssc.47713		64.0704	533.159	5.87551	9.13125
A_72_P255217	2.08574	1.06056	2.08574	up	ES447097			EST-AO225E08 Alveolar macrophage from PRRSV-infected pig Sus scrofa cDNA clone AO225E08, mRNA sequence [ES447097]			Ssc.54140		265.515	483.058	7.93021	8.99077
A_72_P031181	2.03148	1.02253	2.03148	up				Rep: Immunoglobulin superfamily member 6 precursor - Homo sapiens (Human), partial (49%) [TC546069]	GO:0005007|GO:0048471|GO:0043065|GO:0008285|GO:0045597|GO:0050680|GO:0007267|GO:0050731|GO:0005575|GO:0015026|GO:0005764|GO:0007259|GO:0042802|GO:0001501|GO:0006955|GO:0000165|GO:0005887|GO:0008543|GO:0016049|GO:0009898|GO:0030900|GO:0016021|GO:0043410|GO:0008083				116.831	197.747	6.72938	7.75191
A_72_P593139	2.06321	1.04489	2.06321	up	XM_003121673			Uncharacterized protein [Source:UniProtKB/TrEMBL;Acc:F1SNQ1] [ENSSSCT00000005359]		XM_003353439	Ssc.72973		114.515	196.946	6.70194	7.74683
A_72_P146801	2.93746	1.55457	2.93746	up	NM_214355		EPHX1	Sus scrofa epoxide hydrolase 1, microsomal (xenobiotic) (EPHX1), mRNA [NM_214355]		NM_214355	Ssc.53710	397639	155.34	388.409	7.14038	8.69495
A_72_P044731	2.59381	1.37507	2.59381	up									112.408	243.799	6.67324	8.04831
A_72_P383143	4.66235	2.22106	4.66235	up									101.944	406.199	6.53331	8.75437
A_72_P119366	2.72505	1.44628	2.72505	up									250.565	596.324	7.84631	9.2926
A_72_P314558	3.87024	1.95242	3.87024	up				Rep: Zinc finger CCCH domain-containing protein 10 - Homo sapiens (Human), partial (7%) [TC607347]					407.049	1406.64	8.56718	10.5196
A_72_P383818	4.90538	2.29437	4.90538	up				Rep: ATPase, class I, type 8B, member 4 - Rattus norvegicus, partial (3%) [TC542909]					430.672	1884.3	8.65568	10.95
A_72_P235232	2.09765	1.06877	2.09765	up	XM_003127913		LPHN2	Uncharacterized protein [Source:UniProtKB/TrEMBL;Acc:F1SAG0] [ENSSSCT00000004163]		XM_003127912	Ssc.25029	100524685	111.181	193.58	6.65647	7.72525
A_72_P419259	2.18969	1.13073	2.18969	up				Rep: Modification methylase, HemK family - Mycobacterium sp. (strain KMS), partial (6%) [TC541083]					54.8832	100.045	5.65271	6.78344
A_72_P283879	2.24849	1.16896	2.24849	up	AK237396			Sus scrofa mRNA, clone:SPL010035E03, expressed in spleen. [AK237396]					679.505	1390.57	9.33475	10.5037
A_72_P677500	4.76808	2.25341	4.76808	up	XR_131394		RIMKLB	Uncharacterized protein [Source:UniProtKB/TrEMBL;Acc:F1SLW7] [ENSSSCT00000000721]		XR_131394		100152915	178.222	737.944	7.34086	9.59427
A_72_P016586	2.10536	1.07407	2.10536	up	AK343390			Sus scrofa mRNA, clone:ADR010055E09, expressed in adrenal gland. [AK343390]		XM_003128374	Ssc.3356		7183.57	13948.5	12.7601	13.8342
A_72_P575364	2.43878	1.28616	2.43878	up	XM_001927731		LOC100156362	PREDICTED: Sus scrofa DPH3 homolog, transcript variant 1 (LOC100156362), mRNA [XM_001927731]		XM_001927731	Ssc.10818	100156362	201.041	422.373	7.52477	8.81093
A_72_P045486	2.96372	1.56741	2.96372	up									57.7219	142.618	5.72477	7.29218
A_72_P687710	5.58838	2.48243	5.58838	up	XM_003125898		LOC100515025	Uncharacterized protein [Source:UniProtKB/TrEMBL;Acc:F1S551] [ENSSSCT00000007531]		XM_003125898	Ssc.10086	100515025	50.5305	239.06	5.53974	8.02218
A_72_P113921	2.40227	1.2644	2.40227	up									65.6461	131.095	5.9083	7.17269
A_72_P415663	5.54326	2.47073	5.54326	up									107.234	512.916	6.60524	9.07597
A_72_P755324	11.9631	3.58052	11.9631	up	NM_001044557		S100A6	Sus scrofa S100 calcium binding protein A6 (S100A6), mRNA [NM_001044557]		NM_001044557	Ssc.21109	733608	1376.6	15022.6	10.3556	13.9361
A_72_P323613	3.94135	1.97869	3.94135	up									165.978	565.023	7.23825	9.21693
A_72_P003316	7.99419	2.99895	7.99419	up	XM_001925498		ATL1	PREDICTED: Sus scrofa atlastin GTPase 1 (ATL1), mRNA [XM_001925498]		XM_001925498	Ssc.90973	100158193	33.487	230.219	4.97006	7.96902
A_72_P191556	4.83512	2.27355	4.83512	up									51.5335	210.38	5.56698	7.84053
A_72_P058831	2.568	1.36065	2.568	up	BX923905			BX923905 Sus Scrofa library (scan) Sus scrofa cDNA clone scan0021.m.07 5prim, mRNA sequence [BX923905]			Ssc.25870		56.2965	119.839	5.68832	7.04897
A_72_P047846	2.65665	1.40961	2.65665	up				Rep: Phosphatidate cytidylyltransferase - Synechococcus sp. (strain JA-3-3Ab) (Cyanobacteria bacteriumYellowstone A-Prime), partial (11%) [TC605009]					33.6354	75.8929	4.97506	6.38467
A_72_P085821	18.9503	4.24415	18.9503	up	AK234420		MCOLN3	Sus scrofa mRNA, clone:OVR010059B12, expressed in ovary. [AK234420]			Ssc.50129	100049666	47.6899	797.893	5.46202	9.70617
A_72_P093581	3.13848	1.65006	3.13848	up				Rep: Uncharacterized protein ENSP00000382756 - Homo sapiens (Human), partial (30%) [TC567884]					206.699	564.566	7.56573	9.21579
A_72_P551646	3.53809	1.82297	3.53809	up	AY610054		PCOLCE2	Uncharacterized protein [Source:UniProtKB/TrEMBL;Acc:F1SKE7] [ENSSSCT00000012791]		XM_001928893	Ssc.8758	100156529	206.221	637.53	7.56167	9.38464
A_72_P602158	7.63137	2.93194	7.63137	up	AK239702		RNASE4	Sus scrofa mRNA, clone:THY010124F05, expressed in thymus. [AK239702]			Ssc.11079	396976	6661.58	45361.3	12.6487	15.5806
A_72_P144451	2.11785	1.0826	2.11785	up									32.993	59.836	4.95057	6.03316
A_72_P289449	3.62298	1.85718	3.62298	up	DB802687			DB802687 full-length enriched swine cDNA library, adult skin Sus scrofa cDNA clone SKNB10047D06 5', mRNA sequence [DB802687]			Ssc.30157		77.2828	234.249	6.13655	7.99373
A_72_P064501	3.66372	1.87331	3.66372	up				Rep: Endonuclease/reverse transcriptase - Sus scrofa (Pig), partial (13%) [TC601597]					122.01	380.377	6.79163	8.66494
A_72_P121826	3.05199	1.60975	3.05199	up									36.056	93.273	5.07357	6.68332
A_72_P375338	5.39875	2.43263	5.39875	up	BF713487			MI-P-O3-aby-f-04-1-UM.s1 MI-P-O3 Sus scrofa cDNA clone MI-P-O3-aby-f-04-1-UM 3', mRNA sequence [BF713487]			Ssc.50422		94.0804	434.883	6.41793	8.85056
A_72_P273899	4.43895	2.15022	4.43895	up									33.3226	125.508	4.96283	7.11304
A_72_P404478	2.008	1.00576	2.008	up	XM_003355385			PREDICTED: Sus scrofa La ribonucleoprotein domain family, member 4 (LARP4), mRNA [XM_003355385]		XM_003355385	Ssc.24420		249.616	433.486	7.83979	8.84555
A_72_P511075	12.1571	3.60373	12.1571	up	NM_001001540		CHI3L1	Sus scrofa chitinase 3-like 1 (cartilage glycoprotein-39) (CHI3L1), mRNA [NM_001001540]		NM_001001540	Ssc.90	396865	36.4575	388.139	5.08963	8.69336
A_72_P345098	2.75393	1.46149	2.75393	up	AK235698			Sus scrofa mRNA, clone:OVRM10105H05, expressed in ovary. [AK235698]			Ssc.39582		610.572	1519.91	9.17781	10.6393
A_72_P173501	2.11413	1.08006	2.11413	up	DB810800			DB810800 full-length enriched swine cDNA library, adult mesenteric lymph node Sus scrofa cDNA 3', mRNA sequence [DB810800]			Ssc.59886		117.646	207.522	6.73933	7.8194
A_72_P393083	9.08639	3.18371	9.08639	up				Rep: Cytochrome c oxidase subunit 1 - Philonthus varians, partial (6%) [TC600096]					62.8649	496.015	5.84681	9.03052
A_72_P037541	4.54714	2.18496	4.54714	up				Rep: N-acetyl-mannosamine transferase - Oceanicaulis alexandrii HTCC2633, partial (5%) [TC614570]					60.8582	232.859	5.80004	7.985
A_72_P345088	4.3491	2.12072	4.3491	up									32.8439	121.308	4.94544	7.06615
A_72_P273534	5.91475	2.56432	5.91475	up									82.5508	418.305	6.23131	8.79563
A_72_P106871	2.0488	1.03478	2.0488	up									145.406	248.258	7.0397	8.07448
A_72_P372058	6.40413	2.679	6.40413	up									78.1757	429.276	6.1532	8.83221
A_72_P052581	4.64449	2.21552	4.64449	up				Rep: Glyceraldehyde-3-phosphate dehydrogenase - Symbiobacterium thermophilum, partial (6%) [TC613232]					44.1915	173.925	5.35223	7.56775
A_72_P613447	2.15834	1.10992	2.15834	up	XR_130318		LOC100155995	Uncharacterized protein [Source:UniProtKB/TrEMBL;Acc:F1SMP6] [ENSSSCT00000005721]		XR_130318		100155995	171.514	313.827	7.28643	8.39635
A_72_P449205	2.14168	1.09874	2.14168	up	XM_001926113		RRBP1	Uncharacterized protein [Source:UniProtKB/TrEMBL;Acc:F1SBI3] [ENSSSCT00000007758]		XM_001926113	Ssc.12459	100155369	761.009	1489.99	9.50767	10.6064
A_72_P672172	6.94365	2.79569	6.94365	up	EF416570		P311	Sus scrofa P311 mRNA, complete cds. [EF416570]		XM_003123844	Ssc.55114	100037285	1824.11	11688.9	10.7639	13.5596
A_72_P205457	6.25054	2.64398	6.25054	up				Rep: Collagen alpha-3(V) chain precursor. - Danio rerio, partial (6%) [TC544198]					146.488	790.85	7.05148	9.69546
A_72_P222157	3.64861	1.86735	3.64861	up									32.6413	101.546	4.93767	6.80502
A_72_P098486	6.12686	2.61515	6.12686	up									57.4981	299.864	5.71839	8.33354
A_72_P162396	4.88156	2.28734	4.88156	up									79.4193	330.304	6.17922	8.46656
A_72_P120156	3.00439	1.58707	3.00439	up				Rep: Metallophosphoesterase precursor - Geobacter bemidjiensis Bem, partial (6%) [TC595155]					335.135	891.573	8.28004	9.86712
A_72_P293674	6.53914	2.7091	6.53914	up									1935.41	11617.7	10.8422	13.5513
A_72_P339803	3.44607	1.78495	3.44607	up				Rep: Histidine triad (HIT) protein - Azotobacter vinelandii AvOP, partial (9%) [TC530982]					176.325	525.253	7.3263	9.11125
A_72_P393388	2.41444	1.27169	2.41444	up				Rep: Neuronal pentraxin-2 precursor (NP2) (Neuronal pentraxin II) (NP-II). - Gallus gallus, partial (6%) [TC600327]					42.1985	85.8397	5.29002	6.56171
A_72_P125216	2.70657	1.43646	2.70657	up	XM_003133523			Uncharacterized protein [Source:UniProtKB/TrEMBL;Acc:F1RYL3] [ENSSSCT00000017442]		XM_003359583	Ssc.43754		164.821	380.159	7.22791	8.66437
A_72_P698822	4.07824	2.02795	4.07824	up	NM_001142840		FLVCR2	Sus scrofa feline leukemia virus subgroup C cellular receptor family, member 2 (FLVCR2), mRNA [NM_001142840]		NM_001142840	Ssc.19309	100217391	41.9815	144.713	5.28316	7.3111
A_72_P678849	5.05565	2.3379	5.05565	up	NM_001164650		ACTA2	Sus scrofa actin, alpha 2, smooth muscle, aorta (ACTA2), mRNA [NM_001164650]		NM_001164650	Ssc.53896	733615	1779.02	8330.86	10.7271	13.065
A_72_P679040	6.99461	2.80624	6.99461	up	AY609491		ATP1B1	Sus scrofa clone Clu_1336.scr.msk.p1.Contig6, mRNA sequence. [AY609491]			Ssc.246	396898	227.449	1393.23	7.69947	10.5057
A_72_P226012	3.08941	1.62733	3.08941	up	XM_001926065		LIMK2	PREDICTED: Sus scrofa LIM domain kinase 2, transcript variant 1 (LIMK2), mRNA [XM_001926065]		XM_001926065	Ssc.54350	100156359	180.959	483.04	7.36313	8.99046
A_72_P388523	3.00455	1.58715	3.00455	up	EW078896			rebs24c_k16.y1 ebs Sus scrofa cDNA 5', mRNA sequence [EW078896]			Ssc.4692		129.286	329.254	6.87518	8.46232
A_72_P102856	2.2462	1.16748	2.2462	up	DN121952			1122118 MARC 4PIG Sus scrofa cDNA 3', mRNA sequence [DN121952]			Ssc.29019		92.037	172.114	6.38523	7.55271
A_72_P058376	2.79649	1.48362	2.79649	up	AK236262			Sus scrofa mRNA, clone:OVRM10170B06, expressed in ovary. [AK236262]			Ssc.89966		52.9073	123.284	5.60272	7.08634
A_72_P411988	2.49787	1.3207	2.49787	up	AJ943975			AJ943975 CSEQRAN17 Sus scrofa cDNA clone C0007315d20 5', mRNA sequence [AJ943975]			Ssc.85960		515.805	1162.32	8.93429	10.255
A_72_P230527	8.65556	3.11363	8.65556	up				Rep: AGAP004546-PA - Anopheles gambiae str. PEST, partial (3%) [TC548105]					154.453	1153.81	7.13099	10.2446
A_72_P366018	2.09417	1.06638	2.09417	up	AY609755			Sus scrofa clone Clu_2979.scr.msk.p1.Contig1, mRNA sequence. [AY609755]		XM_003135262	Ssc.86970		1645.11	3127.74	10.6176	11.684
A_72_P210967	3.8363	1.93972	3.8363	up				Rep: Iron compound ABC transporter, permease protein - Staphylococcus epidermidis (strain ATCC 35984 / RP62A), partial (6%) [TC588793]					677.873	2355.9	9.33117	11.2709
A_72_P443099	2.52485	1.3362	2.52485	up	NM_214406		GALM	Sus scrofa galactose mutarotase (aldose 1-epimerase) (GALM), mRNA [NM_214406]		NM_214406	Ssc.9245	399536	70.7274	148.148	6.01108	7.34728
A_72_P044126	3.42823	1.77746	3.42823	up									1942.02	6076.46	10.8482	12.6257
A_72_P331993	3.15526	1.65776	3.15526	up	AJ961350			AJ961350 KN404_2 Sus scrofa cDNA clone C0007755j18 3', mRNA sequence [AJ961350]			Ssc.46447		213.524	587.528	7.61319	9.27095
A_72_P412423	4.95223	2.30808	4.95223	up									103.086	437.506	6.54932	8.8574
A_72_P278334	3.83891	1.9407	3.83891	up	NM_001190207		S100A16	Sus scrofa S100 calcium binding protein A16 (S100A16), transcript variant 1, mRNA [NM_001190207]		NM_001190207	Ssc.75439	100155146	1027.73	3597.22	9.93904	11.8797
A_72_P225067	3.56612	1.83435	3.56612	up				Rep: Heat shock protein - Frankia alni (strain ACN14a), partial (5%) [TC550395]					277.846	868.032	7.99718	9.83154
A_72_P037486	3.98161	1.99335	3.98161	up	NM_213911		PGRMC1	Sus scrofa progesterone receptor membrane component 1 (PGRMC1), mRNA [NM_213911]		NM_213911	Ssc.9819	396946	1013.58	3686.82	9.92064	11.914
A_72_P582077	4.87638	2.28581	4.87638	up	XM_001927448		FKBP7	Uncharacterized protein [Source:UniProtKB/TrEMBL;Acc:F1RZD0] [ENSSSCT00000017420]		XM_001927448	Ssc.7363	100144630	169.716	719.095	7.27098	9.55679
A_72_P008786	2.88008	1.52611	2.88008	up									288.072	729.593	8.0515	9.57761
A_72_P568969	3.70674	1.89015	3.70674	up	AY610054		PCOLCE2	Uncharacterized protein [Source:UniProtKB/TrEMBL;Acc:F1SKE7] [ENSSSCT00000012791]		XM_001928893	Ssc.8758	100156529	707.957	2391.08	9.39933	11.2895
A_72_P560949	2.64084	1.401	2.64084	up	AK231607			Uncharacterized protein [Source:UniProtKB/TrEMBL;Acc:F1SQH2] [ENSSSCT00000009234]		XM_003125163	Ssc.54090		6150.21	14933.1	12.5264	13.9274
A_72_P178121	3.31216	1.72777	3.31216	up	NM_001097509		ADSSL1	Sus scrofa adenylosuccinate synthase like 1 (ADSSL1), mRNA [NM_001097509]		NM_001097509	Ssc.24153	100048943	200.217	578.232	7.51963	9.24741
A_72_P564244	2.63887	1.39992	2.63887	up	AK230984		SEC62	Sus scrofa mRNA, clone:AMP010075C06, expressed in alveolar macrophage. [AK230984]			Ssc.41909	100125961	5533.39	13508.4	12.3851	13.785
A_72_P329998	4.45224	2.15453	4.45224	up				Rep: Glycogenin-2 (EC 2.4.1.186) (GN-2) (GN2). - Canis familiaris, partial (58%) [TC567707]					381.555	1514.89	8.47878	10.6333
A_72_P253972	5.73949	2.52092	5.73949	up									187.286	937.101	7.41701	9.93793
A_72_P240377	14.5273	3.8607	14.5273	up	GT640612			UMC-pueo5-002-g10 5' Library pueo Sus scrofa cDNA 5', mRNA sequence [GT640612]			Ssc.39708		40.3718	518.399	5.23159	9.09229
A_72_P203472	2.26389	1.1788	2.26389	up	HM045421		SOCS2	Sus scrofa suppressor of cytokine signaling 2 (SOCS2) mRNA, complete cds. [HM045421]			Ssc.94672	100037966	248.564	490.73	7.83459	9.01339
A_72_P076546	5.25769	2.39443	5.25769	up									275.151	1266	7.98214	10.3766
A_72_P098746	2.01903	1.01367	2.01903	up									130.8	220.075	6.89108	7.90475
A_72_P580912	6.19151	2.63029	6.19151	up				Rep: Cyclin-dependent kinase-like 4 (EC 2.7.11.22). - Xenopus tropicalis, partial (5%) [TC569967]					52.3065	275.294	5.58685	8.21714
A_72_P034206	2.48534	1.31344	2.48534	up				Rep: T/G mismatch-specific endonuclease - Shewanella amazonensis (strain ATCC BAA-1098 / SB2B), partial (12%) [TC523026]					214.853	464.109	7.62117	8.93462
A_72_P688749	22.5396	4.49439	22.5396	up	NM_213863		NPG4	Sus scrofa protegrin 4 (NPG4), mRNA [NM_213863]		NM_213863	Ssc.420	396871	230.772	4568.64	7.72282	12.2172
A_72_P698104	2.67285	1.41838	2.67285	up	XM_003121794		FERMT2	Uncharacterized protein [Source:UniProtKB/TrEMBL;Acc:F1SFE3] [ENSSSCT00000005557]		XM_003121802	Ssc.10132	100517989	437.028	1042.92	8.67977	10.0982
A_72_P208862	3.78122	1.91885	3.78122	up	XM_001924561			PREDICTED: Sus scrofa hypothetical protein LOC100153326 (LOC100153326), partial mRNA [XM_001924561]			Ssc.23179		229.362	757.979	7.7126	9.63145
A_72_P049276	2.98281	1.57667	2.98281	up	CO991132			UMC-pd3ov3-012-d09 Oviduct gilt D3 of estrous cycle pd3ov Sus scrofa cDNA 3', mRNA sequence [CO991132]		XR_130536	Ssc.44397		355.1	940.839	8.36748	9.94415
A_72_P444848	4.84156	2.27547	4.84156	up	XM_003357543		PRDX6	peroxiredoxin-6 [Source:RefSeq peptide;Acc:NP_999573] [ENSSSCT00000016874]		XM_003357543		399538	379.907	1636.38	8.47045	10.7459
A_72_P089761	2.8824	1.52727	2.8824	up	AJ958976			AJ958976 KN404_2 Sus scrofa cDNA clone C0007756i08 3', mRNA sequence [AJ958976]			Ssc.13786		46.7652	112.834	5.43308	6.96035
A_72_P330658	2.0772	1.05464	2.0772	up	XM_001925576			PREDICTED: Sus scrofa collagen alpha-1(XV) chain-like (LOC100155881), mRNA [XM_001925576]		XM_003122037	Ssc.19883		59.9962	103.653	5.77976	6.8344
A_72_P384538	3.00671	1.58818	3.00671	up				Rep: Growth-arrest-specific protein 6 precursor (GAS-6) (AXL receptor tyrosine kinase ligand). - Canis familiaris, partial (91%) [TC537424]	GO:0030971|GO:0007165|GO:0048771|GO:0008283|GO:0031100|GO:0019904|GO:0005102|GO:0051290|GO:0005576|GO:0042246|GO:0008083|GO:0005615				546.731	1490.85	9.01963	10.6078
A_72_P601633	3.52401	1.81722	3.52401	up	NM_213911		PGRMC1	Sus scrofa progesterone receptor membrane component 1 (PGRMC1), mRNA [NM_213911]		NM_213911	Ssc.9819	396946	6324.99	20219.4	12.5654	14.3826
A_72_P410243	2.37366	1.24712	2.37366	up				Rep: AGAP002715-PA - Anopheles gambiae str. PEST, partial (23%) [TC573863]					273.41	566.259	7.97297	9.22009
A_72_P369043	6.03947	2.59442	6.03947	up				Rep: AGAP001055-PA - Anopheles gambiae str. PEST, partial (6%) [TC541876]					1490.18	8387.81	10.4788	13.0732
A_72_P278429	2.19822	1.13634	2.19822	up	NM_001123130		ID4	Sus scrofa inhibitor of DNA binding 4, dominant negative helix-loop-helix protein (ID4), mRNA [NM_001123130]		NM_001123130	Ssc.94288	100144508	188.806	352.82	7.42719	8.56353
A_72_P352183	4.53302	2.18047	4.53302	up	BX914447			BX914447 Sus Scrofa library (scan) Sus scrofa cDNA clone scan0001.c.20 5prim, mRNA sequence [BX914447]			Ssc.5394		853.906	3522.39	9.66863	11.8491
A_72_P444471	3.77241	1.91549	3.77241	up	AK233460		ME1	Uncharacterized protein [Source:UniProtKB/TrEMBL;Acc:F1RQM4] [ENSSSCT00000004920]		XM_001924333	Ssc.16336	397538	66.2083	209.604	5.91898	7.83446
A_72_P633195	2.77938	1.47476	2.77938	up	XM_001925576			Uncharacterized protein [Source:UniProtKB/TrEMBL;Acc:F1SSE7] [ENSSSCT00000005921]		XM_003122037	Ssc.19883		362.007	894.521	8.39766	9.87242
A_72_P372568	3.05947	1.61328	3.05947	up	XM_003121250		LOC100522962	PREDICTED: Sus scrofa discoidin, CUB and LCCL domain-containing protein 1-like (LOC100522962), mRNA [XM_003121250]		XM_003121250	Ssc.22012	100522962	1205.01	3325.03	10.1577	11.771
A_72_P362108	9.04694	3.17743	9.04694	up									40.2457	316.072	5.22677	8.4042
A_72_P585081	2.78376	1.47703	2.78376	up	NM_214300		MGST1	Sus scrofa microsomal glutathione S-transferase 1 (MGST1), mRNA [NM_214300]		NM_214300	Ssc.51886	397567	1247.74	3134.89	10.2103	11.6873
A_72_P120451	2.22408	1.15321	2.22408	up	GT640579			UMC-pueo5-002-d10 5' Library pueo Sus scrofa cDNA 5', mRNA sequence [GT640579]			Ssc.39730		77.3948	142.538	6.1384	7.29161
A_72_P400768	2.49128	1.31689	2.49128	up				Rep: Predicted protein - Chlamydomonas reinhardtii, partial (4%) [TC602669]					185.262	395.805	7.40098	8.71787
A_72_P109131	2.16603	1.11506	2.16603	up									75.5241	135.816	6.10689	7.22195
A_72_P268239	2.22084	1.1511	2.22084	up									410.364	809.171	8.5783	9.72941
A_72_P410958	2.09183	1.06477	2.09183	up	AK233898			Sus scrofa mRNA, clone:MLN010063C05, expressed in mesenteric lymph node. [AK233898]			Ssc.47618		127.471	222.195	6.85501	7.91978
A_72_P381628	2.16881	1.1169	2.16881	up				Rep: NCS1 family transporter: cytosine/purines/uracil/thiamine/allantoin - Ostreococcus lucimarinus (strain CCE9901), partial (4%) [TC586403]					335.889	644.75	8.28369	9.40059
A_72_P584816	6.04167	2.59495	6.04167	up	EU669075		KLF4	Sus scrofa Kruppel-like factor 4 isoform b (KLF4) mRNA, complete cds. [EU669075]			Ssc.9984	595111	997.571	5547.83	9.89718	12.4921
A_72_P020286	2.0652	1.04628	2.0652	up									197.998	349.6	7.50162	8.54791
A_72_P038556	2.59658	1.37661	2.59658	up	XM_001927053			Uncharacterized protein [Source:UniProtKB/TrEMBL;Acc:F1RZU8] [ENSSSCT00000001671]		XM_003128338	Ssc.21895		205.758	464.411	7.55896	8.93557
A_72_P040841	2.84751	1.5097	2.84751	up	AJ649828			AJ649828 CSEQRAN19 Sus scrofa cDNA clone C0003273_J18, mRNA sequence [AJ649828]			Ssc.85629		136.321	328.261	6.94861	8.45831
A_72_P363908	2.63037	1.39527	2.63037	up				Rep: Predicted protein - Monosiga brevicollis MX1, partial (10%) [TC545665]					484.59	1141.7	8.83456	10.2298
A_72_P108361	3.35768	1.74747	3.35768	up	AK235514			Sus scrofa mRNA, clone:OVRM10089D01, expressed in ovary. [AK235514]			Ssc.94710		213.081	624.836	7.60963	9.3571
A_72_P077766	5.99293	2.58326	5.99293	up	NM_001005152		FGL2	Sus scrofa fibrinogen-like 2 (FGL2), mRNA [NM_001005152]		NM_001005152	Ssc.22050	448808	1818.75	10098.8	10.7594	13.3427
A_72_P337393	8.56693	3.09878	8.56693	up									68.9446	511.654	5.974	9.07278
A_72_P744498	3.31065	1.72711	3.31065	up	NM_001001266		MT1A	Sus scrofa metallothionein 1A (MT1A), mRNA [NM_001001266]		NM_001001266	Ssc.9079	397417	144.077	406.006	7.02627	8.75338
A_72_P120011	3.16815	1.66364	3.16815	up				Rep: Cytochrome c oxidase assembly protein COX11, mitochondrial precursor - Bos taurus (Bovine), partial (29%) [TC601929]					179.611	491.528	7.35187	9.01551
A_72_P152816	5.23841	2.38913	5.23841	up	AK236037		CYB561	cytochrome b561 [Source:RefSeq peptide;Acc:NP_001090991] [ENSSSCT00000018831]			Ssc.5698	100048996	266.367	1217.47	7.93597	10.3251
A_72_P280579	2.42482	1.27788	2.42482	up									567.961	1245.95	9.07648	10.3544
A_72_P311328	7.13751	2.83542	7.13751	up	XM_003133380		LOC100511962	PREDICTED: Sus scrofa pro-neuregulin-1, membrane-bound isoform-like (LOC100511962), mRNA [XM_003133380]		XM_003359491	Ssc.37418	100511962	89.0981	547.478	6.3373	9.17272
A_72_P033106	2.94897	1.56021	2.94897	up				Rep: Predicted protein - Pichia stipitis (Yeast), partial (8%) [TC532583]					156.97	394.977	7.15459	8.7148
A_72_P251602	3.34397	1.74156	3.34397	up				Rep: Full-length cDNA 5-PRIME end of clone CS0DI052YD12 of Placenta of Homo sapiens - Homo sapiens (Human), partial (11%) [TC602526]					45.7527	128.52	5.40337	7.14493
A_72_P644456	7.02353	2.8122	7.02353	up	NM_214006		CD9	Sus scrofa CD9 molecule (CD9), mRNA [NM_214006]		NM_214006	Ssc.40667	397067	328.395	2029.47	8.24978	11.062
A_72_P201327	4.51339	2.17421	4.51339	up	AK236703		MAPK13	Uncharacterized protein [Source:UniProtKB/TrEMBL;Acc:F1RYA0] [ENSSSCT00000001735]		XM_001929513	Ssc.31963	100155841	737.206	3023.66	9.45979	11.634
A_72_P162066	2.43457	1.28367	2.43457	up	XM_003130690		TOPORS	PREDICTED: Sus scrofa topoisomerase I binding, arginine [XM_003130690]		XM_003130690	Ssc.43548	100513812	279.822	595.777	8.00772	9.29139
A_72_P409293	2.29004	1.19537	2.29004	up				Rep: ABC-2 type transporter - Bacillus coagulans 36D1, partial (5%) [TC520236]					40.0447	77.4952	5.21896	6.41433
A_72_P359438	3.43172	1.77893	3.43172	up				Rep: BcrR - Enterococcus faecalis (Streptococcus faecalis), partial (8%) [TC548765]					51.4517	147.765	5.56461	7.34354
A_72_P566609	4.23723	2.08312	4.23723	up	AK346451			Sus scrofa mRNA, clone:LVRM10184H12, expressed in liver. [AK346451]			Ssc.16442		1300.19	5046.46	10.2718	12.355
A_72_P007286	2.12961	1.09059	2.12961	up									385.259	731.322	8.49068	9.58126
A_72_P350278	9.729	3.28229	9.729	up									72.4186	612.212	6.0493	9.33159
A_72_P560205	2.41666	1.27301	2.41666	up	AK351603			Sus scrofa mRNA, clone:THY010044H11, expressed in thymus. [AK351603]			Ssc.33496		254.495	536.822	7.8685	9.14151
A_72_P425174	2.53572	1.34239	2.53572	up	AK230984		SEC62	Sus scrofa mRNA, clone:AMP010075C06, expressed in alveolar macrophage. [AK230984]			Ssc.41909	100125961	3616.38	8534.49	11.7491	13.0915
A_72_P497739	2.39669	1.26104	2.39669	up	AY609888		NSDHL	Sus scrofa clone Clu_38090.scr.msk.p1.Contig1, mRNA sequence. [AY609888]			Ssc.3253	100157894	234.633	489.724	7.7494	9.01045
A_72_P443009	2.27825	1.18793	2.27825	up	NM_001161434		LOC780407	Sus scrofa chemokine ligand 24-like protein (LOC780407), mRNA [NM_001161434]		NM_001161434	Ssc.53847	780407	66.5406	125.506	5.92477	7.1127
A_72_P155781	2.00421	1.00303	2.00421	up				Rep: Chimerin (Chimaerin) 1 - Mus musculus (Mouse), partial (14%) [TC625234]					143.504	239.412	7.02212	8.02516
A_72_P162596	2.12395	1.08675	2.12395	up	AK238148		UPK1B	uroplakin-1b [Source:RefSeq peptide;Acc:NP_001116684] [ENSSSCT00000013027]			Ssc.38634	100144488	298.664	553.685	8.10102	9.18777
A_72_P528180	2.10276	1.07228	2.10276	up	NM_001001635		LOC414417	Sus scrofa translation factor sui1-like protein (LOC414417), mRNA [NM_001001635]		NM_001001635	Ssc.11064	414417	1568.79	3009.06	10.5541	11.6264
A_72_P766152	2.9414	1.5565	2.9414	up	NM_001044552		LOC733603	Sus scrofa serum amyloid A2 (LOC733603), mRNA [NM_001044552]		NM_001044552	Ssc.57969	733603	89.9284	220.594	6.35147	7.90797
A_72_P176181	3.65285	1.86902	3.65285	up	AY609732			serine/threonine-protein phosphatase 2A catalytic subunit alpha isoform [Source:RefSeq peptide;Acc:NP_999531] [ENSSSCT00000017250]		XM_003133382	Ssc.236		5476.93	18239.7	12.3656	14.2346
A_72_P372018	3.31693	1.72985	3.31693	up									252.318	733.853	7.85619	9.58604
A_72_P505127	3.24022	1.69609	3.24022	up	XM_003135036		CASK	PREDICTED: Sus scrofa calcium [XM_003135036]		XM_003135036	Ssc.22137	100152881	333.899	958.14	8.27434	9.97044
A_72_P077356	13.7049	3.77662	13.7049	up	NM_214208		FXYD3	Sus scrofa FXYD domain containing ion transport regulator 3 (FXYD3), mRNA [NM_214208]		NM_214208	Ssc.569	397413	82.6456	985.122	6.23304	10.0097
A_72_P185261	3.12485	1.64379	3.12485	up	NM_001105305		SEC62	Sus scrofa SEC62 homolog (S. cerevisiae) (SEC62), mRNA [NM_001105305]		NM_001105305	Ssc.41909	100125961	282.6	773.808	8.02182	9.66561
A_72_P687118	2.83539	1.50354	2.83539	up	NM_214204		PKIA	Sus scrofa protein kinase (cAMP-dependent, catalytic) inhibitor alpha (PKIA), mRNA [NM_214204]		NM_214204	Ssc.526	397408	152.339	366.09	7.11123	8.61477
A_72_P441694	3.07789	1.62194	3.07789	up	NM_213925		CD97	Sus scrofa CD97 molecule (CD97), mRNA [NM_213925]		NM_213925	Ssc.3348	396964	3573.65	10199.1	11.7329	13.3548
A_72_P419204	3.41639	1.77247	3.41639	up	XM_003121776		FBXO33	PREDICTED: Sus scrofa F-box protein 33 (FBXO33), partial mRNA [XM_003121776]		XM_001926592	Ssc.13709	100525499	659.008	2032.53	9.29139	11.0639
A_72_P650581	5.12295	2.35697	5.12295	up	NM_001206347		POSTN	Sus scrofa periostin, osteoblast specific factor (POSTN), transcript variant 1, mRNA [NM_001206347]		NM_001206347	Ssc.7266	100152401	2058.89	9790.93	10.9357	13.2927
A_72_P232357	4.96219	2.31098	4.96219	up	NM_214204		PKIA	Sus scrofa protein kinase (cAMP-dependent, catalytic) inhibitor alpha (PKIA), mRNA [NM_214204]		NM_214204	Ssc.526	397408	216.793	941.321	7.634	9.94497
A_72_P295829	11.4489	3.51714	11.4489	up				Rep: Maf-like protein XOO0876 - Xanthomonas oryzae pv. oryzae, partial (8%) [TC584813]					432.374	4448.03	8.66133	12.1785
A_72_P614721	17.3056	4.11316	17.3056	up	AK344212		SDR16C5	epidermal retinol dehydrogenase 2 [Source:RefSeq peptide;Acc:NP_001182297] [ENSSSCT00000006844]			Ssc.48111	100157319	38.3607	586.817	5.15548	9.26864
A_72_P276004	16.0369	4.00332	16.0369	up	XM_003359171		LOC100625804	PREDICTED: Sus scrofa sushi domain-containing protein 2-like (LOC100625804), mRNA [XM_003359171]		XM_003359171		100625804	59.7188	835.777	5.77299	9.77631
A_72_P207257	6.21907	2.6367	6.21907	up									326.778	1791.27	8.24297	10.8797
A_72_P381543	2.13131	1.09174	2.13131	up				Rep: Inositol hexakisphosphate and diphosphoinositol-pentakisphosphate kinase 1 - Bos taurus (Bovine), partial (7%) [TC606522]					57.7353	102.33	5.72494	6.81668
A_72_P015096	26.2686	4.71527	26.2686	up	AK232875		CIDEC	cell death activator CIDE-3 [Source:RefSeq peptide;Acc:NP_001106159] [ENSSSCT00000012647]			Ssc.21815	100127161	84.1278	1910.13	6.25572	10.971
A_72_P635130	2.5943	1.37534	2.5943	up	NM_001044611		ALDH2	Sus scrofa aldehyde dehydrogenase 2 family (mitochondrial) (ALDH2), nuclear gene encoding mitochondrial protein, mRNA [NM_001044611]		NM_001044611	Ssc.11147	733685	9666.62	22969.9	13.1987	14.574
A_72_P208912	2.90358	1.53783	2.90358	up	DN114141			1113483 MARC 4PIG Sus scrofa cDNA 3', mRNA sequence [DN114141]			Ssc.23234		471.152	1224.72	8.7935	10.3313
A_72_P125776	2.62477	1.39219	2.62477	up	BX916144			BX916144 Sus Scrofa library (scan) Sus scrofa cDNA clone scan0029.k.22 5prim, mRNA sequence [BX916144]			Ssc.43907		244.228	558.858	7.80967	9.20186
A_72_P196572	3.08961	1.62743	3.08961	up				Rep: Pyridoxamine 5'-phosphate oxidase-related, FMN-binding - Burkholderia phymatum STM815, partial (11%) [TC526832]					99.642	257.591	6.50093	8.12836
A_72_P261897	2.38074	1.25141	2.38074	up				Rep: HCLS1-binding protein 3 - Homo sapiens (Human), partial (35%) [TC577479]					72.9134	144.681	6.059	7.31041
A_72_P162026	3.03638	1.60235	3.03638	up									116.842	299.418	6.72947	8.33182
A_72_P657000	49.0981	5.61759	49.0981	up	NM_214000		HP	Sus scrofa haptoglobin (HP), mRNA [NM_214000]		NM_214000	Ssc.37	397061	82.2149	3506.66	6.22647	11.8441
A_72_P411423	17.9318	4.16445	17.9318	up				Rep: A142L protein - Paramecium bursaria Chlorella virus 1 (PBCV-1), partial (16%) [TC542133]					78.0938	1209.6	6.15156	10.316
A_72_P380418	3.55516	1.82992	3.55516	up	AK347909			Sus scrofa mRNA, clone:OVRM10016D02, expressed in ovary. [AK347909]		XM_001927835	Ssc.25072		144.945	439.916	7.03518	8.86509
A_72_P511466	3.11029	1.63705	3.11029	up	AK344732			Sus scrofa mRNA, clone:HTMT10019G04, expressed in hypothalamus. [AK344732]		XM_003359583	Ssc.43754		2177.36	6201.03	11.0161	12.6531
A_72_P371808	2.23554	1.16062	2.23554	up									188.785	358.941	7.42698	8.5876
A_72_P224512	2.39539	1.26026	2.39539	up				Rep: Bromodomain testis-specific protein - Macaca fascicularis (Crab eating macaque) (Cynomolgus monkey), partial (24%) [TC594038]					529.129	1145.36	8.97428	10.2345
A_72_P664626	2.7094	1.43797	2.7094	up	XM_001928511		GPR116	Uncharacterized protein [Source:UniProtKB/TrEMBL;Acc:F1RQ17] [ENSSSCT00000001929]		XM_001928511	Ssc.66685	100152930	58.9677	132.89	5.75441	7.19239
A_72_P123806	107.806	6.75229	107.806	up	EW247098			rhyp07c_e14.y1 hyp Sus scrofa cDNA 5', mRNA sequence [EW247098]			Ssc.95273		42.6613	4066.63	5.30402	12.0563
A_72_P223592	11.9533	3.57934	11.9533	up	NM_214450		PR39	Sus scrofa peptide antibiotic PR39 (PR39), mRNA [NM_214450]		NM_214450	Ssc.420	407610	50.9753	533.561	5.55314	9.13248
A_72_P328468	2.19458	1.13395	2.19458	up				Rep: OTTHUMP00000015981. - Bos Taurus, partial (31%) [TC590639]					161.733	299.894	7.19974	8.33368
A_72_P645127	2.90064	1.53637	2.90064	up	AY609884		TRA2A	Sus scrofa clone Clu_3792.scr.msk.p1.Contig2, mRNA sequence. [AY609884]			Ssc.14084	768110	431.546	1112.11	8.65919	10.1956
A_72_P282404	3.59749	1.84699	3.59749	up	AJ648501			AJ648501 CSEQRAN19 Sus scrofa cDNA clone C0003264_N07, mRNA sequence [AJ648501]			Ssc.85564		132.411	406.621	6.90895	8.75594
A_72_P164146	2.90014	1.53612	2.90014	up	BF703408			MI-P-O3-aav-g-09-1-UM.s1 MI-P-O3 Sus scrofa cDNA clone MI-P-O3-aav-g-09-1-UM 3', mRNA sequence [BF703408]			Ssc.50718		110.749	269.034	6.65096	8.18708
A_72_P598288	17.8894	4.16104	17.8894	up	NM_214375		FHL1C	Sus scrofa four and a half LIM domains 1 protein, isoform C (FHL1C), mRNA [NM_214375]		NM_214375	Ssc.14463	397667	277.083	4363.71	7.99265	12.1537
A_72_P401518	3.91214	1.96796	3.91214	up									48.4733	159.846	5.48369	7.45165
A_72_P362963	3.3367	1.73842	3.3367	up									156.894	449.241	7.15357	8.89199
A_72_P369878	19.3142	4.27159	19.3142	up				Rep: Protein Q300 - Mus musculus (Mouse), partial (17%) [TC577255]					33.1338	569.114	4.95607	9.22766
A_72_P189126	16.4153	4.03697	16.4153	up	XM_001926443		COL8A1	PREDICTED: Sus scrofa collagen, type VIII, alpha 1 (COL8A1), mRNA [XM_001926443]		XM_001926443	Ssc.16132	397430	65.3139	937.402	5.90183	9.9388
A_72_P172566	3.23086	1.69192	3.23086	up	AK351744			Sus scrofa mRNA, clone:THY010072F12, expressed in thymus. [AK351744]					410.668	1175.15	8.57941	10.2713
A_72_P572635	6.08553	2.60538	6.08553	up	NM_213892		CTSL1	Sus scrofa cathepsin L1 (CTSL1), mRNA [NM_213892]		NM_213892	Ssc.54036	396926	2069.82	11615.8	10.9456	13.551
A_72_P205397	3.19114	1.67407	3.19114	up	AK233731			Sus scrofa mRNA, clone:MLN010006G08, expressed in mesenteric lymph node. [AK233731]			Ssc.1592		1805.5	5281.47	10.7474	12.4214
A_72_P047996	3.22512	1.68935	3.22512	up									9118.01	26908.7	13.1205	14.8098
A_72_P403933	2.27837	1.188	2.27837	up				Rep: Protein FAM110B. - Canis familiaris, partial (35%) [TC528921]					417.163	845.683	8.60461	9.79261
A_72_P253622	17.2838	4.11135	17.2838	up	AK238382		EFHC1	Uncharacterized protein [Source:UniProtKB/TrEMBL;Acc:F1S7E5] [ENSSSCT00000002907]		XM_003356824	Ssc.44181	100152550	213.472	3215.44	7.61284	11.7242
A_72_P729368	2.27446	1.18552	2.27446	up	NM_214116		MGP	Sus scrofa matrix Gla protein (MGP), mRNA [NM_214116]		NM_214116	Ssc.373	397206	27224.8	53590.2	14.6408	15.8263
A_72_P733328	2.52173	1.33441	2.52173	up	NM_214023		SPP1	Sus scrofa secreted phosphoprotein 1 (SPP1), mRNA [NM_214023]		NM_214023	Ssc.23321	397087	115.49	243.678	6.7128	8.04721
A_72_P095651	2.65022	1.40611	2.65022	up									257.011	594.752	7.88268	9.2888
A_72_P356103	2.12057	1.08445	2.12057	up									239.496	439.822	7.78017	8.86462
A_72_P146636	3.64001	1.86394	3.64001	up	NM_213879		GATA2	Sus scrofa GATA binding protein 2 (GATA2), mRNA [NM_213879]		NM_213879	Ssc.4743	396912	108.693	335.618	6.62505	8.489
A_72_P213312	3.07244	1.61938	3.07244	up				Rep: Endonuclease reverse transcriptase - Bos taurus (Bovine), partial (11%) [TC534415]					112.703	291.871	6.67717	8.29655
A_72_P382083	2.62308	1.39126	2.62308	up				Rep: Chromosome undetermined SCAF8089, whole genome shotgun sequence - Tetraodon nigroviridis (Green puffer), partial (7%) [TC586721]					60.3306	131.723	5.78776	7.17903
A_72_P637291	3.42294	1.77524	3.42294	up	XM_001924890			PREDICTED: Sus scrofa MAGE-like 2 (MAGEL2), mRNA [XM_001924890]		XM_001924890	Ssc.62991		36.0825	104.665	5.07423	6.84946
A_72_P140081	2.81772	1.49453	2.81772	up	BG835225			354291 MARC 1PIG Sus scrofa cDNA 5', mRNA sequence [BG835225]			Ssc.28655		31.987	76.9178	4.90815	6.40268
A_72_P634991	3.21479	1.68473	3.21479	up	NM_001044614		TXNIP	Sus scrofa thioredoxin interacting protein (TXNIP), mRNA [NM_001044614]		NM_001044614	Ssc.16648	733688	5320.02	15946.3	12.3251	14.0098
A_72_P199982	2.34792	1.23138	2.34792	up									156.056	309.89	7.14666	8.37804
A_72_P150391	2.65004	1.40601	2.65004	up	BX922846			BX922846 Sus Scrofa library (scan) Sus scrofa cDNA clone scan0021.j.10 5prim, mRNA sequence [BX922846]			Ssc.55448		6500.16	15951.7	12.6065	14.0125
A_72_P047136	4.34248	2.11852	4.34248	up	AJ957626			AJ957626 KN404_2 Sus scrofa cDNA clone C0007755n05 3', mRNA sequence [AJ957626]			Ssc.46237		115.51	429.033	6.71324	8.83176
A_72_P577123	2.29927	1.20118	2.29927	up	XM_001927813		LOC100152438	PREDICTED: Sus scrofa pre-B-cell leukemia transcription factor 3-like (LOC100152438), mRNA [XM_001927813]		XM_001927813	Ssc.22527	100152438	488.64	1010.94	8.84714	10.0483
A_72_P010426	2.58692	1.37124	2.58692	up	AK351969			Sus scrofa mRNA, clone:THY010117H08, expressed in thymus. [AK351969]		XM_003358216	Ssc.4788		225.225	505.424	7.6855	9.05673
A_72_P402018	7.86835	2.97606	7.86835	up	EW493364			rpgl20_d15.y1 pgl Sus scrofa cDNA 5', mRNA sequence [EW493364]			Ssc.86344		47.1377	319.831	5.44501	8.42107
A_72_P344858	2.22447	1.15346	2.22447	up	CJ013650			CJ013650 full-length enriched swine cDNA library, adult mesenteric lymph node Sus scrofa cDNA clone MLN01B060076 5', mRNA sequence [CJ013650]			Ssc.39511		107.733	199.546	6.61252	7.76598
A_72_P665743	2.1876	1.12935	2.1876	up	NM_214408		PRDX6	Sus scrofa peroxiredoxin 6 (PRDX6), mRNA [NM_214408]		NM_214408	Ssc.2979	399538	521.053	1029.01	8.95018	10.0795
A_72_P474198	2.29649	1.19943	2.29649	up	AK232003		LOC100153946	Uncharacterized protein [Source:UniProtKB/TrEMBL;Acc:F1RSE5] [ENSSSCT00000006875]		XM_001925928	Ssc.10025	100153946	397.91	813.893	8.53955	9.73898
A_72_P217527	3.74799	1.90612	3.74799	up									60.1268	188.588	5.78298	7.6891
A_72_P316853	4.50791	2.17246	4.50791	up									40.385	154.577	5.23185	7.40431
A_72_P172476	2.74995	1.4594	2.74995	up									90.9979	208.776	6.3686	7.82801
A_72_P400303	5.68111	2.50617	5.68111	up									1253.93	6518.58	10.2188	12.725
A_72_P193437	5.4754	2.45296	5.4754	up									429.745	2092.1	8.65208	11.105
A_72_P093711	3.58481	1.8419	3.58481	up	AJ961806			AJ961806 KN404_2 Sus scrofa cDNA clone C0007753b05 5', mRNA sequence [AJ961806]			Ssc.35675		34.7534	105.447	5.01838	6.86028
A_72_P318078	2.75305	1.46103	2.75305	up	AK352312			Sus scrofa mRNA, clone:UTR010048B05, expressed in uterus. [AK352312]			Ssc.89724		137.919	320.937	6.96537	8.4264
A_72_P195007	3.66176	1.87254	3.66176	up				Rep: Gag polyprotein (Core polyprotein) [Contains: Matrix protein p15 (MA); RNA-binding phosphoprotein p12; Capsid protein p30 (CA); Nucleocapsid protein p10 (NC)] - Feline sarcoma virus (strain McDonough), partial (3%) [TC612862]					566.921	1879.47	9.07327	10.9458
A_72_P240122	2.38481	1.25387	2.38481	up				Rep: Matrix metallopeptidase 2 - Bos taurus (Bovine), partial (3%) [TC568311]					81.4655	161.791	6.2144	7.46827
A_72_P314638	2.32753	1.2188	2.32753	up									49.6458	96.832	5.51669	6.73549
A_72_P399578	3.10399	1.63412	3.10399	up	EB419910			PADT0811023_C12R porcine adipose tissue cDNA library (PADT) Sus scrofa cDNA 3', mRNA sequence [EB419910]			Ssc.32443		33.7756	88.9232	4.97973	6.61385
A_72_P548861	4.23058	2.08086	4.23058	up	EV920592		LMNA	prelamin-A/C [Source:RefSeq peptide;Acc:NP_001104727] [ENSSSCT00000007115]			Ssc.90371	100126859	97.4123	349.923	6.46845	8.54931
A_72_P146581	2.69033	1.42778	2.69033	up	NM_214068		FUT1	Sus scrofa fucosyltransferase 1 (galactoside 2-alpha-L-fucosyltransferase, H blood group) (FUT1), mRNA [NM_214068]		NM_214068	Ssc.242	397138	465.262	1117.75	8.77425	10.202
A_72_P760975	2.036	1.02573	2.036	up	NM_001044552		LOC733603	Sus scrofa serum amyloid A2 (LOC733603), mRNA [NM_001044552]		NM_001044552	Ssc.57969	733603	69.7149	117.18	5.98937	7.0151
A_72_P402498	2.48292	1.31204	2.48292	up									276.384	599.491	7.98947	9.3015
A_72_P311533	3.57024	1.83602	3.57024	up				Rep: SED1-1 - Saccharomyces bayanus (Yeast) (Saccharomyces uvarum), partial (5%) [TC531798]					1789.16	5828.31	10.7356	12.5716
A_72_P412128	2.37336	1.24693	2.37336	up	AJ947330			AJ947330 KN404_1 Sus scrofa cDNA clone C0007746n05 3', mRNA sequence [AJ947330]			Ssc.37073		51.9074	102.806	5.57652	6.82345
A_72_P226622	2.79999	1.48542	2.79999	up									37.8903	89.6477	5.13973	6.62516
A_72_P056571	2.32091	1.21469	2.32091	up	XM_001929587		NPR1	Uncharacterized protein [Source:UniProtKB/TrEMBL;Acc:F1SFW3] [ENSSSCT00000007200]		XM_001929587	Ssc.24926	100153508	113.921	220.315	6.6916	7.9063
A_72_P146281	3.45661	1.78936	3.45661	up	CK452750			908408 MARC 4PIG Sus scrofa cDNA 5', mRNA sequence [CK452750]			Ssc.33460		408.701	1250.19	8.57165	10.361
A_72_P393078	2.21075	1.14454	2.21075	up	NM_001044622		CD36	Sus scrofa CD36 molecule (thrombospondin receptor) (CD36), mRNA [NM_001044622]		NM_001044622	Ssc.55302	733702	115.722	213.443	6.7164	7.86094
A_72_P288724	2.86012	1.51608	2.86012	up									81.7043	195.03	6.21833	7.7344
A_72_P089011	2.53008	1.33918	2.53008	up									302.445	672.562	8.12024	9.45942
A_72_P313268	3.73913	1.9027	3.73913	up				Rep: Enoyl-CoA hydratase - Nitrobacter hamburgensis (strain X14 / DSM 10229), partial (5%) [TC542672]					828.839	2815.13	9.63005	11.5327
A_72_P196797	15.8606	3.98737	15.8606	up				Rep: Rhomboid family protein precursor - Bacillus cereus subsp. cytotoxis (strain NVH 391-98), partial (7%) [TC526936]					41.2165	578.374	5.26038	9.24775
A_72_P389168	3.21621	1.68536	3.21621	up				Rep: DNA primase - Bacteriophage P4, partial (6%) [TC618267]					121.028	330.028	6.78	8.46536
A_72_P443162	2.91616	1.54407	2.91616	up	XM_003135362		SMARCA1	Uncharacterized protein [Source:UniProtKB/TrEMBL;Acc:F1RTI9] [ENSSSCT00000013830]		XM_003360443	Ssc.12091	100188905	541.438	1438.37	9.00646	10.5505
A_72_P288404	5.01525	2.32632	5.01525	up									60.6864	256.468	5.79613	8.12245
A_72_P754173	3.56954	1.83574	3.56954	up	NM_214372		APP	Sus scrofa amyloid beta (A4) precursor protein (APP), mRNA [NM_214372]		NM_214372	Ssc.14258	397663	3524.16	11570.1	11.7113	13.547
A_72_P420589	3.84401	1.94261	3.84401	up									142.521	471.708	7.01272	8.95533
A_72_P139606	2.31174	1.20898	2.31174	up									80.9112	155.435	6.20361	7.41259
A_72_P412853	2.17761	1.12275	2.17761	up									587.509	1156.53	9.12486	10.2476
A_72_P180746	2.53613	1.34263	2.53613	up				Rep: Toll-like receptor 4 - Sus scrofa (Pig), complete [TC518112]	GO:0005515|GO:0030054|GO:0015075|GO:0008016|GO:0046330|GO:0007249|GO:0050731|GO:0010232|GO:0051259|GO:0005764|GO:0005615|GO:0007507|GO:0006936|GO:0051924|GO:0032496|GO:0006810|GO:0043123|GO:0006979|GO:0042742|GO:0046696|GO:0009986|GO:0019904|GO:0030165|GO:0002224|GO:0045844|GO:0045084|GO:0042116|GO:0005887|GO:0052033|GO:0045087|GO:0043388|GO:0005921|GO:0045121|GO:0005922|GO:0002070|GO:0016046|GO:…				661.638	1520.2	9.29692	10.6395
A_72_P644680	5.43737	2.44291	5.43737	up	XM_003125935		LOC100513149	Uncharacterized protein [Source:UniProtKB/TrEMBL;Acc:F1S4C5] [ENSSSCT00000007599]		XM_003125935	Ssc.24840	100513149	39.9525	184.795	5.21579	7.6587
A_72_P214107	2.05641	1.04013	2.05641	up				Rep: Chromosome undetermined scaffold_239, whole genome shotgun sequence - Vitis vinifera (Grape), partial (16%) [TC557420]					209.794	369.729	7.58633	8.62645
A_72_P444563	2.98916	1.57974	2.98916	up				prostaglandin reductase 1 [Source:RefSeq peptide;Acc:NP_999550] [ENSSSCT00000006007]					316.039	831.43	8.18796	9.7677
A_72_P069486	2.82129	1.49635	2.82129	up									152.165	363.552	7.10898	8.60533
A_72_P207302	16.3704	4.03302	16.3704	up	NM_001143723		PPAP2C	Sus scrofa phosphatidic acid phosphatase type 2C (PPAP2C), mRNA [NM_001143723]		NM_001143723	Ssc.4862	100233200	338.913	4972.47	8.29778	12.3308
A_72_P035856	2.36396	1.2412	2.36396	up	NM_214390		IL15	Sus scrofa interleukin 15 (IL15), mRNA [NM_214390]		NM_214390	Ssc.8833	397683	117.79	232.356	6.74093	7.98214
A_72_P505032	4.51289	2.17405	4.51289	up	XM_001928981		CLIP1	PREDICTED: Sus scrofa CAP-GLY domain containing linker protein 1 (CLIP1), mRNA [XM_001928981]			Ssc.21890	100153677	170.445	668.691	7.27787	9.45192
A_72_P119166	2.15784	1.10959	2.15784	up				Rep: LOC538226 protein - Bos taurus (Bovine), partial (17%) [TC552609]					204.72	379.151	7.5521	8.66169
A_72_P015706	2.10988	1.07716	2.10988	up				Rep: Phospholipase C, epsilon 1 - Homo sapiens (Human), partial (3%) [TC610391]					46.929	83.1829	5.43859	6.51575
A_72_P190751	2.25305	1.17188	2.25305	up	DN112475		LOC100157232	Uncharacterized protein [Source:UniProtKB/TrEMBL;Acc:F1SGF9] [ENSSSCT00000012569]			Ssc.41374	100157232	68.6457	128.039	5.96743	7.13931
A_72_P292099	2.69404	1.42977	2.69404	up									135.22	307.277	6.93848	8.36825
A_72_P370923	2.00978	1.00704	2.00978	up	NM_001143718		MGLL	Sus scrofa monoglyceride lipase (MGLL), mRNA [NM_001143718]		NM_001143718	Ssc.19455	100233193	113.903	189.789	6.69115	7.69819
A_72_P141121	10.4433	3.38451	10.4433	up	AK347353			Sus scrofa mRNA, clone:OVR010015E06, expressed in ovary. [AK347353]		XM_003362153	Ssc.26230		101.947	924.869	6.53354	9.91805
A_72_P100886	2.77977	1.47497	2.77977	up	AK346853			Sus scrofa mRNA, clone:MLN010065E07, expressed in mesenteric lymph nodes. [AK346853]		XM_003358401	Ssc.5353		2551.15	6498.16	11.2466	12.7216
A_72_P423254	3.29639	1.72089	3.29639	up									5229.68	15986.1	12.3013	14.0222
A_72_P341013	4.13278	2.04711	4.13278	up	XM_003133986		LOC100523871	PREDICTED: Sus scrofa hypothetical protein LOC100523871 (LOC100523871), mRNA [XM_003133986]		XM_003133986	Ssc.44365	100523871	139.22	494.55	6.97849	9.0256
A_72_P176866	4.75098	2.24823	4.75098	up	AK232174		DOCK4	Sus scrofa mRNA, clone:LNG010096B02, expressed in lung. [AK232174]			Ssc.30732	100520706	252.305	1045.97	7.8559	10.1041
A_72_P057556	28.8577	4.85089	28.8577	up				Rep: Endonuclease/reverse transcriptase - Sus scrofa (Pig), partial (3%) [TC546956]					84.3923	2101.81	6.26046	11.1113
A_72_P693830	7.77213	2.95831	7.77213	up	NM_001206347		POSTN	Sus scrofa periostin, osteoblast specific factor (POSTN), transcript variant 1, mRNA [NM_001206347]		NM_001206347	Ssc.7266	100152401	1409.94	10161.3	10.3932	13.3515
A_72_P153186	2.99532	1.58271	2.99532	up	NM_001164001		ALOX5AP	Sus scrofa arachidonate 5-lipoxygenase-activating protein (ALOX5AP), mRNA [NM_001164001]		NM_001164001	Ssc.5822	397392	1940.34	5318.54	10.8472	12.4299
A_72_P434404	2.02082	1.01494	2.02082	up									93.8888	157.257	6.41473	7.42967
A_72_P307703	4.90393	2.29394	4.90393	up				Rep: R10D12.10 - Caenorhabditis elegans, partial (5%) [TC533874]					49.795	206.602	5.52	7.81394
A_72_P788185	3.32641	1.73396	3.32641	up	AK236944			Sus scrofa mRNA, clone:PBL010052H09, expressed in periphral blood mononuclear cell. [AK236944]			Ssc.53692		216.248	628.009	7.63006	9.36403
A_72_P029296	3.81878	1.93311	3.81878	up	CN161738			951058 MARC 4PIG Sus scrofa cDNA 5', mRNA sequence [CN161738]			Ssc.26915		1109.41	3869.89	10.0486	11.9817
A_72_P352068	2.729	1.44837	2.729	up									60.3205	137.061	5.78683	7.2352
A_72_P187031	4.72941	2.24166	4.72941	up									113.958	463.873	6.6922	8.93386
A_72_P296464	2.22719	1.15522	2.22719	up									1640.8	3318.4	10.6141	11.7693
A_72_P424344	4.70946	2.23556	4.70946	up	XM_003129805		LOC100520090	Uncharacterized protein [Source:UniProtKB/TrEMBL;Acc:F1SV74] [ENSSSCT00000016341]		XM_003129805	Ssc.3228	100520090	67.2411	266.888	5.94015	8.17572
A_72_P582312	2.43685	1.28502	2.43685	up	NM_001044611		ALDH2	Sus scrofa aldehyde dehydrogenase 2 family (mitochondrial) (ALDH2), nuclear gene encoding mitochondrial protein, mRNA [NM_001044611]		NM_001044611	Ssc.11147	733685	1932.54	4279.97	10.8387	12.1237
A_72_P178526	2.33158	1.22131	2.33158	up				Rep: FOG: PPR repeat - Ostreococcus tauri, partial (9%) [TC536431]					708.495	1505	9.40105	10.6224
A_72_P426719	4.69905	2.23237	4.69905	up				Rep: Actin-like protein 1 - Trypanosoma cruzi strain CL Brener, partial (6%) [TC603259]					256.011	1049.02	7.87634	10.1087
A_72_P399018	3.29092	1.71849	3.29092	up	AJ957555			AJ957555 KN404_2 Sus scrofa cDNA clone C0007753e17 3', mRNA sequence [AJ957555]			Ssc.36054		434.548	1278.8	8.6698	10.3883
A_72_P573204	2.23102	1.15771	2.23102	up	AK352247			Uncharacterized protein [Source:UniProtKB/TrEMBL;Acc:F1SI13] [ENSSSCT00000005513]		XM_001927389	Ssc.7555		499.301	1003.24	8.88098	10.0387
A_72_P298804	2.66133	1.41215	2.66133	up									89.2871	197.957	6.34154	7.75368
A_72_P105431	3.29244	1.71916	3.29244	up	AK237976			Sus scrofa mRNA, clone:TCH010023C10, expressed in trachea. [AK237976]					369.317	1076.67	8.42897	10.1481
A_72_P362458	4.25972	2.09076	4.25972	up									140.846	516.253	6.99437	9.08513
A_72_P341108	4.10154	2.03617	4.10154	up									1353.46	5083.47	10.3288	12.365
A_72_P288649	2.93516	1.55344	2.93516	up	DN115125			1114554 MARC 4PIG Sus scrofa cDNA 5', mRNA sequence [DN115125]			Ssc.15329		93.8239	230.001	6.41366	7.9671
A_72_P020476	3.76454	1.91247	3.76454	up									111.367	354.197	6.65918	8.57165
A_72_P133346	2.18166	1.12543	2.18166	up	AK235440		YWHAQ	Uncharacterized protein [Source:UniProtKB/TrEMBL;Acc:F1SA98] [ENSSSCT00000009450]		XM_003125389	Ssc.2456	100048964	8647.31	17486.6	13.0321	14.1575
A_72_P489821	2.23889	1.16278	2.23889	up	NM_001204395		IFIT3	Sus scrofa interferon-induced protein with tetratricopeptide repeats 3 (IFIT3), mRNA [NM_001204395]		NM_001204395	Ssc.45495	100154248	137.278	256.134	6.9585	8.12128
A_72_P105406	2.69103	1.42816	2.69103	up	AK238290			Sus scrofa mRNA, clone:TCH010076B11, expressed in trachea. [AK238290]			Ssc.72699		216.046	505.363	7.62848	9.05664
A_72_P137566	2.04151	1.02963	2.04151	up	EW484295			rova030_i24.y1 ova Sus scrofa cDNA 5', mRNA sequence [EW484295]			Ssc.81595		879.264	1632.8	9.7126	10.7422
A_72_P443754	49.3463	5.62487	49.3463	up	XM_003128394		LOC100521201	Uncharacterized protein [Source:UniProtKB/TrEMBL;Acc:F1RUW7] [ENSSSCT00000001807]		XM_003128394	Ssc.62506	100521201	56.2756	2431.81	5.68749	11.3124
A_72_P136401	8.2807	3.04975	8.2807	up	AK236663			Uncharacterized protein [Source:UniProtKB/TrEMBL;Acc:F1SC82] [ENSSSCT00000011464]		XM_003359297	Ssc.28997		786.327	5971.93	9.55298	12.6027
A_72_P283514	2.60446	1.38099	2.60446	up				Rep: Blr0978 protein - Bradyrhizobium japonicum, partial (7%) [TC520488]					617.279	1463.1	9.19591	10.5769
A_72_P321278	2.5413	1.34557	2.5413	up									104.951	222.576	6.57604	7.92161
A_72_P109311	2.07065	1.05009	2.07065	up	AK351257		SPTBN1	Sus scrofa mRNA, clone:TES010056C12, expressed in testis. [AK351257]		XM_003354821	Ssc.442	100516258	574.527	1072.18	9.09154	10.1416
A_72_P191721	3.01632	1.59279	3.01632	up									39.7851	101.493	5.21037	6.80316
A_72_P050451	7.28799	2.86552	7.28799	up				Rep: Chromaffin cell calcium channel subunit alpha 1G-H - Bos Taurus, partial (20%) [TC523919]					67.765	424.109	5.95098	8.8165
A_72_P017826	2.03915	1.02797	2.03915	up									1673.28	3094.39	10.6391	11.6671
A_72_P260122	3.20427	1.67999	3.20427	up	AK347859			Sus scrofa mRNA, clone:OVRM10005D06, expressed in ovary. [AK347859]		XM_003354222	Ssc.33071		33.4252	90.9401	4.96732	6.64731
A_72_P113551	3.91019	1.96724	3.91019	up				Rep: collectin sub-family member 11 isoform b - Canis familiaris, partial (44%) [TC578929]	GO:0008150				95.4612	316.102	6.43795	8.40518
A_72_P143636	6.49037	2.6983	6.49037	up				Rep: Cbp/p300-interacting transactivator 4 - Bos taurus (Bovine), partial (41%) [TC599650]					263.748	1499.94	7.91897	10.6173
A_72_P428459	2.21832	1.14947	2.21832	up	NM_001097505		BTG2	Sus scrofa BTG family, member 2 (BTG2), mRNA [NM_001097505]		NM_001097505	Ssc.17286	100048932	6322.2	12917	12.5637	13.7132
A_72_P114136	2.39882	1.26232	2.39882	up									498.988	1072.49	8.87982	10.1421
A_72_P162131	5.81053	2.53867	5.81053	up	BI337443			360076 MARC 1PIG Sus scrofa cDNA 5', mRNA sequence [BI337443]			Ssc.43564		550.836	2884.86	9.02912	11.5678
A_72_P165386	115.053	6.84616	115.053	up	NM_214064		FMO1	Sus scrofa flavin containing monooxygenase 1 (FMO1), mRNA [NM_214064]		NM_214064	Ssc.229	397132	149.549	14938.6	7.08266	13.9288
A_72_P388208	7.54109	2.91477	7.54109	up	NM_001159306		PDK4	Sus scrofa pyruvate dehydrogenase kinase, isozyme 4 (PDK4), nuclear gene encoding mitochondrial protein, mRNA [NM_001159306]		NM_001159306	Ssc.1121	100286778	444.532	2990.71	8.70453	11.6193
A_72_P050536	3.15575	1.65798	3.15575	up									79.2811	209.573	6.17604	7.83402
A_72_P570709	2.95238	1.56188	2.95238	up	NM_001005726		ANXA2	Sus scrofa annexin A2 (ANXA2), mRNA [NM_001005726]		NM_001005726	Ssc.12241	406192	3160.95	8651.05	11.5508	13.1126
A_72_P344853	6.50928	2.7025	6.50928	up	AJ962703			AJ962703 KN404_2 Sus scrofa cDNA clone C0007752p12 3', mRNA sequence [AJ962703]			Ssc.87772		64.2957	357.833	5.88168	8.58418
A_72_P306163	3.75273	1.90794	3.75273	up	X03267		INHBB	Porcine mRNA fragment for inhibin beta(b)-subunit. [X03267]			Ssc.16230	397490	222.573	729.032	7.6686	9.57654
A_72_P544442	2.48466	1.31305	2.48466	up	AK235101			Sus scrofa mRNA, clone:OVRM10049F10, expressed in ovary. [AK235101]		XM_001928761	Ssc.8905		1892.45	4286.46	10.8127	12.1257
A_72_P130721	2.36528	1.24201	2.36528	up									437.725	928.686	8.68127	9.92328
A_72_P299869	3.11848	1.64084	3.11848	up	AK232576		TUFT1	Sus scrofa mRNA, clone:LVR010087F06, expressed in liver. [AK232576]		XM_001927870	Ssc.78972	397240	622.719	1749.38	9.2067	10.8475
A_72_P177531	2.03098	1.02217	2.03098	up	NM_214432		CYP51	Sus scrofa cytochrome P450, family 51, subfamily A, polypeptide 1 (CYP51), mRNA [NM_214432]		NM_214432	Ssc.5712	403334	3546.85	6596.97	11.7204	12.7425
A_72_P025495	2.36436	1.24145	2.36436	up				Rep: Homeodomain-interacting protein kinase 1 splice variant 1. - Rattus norvegicus, partial (4%) [TC557381]					4983.68	10905.6	12.2236	13.4651
A_72_P757455	45.2136	5.49869	45.2136	up	NM_213870		SLPI	Sus scrofa secretory leukocyte peptidase inhibitor (SLPI), mRNA [NM_213870]		NM_213870	Ssc.81898	396886	411.157	16519.6	8.58206	14.0807
A_72_P513011	2.36796	1.24364	2.36796	up	AK239928		PIK3IP1	Sus scrofa mRNA, clone:UTR010012E10, expressed in uterus. [AK239928]		XM_001926534	Ssc.48426	100155147	4013.21	8848	11.9041	13.1478
A_72_P116966	2.69738	1.43156	2.69738	up				Rep: MAP kinase-activated protein kinase 2 - Homo sapiens (Human), partial (12%) [TC604755]					45.8302	103.798	5.40513	6.83669
A_72_P278019	11.7728	3.55738	11.7728	up				Rep: Dipeptidyl peptidase IV - Colwellia psychrerythraea (strain 34H / ATCC BAA-681) (Vibriopsychroerythus), partial (6%) [TC569994]					825.683	9056	9.6244	13.1818
A_72_P306288	2.61704	1.38794	2.61704	up	X93016		ME1	S.scrofa mRNA for cytosolic malic enzyme NADP-dependent. [X93016]		XM_001924333	Ssc.16336	397538	62.7215	136.722	5.8434	7.23134
A_72_P392088	3.48859	1.80264	3.48859	up				Rep: PREDICTED: CNKSR family member 3 - Pan troglodytes, partial (18%) [TC595620]					770.454	2456.39	9.52649	11.3291
A_72_P329698	2.28859	1.19446	2.28859	up	BX667461			BX667461 Sus Scrofa library (scag) Sus scrofa cDNA clone scag0001.d.05 3prim, mRNA sequence [BX667461]			Ssc.22701		46.5277	89.2416	5.42426	6.61872
A_72_P153901	2.77382	1.47187	2.77382	up	EW241204			rhlv11b_n10.y1 hlv Sus scrofa cDNA 5', mRNA sequence [EW241204]			Ssc.60146		236.889	572.575	7.76307	9.23494
A_72_P034256	2.4225	1.27649	2.4225	up									757.551	1669.73	9.50006	10.7766
A_72_P065136	2.72899	1.44837	2.72899	up									163.87	381.188	7.21934	8.6677
A_72_P132681	2.0144	1.01035	2.0144	up	AK350852		GLB1L	Uncharacterized protein [Source:UniProtKB/TrEMBL;Acc:F1SR82] [ENSSSCT00000017654]		XM_001928375	Ssc.45529	100154356	229.121	396.693	7.71028	8.72063
A_72_P477367	2.34126	1.22728	2.34126	up			GPR116	Uncharacterized protein [Source:UniProtKB/TrEMBL;Acc:F1RQ17] [ENSSSCT00000001929]				100152930	159.938	316.976	7.18334	8.41062
A_72_P454536	2.09403	1.06628	2.09403	up	XM_001927828			Uncharacterized protein [Source:UniProtKB/TrEMBL;Acc:F1SKD7] [ENSSSCT00000000491]		XM_001927828	Ssc.18059		245.661	446.755	7.8186	8.88488
A_72_P163536	3.01434	1.59184	3.01434	up	DN107769			1105242 MARC 4PIG Sus scrofa cDNA 5', mRNA sequence [DN107769]			Ssc.6254		394.779	1057.65	8.52997	10.1218
A_72_P206587	14.9551	3.90257	14.9551	up	DB806432			DB806432 full-length enriched swine cDNA library, adult alveolar macrophage Sus scrofa cDNA 3', mRNA sequence [DB806432]			Ssc.23544		1699.24	22723.1	10.6589	14.5615
A_72_P236057	11.1546	3.47957	11.1546	up	AK231533			Sus scrofa mRNA, clone:ITT010087G03, expressed in intestine. [AK231533]			Ssc.12145		127.544	1230.18	6.85567	10.3352
A_72_P244592	2.14642	1.10193	2.14642	up				Rep: Sodium/potassium-transporting ATPase subunit alpha-1 precursor (EC 3.6.3.9) (Sodium pump subunit alpha-1) (Na(+)/K(+) ATPase alpha-1 subunit) - Ovis aries (Sheep), partial (15%) [TC564251]					107.533	191.641	6.60975	7.71168
A_72_P581537	2.11335	1.07953	2.11335	up	NM_214352		ATP2B1	Sus scrofa ATPase, Ca++ transporting, plasma membrane 1 (ATP2B1), mRNA [NM_214352]		NM_214352	Ssc.80906	397636	990.624	1902.35	9.88544	10.965
A_72_P415723	33.7469	5.07668	33.7469	up	AY610183		LOC100169745	Sus scrofa clone Clu_88255.scr.msk.p1.Contig1, mRNA sequence. [AY610183]			Ssc.7996	100169745	71.0304	2080.17	6.01863	11.0953
A_72_P032701	2.84553	1.5087	2.84553	up	AK230869		CLEC7A	C-type lectin domain family 7 member A [Source:RefSeq peptide;Acc:NP_001139338] [ENSSSCT00000000700]			Ssc.45539	100038025	217.85	539.335	7.64097	9.14966
A_72_P418089	6.0937	2.60732	6.0937	up				Rep: CTD small phosphatase-like protein - Homo sapiens (Human), partial (12%) [TC564141]					61.9356	322.536	5.82489	8.4322
A_72_P343298	2.62233	1.39085	2.62233	up									844.296	2003.96	9.65207	11.0429
A_72_P080716	6.21549	2.63587	6.21549	up	AK238445			Sus scrofa mRNA, clone:TES010023G04, expressed in testis. [AK238445]			Ssc.2542		163.391	880.415	7.21534	9.85121
A_72_P442709	6.8709	2.7805	6.8709	up	XM_003126611			Uncharacterized protein [Source:UniProtKB/TrEMBL;Acc:F1SHN1] [ENSSSCT00000000855]		XM_003126611	Ssc.13389		45.6088	267.697	5.3988	8.1793
A_72_P419304	8.2507	3.04452	8.2507	up									59.9891	426.285	5.77921	8.82373
A_72_P033181	2.53273	1.34069	2.53273	up	DN116551			1116129 MARC 4PIG Sus scrofa cDNA 5', mRNA sequence [DN116551]			Ssc.87143		76.5799	161.502	6.12434	7.46503
A_72_P335313	2.21592	1.1479	2.21592	up	CN153921			941089 MARC 4PIG Sus scrofa cDNA 3', mRNA sequence [CN153921]			Ssc.13485		251.483	486.012	7.85103	8.99893
A_72_P386298	64.1595	6.00359	64.1595	up	AK351397		MYO5B	Uncharacterized protein [Source:UniProtKB/TrEMBL;Acc:F1RPQ7] [ENSSSCT00000004984]		XM_003121434	Ssc.10382	100521829	53.6629	3002.26	5.62	11.6236
A_72_P325928	2.1509	1.10494	2.1509	up									83.8628	149.169	6.25258	7.35752
A_72_P149826	2.03028	1.02168	2.03028	up	AJ657203			AJ657203 KN277 Sus scrofa cDNA clone C0005196_H12, mRNA sequence [AJ657203]			Ssc.59023		337.495	603.892	8.29164	9.31331
A_72_P080666	2.89904	1.53558	2.89904	up	DY431813			1556584 MARC 3PIG Sus scrofa cDNA 3', mRNA sequence [DY431813]			Ssc.2523		64.0833	155.346	5.87593	7.4115
A_72_P402778	2.09552	1.06731	2.09552	up									38.2615	67.9095	5.15229	6.2196
A_72_P039881	4.07027	2.02513	4.07027	up	AJ943694			AJ943694 CSEQRAN17 Sus scrofa cDNA clone C0007315o14 5', mRNA sequence [AJ943694]		XR_130774	Ssc.18240		209.978	748.806	7.58827	9.61339
A_72_P108886	2.52452	1.33601	2.52452	up									68.3964	143.357	5.96242	7.29843
A_72_P303939	2.24533	1.16693	2.24533	up				Rep: LigA - Methylobacterium sp. 4-46, partial (4%) [TC532441]					803.033	1640.66	9.5827	10.7496
A_72_P380968	10.5773	3.4029	10.5773	up									61.0769	561.013	5.80461	9.20751
A_72_P653731	4.41309	2.14179	4.41309	up	AK239997		DHRS7	Uncharacterized protein [Source:UniProtKB/TrEMBL;Acc:F1SSI2] [ENSSSCT00000005603]		XM_001928748	Ssc.6441	100152785	196.017	756.843	7.48563	9.62742
A_72_P098356	2.17939	1.12392	2.17939	up	AK236276		LOC100153890	Uncharacterized protein [Source:UniProtKB/TrEMBL;Acc:F1SS98] [ENSSSCT00000007278]		XM_001929665	Ssc.1279	100153890	44.0083	80.603	5.34598	6.4699
A_72_P408573	2.89543	1.53378	2.89543	up	NM_001190276		NR4A2	Sus scrofa nuclear receptor subfamily 4, group A, member 2 (NR4A2), mRNA [NM_001190276]		NM_001190276	Ssc.4643	100157120	87.8963	212.309	6.31911	7.85289
A_72_P581127	35.0803	5.13259	35.0803	up	NM_214000		HP	Sus scrofa haptoglobin (HP), mRNA [NM_214000]		NM_214000	Ssc.37	397061	74.3422	2270	6.087	11.2196
A_72_P633743	2.36911	1.24434	2.36911	up	NM_214408		PRDX6	Sus scrofa peroxiredoxin 6 (PRDX6), mRNA [NM_214408]		NM_214408	Ssc.2979	399538	297.241	615.642	8.09421	9.33855
A_72_P387208	3.51828	1.81487	3.51828	up	XM_003356838			Uncharacterized protein [Source:UniProtKB/TrEMBL;Acc:F1S8N3] [ENSSSCT00000009516]		XM_003356838			262.343	808.095	7.91235	9.72722
A_72_P101006	3.65516	1.86994	3.65516	up				Rep: Chromosome chr13 scaffold_17, whole genome shotgun sequence - Vitis vinifera (Grape), partial (14%) [TC573047]					1615.31	5429.25	10.5937	12.4636
A_72_P430629	18.17	4.18349	18.17	up									47.1063	756.98	5.44434	9.62783
A_72_P316543	4.01909	2.00687	4.01909	up				Rep: Olfactory receptor MOR216-1 - Mus musculus (Mouse), partial (5%) [TC542780]					60.4335	204.055	5.79008	7.79695
A_72_P552156	8.08892	3.01595	8.08892	up	AK239349		NEDD9	Sus scrofa mRNA, clone:THY010095B09, expressed in thymus. [AK239349]		XM_001927352	Ssc.47244	100154178	1275.67	9594.29	10.2446	13.2606
A_72_P222402	10.7401	3.42494	10.7401	up	XM_003129172		LOC100525237	PREDICTED: Sus scrofa hypothetical protein LOC100525237 (LOC100525237), mRNA [XM_003129172]		XM_003129172	Ssc.45195	100525237	57.9106	541.213	5.72878	9.15372
A_72_P685612	2.1278	1.08936	2.1278	up	AK346477		LOC100155513	Sus scrofa mRNA, clone:LVRM10195E07, expressed in liver. [AK346477]		XM_001927955	Ssc.13942	100155513	1552.06	3019.04	10.5411	11.6305
A_72_P342008	2.3156	1.21139	2.3156	up				Rep: Alpha/beta hydrolase fold precursor - Frankia sp. (strain CcI3), partial (4%) [TC616348]					57.5573	110.653	5.72008	6.93147
A_72_P187081	2.14565	1.10142	2.14565	up				Rep: Zgc:154035 - Danio rerio (Zebrafish) (Brachydanio rerio), partial (14%) [TC521458]					102.735	183.376	6.54357	7.64499
A_72_P097246	2.02223	1.01595	2.02223	up	AK344348		RBM8A	Sus scrofa mRNA, clone:DCI010020A09, expressed in dendritic cells (immature). [AK344348]		XM_001927860	Ssc.2081	100156173	1211.24	2206.9	10.1651	11.1811
A_72_P604633	6.85397	2.77694	6.85397	up	NM_001004031		DSTN	Sus scrofa destrin (actin depolymerizing factor) (DSTN), mRNA [NM_001004031]		NM_001004031	Ssc.10583	445516	4895.53	29887.1	12.1981	14.975
A_72_P368938	3.01374	1.59156	3.01374	up	GU097381		MITF	Sus scrofa microphtalmia-associated transcription factor isoform A (MITF) mRNA, complete cds, alternatively spliced. [GU097381]			Ssc.27601	414902	923.486	2537.41	9.78166	11.3732
A_72_P147176	3.35412	1.74593	3.35412	up				Rep: Ankyrin repeat-containing protein C20orf12. - Canis familiaris, partial (6%) [TC554808]					337.244	1001.07	8.28968	10.0356
A_72_P144761	2.76935	1.46955	2.76935	up	CF364172			834097 MARC 3PIG Sus scrofa cDNA 5', mRNA sequence [CF364172]			Ssc.18903		133.404	312.14	6.91898	8.38852
A_72_P152116	2.75158	1.46026	2.75158	up	CB480800			jns69_D04.f jns Sus scrofa cDNA 5', mRNA sequence [CB480800]			Ssc.80712		89.2346	204.423	6.3401	7.80036
A_72_P329993	3.2439	1.69773	3.2439	up									154.508	428.067	7.13143	8.82916
A_72_P358803	2.07641	1.05409	2.07641	up	CK465018			936086 MARC 4PIG Sus scrofa cDNA 3', mRNA sequence [CK465018]			Ssc.4196		33.3753	59.1964	4.96526	6.01935
A_72_P246447	4.21659	2.07608	4.21659	up	XR_130376			Rep: Neuroblast differentiation-associated protein AHNAK - Homo sapiens (Human), partial (5%) [TC541893]		XR_130376			604.812	2306.67	9.16644	11.2425
A_72_P649557	16.8566	4.07525	16.8566	up	NM_213792		HOPX	Sus scrofa HOP homeobox (HOPX), mRNA [NM_213792]		NM_213792	Ssc.383	396692	198.666	2921.33	7.50731	11.5826
A_72_P237152	3.32802	1.73467	3.32802	up	EF625358		LOC100158077	Uncharacterized protein [Source:UniProtKB/TrEMBL;Acc:F1RZN6] [ENSSSCT00000017204]		XM_001925384	Ssc.57698	100158077	98.6325	275.936	6.48674	8.2214
A_72_P288889	2.68378	1.42427	2.68378	up	DY406779			1499858 MARC 3PIG Sus scrofa cDNA 3', mRNA sequence [DY406779]			Ssc.15416		263.644	618.648	7.91868	9.34295
A_72_P127321	2.20144	1.13845	2.20144	up	AK234718		SCP2	Sus scrofa mRNA, clone:OVRM10010G12, expressed in ovary. [AK234718]			Ssc.6742	397439	1415.58	2827.84	10.4007	11.5391
A_72_P229257	2.29271	1.19706	2.29271	up	CK464783			935826 MARC 4PIG Sus scrofa cDNA 3', mRNA sequence [CK464783]			Ssc.24769		44.5355	85.8588	5.36491	6.56196
A_72_P281159	3.23301	1.69288	3.23301	up				Rep: Chitinase - Fragaria ananassa (Strawberry), partial (5%) [TC519787]					459.743	1335.9	8.75652	10.4494
A_72_P041196	25.1655	4.65337	25.1655	up	XM_001928002		TBX3	PREDICTED: Sus scrofa T-box 3, transcript variant 2 (TBX3), mRNA [XM_001928002]		XM_001928002	Ssc.6578	100152741	111.286	2431.05	6.65833	11.3117
A_72_P400948	23.9434	4.58155	23.9434	up	BF713830			ESTPBL192 differential display RT-PCR clones Sus scrofa cDNA clone BL192 similar to Human clone RP11-312H11, mRNA sequence [BF713830]			Ssc.10457		149.913	3100.32	7.08747	11.669
A_72_P125381	2.23853	1.16255	2.23853	up				Rep: coiled-coil domain containing 67 - Canis familiaris, partial (24%) [TC592673]					40.2017	75.9981	5.22446	6.38702
A_72_P623108	2.17177	1.11887	2.17177	up	AK233181		SOAT1	mitochondrial ornithine aminotransferase [Source:RefSeq peptide;Acc:NP_001172070] [ENSSSCT00000011746]			Ssc.3451	100156865	689.549	1366.93	9.36018	10.4791
A_72_P078761	2.16587	1.11495	2.16587	up	NM_214372		APP	Sus scrofa amyloid beta (A4) precursor protein (APP), mRNA [NM_214372]		NM_214372	Ssc.14258	397663	9041.47	18161.6	13.1097	14.2246
A_72_P100666	8.96998	3.1651	8.96998	up	BP142959			BP142959 full-length enriched swine cDNA library, adult ovary Sus scrofa cDNA clone OVR010004D11 5', mRNA sequence [BP142959]			Ssc.5260		105.091	816.543	6.57766	9.74276
A_72_P540928	16.0815	4.00733	16.0815	up	XM_003354974			PREDICTED: Sus scrofa protein FAM84B-like (LOC100623936), mRNA [XM_003354974]		XM_003354974			136.891	1898.8	6.95517	10.9625
A_72_P731268	2.63235	1.39635	2.63235	up	AK231064		SAV1	Sus scrofa mRNA, clone:AMP010088C09, expressed in alveolar macrophage. [AK231064]		XM_001927720	Ssc.81535	100156165	392.208	924.45	8.52076	9.91711
A_72_P360183	2.56989	1.36171	2.56989	up									52.6456	112.646	5.59615	6.95785
A_72_P290854	6.23765	2.641	6.23765	up	XM_003124339		LOC100511123	PREDICTED: Sus scrofa galactose-3-O-sulfotransferase 4-like (LOC100511123), mRNA [XM_003124339]		XM_003124339	Ssc.20024	100511123	89.901	483.454	6.35078	8.99178
A_72_P284914	2.05379	1.03829	2.05379	up	DN127427			1141425 MARC 4PIG Sus scrofa cDNA 5', mRNA sequence [DN127427]			Ssc.37865		153.279	263.291	7.11926	8.15755
A_72_P205487	7.11956	2.83179	7.11956	up	XM_003128168		LOC100156744	PREDICTED: Sus scrofa desmoplakin-like (LOC100156744), mRNA [XM_003128168]		XM_003128168	Ssc.1623	100156744	536.083	3453.15	8.99164	11.8234
A_72_P628487	9.17944	3.19841	9.17944	up	NM_213920		DCN	Sus scrofa decorin (DCN), mRNA [NM_213920]		NM_213920	Ssc.19012	396957	1338.27	11311.2	10.3116	13.51
A_72_P158626	2.65897	1.41087	2.65897	up	XR_130447			Rep: DSPP600 - Sus scrofa (Pig), partial (4%) [TC605878]		XR_130447			725.606	1745.76	9.43448	10.8453
A_72_P376748	2.33724	1.22481	2.33724	up	BF710584			MI-P-AY1-nre-h-04-0-UI.s1 MI-P-AY1 Sus scrofa cDNA clone MI-P-AY1-nre-h-04-0-UI 3', mRNA sequence [BF710584]			Ssc.9459		289.357	593.639	8.05955	9.28435
A_72_P184731	3.74034	1.90317	3.74034	up									131.962	421.518	6.9041	8.80727
A_72_P232842	6.66991	2.73767	6.66991	up	NM_213986		MYOC	Sus scrofa myocilin, trabecular meshwork inducible glucocorticoid response (MYOC), mRNA [NM_213986]		NM_213986	Ssc.15062	397046	38.7947	221.027	5.17336	7.91103
A_72_P473872	3.52899	1.81926	3.52899	up	XM_001924406		LOC100154167	Uncharacterized protein [Source:UniProtKB/TrEMBL;Acc:F1RWM0] [ENSSSCT00000006756]			Ssc.36595	100154167	288.696	896.124	8.05562	9.87488
A_72_P590904	11.3875	3.50938	11.3875	up	NM_001004031		DSTN	Sus scrofa destrin (actin depolymerizing factor) (DSTN), mRNA [NM_001004031]		NM_001004031	Ssc.10583	445516	158.432	1560.77	7.17007	10.6795
A_72_P134356	3.75444	1.9086	3.75444	up				Rep: ABC-3 protein - Frankia sp. EAN1pec, partial (8%) [TC540171]					39.2166	124.115	5.18874	7.09734
A_72_P211702	39.9089	5.31864	39.9089	up	NM_001097501		LGALS3	Sus scrofa lectin, galactoside-binding, soluble, 3 (LGALS3), mRNA [NM_001097501]		NM_001097501	Ssc.48519	100038033	773.677	27491.7	9.53139	14.85
A_72_P282884	4.79779	2.26237	4.79779	up									43.5749	177.272	5.33366	7.59603
A_72_P097196	2.04621	1.03296	2.04621	up									856.865	1595.15	9.67538	10.7083
A_72_P147271	5.67488	2.50459	5.67488	up									96.7893	474.192	6.45931	8.9639
A_72_P367793	3.6996	1.88737	3.6996	up	AK350881		LOC100155745	Uncharacterized protein [Source:UniProtKB/TrEMBL;Acc:F1SLV1] [ENSSSCT00000000740]		XM_003126523	Ssc.12125	100155745	72.4972	225.476	6.05056	7.93793
A_72_P283944	5.90198	2.5612	5.90198	up	CK461701			932444 MARC 4PIG Sus scrofa cDNA 3', mRNA sequence [CK461701]			Ssc.24634		53.6785	268.101	5.62076	8.18196
A_72_P529904	4.42952	2.14715	4.42952	up	NM_001164650		ACTA2	Sus scrofa actin, alpha 2, smooth muscle, aorta (ACTA2), mRNA [NM_001164650]		NM_001164650	Ssc.53896	733615	1572.3	6412.8	10.5568	12.7039
A_72_P376458	2.52284	1.33505	2.52284	up	AK233453		IGF2	Sus scrofa mRNA, clone:LVRM10150D02, expressed in liver. [AK233453]			Ssc.9365	396916	1045.88	2409.27	9.96499	11.3
A_72_P496316	2.21142	1.14497	2.21142	up	AK230739			Sus scrofa mRNA, clone:AMP010034E12, expressed in alveolar macrophage. [AK230739]			Ssc.248		233.373	446.792	7.74033	8.88531
A_72_P408928	18.7351	4.22767	18.7351	up	AK231890			Sus scrofa mRNA, clone:LNG010043B04, expressed in lung. [AK231890]			Ssc.43041		35.1117	583.723	5.03442	9.26209
A_72_P607553	3.48631	1.8017	3.48631	up	NM_001134353		KLF6	Sus scrofa Kruppel-like factor 6 (KLF6), mRNA [NM_001134353]		NM_001134353	Ssc.43880	100174961	6258.64	19888.4	12.5502	14.3519
A_72_P423959	2.28449	1.19187	2.28449	up	XM_003133892		LOC100516883	PREDICTED: Sus scrofa uncharacterized protein C5orf42-like (LOC100516883), mRNA [XM_003133892]			Ssc.32713	100516883	241.619	481.18	7.79274	8.98461
A_72_P576424	6.20124	2.63256	6.20124	up	NM_001159306		PDK4	Sus scrofa pyruvate dehydrogenase kinase, isozyme 4 (PDK4), nuclear gene encoding mitochondrial protein, mRNA [NM_001159306]		NM_001159306	Ssc.1121	100286778	465.687	2597.03	8.77599	11.4085
A_72_P670582	3.73995	1.90302	3.73995	up	AK239349		NEDD9	Sus scrofa mRNA, clone:THY010095B09, expressed in thymus. [AK239349]		XM_001927352	Ssc.47244	100154178	88.9838	280.07	6.33606	8.23908
A_72_P055201	2.78441	1.47737	2.78441	up				Rep: STGC3 - Homo sapiens (Human), partial (18%) [TC611640]					806.945	2036.19	9.58869	11.0661
A_72_P574174	2.3369	1.2246	2.3369	up	NM_214247		NOR-1	Sus scrofa neuron-derived orphan receptor-1 alfa (NOR-1), mRNA [NM_214247]		NM_214247	Ssc.761	397479	168.764	335.232	7.26293	8.48753
A_72_P538263	2.46083	1.29914	2.46083	up	AK236400		LDLR	Sus scrofa mRNA, clone:OVRM10188G11, expressed in ovary. [AK236400]			Ssc.54157	396801	978.393	2187.09	9.86762	11.1668
A_72_P183151	3.79486	1.92405	3.79486	up				Rep: StAR-related lipid transfer protein 9 (StARD9) (START domain- containing protein 9) - Bos Taurus, partial (25%) [TC599098]	GO:0005737|GO:0004623				110.152	353.542	6.64376	8.56781
A_72_P125856	4.25151	2.08797	4.25151	up	AK230830		GPCPD1	Sus scrofa mRNA, clone:AMP010050B04, expressed in alveolar macrophage. [AK230830]			Ssc.72613	100152321	365.109	1386.58	8.41001	10.498
A_72_P017956	9.48103	3.24504	9.48103	up				Rep: 50S ribosomal protein L28 - Buchnera aphidicola subsp. Cinara cedri, partial (14%) [TC595870]					104.253	856.426	6.56621	9.81126
A_72_P087511	6.64124	2.73145	6.64124	up				Rep: Phosphatidylinositol-specific phospholipase C X domain-containing protein 1 - Homo sapiens (Human), partial (93%) [TC566155]	GO:0050661|GO:0005515|GO:0005516|GO:0014070|GO:0043627|GO:0005886|GO:0009408|GO:0045471|GO:0010181|GO:0050660|GO:0008016|GO:0006941|GO:0007267|GO:0045202|GO:0042582|GO:0007268|GO:0005741|GO:0005634|GO:0045776|GO:0005615|GO:0042803|GO:0030425|GO:0006118|GO:0005829|GO:0006809|GO:0005739|GO:0005737|GO:0006936|GO:0045909|GO:0033197|GO:0046676|GO:0045822|GO:0001666|GO:0031965|GO:0007568|GO:0005624|GO:…				130.537	751.903	6.88806	9.61951
A_72_P521556	2.3906	1.25737	2.3906	up	XM_001928440		LIPM	Uncharacterized protein [Source:UniProtKB/TrEMBL;Acc:F1SCZ0] [ENSSSCT00000011429]		XM_001928440	Ssc.95614	100153843	106.297	211.92	6.59323	7.8506
A_72_P118361	4.40071	2.13774	4.40071	up				Rep: sperm associated antigen 8 isoform 1 - Homo sapiens, partial (40%) [TC540145]					752.446	3018.35	9.49237	11.6301
A_72_P164831	2.71006	1.43832	2.71006	up				Rep: Predicted protein - Monosiga brevicollis MX1, partial (5%) [TC612332]					249.727	591.005	7.84053	9.27885
A_72_P297994	2.30173	1.20272	2.30173	up									36.0258	70.3549	5.07242	6.27514
A_72_P167591	2.85346	1.51271	2.85346	up	AJ683094			AJ683094 CSEQRAN04 Sus scrofa cDNA clone C0001801_B12, mRNA sequence [AJ683094]			Ssc.39827		700.768	1812.46	9.38434	10.897
A_72_P236222	2.04315	1.0308	2.04315	up	XM_001925659		LOC100158143	Uncharacterized protein [Source:UniProtKB/TrEMBL;Acc:F1SUJ7] [ENSSSCT00000011195]		XM_001925659	Ssc.12193	100158143	733.203	1370.03	9.4512	10.482
A_72_P112401	2.27498	1.18585	2.27498	up									77.7384	146.424	6.14508	7.33094
A_72_P344368	2.40846	1.26811	2.40846	up	AK345562			Sus scrofa mRNA, clone:LNG010062A11, expressed in lung. [AK345562]			Ssc.30181		203.157	421.778	7.54006	8.80817
A_72_P704216	4.24939	2.08725	4.24939	up	AY609497			Sus scrofa clone Clu_137135.scr.msk.p1.Contig2, mRNA sequence. [AY609497]		XM_001924181	Ssc.6817		177.316	653.45	7.33316	9.42041
A_72_P119261	3.2595	1.70465	3.2595	up				Rep: Proteolipid protein M6-1 - Drosophila melanogaster (Fruit fly), partial (6%) [TC589536]					212.095	601.568	7.60257	9.30722
A_72_P269599	8.63559	3.11029	8.63559	up	NM_001123091		CAV2	Sus scrofa caveolin 2 (CAV2), mRNA [NM_001123091]		NM_001123091	Ssc.1291	100125375	133.733	998.395	6.9225	10.0328
A_72_P059241	2.46087	1.29917	2.46087	up									35.0581	73.1931	5.03219	6.33136
A_72_P224317	5.69913	2.51074	5.69913	up	BI403153			MI-P-CP1-nwl-d-01-0-UI.s1 MI-P-CP1 Sus scrofa cDNA clone MI-P-CP1-nwl-d-01-0-UI 3', mRNA sequence [BI403153]			Ssc.82116		118.494	582.832	6.7492	9.25994
A_72_P220432	3.06538	1.61607	3.06538	up	XM_001924406		LOC100154167	Uncharacterized protein [Source:UniProtKB/TrEMBL;Acc:F1RWM0] [ENSSSCT00000006756]			Ssc.36595	100154167	172.951	457.623	7.29921	8.91528
A_72_P095561	3.53562	1.82196	3.53562	up				Rep: Multidrug translocase - Salmonella choleraesuis, partial (5%) [TC600888]					152.936	464.672	7.11454	8.9365
A_72_P440316	9.70191	3.27827	9.70191	up	NM_213931		ALOX12	Sus scrofa arachidonate 12-lipoxygenase (ALOX12), mRNA [NM_213931]		NM_213931	Ssc.10974	396971	50.5151	424.555	5.53942	8.81769
A_72_P671668	2.43053	1.28127	2.43053	up	NM_213858		POMC	Sus scrofa proopiomelanocortin (POMC), mRNA [NM_213858]		NM_213858	Ssc.14556	396863	136.384	278.223	6.94994	8.23121
A_72_P028666	2.25414	1.17257	2.25414	up									227.252	441.627	7.69841	8.87099
A_72_P709660	2.52829	1.33816	2.52829	up	AK232288		LOC100154365	Uncharacterized protein [Source:UniProtKB/TrEMBL;Acc:F1RKC9] [ENSSSCT00000010818]		XM_001928319	Ssc.30296	100154365	85.3244	179.66	6.2761	7.61427
A_72_P299134	2.91644	1.54421	2.91644	up									37.1022	91.6241	5.11307	6.65728
A_72_P065001	4.29082	2.10125	4.29082	up	NM_001001546		MBP	Sus scrofa myelin basic protein (MBP), mRNA [NM_001001546]		NM_001001546	Ssc.4876	414286	128.763	477.168	6.86956	8.97081
A_72_P035541	3.26036	1.70503	3.26036	up	NM_214162		CASP1	Sus scrofa caspase 1, apoptosis-related cysteine peptidase (interleukin 1, beta, convertase) (CASP1), mRNA [NM_214162]		NM_214162	Ssc.16012	397319	624.115	1836.15	9.21069	10.9157
A_72_P227272	2.73472	1.45139	2.73472	up	XM_003356766			Uncharacterized protein [Source:UniProtKB/TrEMBL;Acc:F1SE00] [ENSSSCT00000002681]		XM_003356766			97.0692	221.664	6.46344	7.91483
A_72_P506130	2.84874	1.51032	2.84874	up									189.459	467.043	7.43399	8.94432
A_72_P278789	2.65551	1.40899	2.65551	up	CN163901			994007 MARC 4PIG Sus scrofa cDNA 5', mRNA sequence [CN163901]			Ssc.62651		55.9857	123.605	5.68128	7.09027
A_72_P192432	9.2651	3.21181	9.2651	up				Rep: Actin-associated protein palladin - Gallus gallus, partial (3%) [TC589946]					676.863	5722.49	9.32969	12.5415
A_72_P258842	3.32683	1.73415	3.32683	up	XM_001926004		CSPP1	PREDICTED: Sus scrofa centrosome and spindle pole associated protein 1 (CSPP1), mRNA [XM_001926004]		XM_001926004	Ssc.32837	100152780	215.936	627.058	7.62773	9.36187
A_72_P149316	20.2048	4.33662	20.2048	up	XM_003121842			Rep: Reticulon 1 - Mus musculus (Mouse), partial (87%) [TC524697]	GO:0005515|GO:0005811|GO:0043005|GO:0030424|GO:0030506|GO:0005634|GO:0007417|GO:0019227|GO:0007416|GO:0003674|GO:0008150|GO:0030516|GO:0016337|GO:0007413|GO:0045162|GO:0045666|GO:0042048|GO:0005887|GO:0005789|GO:0001764|GO:0007155|GO:0009897	XM_003121842	Ssc.84912		82.5627	1453.93	6.23179	10.5684
A_72_P492876	50.8098	5.66703	50.8098	up	AK231603		LOC100155365	Uncharacterized protein [Source:UniProtKB/TrEMBL;Acc:F1SN41] [ENSSSCT00000005162]		XM_001927173	Ssc.15790	100155365	59.661	2644.38	5.77148	11.4385
A_72_P213892	3.55697	1.83065	3.55697	up				Rep: ABC-type transporter, periplasmic binding protein - Aeromonas salmonicida (strain A449), partial (5%) [TC549350]					95.9778	287.351	6.44504	8.27569
A_72_P215202	2.11484	1.08055	2.11484	up									68.4556	119.452	5.96378	7.04432
A_72_P052336	4.31185	2.10831	4.31185	up				Rep: Integral membrane protein - Vibrio sp. Ex25, partial (7%) [TC590625]					125.774	466.835	6.83568	8.94399
A_72_P208272	2.41086	1.26955	2.41086	up	EW504916			rplac_13106.y1 pla Sus scrofa cDNA 5', mRNA sequence [EW504916]			Ssc.92265		91.6932	183.742	6.37869	7.64824
A_72_P474288	2.99436	1.58225	2.99436	up	XM_001928986		LOC100152373	Uncharacterized protein [Source:UniProtKB/TrEMBL;Acc:F1S268] [ENSSSCT00000006913]		XM_001928982	Ssc.21460	100152373	178.764	461.624	7.34579	8.92803
A_72_P049841	3.26182	1.70568	3.26182	up	AK237220			Sus scrofa mRNA, clone:SPL010013C01, expressed in spleen. [AK237220]		XM_003361537	Ssc.81540		2627.46	7923.17	11.2932	12.9989
A_72_P059551	8.66105	3.11454	8.66105	up	BI404246			MI-P-CP1-nwt-b-03-0-UI.s1 MI-P-CP1 Sus scrofa cDNA clone MI-P-CP1-nwt-b-03-0-UI 3', mRNA sequence [BI404246]			Ssc.12933		79.4727	597.069	6.18012	9.29466
A_72_P093536	26.882	4.74857	26.882	up				Rep: UPF0490 protein C1orf201 homolog - Bos taurus (Bovine), partial (27%) [TC567864]					42.9495	1019.3	5.31534	10.0639
A_72_P514944	23.5285	4.55634	23.5285	up	XM_001924659		LOC100157073	PREDICTED: Sus scrofa angiotensinogen-like (LOC100157073), mRNA [XM_001924659]		XM_001924659	Ssc.54070	100157073	84.8872	1722.9	6.26972	10.8261
A_72_P441559	2.86955	1.52082	2.86955	up	NM_001044525		KIT	Sus scrofa v-kit Hardy-Zuckerman 4 feline sarcoma viral oncogene homolog (KIT), mRNA [NM_001044525]		NM_001044525	Ssc.41222	396810	633.66	1647.82	9.23404	10.7549
A_72_P657911	2.95085	1.56113	2.95085	up	AY550072		CTNNA1	Sus scrofa alpha E-catenin mRNA, partial cds. [AY550072]			Ssc.5792	100523778	3357.33	9187.35	11.6431	13.2042
A_72_P407378	7.61218	2.92831	7.61218	up	AK344399		SMPDL3A	Uncharacterized protein [Source:UniProtKB/TrEMBL;Acc:F1S2T7] [ENSSSCT00000004678]		XM_003121227	Ssc.51895	100153442	587.756	4063.65	9.12589	12.0542
A_72_P350928	3.03268	1.60059	3.03268	up	XM_001926997		LOC100152734	Uncharacterized protein [Source:UniProtKB/TrEMBL;Acc:F1S540] [ENSSSCT00000007543]		XM_001926997	Ssc.28784	100152734	638.086	1748.85	9.24647	10.8471
A_72_P560409	16.8754	4.07685	16.8754	up	NM_213792		HOPX	Sus scrofa HOP homeobox (HOPX), mRNA [NM_213792]		NM_213792	Ssc.383	396692	605.843	9478.8	9.16795	13.2448
A_72_P060226	2.3811	1.25163	2.3811	up									71.0813	140.568	6.01963	7.27126
A_72_P330808	5.68619	2.50746	5.68619	up	CN156953			944394 MARC 4PIG Sus scrofa cDNA 5', mRNA sequence [CN156953]		XM_003127546	Ssc.54343		56.6933	272.775	5.69928	8.20674
A_72_P098531	2.49413	1.31854	2.49413	up	BX673041			BX673041 Sus Scrofa library (scac) Sus scrofa cDNA clone scac0037.c.24 5prim, mRNA sequence [BX673041]		XM_003134368	Ssc.61231		342.339	757.311	8.31111	9.62965
A_72_P352448	3.68114	1.88015	3.68114	up									191.398	611.572	7.44907	9.32923
A_72_P120976	7.414	2.89025	7.414	up	AY610453		LOC100513191	Sus scrofa clone rmed14c_j24.y1.abd, mRNA sequence. [AY610453]		XM_003134811	Ssc.4808	100513191	89.7426	574.455	6.34859	9.23884
A_72_P300854	23.2704	4.54042	23.2704	up	NM_001160076		CLDN7	Sus scrofa claudin 7 (CLDN7), mRNA [NM_001160076]		NM_001160076	Ssc.38395	100127486	60.8587	1234.31	5.80017	10.3406
A_72_P013621	2.5889	1.37234	2.5889	up	CV877966			PDUts1171D10 Porcine testis cDNA library I Sus scrofa cDNA clone PDUts1171D10 5', mRNA sequence [CV877966]			Ssc.34022		401.613	929.089	8.5519	9.92424
A_72_P077003	2.35597	1.23632	2.35597	up									16353.5	33707.7	13.9361	15.1724
A_72_P088116	10.2531	3.35799	10.2531	up	NM_001031789		RBP1	Sus scrofa retinol binding protein 1, cellular (RBP1), mRNA [NM_001031789]		NM_001031789	Ssc.5563	100156666	366.844	3338.27	8.41905	11.777
A_72_P294959	2.36887	1.2442	2.36887	up									129.581	256.483	6.8783	8.1225
A_72_P332280	5.51383	2.46305	5.51383	up	AJ962474			AJ962474 KN404_2 Sus scrofa cDNA clone C0007755c22 3', mRNA sequence [AJ962474]			Ssc.46511		95.8764	454.596	6.44379	8.90684
A_72_P169176	4.10757	2.03829	4.10757	up									181.61	647.574	7.36885	9.40714
A_72_P696532	2.88526	1.5287	2.88526	up	NM_001007519		IFRD1	Sus scrofa interferon-related developmental regulator 1 (IFRD1), mRNA [NM_001007519]		NM_001007519	Ssc.58494	493185	198.21	496.285	7.50264	9.03134
A_72_P394689	8.83991	3.14403	8.83991	up	AK352380			Sus scrofa mRNA, clone:UTR010068B06, expressed in uterus. [AK352380]			Ssc.21207		125	958.008	6.82615	9.97018
A_72_P155351	3.61198	1.85279	3.61198	up				Rep: MGLL protein - Homo sapiens (Human), complete [TC585103]					3492.55	11605.1	11.6973	13.5501
A_72_P368808	2.46288	1.30035	2.46288	up	CN154283			941484 MARC 4PIG Sus scrofa cDNA 3', mRNA sequence [CN154283]			Ssc.27559		200.228	425.133	7.51968	8.82003
A_72_P195512	24.8846	4.63718	24.8846	up									33.7787	750.343	4.97985	9.61703
A_72_P432544	3.75745	1.90976	3.75745	up				Rep: Pentapeptide repeat - delta proteobacterium MLMS-1, partial (3%) [TC537050]					299.244	988.169	8.10487	10.0146
A_72_P165471	2.53856	1.34401	2.53856	up	NM_214396		XIRP2	Sus scrofa xin actin-binding repeat containing 2 (XIRP2), mRNA [NM_214396]		NM_214396	Ssc.909	397689	50.9138	107.982	5.55124	6.89525
A_72_P231847	4.83041	2.27215	4.83041	up				Rep: MGC142820 protein. - Bos Taurus, partial (7%) [TC521806]					303.282	1285.7	8.12405	10.3962
A_72_P191906	2.56777	1.36051	2.56777	up									62.4473	133.385	5.83663	7.19715
A_72_P006221	3.02964	1.59915	3.02964	up									162.755	421.686	7.20874	8.80789
A_72_P431594	2.32818	1.2192	2.32818	up	AJ948151			AJ948151 KN404_1 Sus scrofa cDNA clone C0007743a21 5', mRNA sequence [AJ948151]			Ssc.21634		423.521	879.945	8.63162	9.85082
A_72_P047826	6.9367	2.79425	6.9367	up				Rep: Chromosome undetermined scaffold_349, whole genome shotgun sequence - Vitis vinifera (Grape), partial (6%) [TC567601]					2006.78	12770.7	10.8974	13.6916
A_72_P038806	2.06281	1.04461	2.06281	up	CF364519			834470 MARC 3PIG Sus scrofa cDNA 5', mRNA sequence [CF364519]		XM_003354615	Ssc.33167		65.6398	112.256	5.90819	6.9528
A_72_P443065	5.33807	2.41632	5.33807	up	AK236330		ANXA4	annexin A4 [Source:RefSeq peptide;Acc:NP_001161111] [ENSSSCT00000009128]			Ssc.1143	100312960	698.72	3391.86	9.38014	11.7965
A_72_P078881	2.33722	1.22479	2.33722	up									52.1168	101.631	5.58168	6.80647
A_72_P120511	12.7851	3.6764	12.7851	up									182.959	2022.75	7.38058	11.057
A_72_P589919	4.27125	2.09466	4.27125	up	AK230984		SEC62	Sus scrofa mRNA, clone:AMP010075C06, expressed in alveolar macrophage. [AK230984]			Ssc.41909	100125961	2250.43	8882.94	11.0605	13.1552
A_72_P228067	2.31027	1.20806	2.31027	up									1434.39	3007.57	10.4173	11.6254
A_72_P066656	9.52196	3.25126	9.52196	up									147.247	1205.3	7.05863	10.3099
A_72_P380298	4.41177	2.14136	4.41177	up	XM_003128987		KDR	PREDICTED: Sus scrofa kinase insert domain receptor (a type III receptor tyrosine kinase) (KDR), mRNA [XM_003128987]		XM_003128987	Ssc.15999	397311	498.684	1974.86	8.87882	11.0202
A_72_P034041	2.98843	1.57939	2.98843	up	XM_001929346		LOC100156117	Uncharacterized protein [Source:UniProtKB/TrEMBL;Acc:F1RNN4] [ENSSSCT00000010761]		XM_001929346	Ssc.18864	100156117	96.0773	239.683	6.4474	8.02679
A_72_P187886	2.47741	1.30883	2.47741	up	AJ949625			AJ949625 KN404_1 Sus scrofa cDNA clone C0007743m08 3', mRNA sequence [AJ949625]			Ssc.36797		299.05	650.25	8.10392	9.41276
A_72_P302864	12.2957	3.62008	12.2957	up	NM_001001540		CHI3L1	Sus scrofa chitinase 3-like 1 (cartilage glycoprotein-39) (CHI3L1), mRNA [NM_001001540]		NM_001001540	Ssc.90	396865	204.952	2195.3	7.55356	11.1736
A_72_P304014	3.19775	1.67706	3.19775	up									160.491	439.856	7.18766	8.86472
A_72_P629400	7.21547	2.85109	7.21547	up	NM_001159306		PDK4	Sus scrofa pyruvate dehydrogenase kinase, isozyme 4 (PDK4), nuclear gene encoding mitochondrial protein, mRNA [NM_001159306]		NM_001159306	Ssc.1121	100286778	90.6119	563.838	6.36322	9.21431
A_72_P057221	2.7788	1.47446	2.7788	up				Rep: hydroxyacylglutathione hydrolase-like isoform 1 - Canis familiaris, partial (87%) [TC546817]	GO:0005515|GO:0016020|GO:0005975|GO:0005887|GO:0006749|GO:0007283|GO:0004416|GO:0007155|GO:0007156|GO:0007399				35.1339	82.8044	5.03547	6.50993
A_72_P637321	3.52786	1.81879	3.52786	up	NM_213892		CTSL1	Sus scrofa cathepsin L1 (CTSL1), mRNA [NM_213892]		NM_213892	Ssc.54036	396926	2740.81	9016.45	11.3566	13.1754
A_72_P348748	7.63552	2.93273	7.63552	up	AK231782		PLA1A	Uncharacterized protein [Source:UniProtKB/TrEMBL;Acc:F1SPB2] [ENSSSCT00000013017]			Ssc.11422	100154368	79.3332	524.694	6.17699	9.10972
A_72_P223957	2.52308	1.33519	2.52308	up	NM_213765		SULT1A1	Sus scrofa sulfotransferase family, cytosolic, 1A, phenol-preferring, member 1 (SULT1A1), mRNA [NM_213765]		NM_213765	Ssc.20006	396640	4226.57	9938.49	11.9817	13.3169
A_72_P420479	2.188	1.12961	2.188	up				Rep: Molybdopterin oxidoreductase - Halobacterium salinarium (Halobacterium halobium), partial (6%) [TC576389]					702.778	1406.34	9.38934	10.5189
A_72_P124431	2.11038	1.0775	2.11038	up	DQ499452		LRRIQ3	leucine rich repeat containing 44 [Source:RefSeq peptide;Acc:NP_001038051] [ENSSSCT00000004187]		XM_003356432	Ssc.17892	733655	50.2724	88.6726	5.53192	6.60942
A_72_P348293	3.13929	1.65044	3.13929	up	AJ942619			AJ942619 CSEQRAN17 Sus scrofa cDNA clone C0007319g09 5', mRNA sequence [AJ942619]			Ssc.87586		141.512	376.584	7.00164	8.65208
A_72_P219282	6.69544	2.74318	6.69544	up	XM_001928382		FIGF	Uncharacterized protein [Source:UniProtKB/TrEMBL;Acc:F1SQU4] [ENSSSCT00000013274]		XM_001928382	Ssc.29289	100155670	39.4275	225.924	5.19733	7.94051
A_72_P152936	3.21454	1.68461	3.21454	up	AK232851		CDKN1A	Sus scrofa mRNA, clone:LVRM10039F10, expressed in liver. [AK232851]		XM_001929558	Ssc.5737	100152215	4131.15	12265.5	11.9468	13.6314
A_72_P155926	2.51974	1.33328	2.51974	up				Rep: Avena - Gallus gallus (Chicken), partial (3%) [TC625260]					67.8122	141.911	5.95186	7.28513
A_72_P343488	2.44673	1.29086	2.44673	up	NM_001123204		TN-X	Sus scrofa tenascin-X (TN-X), mRNA [NM_001123204]		NM_001123204	Ssc.28161	445520	86.4674	176.083	6.2958	7.58665
A_72_P593604	2.39106	1.25765	2.39106	up	AK234858		LOC780431	Sus scrofa mRNA, clone:OVRM10024B02, expressed in ovary. [AK234858]			Ssc.44792	780431	5721.66	12716	12.4287	13.6864
A_72_P489510	15.6567	3.96871	15.6567	up	NM_001190209		PLAC9	Sus scrofa placenta-specific 9 (PLAC9), mRNA [NM_001190209]		NM_001190209	Ssc.47350	100155282	52.3554	719.094	5.58805	9.55676
A_72_P444654	9.93087	3.31192	9.93087	up	FJ268731		TRPV6	Uncharacterized protein [Source:UniProtKB/TrEMBL;Acc:F1SRU0] [ENSSSCT00000017932]		XM_003134594	Ssc.54774	100171400	62.1357	537.055	5.83002	9.14194
A_72_P596994	15.2096	3.92691	15.2096	up	NM_213920		DCN	Sus scrofa decorin (DCN), mRNA [NM_213920]		NM_213920	Ssc.19012	396957	3052.93	40987.5	11.5033	15.4302
A_72_P319533	15.4312	3.94778	15.4312	up				Rep: Pleckstrin homology-like domain family A member 2 - Homo sapiens (Human), partial (88%) [TC525402]	GO:0008150|GO:0003674|GO:0005737|GO:0009887|GO:0016021|GO:0005575|GO:0005216				1130.86	15970.1	10.0708	14.0186
A_72_P232597	2.02961	1.0212	2.02961	up	NM_001038008		MET	Sus scrofa met proto-oncogene (hepatocyte growth factor receptor) (MET), mRNA [NM_001038008]		NM_001038008	Ssc.42717	654328	151.662	256.962	7.10399	8.12519
A_72_P427284	2.59233	1.37425	2.59233	up				Rep: Intraflagellar transport 122 homolog (WD repeat protein 10). - Bos Taurus, partial (6%) [TC543298]					582.919	1374.64	9.11285	10.4871
A_72_P132371	4.92883	2.30124	4.92883	up	AJ963272			AJ963272 KN404_2 Sus scrofa cDNA clone C0007753p01 5', mRNA sequence [AJ963272]			Ssc.23941		58.4923	243.178	5.74332	8.04457
A_72_P147066	3.30386	1.72415	3.30386	up	BF712245			MI-P-A3-add-e-03-1-UM.s1 MI-P-A3 Sus scrofa cDNA clone MI-P-A3-add-e-03-1-UM 3', mRNA sequence [BF712245]			Ssc.6995		148.311	418.047	7.07015	8.7943
A_72_P500985	2.08645	1.06105	2.08645	up	XM_001927731		LOC100156362	PREDICTED: Sus scrofa DPH3 homolog, transcript variant 1 (LOC100156362), mRNA [XM_001927731]		XM_001927731	Ssc.10818	100156362	1231.97	2323.16	10.1901	11.2511
A_72_P093426	2.84521	1.50854	2.84521	up	XM_003131053		LOC100519383	PREDICTED: Sus scrofa zinc finger protein DZIP1-like (LOC100519383), mRNA [XM_003131053]		XM_003131053	Ssc.6394	100519383	267.928	669.483	7.94462	9.45316
A_72_P349813	3.36281	1.74967	3.36281	up				Rep: Phycobilisome rod-core linker polypeptide cpcG - Synechococcus sp. (strain WH7805), partial (6%) [TC520631]					167.963	488.444	7.25584	9.00551
A_72_P008196	14.8359	3.89102	14.8359	up				Rep: Binding-protein-dependent transport systems inner membrane component - Polynucleobacter sp. (strain QLW-P1DMWA-1), partial (6%) [TC564756]					274.726	3580.35	7.98078	11.8718
A_72_P734278	2.88826	1.5302	2.88826	up	NM_214372		APP	Sus scrofa amyloid beta (A4) precursor protein (APP), mRNA [NM_214372]		NM_214372	Ssc.14258	397663	11597.2	29892.6	13.4467	14.9769
A_72_P515476	2.77383	1.47188	2.77383	up	CK461229			931580 MARC 4PIG Sus scrofa cDNA 3', mRNA sequence [CK461229]			Ssc.94287		72.7844	169.238	6.05642	7.5283
A_72_P240027	5.45766	2.44828	5.45766	up				Rep: Peptidyl-prolyl cis-trans isomerase - Xenopus tropicalis (Western clawed frog) (Silurana tropicalis), partial (3%) [TC601888]					109.374	514.982	6.63368	9.08197
A_72_P036946	5.09566	2.34927	5.09566	up				Rep: T1F15.2 protein - Arabidopsis thaliana (Mouse-ear cress), partial (3%) [TC614228]					283.179	1263.3	8.02398	10.3732
A_72_P568194	59.2216	5.88805	59.2216	up	NM_214000		HP	Sus scrofa haptoglobin (HP), mRNA [NM_214000]		NM_214000	Ssc.37	397061	65.2916	3368.78	5.90113	11.7892
A_72_P788407	2.43894	1.28625	2.43894	up	XM_001926065		LIMK2	PREDICTED: Sus scrofa LIM domain kinase 2, transcript variant 1 (LIMK2), mRNA [XM_001926065]		XM_001926065	Ssc.54350	100156359	343.512	743.584	8.31716	9.60342
A_72_P204077	3.06479	1.61579	3.06479	up									42.0309	108.385	5.28491	6.90069
A_72_P103066	2.99383	1.58199	2.99383	up	XM_003129269		LOC100519672	PREDICTED: Sus scrofa dickkopf-related protein 2-like (LOC100519672), mRNA [XM_003129269]		XM_003129269	Ssc.29079	100519672	37.3061	94.6506	5.12052	6.70252
A_72_P044071	2.37182	1.24599	2.37182	up									904.035	1944.86	9.75121	10.9972
A_72_P489199	2.04196	1.02995	2.04196	up	XM_001926829		SLC16A9	Uncharacterized protein [Source:UniProtKB/TrEMBL;Acc:F1RG05] [ENSSSCT00000011176]		XM_001926829	Ssc.45379	100155871	43.8899	75.2539	5.34324	6.3732
A_72_P161841	5.37211	2.42549	5.37211	up									196.471	924.028	7.49047	9.91596
A_72_P097346	8.9951	3.16914	8.9951	up				Rep: Laminin subunit alpha-5 precursor - Homo sapiens (Human), partial (4%) [TC531684]					565.317	4631.38	9.06752	12.2367
A_72_P730853	123.982	6.95399	123.982	up	NM_214419		EPCAM	Sus scrofa epithelial cell adhesion molecule (EPCAM), mRNA [NM_214419]		NM_214419	Ssc.94294	403163	37.008	4088.78	5.1093	12.0633
A_72_P388483	7.25551	2.85908	7.25551	up	AW786985			120654 MARC 1PIG Sus scrofa cDNA 5', mRNA sequence [AW786985]		XR_130810	Ssc.78929		59.8701	372.416	5.77644	8.63552
A_72_P403373	3.38304	1.75832	3.38304	up				Rep: Anthocyanin transcription factor - Ipomoea alba (Moonflower), partial (8%) [TC528638]					81.7794	231.838	6.2196	7.97792
A_72_P093671	2.11074	1.07775	2.11074	up				Rep: Predicted protein - Monosiga brevicollis MX1, partial (6%) [TC615414]					717.377	1384.72	9.41842	10.4962
A_72_P186681	2.44361	1.28901	2.44361	up	AK351986		LOC100154232	Uncharacterized protein [Source:UniProtKB/TrEMBL;Acc:F1RTA3] [ENSSSCT00000006823]		XM_001926703	Ssc.15306	100154232	1544.38	3449.3	10.5327	11.8217
A_72_P177461	17.6182	4.13899	17.6182	up	NM_213785		LOC396677	Sus scrofa tissue factor (LOC396677), mRNA [NM_213785]		NM_213785	Ssc.19907	396677	32.7421	514.515	4.94132	9.08031
A_72_P680499	3.73317	1.9004	3.73317	up	NM_001100188		CAPN2	Sus scrofa calpain 2, (m/II) large subunit (CAPN2), mRNA [NM_001100188]		NM_001100188	Ssc.49836	397393	422.772	1416.19	8.62767	10.5281
A_72_P224472	5.06528	2.34064	5.06528	up									124.682	544.509	6.82264	9.16328
A_72_P165496	2.29582	1.19901	2.29582	up	NM_214441		HYAL1	Sus scrofa hyaluronoglucosaminidase 1 (HYAL1), mRNA [NM_214441]		NM_214441	Ssc.26119	404698	35.7698	69.7155	5.06276	6.26177
A_72_P001716	2.49292	1.31784	2.49292	up	XM_003130770		ARHGAP21	Uncharacterized protein [Source:UniProtKB/TrEMBL;Acc:F1RVJ3] [ENSSSCT00000012118]		XM_003130770	Ssc.37636	100518571	207.171	447.337	7.56898	8.88682
A_72_P028606	2.20944	1.14368	2.20944	up	NM_001190232		DECR1	Sus scrofa 2,4-dienoyl CoA reductase 1, mitochondrial (DECR1), nuclear gene encoding mitochondrial protein, mRNA [NM_001190232]		NM_001190232	Ssc.1465	503544	418.299	822.022	8.60882	9.7525
A_72_P691666	6.15923	2.62275	6.15923	up	NM_001159306		PDK4	Sus scrofa pyruvate dehydrogenase kinase, isozyme 4 (PDK4), nuclear gene encoding mitochondrial protein, mRNA [NM_001159306]		NM_001159306	Ssc.1121	100286778	227.464	1214.82	7.69953	10.3223
A_72_P674341	2.55459	1.35309	2.55459	up	AK237231		COL6A3	Sus scrofa mRNA, clone:SPL010014D05, expressed in spleen. [AK237231]		XM_001928087	Ssc.12068	100101551	1543.48	3607.4	10.5319	11.885
A_72_P137861	90.9341	6.50675	90.9341	up	NM_001177906		S100A9	Sus scrofa S100 calcium binding protein A9 (S100A9), mRNA [NM_001177906]		NM_001177906	Ssc.2381	100127489	44.2689	3558.18	5.3552	11.8619
A_72_P505855	4.34517	2.11941	4.34517	up	XM_001926410		LOC100155433	PREDICTED: Sus scrofa ras-like protein family member 12-like (LOC100155433), mRNA [XM_001926410]			Ssc.24481	100155433	1852.27	7387.36	10.7833	12.9027
A_72_P215912	3.51679	1.81426	3.51679	up									46.8507	138.469	5.43564	7.2499
A_72_P373753	18.4455	4.2052	18.4455	up									906.095	15321.9	9.75426	13.9595
A_72_P348793	2.04599	1.0328	2.04599	up				Rep: Mitogen-activated protein kinase, long flagella protein 4 - Chlamydomonas reinhardtii, partial (3%) [TC603709]					83.72	141.735	6.25067	7.28347
A_72_P111546	2.39178	1.25808	2.39178	up	EV877673			rdbla0119_e12.y1 bla Sus scrofa cDNA 5', mRNA sequence [EV877673]			Ssc.40541		1712.58	3713.6	10.6689	11.927
A_72_P148026	4.37439	2.12908	4.37439	up	AY609820		WBP11	Sus scrofa clone Clu_32744.scr.msk.p1.Contig1, mRNA sequence. [AY609820]			Ssc.47379	100155493	1293.5	5197.49	10.2653	12.3943
A_72_P349753	2.23076	1.15753	2.23076	up				Rep: UDP-N-acetylglucosamine transferase subunit ALG13 homolog - Homo sapiens (Human), partial (84%) [TC601362]	GO:0005515|GO:0005930|GO:0043025|GO:0008022				43.5183	81.6961	5.33192	6.48945
A_72_P611783	3.28832	1.71735	3.28832	up	AK352374			Sus scrofa mRNA, clone:UTR010064G08, expressed in uterus. [AK352374]		XM_001929037	Ssc.44658		72.4397	199.656	6.04976	7.76711
A_72_P305534	6.4309	2.68502	6.4309	up	DY416687			1530514 MARC 3PIG Sus scrofa cDNA 5', mRNA sequence [DY416687]			Ssc.81606		146.362	812.058	7.04941	9.73443
A_72_P249237	2.25499	1.17312	2.25499	up									576.536	1174.02	9.09723	10.2703
A_72_P252492	2.29378	1.19773	2.29378	up				Rep: Ribonucleoprotein, chloroplast - Aspergillus clavatus, partial (4%) [TC541283]					280.386	561.353	8.01032	9.20805
A_72_P335158	2.19255	1.13261	2.19255	up	EW570264			rspc018_o7.y1 spc Sus scrofa cDNA 5', mRNA sequence [EW570264]			Ssc.13441		349.441	680.685	8.34442	9.47703
A_72_P263212	2.82757	1.49956	2.82757	up	AK346475			Sus scrofa mRNA, clone:LVRM10194H04, expressed in liver. [AK346475]		XM_003354714	Ssc.11406		64.5078	152.422	5.88572	7.38528
A_72_P316318	2.26064	1.17673	2.26064	up	AK236640		KIAA0247	Sus scrofa mRNA, clone:OVRM10210F06, expressed in ovary. [AK236640]			Ssc.44774	100155733	131.924	249.486	6.90375	8.08048
A_72_P410593	3.28996	1.71807	3.28996	up	XM_003130629		LOC100514675	PREDICTED: Sus scrofa zinc finger protein 367-like (LOC100514675), mRNA [XM_003130629]		XM_003130629	Ssc.47534	100514675	39.4072	109.499	5.1963	6.91437
A_72_P142141	2.78878	1.47964	2.78878	up	CN157593			946309 MARC 4PIG Sus scrofa cDNA 5', mRNA sequence [CN157593]			Ssc.26749		193.732	468.611	7.46784	8.94747
A_72_P368408	2.86076	1.5164	2.86076	up	CN158978			947990 MARC 4PIG Sus scrofa cDNA 5', mRNA sequence [CN158978]			Ssc.27466		115.867	279.176	6.71861	8.23501
A_72_P723783	2.52499	1.33628	2.52499	up	NM_001097483		TPM1	Sus scrofa tropomyosin 1 (alpha) (TPM1), mRNA [NM_001097483]		NM_001097483	Ssc.53892	100037999	274.479	605.585	7.97933	9.31561
A_72_P024536	4.30687	2.10664	4.30687	up									172.71	645.95	7.29716	9.4038
A_72_P045286	2.57408	1.36406	2.57408	up	CO953211			UMC-pfeto1-016-a07 Fetal ovary pfeto Sus scrofa cDNA 3', mRNA sequence [CO953211]			Ssc.40860		34.595	75.4114	5.01254	6.3766
A_72_P210977	10.3476	3.37122	10.3476	up				Rep: Gulp-2 - Mus musculus (Mouse), partial (8%) [TC588798]					103.864	934.636	6.56064	9.93187
A_72_P149106	2.80987	1.4905	2.80987	up	XM_001926478			Rep: Spartin (Trans-activated by hepatitis C virus core protein 1). - Canis familiaris, complete [TC564250]	GO:0045916|GO:0005515|GO:0004576|GO:0030449|GO:0008150|GO:0003674|GO:0007368|GO:0005737|GO:0006486|GO:0005634|GO:0005575|GO:0005615	XM_001926478	Ssc.23990		458.252	1152.62	8.75238	10.2429
A_72_P430294	3.04905	1.60836	3.04905	up	AK237980			Sus scrofa mRNA, clone:TCH010024E08, expressed in trachea. [AK237980]			Ssc.55777		97.2195	248.179	6.46534	8.07369
A_72_P263237	2.25211	1.17128	2.25211	up				Rep: Short-chain dehydrogenase/reductase SDR - marine gamma proteobacterium HTCC2080, partial (9%) [TC555476]					168.304	322.134	7.25912	8.4304
A_72_P381283	5.47671	2.45331	5.47671	up	XM_003127644		LOC100523794	Uncharacterized protein [Source:UniProtKB/TrEMBL;Acc:F1SUS0] [ENSSSCT00000003865]		XM_003127644	Ssc.2445	100523794	150.513	715.014	7.09309	9.54639
A_72_P168576	88.0674	6.46054	88.0674	up									38.053	2962.23	5.14526	11.6058
A_72_P442320	4.93909	2.30425	4.93909	up	XM_003131740		LOC100049650	Uncharacterized protein [Source:UniProtKB/TrEMBL;Acc:F1RKW9] [ENSSSCT00000019295]		XM_003131740	Ssc.26431	100049650	41.906	175.911	5.28078	7.58502
A_72_P313668	2.26971	1.18251	2.26971	up	NM_001137636		CRK	Sus scrofa v-crk sarcoma virus CT10 oncogene homolog (avian) (CRK), mRNA [NM_001137636]		NM_001137636	Ssc.17755	100192444	2613.77	5432.79	11.2824	12.4649
A_72_P765322	2.30567	1.20518	2.30567	up	NM_214363		RPS12	Sus scrofa ribosomal protein S12 (RPS12), mRNA [NM_214363]		NM_214363	Ssc.13774	397650	40003.1	72180.9	15.153	16.3582
A_72_P280099	2.51782	1.33217	2.51782	up									4444.58	10374.9	12.0515	13.3836
A_72_P079996	3.07397	1.6201	3.07397	up									570.34	1587.28	9.08225	10.7024
A_72_P013696	2.81951	1.49545	2.81951	up									66.6188	156.401	5.92678	7.42223
A_72_P405213	3.21001	1.68258	3.21001	up				Rep: Tigger transposable element-derived protein 1 - Homo sapiens (Human), partial (14%) [TC592683]					76.6196	205.807	6.12501	7.80759
A_72_P100136	2.91816	1.54506	2.91816	up	AJ957055			AJ957055 KN404_2 Sus scrofa cDNA clone C0007760f19 3', mRNA sequence [AJ957055]			Ssc.5085		7852.43	20843.8	12.8848	14.4299
A_72_P111801	9.84866	3.29993	9.84866	up									38.3438	327.372	5.15483	8.45476
A_72_P505347	3.68378	1.88119	3.68378	up									68.102	210.048	5.9568	7.83799
A_72_P020561	3.85747	1.94765	3.85747	up				Rep: LINE-1 element ORF2 - Canis familiaris (Dog), partial (6%) [TC544743]					71.3754	231.046	6.02611	7.97376
A_72_P220747	38.9123	5.28215	38.9123	up				Rep: Wpep3002 - Homo sapiens (Human), partial (12%) [TC546573]					113.795	3844.88	6.68952	11.9717
A_72_P196642	4.74015	2.24493	4.74015	up	AK344102		LOC100515138	Protein S100-A10 [Source:UniProtKB/Swiss-Prot;Acc:P04163] [ENSSSCT00000007246]		XM_003361570	Ssc.508	100515138	5823.51	25088.3	12.4514	14.6963
A_72_P326653	9.38696	3.23066	9.38696	up									34.7764	282.328	5.0197	8.25036
A_72_P510581	2.81633	1.49381	2.81633	up	DN112475		LOC100157232	Uncharacterized protein [Source:UniProtKB/TrEMBL;Acc:F1SGF9] [ENSSSCT00000012569]			Ssc.41374	100157232	112.949	266.487	6.68005	8.17387
A_72_P179241	4.97423	2.31447	4.97423	up				Rep: DfrA - Bacillus licheniformis (strain DSM 13 / ATCC 14580), partial (12%) [TC539008]					121.805	522.5	6.7896	9.10407
A_72_P025546	4.14047	2.0498	4.14047	up									101.634	356.173	6.52926	8.57905
A_72_P165916	4.11164	2.03971	4.11164	up	AK236976			Sus scrofa mRNA, clone:PBL010063E12, expressed in periphral blood mononuclear cell. [AK236976]		XM_003133397	Ssc.6382		211.531	760.149	7.59853	9.63824
A_72_P726088	6.72622	2.7498	6.72622	up	NM_001038645		PALMD	Sus scrofa palmdelphin (PALMD), mRNA [NM_001038645]		NM_001038645	Ssc.9291	654413	277.155	1633.75	7.99296	10.7428
A_72_P128106	5.27213	2.39839	5.27213	up				Rep: Pr1-like protein - Oryza sativa subsp. japonica (Rice), partial (6%) [TC541642]					91.8853	413.777	6.38218	8.78056
A_72_P327788	3.05355	1.61049	3.05355	up	CF361829			828192 MARC 3PIG Sus scrofa cDNA 5', mRNA sequence [CF361829]			Ssc.18770		91.1874	232.346	6.37112	7.98161
A_72_P242347	4.3346	2.1159	4.3346	up				Rep: Homolog of Homo sapiens GTPase, IMAP family member 4 - Takifugu rubripes, partial (6%) [TC535379]					106.964	396.1	6.6026	8.7185
A_72_P050891	3.01032	1.58991	3.01032	up									49.2231	123.992	5.50548	7.0954
A_72_P307848	2.72674	1.44718	2.72674	up	XM_003133455		LOC100517786	PREDICTED: Sus scrofa nostrin-like (LOC100517786), mRNA [XM_003133455]		XM_003133455	Ssc.95045	100517786	155.261	358.796	7.13967	8.58684
A_72_P570199	3.20665	1.68107	3.20665	up	NM_213892		CTSL1	Sus scrofa cathepsin L1 (CTSL1), mRNA [NM_213892]		NM_213892	Ssc.54036	396926	2845.44	8508.28	11.4082	13.0893
A_72_P299059	3.21761	1.68599	3.21761	up				Rep: Predicted protein - Magnaporthe grisea (Rice blast fungus) (Pyricularia grisea), partial (8%) [TC562901]					88.092	236.885	6.32302	8.00901
A_72_P744079	5.71269	2.51417	5.71269	up	NM_001097483		TPM1	Sus scrofa tropomyosin 1 (alpha) (TPM1), mRNA [NM_001097483]		NM_001097483	Ssc.53892	100037999	67.4688	328.318	5.94465	8.45882
A_72_P229107	3.15883	1.65939	3.15883	up	XM_001926348		LOC100156983	Uncharacterized protein [Source:UniProtKB/TrEMBL;Acc:F1S1V8] [ENSSSCT00000017347]		XM_001926348	Ssc.24732	100156983	48.3821	128.132	5.48109	7.14048
A_72_P505655	8.36583	3.06451	8.36583	up	XM_003126611			Uncharacterized protein [Source:UniProtKB/TrEMBL;Acc:F1SHN1] [ENSSSCT00000000855]		XM_003126611	Ssc.13389		48.4426	349.284	5.48265	8.54716
A_72_P400158	2.88782	1.52998	2.88782	up	DY437416			1573610 MARC 3PIG Sus scrofa cDNA 5', mRNA sequence [DY437416]			Ssc.32605		90.9328	218.873	6.36746	7.89744
A_72_P024681	6.21813	2.63648	6.21813	up	AK238994		NFS	NFS protein [Source:RefSeq peptide;Acc:NP_999602] [ENSSSCT00000002556]			Ssc.8640	404692	1977.81	11350.2	10.8778	13.5143
A_72_P657043	3.73548	1.90129	3.73548	up	NM_001129963		RTN4	Sus scrofa reticulon 4 (RTN4), mRNA [NM_001129963]		NM_001129963	Ssc.94392	100170118	1486.81	5137.87	10.4759	12.3772
A_72_P602553	2.64115	1.40117	2.64115	up	NM_001129963		RTN4	Sus scrofa reticulon 4 (RTN4), mRNA [NM_001129963]		NM_001129963	Ssc.94392	100170118	3422	8369.46	11.6701	13.0713
A_72_P218437	2.56842	1.36088	2.56842	up	XM_001925071		LOC100157418	Uncharacterized protein [Source:UniProtKB/TrEMBL;Acc:F1SN43] [ENSSSCT00000005160]		XM_001925071	Ssc.29408	100157418	32.2577	70.6715	4.92006	6.28094
A_72_P564354	25.3596	4.66446	25.3596	up	AY609863		LOC100155338	Sus scrofa clone Clu_3656.scr.msk.p1.Contig1, mRNA sequence. [AY609863]		XM_001929585	Ssc.10237	100155338	105.05	2305.88	6.577	11.2415
A_72_P024801	2.18653	1.12864	2.18653	up				Rep: PE-PGRS family protein - Mycobacterium ulcerans (strain Agy99), partial (4%) [TC589761]					166.818	308.988	7.24517	8.37382
A_72_P681041	3.51042	1.81165	3.51042	up	AK232729		DHRS7	Uncharacterized protein [Source:UniProtKB/TrEMBL;Acc:F1SSI2] [ENSSSCT00000005603]		XM_001928748	Ssc.6441	100152785	370.505	1154.07	8.43351	10.2452
A_72_P575489	2.80283	1.48688	2.80283	up	NM_214408		PRDX6	Sus scrofa peroxiredoxin 6 (PRDX6), mRNA [NM_214408]		NM_214408	Ssc.2979	399538	372.882	932.82	8.44257	9.92945
A_72_P046946	6.95365	2.79777	6.95365	up	AJ956967			AJ956967 KN404_2 Sus scrofa cDNA clone C0007756j13 3', mRNA sequence [AJ956967]			Ssc.46190		59.7482	354.196	5.7736	8.57137
A_72_P671275	4.94766	2.30675	4.94766	up	NM_001115155		GPX3	Sus scrofa glutathione peroxidase 3 (plasma) (GPX3), mRNA [NM_001115155]		NM_001115155	Ssc.79705	396598	96.5349	408.964	6.45573	8.76248
A_72_P382588	2.66216	1.4126	2.66216	up									47.7068	106.557	5.46234	6.87494
A_72_P178146	2.10114	1.07117	2.10114	up	NM_001032358		PIGK	Sus scrofa phosphatidylinositol glycan anchor biosynthesis, class K (PIGK), mRNA [NM_001032358]		NM_001032358	Ssc.42523	606750	625.131	1183.19	9.21288	10.2841
A_72_P089991	2.58885	1.37231	2.58885	up									2423.22	5723.5	11.1704	12.5427
A_72_P311618	2.73108	1.44947	2.73108	up									388.133	947.674	8.50489	9.95436
A_72_P712893	2.07536	1.05336	2.07536	up	AK234113			Histone H3.3 [Source:UniProtKB/Swiss-Prot;Acc:Q71LE2] [ENSSSCT00000018727]		XM_003131194	Ssc.11548		15038.4	27785.5	13.8106	14.8639
A_72_P670275	2.25803	1.17506	2.25803	up	AK346399		UAP1	Uncharacterized protein [Source:UniProtKB/TrEMBL;Acc:F1S210] [ENSSSCT00000006948]		XM_001928643	Ssc.16886	100156649	458.092	931.232	8.75179	9.92685
A_72_P790714	2.27388	1.18515	2.27388	up	XM_003360733		LOC100621801	PREDICTED: Sus scrofa polypeptide N-acetylgalactosaminyltransferase 4-like (LOC100621801), mRNA [XM_003360733]		XM_003360733		100621801	105.839	200.641	6.58806	7.77322
A_72_P098191	6.92356	2.79151	6.92356	up									21681.2	120807	14.3331	17.1246
A_72_P164781	2.68389	1.42433	2.68389	up	AK344310		C5AR1	Sus scrofa mRNA, clone:DCI010005C10, expressed in dendritic cells (immature). [AK344310]		XM_003355958	Ssc.15950	397287	4922.33	12263.3	12.2065	13.6309
A_72_P206807	3.36564	1.75088	3.36564	up	BP437388			BP437388 full-length enriched swine cDNA library, adult lung Sus scrofa cDNA clone LNG010065E06 5', mRNA sequence [BP437388]			Ssc.23623		61.9633	174.917	5.82564	7.57652
A_72_P453048	2.38212	1.25225	2.38212	up	XM_003131053		LOC100519383	Uncharacterized protein [Source:UniProtKB/TrEMBL;Acc:F1RP51] [ENSSSCT00000010418]		XM_003131053	Ssc.6394	100519383	102.332	203.152	6.53861	7.79086
A_72_P148806	2.38679	1.25507	2.38679	up	EW577613			rspc022_b12.y1 spc Sus scrofa cDNA 5', mRNA sequence [EW577613]			Ssc.81308		530.061	1143.6	8.97718	10.2322
A_72_P178751	10.47	3.38819	10.47	up				Rep: Proheparin-binding EGF-like growth factor precursor [Contains: Heparin-binding EGF-like growth factor (HB-EGF) (HBEGF)] - Sus scrofa (Pig), complete [TC521243]	GO:0051545|GO:0005515|GO:0005154|GO:0035313|GO:0051549|GO:0009986|GO:0030307|GO:0008283|GO:0001832|GO:0008016|GO:0001525|GO:0048661|GO:0005615|GO:0007399|GO:0000187|GO:0007165|GO:0007517|GO:0007173|GO:0005887|GO:0016021|GO:0008201|GO:0008083				365.049	3394.39	8.40972	11.7979
A_72_P356133	4.3526	2.12188	4.3526	up									1684.73	6721.34	10.6464	12.7682
A_72_P475515	3.77202	1.91534	3.77202	up	AK348539		LOC100153198	Uncharacterized protein [Source:UniProtKB/TrEMBL;Acc:F1SBP1] [ENSSSCT00000007431]		XM_001926279	Ssc.28533	100153198	103.307	330.66	6.55291	8.46824
A_72_P398623	4.94641	2.30638	4.94641	up									474.252	2095.89	8.80069	11.1071
A_72_P403683	4.38383	2.13219	4.38383	up	XM_001927928		RUNX1T1	PREDICTED: Sus scrofa runt-related transcription factor 1; translocated to, 1 (cyclin D-related) (RUNX1T1), mRNA [XM_001927928]		XM_001927928	Ssc.25990	100155449	206.957	793.476	7.56775	9.69995
A_72_P324303	3.39947	1.76531	3.39947	up				Rep: Predicted protein - Nematostella vectensis (Starlet sea anemone), partial (7%) [TC569188]					142.059	411.606	7.00753	8.77284
A_72_P343408	2.28186	1.19021	2.28186	up	XM_001927798		ACVR1	Activin type I receptor [Source:UniProtKB/TrEMBL;Acc:E9M2M1] [ENSSSCT00000017285]		XM_003359524	Ssc.9902	100152307	209.393	412.074	7.58413	8.77434
A_72_P037006	4.65144	2.21768	4.65144	up				Rep: Mlr2732 protein - Rhizobium loti (Mesorhizobium loti), partial (6%) [TC614372]					42.1077	166.165	5.28695	7.50462
A_72_P161351	2.04059	1.02899	2.04059	up				Rep: COG0671: Membrane-associated phospholipid phosphatase - Nostoc punctiforme PCC 73102, partial (6%) [TC522060]					73.424	124.194	6.06899	7.09798
A_72_P141526	2.78479	1.47757	2.78479	up	CN154367			941571 MARC 4PIG Sus scrofa cDNA 3', mRNA sequence [CN154367]			Ssc.85230		41.9047	98.2103	5.28039	6.75795
A_72_P117526	2.08093	1.05723	2.08093	up									325.291	596.368	8.23551	9.29274
A_72_P586661	2.28586	1.19274	2.28586	up	NM_213781		SCD	Sus scrofa stearoyl-CoA desaturase (delta-9-desaturase) (SCD), mRNA [NM_213781]		NM_213781	Ssc.16159	396670	70.8068	134.255	6.01348	7.20622
A_72_P441494	3.04434	1.60613	3.04434	up	NM_214084		VEGFA	Sus scrofa vascular endothelial growth factor A (VEGFA), mRNA [NM_214084]		NM_214084	Ssc.57541	397157	85.2313	216.434	6.27491	7.88103
A_72_P096771	3.30065	1.72275	3.30065	up	EW614520			rsug02_k10.y1 sug Sus scrofa cDNA 5', mRNA sequence [EW614520]			Ssc.91833		244.697	708.526	7.81192	9.53467
A_72_P673732	2.17674	1.12217	2.17674	up	NM_001025215		CFL2	Sus scrofa cofilin 2 (muscle) (CFL2), mRNA [NM_001025215]		NM_001025215	Ssc.7645	497233	917.171	1808.44	9.77161	10.8938
A_72_P500526	5.78461	2.53222	5.78461	up	BX670438		ID4	DNA-binding protein inhibitor ID-4 [Source:RefSeq peptide;Acc:NP_001116602] [ENSSSCT00000001172]		XR_116024	Ssc.2567	100144508	497.226	2592.68	8.87364	11.4059
A_72_P215337	15.9774	3.99796	15.9774	up	EW117408			reje01b_l24.y1 eje Sus scrofa cDNA 5', mRNA sequence [EW117408]			Ssc.63726		59.1817	825.551	5.7595	9.75746
A_72_P014911	7.49688	2.90629	7.49688	up				Rep: COG1123: ATPase components of various ABC-type transport systems, contain duplicated ATPase - Magnetospirillum magnetotacticum MS-1, partial (4%) [TC540212]					238.17	1558.77	7.77104	10.6773
A_72_P072701	2.76832	1.46901	2.76832	up	XM_001927053			Uncharacterized protein [Source:UniProtKB/TrEMBL;Acc:F1RZU8] [ENSSSCT00000001671]		XM_003128338	Ssc.21895		122.967	286.701	6.80387	8.27288
A_72_P177966	2.00167	1.00121	2.00167	up	NM_001098584		GPNMB	Sus scrofa glycoprotein (transmembrane) nmb (GPNMB), mRNA [NM_001098584]		NM_001098584	Ssc.18572	100049669	825.826	1508.35	9.62523	10.6264
A_72_P380483	2.53167	1.34009	2.53167	up									462.685	1048.45	8.7672	10.1073
A_72_P173916	2.14794	1.10296	2.14794	up									581.683	1126.77	9.10948	10.2124
A_72_P418494	2.34824	1.23158	2.34824	up									84.5309	164.911	6.26343	7.49501
A_72_P548101	3.54188	1.82451	3.54188	up	XM_003122169		LOC100517927	Uncharacterized protein [Source:UniProtKB/TrEMBL;Acc:F1RS11] [ENSSSCT00000006177]		XM_003122169	Ssc.18697	100517927	188.072	578.163	7.42196	9.24647
A_72_P183761	3.40132	1.76609	3.40132	up				Rep: Plexin-B2 precursor (MM1). - Canis familiaris, partial (10%) [TC579765]					2256.9	6994.3	11.0654	12.8315
A_72_P415563	2.24787	1.16856	2.24787	up	BQ599816			MI-P-E6-aho-c-02-1-UM.s1 MI-P-E6 Sus scrofa cDNA clone MI-P-E6-aho-c-02-1-UM 3', mRNA sequence [BQ599816]			Ssc.7935		50.1304	94.193	5.52808	6.69663
A_72_P624960	19.708	4.30071	19.708	up	XM_001925905		LOC100153050	Uncharacterized protein [Source:UniProtKB/TrEMBL;Acc:F1S5Z1] [ENSSSCT00000007488]		XM_001925905	Ssc.41808	100153050	49.0819	850.355	5.50039	9.8011
A_72_P200632	2.2181	1.14932	2.2181	up				Rep: Carboxyl terminal protease-like protein - Arabidopsis thaliana (Mouse-ear cress), partial (3%) [TC582218]					58.59	107.924	5.74473	6.89406
A_72_P099756	2.71278	1.43977	2.71278	up	AJ963507			AJ963507 KN404_2 Sus scrofa cDNA clone C0007750e12 5', mRNA sequence [AJ963507]			Ssc.35377		155.524	357.118	7.14175	8.58152
A_72_P231817	2.13519	1.09437	2.13519	up				Rep: Integral membrane protein TerC - Salinispora tropica CNB-440, partial (5%) [TC521796]					1712.81	3308.6	10.6696	11.7639
A_72_P232202	5.63212	2.49368	5.63212	up	NM_001008692		LMCD1	Sus scrofa LIM and cysteine-rich domains 1 (LMCD1), mRNA [NM_001008692]		NM_001008692	Ssc.15397	494020	201.913	993.037	7.53164	10.0253
A_72_P267591	5.13733	2.36102	5.13733	up				Rep: Energy transducer - Bradyrhizobium sp. (strain BTAi1 / ATCC BAA-1182), partial (7%) [TC610543]					300.398	1361.15	8.11123	10.4723
A_72_P050321	3.64815	1.86717	3.64815	up									61.1403	186.86	5.80628	7.67345
A_72_P347573	2.57915	1.3669	2.57915	up									377.363	865.545	8.45999	9.82689
A_72_P167666	3.33017	1.73559	3.33017	up	XM_003133422			Uncharacterized protein [Source:UniProtKB/TrEMBL;Acc:F1RPS1] [ENSSSCT00000017294]		XM_003133422	Ssc.39843		380.259	1122.66	8.47202	10.2076
A_72_P208622	3.63982	1.86387	3.63982	up	AJ956737			AJ956737 KN404_2 Sus scrofa cDNA clone C0007755a14 5', mRNA sequence [AJ956737]			Ssc.23009		234.434	747.584	7.74807	9.61194
A_72_P121501	2.12795	1.08947	2.12795	up				Rep: Endonuclease reverse transcriptase - Bos taurus (Bovine), partial (6%) [TC560581]					238.162	438.468	7.77091	8.86038
A_72_P302829	5.91804	2.56512	5.91804	up	NM_001044584		LOC733653	Sus scrofa crystallin, zeta (quinone reductase) (LOC733653), mRNA [NM_001044584]		NM_001044584	Ssc.3029	733653	918.651	5000.8	9.77387	12.339
A_72_P578058	4.62921	2.21077	4.62921	up	NM_213781		SCD	Sus scrofa stearoyl-CoA desaturase (delta-9-desaturase) (SCD), mRNA [NM_213781]		NM_213781	Ssc.16159	396670	1555.46	6667.09	10.5434	12.7542
A_72_P207267	2.08407	1.0594	2.08407	up	XM_003123929		AFF4	Uncharacterized protein [Source:UniProtKB/TrEMBL;Acc:F1RI16] [ENSSSCT00000015614]		XM_003123929	Ssc.13568	100524487	228.936	410.687	7.70924	8.76864
A_72_P650834	3.22773	1.69052	3.22773	up	NM_001114676		LOC100137084	Sus scrofa EPLIN-b (LOC100137084), mRNA [NM_001114676]		NM_001114676	Ssc.2282	100137084	1798.81	5329.66	10.7441	12.4346
A_72_P382698	2.56156	1.35702	2.56156	up				Rep: Phosphatidylcholine transfer protein - Bos taurus (Bovine), complete [TC540617]					449.992	1030.67	8.72534	10.0824
A_72_P187891	3.97643	1.99147	3.97643	up	AJ949604			AJ949604 KN404_1 Sus scrofa cDNA clone C0007746b24 3', mRNA sequence [AJ949604]			Ssc.36798		350.886	1236.36	8.35159	10.3431
A_72_P372483	3.20689	1.68118	3.20689	up									67.6414	181.287	5.94752	7.62869
A_72_P047536	3.99655	1.99876	3.99655	up	AJ959094			AJ959094 KN404_2 Sus scrofa cDNA clone C0007753l05 3', mRNA sequence [AJ959094]			Ssc.46329		2538.22	9430.55	11.238	13.2368
A_72_P598118	2.78506	1.47771	2.78506	up	XM_003131091		LOC100515336	PREDICTED: Sus scrofa collagen alpha-1(IV) chain-like (LOC100515336), mRNA [XM_003131091]		XM_003357899	Ssc.6435	100515336	389.382	970.757	8.51052	9.98823
A_72_P574509	2.53133	1.33989	2.53133	up	NM_001105287		SCG5	Sus scrofa secretogranin V (7B2 protein) (SCG5), mRNA [NM_001105287]		NM_001105287	Ssc.155	397110	72.0865	152.017	6.04221	7.38211
A_72_P059256	3.07517	1.62067	3.07517	up	XM_003128672		LOC100516026	Uncharacterized protein [Source:UniProtKB/TrEMBL;Acc:F1S2Q1] [ENSSSCT00000002653]		XM_003128672	Ssc.12832	100516026	529.85	1481.47	8.97657	10.5972
A_72_P360828	12.0958	3.59643	12.0958	up				Rep: Transcription-repair coupling factor - Vibrio shilonii AK1, partial (5%) [TC550371]					60.2826	636.336	5.78622	9.38266
A_72_P329143	2.36682	1.24295	2.36682	up				Rep: Predicted protein - Lodderomyces elongisporus (Yeast) (Saccharomyces elongisporus), partial (6%) [TC545456]					46.9843	93.2861	5.44059	6.68354
A_72_P245497	3.04591	1.60687	3.04591	up	AK236441		HEY1	Uncharacterized protein [Source:UniProtKB/TrEMBL;Acc:F1RWM2] [ENSSSCT00000006753]		XM_001928532	Ssc.15661	100157952	223.028	591.753	7.67345	9.28032
A_72_P344318	2.63643	1.39859	2.63643	up	AK240495			Sus scrofa mRNA, clone:UTR010083G07, expressed in uterus. [AK240495]			Ssc.39355		265.105	609.736	7.92769	9.32628
A_72_P364808	2.29966	1.20142	2.29966	up	AK234955			Sus scrofa mRNA, clone:OVRM10035H11, expressed in ovary. [AK234955]			Ssc.27287		192.455	378.825	7.45848	8.6599
A_72_P250097	5.15651	2.3664	5.15651	up	EW539976			rsag034_n24.y1 sag Sus scrofa cDNA 5', mRNA sequence [EW539976]			Ssc.69363		42.9382	187.655	5.31483	7.68123
A_72_P126341	2.00223	1.00161	2.00223	up				Rep: Transmembrane protein CD9 - Sus scrofa (Pig), partial (14%) [TC567942]					383.626	686.381	8.48557	9.48718
A_72_P262637	28.1727	4.81622	28.1727	up	XM_003126523		LOC100155745	Uncharacterized protein [Source:UniProtKB/TrEMBL;Acc:F1SLV1] [ENSSSCT00000000740]		XM_003126523	Ssc.12125	100155745	117.22	2847.92	6.73472	11.5509
A_72_P606738	2.07514	1.05321	2.07514	up	XM_003133101			PREDICTED: Sus scrofa bone morphogenetic protein receptor, type IA (BMPR1A), partial mRNA [XM_003133101]			Ssc.903		247.109	444.674	7.82643	8.87964
A_72_P305699	5.03668	2.33247	5.03668	up	XM_003121236		LOC100518636	Uncharacterized protein [Source:UniProtKB/TrEMBL;Acc:F1SF43] [ENSSSCT00000004688]		XM_003121236	Ssc.1357	100518636	82.7066	353.415	6.23423	8.5667
A_72_P231457	2.61351	1.38599	2.61351	up				Rep: Transport protein - Orientia tsutsugamushi (strain Boryong) (Rickettsia tsutsugamushi), partial (7%) [TC570702]					247.95	564.997	7.83085	9.21684
A_72_P441479	3.90769	1.96631	3.90769	up	NM_214055		IL1B	Sus scrofa interleukin 1, beta (IL1B), mRNA [NM_214055]		NM_214055	Ssc.28829	397122	132.642	444.05	6.91155	8.87787
A_72_P504882	3.27072	1.70961	3.27072	up	XM_001926204		MID2	PREDICTED: Sus scrofa midline 2, transcript variant 1 (MID2), mRNA [XM_001926204]		XM_001926204	Ssc.21599	100157515	136.484	378.985	6.95075	8.66036
A_72_P657821	3.41437	1.77162	3.41437	up	NM_001044584		LOC733653	Sus scrofa crystallin, zeta (quinone reductase) (LOC733653), mRNA [NM_001044584]		NM_001044584	Ssc.3029	733653	176.801	521.618	7.32951	9.10112
A_72_P042071	2.00392	1.00283	2.00392	up	AK235563		EEF2K	Uncharacterized protein [Source:UniProtKB/TrEMBL;Acc:F1RPE8] [ENSSSCT00000008589]		XM_003124551	Ssc.44607	100523723	556.583	1010.32	9.04485	10.0477
A_72_P678820	2.96354	1.56732	2.96354	up	AK239349		NEDD9	Sus scrofa mRNA, clone:THY010095B09, expressed in thymus. [AK239349]		XM_001927352	Ssc.47244	100154178	1212.72	3247.2	10.1682	11.7355
A_72_P406598	2.43934	1.28649	2.43934	up	BM190451			POSM0100012_A05F porcine skeletal muscle cDNA library (PoSM) Sus scrofa cDNA 5', mRNA sequence [BM190451]			Ssc.3065		82.4378	167.664	6.22999	7.51647
A_72_P618531	4.77014	2.25403	4.77014	up	NM_001206347		POSTN	Sus scrofa periostin, osteoblast specific factor (POSTN), transcript variant 1, mRNA [NM_001206347]		NM_001206347	Ssc.7266	100152401	2070.13	9154.89	10.9458	13.1998
A_72_P596059	5.82808	2.54302	5.82808	up	GQ274320		KLF9	Sus scrofa Kruppel-like factor 9 (KLF9) mRNA, complete cds. [GQ274320]		XM_003121948	Ssc.16104	494562	1140.31	6073.3	10.0822	12.6253
A_72_P718203	2.33453	1.22313	2.33453	up	AK235730		MPZL1	Uncharacterized protein [Source:UniProtKB/TrEMBL;Acc:F1RPU6] [ENSSSCT00000006911]		XM_001928933	Ssc.55736	100153553	81.7505	158.711	6.21883	7.44196
A_72_P593529	7.91154	2.98396	7.91154	up	NM_213947		E4	Sus scrofa Epididymal secretory protein E4 (E4), mRNA [NM_213947]		NM_213947	Ssc.3968	396987	96.2759	660.289	6.45115	9.43511
A_72_P153101	3.00327	1.58653	3.00327	up	AY550072		CTNNA1	Sus scrofa alpha E-catenin mRNA, partial cds. [AY550072]			Ssc.5792	100523778	4742.37	13111.2	12.1497	13.7362
A_72_P241907	2.12028	1.08425	2.12028	up				Rep: Choline transporter-like protein 4 (Solute carrier family 44 member 4). - Danio rerio, partial (5%) [TC535173]					73.2801	128.937	6.06623	7.15048
A_72_P009041	7.58188	2.92256	7.58188	up	CJ028308			CJ028308 full-length enriched swine cDNA library, adult trachea Sus scrofa cDNA clone TCH01E110081 5', mRNA sequence [CJ028308]			Ssc.45961		191.034	1258.8	7.44697	10.3695
A_72_P316448	2.29777	1.20024	2.29777	up				Rep: 2-pyrone-4,6-dicarboxylic acid hydrolase - gamma proteobacterium HTCC2207, partial (5%) [TC566231]					100.518	192.179	6.5144	7.71464
A_72_P214962	2.34513	1.22967	2.34513	up									32.8079	65.8678	4.94421	6.17388
A_72_P362683	8.01294	3.00233	8.01294	up				Rep: Protein S100-A14 - Homo sapiens (Human), partial (52%) [TC559475]	GO:0048013|GO:0046875|GO:0045664				733.494	5394.88	9.45192	12.4543
A_72_P189521	2.6006	1.37885	2.6006	up	AJ685593			AJ685593 CSEQRAN04 Sus scrofa cDNA clone C0001809_F18, mRNA sequence [AJ685593]			Ssc.41053		58.6962	126.801	5.7476	7.12645
A_72_P444413	6.73289	2.75123	6.73289	up	AK230888		SOD2	Uncharacterized protein [Source:UniProtKB/TrEMBL;Acc:F1SB60] [ENSSSCT00000004479]			Ssc.17042	100154319	184.38	1073.68	7.39337	10.1446
A_72_P333123	3.92216	1.97165	3.92216	up	AK230833			Sus scrofa mRNA, clone:AMP010050E01, expressed in alveolar macrophage. [AK230833]		XM_003133422	Ssc.82665		975.102	3474.59	9.86065	11.8323
A_72_P407833	2.80532	1.48816	2.80532	up	AK233212		SFXN3	Sus scrofa mRNA, clone:LVRM10103F09, expressed in liver. [AK233212]			Ssc.52010	100154194	421.532	1050.83	8.62302	10.1112
A_72_P087591	3.49752	1.80633	3.49752	up	FS668759			FS668759 full-length enriched swine cDNA library, adult hypothalamus Sus scrofa cDNA clone HTMT10064D01 5', mRNA sequence [FS668759]			Ssc.34829		653.536	2067.43	9.28072	11.087
A_72_P278204	2.71756	1.44231	2.71756	up				Rep: Cadherin-related tumor suppressor homolog precursor (Protein fat homolog). - Canis familiaris, partial (18%) [TC570057]					112.088	254.26	6.66758	8.10989
A_72_P108631	2.00676	1.00487	2.00676	up	AK352351			Sus scrofa mRNA, clone:UTR010061D02, expressed in uterus. [AK352351]			Ssc.62280		11605	21127.6	13.4482	14.453
A_72_P302689	2.88011	1.52612	2.88011	up	NM_001111257		LMNA	Sus scrofa lamin A/C (LMNA), mRNA [NM_001111257]		NM_001111257	Ssc.944	100126859	1208.2	3135.37	10.1618	11.6879
A_72_P078781	2.41572	1.27245	2.41572	up				Rep: Uroporphyrinogen-III synthase - Homo sapiens (Human), partial (10%) [TC583782]					53.1879	107.091	5.61025	6.88271
A_72_P334053	3.80687	1.92861	3.80687	up									123.798	402.117	6.81259	8.7412
A_72_P283289	3.36739	1.75163	3.36739	up	CK457513			921815 MARC 4PIG Sus scrofa cDNA 3', mRNA sequence [CK457513]			Ssc.24471		317.962	943.95	8.19736	9.94899
A_72_P675820	4.9687	2.31287	4.9687	up	NM_001199718		SIX1	Sus scrofa SIX homeobox 1 (SIX1), mRNA [NM_001199718]		NM_001199718	Ssc.15233	100156847	155.034	667.705	7.13734	9.45021
A_72_P689484	6.04743	2.59632	6.04743	up	XM_001929500			Novel protein similar to butyrophilin family proteins [Source:UniProtKB/TrEMBL;Acc:A5D9K3] [ENSSSCT00000001600]		XM_003128321	Ssc.60048		34.1328	176.537	4.99316	7.58948
A_72_P562154	8.63196	3.10969	8.63196	up	XM_003125519		SYBU	PREDICTED: Sus scrofa syntabulin (syntaxin-interacting), transcript variant 2 (SYBU), mRNA [XM_003125519]		XM_001925055	Ssc.4505	100157483	55.2411	411.35	5.66144	8.77113
A_72_P359038	3.55673	1.83055	3.55673	up	AY609527			Uncharacterized protein [Source:UniProtKB/TrEMBL;Acc:F1RQM2] [ENSSSCT00000004922]		XM_001924419	Ssc.4307		152.173	465.489	7.10913	8.93968
A_72_P502296	2.01264	1.00909	2.01264	up	XM_003133051			PREDICTED: Sus scrofa heterogeneous nuclear ribonucleoprotein H3-like, transcript variant 2 (LOC100155513), mRNA [XM_003133051]			Ssc.13942		3011.37	5550.75	11.4843	12.4934
A_72_P754446	12.3176	3.62265	12.3176	up	NM_001044557		S100A6	Sus scrofa S100 calcium binding protein A6 (S100A6), mRNA [NM_001044557]		NM_001044557	Ssc.21109	733608	4578.94	50244.6	12.095	15.7176
A_72_P329293	2.37553	1.24825	2.37553	up	CK449832			893425 MARC 4PIG Sus scrofa cDNA 5', mRNA sequence [CK449832]			Ssc.22530		390.438	829.121	8.51598	9.76423
A_72_P096186	2.2323	1.15853	2.2323	up									94.4155	175.461	6.42234	7.58087
A_72_P336533	4.10428	2.03713	4.10428	up	AK349148		LOC100152693	Uncharacterized protein [Source:UniProtKB/TrEMBL;Acc:F1RX22] [ENSSSCT00000012243]			Ssc.26443	100152693	93.09	324.029	6.40301	8.44013
A_72_P403423	2.25486	1.17303	2.25486	up	XM_003133906		DAB2	PREDICTED: Sus scrofa disabled homolog 2, mitogen-responsive phosphoprotein (Drosophila) (DAB2), mRNA [XM_003133906]		XM_003359760	Ssc.2807	100519746	5435	11469.1	12.3542	13.5272
A_72_P420249	2.37243	1.24637	2.37243	up	XM_001925549		NES	PREDICTED: Sus scrofa nestin (NES), mRNA [XM_001925549]		XM_001925549	Ssc.71527	100153933	218.974	450.033	7.64786	8.89423
A_72_P373898	2.3832	1.2529	2.3832	up				Rep: Aspartate-semialdehyde dehydrogenase - marine gamma proteobacterium HTCC2080, partial (6%) [TC593742]					47.4929	94.9965	5.45558	6.70848
A_72_P405668	2.71968	1.44344	2.71968	up									756.404	1873.83	9.49829	10.9417
A_72_P632486	5.44457	2.44482	5.44457	up	NM_001206351		POSTN	Sus scrofa periostin, osteoblast specific factor (POSTN), transcript variant 2, mRNA [NM_001206351]		NM_001206351	Ssc.7266	100152401	838.306	4161.22	9.64219	12.087
A_72_P273124	2.49749	1.32048	2.49749	up									121.478	253.454	6.78508	8.10556
A_72_P014346	4.76592	2.25275	4.76592	up				Rep: Tight junction protein 2 - Bos Taurus, partial (27%) [TC521256]					35.3043	142.985	5.0428	7.29555
A_72_P165886	5.43819	2.44313	5.43819	up	AK235358		PRNP	Major prion protein [Source:UniProtKB/Swiss-Prot;Acc:P49927] [ENSSSCT00000007708]			Ssc.6371	494014	1520.63	7655.53	10.5085	12.9516
A_72_P429184	3.98619	1.99501	3.98619	up	CD572099			PBL_14_C04 Porcine Brain Library Sus scrofa cDNA clone PBL 5', mRNA sequence [CD572099]			Ssc.17396		70.7334	236.536	6.01116	8.00617
A_72_P318563	4.30397	2.10567	4.30397	up				Rep: Calcium/calmodulin-dependent protein kinase type 1 - Rattus norvegicus (Rat), partial (7%) [TC604179]					402.484	1539.31	8.55425	10.6599
A_72_P531499	4.2752	2.09599	4.2752	up	AK232986		ITIH3	Sus scrofa mRNA, clone:LVRM10063A11, expressed in liver. [AK232986]			Ssc.53907	100157235	32.1019	116.782	4.91384	7.00983
A_72_P133656	2.42474	1.27783	2.42474	up				Rep: Possible Zn-dependent hydrolase, beta-lactamase superfamily protein - Bacillus sp. B14905, partial (7%) [TC555525]					300.147	638.72	8.10984	9.38767
A_72_P741907	4.93844	2.30405	4.93844	up	NM_001097483		TPM1	Sus scrofa tropomyosin 1 (alpha) (TPM1), mRNA [NM_001097483]		NM_001097483	Ssc.53892	100037999	58.3472	243.085	5.73982	8.04388
A_72_P022851	4.23608	2.08273	4.23608	up	AK349805			Sus scrofa mRNA, clone:SKNB10058G10, expressed in skin. [AK349805]					1553.16	6071.37	10.5417	12.6244
A_72_P296374	2.40813	1.26791	2.40813	up				Rep: Chromosome chr11 scaffold_14, whole genome shotgun sequence - Vitis vinifera (Grape), partial (28%) [TC585107]					54.0812	108.335	5.63175	6.89966
A_72_P136566	3.68344	1.88105	3.68344	up	NM_001144124		SGCE	Sus scrofa sarcoglycan, epsilon (SGCE), mRNA [NM_001144124]		NM_001144124	Ssc.82852	100240725	742.473	2499.64	9.47035	11.3514
A_72_P643751	8.80645	3.13856	8.80645	up	AK343611		VSIG4	Uncharacterized protein [Source:UniProtKB/TrEMBL;Acc:F1RTP0] [ENSSSCT00000013521]			Ssc.16640	100156239	265.992	2042.98	7.93318	11.0717
A_72_P110436	23.8537	4.57614	23.8537	up	AK235516		LOC100151892	Sus scrofa mRNA, clone:OVRM10089D11, expressed in ovary. [AK235516]		XM_001929452	Ssc.42262	100151892	41.6185	878.552	5.27242	9.84856
A_72_P176801	3.72155	1.8959	3.72155	up				Rep: WD repeat domain phosphoinositide-interacting protein 1 - Mus musculus (Mouse), partial (12%) [TC547387]					88.665	277.587	6.33251	8.22842
A_72_P515228	9.16855	3.19669	9.16855	up	NM_001190207		S100A16	Sus scrofa S100 calcium binding protein A16 (S100A16), transcript variant 1, mRNA [NM_001190207]		NM_001190207	Ssc.75439	100155146	91.108	724.164	6.36991	9.5666
A_72_P705664	2.14583	1.10153	2.14583	up									60.4645	107.875	5.79183	6.89336
A_72_P255917	7.73276	2.95098	7.73276	up				Rep: cDNA FLJ76064 - Homo sapiens (Human), partial (47%) [TC519282]					46.7078	310.614	5.43103	8.38201
A_72_P036071	5.63425	2.49422	5.63425	up	NM_001001542		ATP1B1	Sus scrofa ATPase, Na+/K+ transporting, beta 1 polypeptide (ATP1B1), mRNA [NM_001001542]		NM_001001542	Ssc.246	396898	802.125	4119.67	9.58038	12.0746
A_72_P442350	8.68084	3.11783	8.68084	up	AK234286		LOC100511408	Uncharacterized protein [Source:UniProtKB/TrEMBL;Acc:F1SSX5] [ENSSSCT00000019569]		XM_003131971	Ssc.16979	100511408	5299.38	41106.7	12.3201	15.438
A_72_P184371	2.69184	1.42859	2.69184	up	XM_003125467		LOC100516189	PREDICTED: Sus scrofa 5-oxoprolinase-like (LOC100516189), mRNA [XM_003125467]		XM_003125467	Ssc.4015	100516189	121.391	274.316	6.78433	8.21293
A_72_P151271	9.08414	3.18335	9.08414	up	XM_001926829		SLC16A9	Uncharacterized protein [Source:UniProtKB/TrEMBL;Acc:F1RG05] [ENSSSCT00000011176]		XM_001926829	Ssc.45379	100155871	55.8268	438.337	5.67629	8.85963
A_72_P220377	2.06993	1.04958	2.06993	up				Rep: Urea amidolyase-like protein - Sulfitobacter sp. NAS-14.1, partial (6%) [TC555671]					1227.6	2294.63	10.1859	11.2354
A_72_P087561	2.11361	1.07971	2.11361	up				Rep: Transforming growth factor beta-1-induced transcript 1 protein - Bos taurus (Bovine), complete [TC557678]	GO:0005515|GO:0009408|GO:0045599|GO:0004756|GO:0001756|GO:0016260|GO:0003743|GO:0009790|GO:0009792|GO:0003674|GO:0005737|GO:0040010|GO:0002119|GO:0030855|GO:0007155|GO:0007016|GO:0005852|GO:0005575|GO:0007165|GO:0008150|GO:0006461|GO:0045165|GO:0016331|GO:0006446|GO:0005925|GO:0040007				410.683	771.281	8.57969	9.6594
A_72_P179426	2.06268	1.04452	2.06268	up									52.2963	89.968	5.58655	6.63107
A_72_P753775	2.18108	1.12504	2.18108	up	AK231064		SAV1	Uncharacterized protein [Source:UniProtKB/TrEMBL;Acc:F1SHX4] [ENSSSCT00000005537]		XM_003353483	Ssc.81535	100156165	160.516	295.135	7.18788	8.31292
A_72_P328478	2.45221	1.29408	2.45221	up	XM_003358945			Rep: Intersectin 1, isoform 1 - Papio anubis (Olive baboon), partial (5%) [TC604656]		XM_003358945			523.395	1160.21	8.95843	10.2525
A_72_P292014	10.2884	3.36295	10.2884	up				Rep: BRN-3.0 POU-domain protein - Mus sp, partial (5%) [TC553366]					158.201	1419.2	7.16768	10.5306
A_72_P442208	6.93709	2.79433	6.93709	up	AK237645		INSIG1	Uncharacterized protein [Source:UniProtKB/TrEMBL;Acc:F1SFD3] [ENSSSCT00000017880]		XM_003134528	Ssc.54067	403162	333.351	2034.81	8.27107	11.0654
A_72_P734749	35.1926	5.1372	35.1926	up	NM_213870		SLPI	Sus scrofa secretory leukocyte peptidase inhibitor (SLPI), mRNA [NM_213870]		NM_213870	Ssc.81898	396886	780.679	24683.3	9.54331	14.6805
A_72_P306173	8.88228	3.15093	8.88228	up	X52566		TCN1	Pig mRNA for haptocorrin (partial). [X52566]		XM_003353845	Ssc.82482	396873	41.968	322.646	5.28267	8.4336
A_72_P251257	2.13351	1.09323	2.13351	up									11946.3	23095	13.4942	14.5874
A_72_P441579	4.74265	2.24569	4.74265	up	NM_001038002		EDNRB	Sus scrofa endothelin receptor type B (EDNRB), mRNA [NM_001038002]		NM_001038002	Ssc.27603	414911	187.067	771.459	7.41483	9.66052
A_72_P097476	2.75173	1.46034	2.75173	up	NM_001190218		FAM177A1	Sus scrofa family with sequence similarity 177, member A1 (FAM177A1), mRNA [NM_001190218]		NM_001190218	Ssc.25430	100155589	308.826	748.589	8.15284	9.61318
A_72_P151141	3.58566	1.84224	3.58566	up	NM_001130535		2014-03-06	Sus scrofa membrane-associated ring finger (C3HC4) 6 (MARCH6), mRNA [NM_001130535]		NM_001130535	Ssc.4366	100170772	82.7034	248.716	6.23411	8.07634
A_72_P651018	2.65484	1.40862	2.65484	up	XM_001926997		LOC100152734	PREDICTED: Sus scrofa rho GTPase-activating protein 29-like (LOC100152734), mRNA [XM_001926997]		XM_001926997	Ssc.28784	100152734	679.88	1636.08	9.3359	10.7445
A_72_P366423	2.53783	1.34359	2.53783	up	AK237182		STEAP4	Sus scrofa mRNA, clone:SPL010010A05, expressed in spleen. [AK237182]			Ssc.9114	100310802	599.024	1384.18	9.15208	10.4957
A_72_P054571	2.18997	1.13091	2.18997	up	AK344178			Sus scrofa mRNA, clone:BKFL10084D01, expressed in back fat. [AK344178]			Ssc.42480		233.778	442.717	7.74341	8.87432
A_72_P423809	2.03834	1.0274	2.03834	up	NM_001195399		BMP2	Sus scrofa bone morphogenetic protein 2 (BMP2), mRNA [NM_001195399]		NM_001195399	Ssc.4190	100157103	45.3817	77.8247	5.393	6.4204
A_72_P132401	3.53036	1.81981	3.53036	up	CK452222			907825 MARC 4PIG Sus scrofa cDNA 3', mRNA sequence [CK452222]			Ssc.23948		74.8397	221.873	6.09686	7.91667
A_72_P387268	3.61236	1.85294	3.61236	up	XM_003129935		LOC733617	Uncharacterized protein [Source:UniProtKB/TrEMBL;Acc:F1SAG9] [ENSSSCT00000016482]		XM_003129935	Ssc.1914	733617	83.4898	252.292	6.24722	8.10016
A_72_P288694	4.89179	2.29036	4.89179	up	CA778604			MPL384_10_A11 MPL Sus scrofa cDNA clone pSPORT1 5', mRNA sequence [CA778604]			Ssc.15346		115.937	489.542	6.71922	9.00958
A_72_P232667	2.21093	1.14466	2.21093	up	NM_214082		RAMP2	Sus scrofa receptor (G protein-coupled) activity modifying protein 2 (RAMP2), mRNA [NM_214082]		NM_214082	Ssc.15730	397155	3551.25	7182.76	11.7215	12.8661
A_72_P668657	2.48457	1.31299	2.48457	up	XM_001926711		LOC100158015	PREDICTED: Sus scrofa transmembrane trafficking protein (LOC100158015), mRNA [XM_001926711]		XM_001926711	Ssc.9761	100158015	4832.34	11135.7	12.1798	13.4928
A_72_P471845	2.77169	1.47077	2.77169	up	XM_003133523			Uncharacterized protein [Source:UniProtKB/TrEMBL;Acc:F1RYL3] [ENSSSCT00000017442]		XM_003359583	Ssc.43754		487.426	1208.28	8.84351	10.3143
A_72_P076761	2.08734	1.06166	2.08734	up	EW414449			rnbm32b_k17.y1 nbm Sus scrofa cDNA 5', mRNA sequence [EW414449]			Ssc.88333		542.607	1022.93	9.00923	10.0709
A_72_P088861	4.55899	2.18872	4.55899	up									411.415	1663.56	8.58286	10.7716
A_72_P377398	2.27452	1.18556	2.27452	up	AK237342			Sus scrofa mRNA, clone:SPL010026D07, expressed in spleen. [AK237342]			Ssc.31345		270.562	537.79	7.95925	9.14481
A_72_P147656	2.30986	1.20781	2.30986	up	DN106213			1103579 MARC 4PIG Sus scrofa cDNA 5', mRNA sequence [DN106213]			Ssc.7210		174.413	343.948	7.31295	8.52076
A_72_P012641	2.75222	1.46059	2.75222	up									103.522	238.272	6.55591	8.01651
A_72_P221707	2.18974	1.13076	2.18974	up									57.4465	104.609	5.71682	6.84758
A_72_P173841	3.06417	1.6155	3.06417	up				Rep: Collectin sub-family member 12 - Homo sapiens (Human), partial (4%) [TC598564]					46.0389	117.96	5.41102	7.02652
A_72_P344488	2.23785	1.16212	2.23785	up									185.864	353.473	7.40545	8.56756
A_72_P515777	6.11689	2.6128	6.11689	up	EF416570		P311	Sus scrofa P311 mRNA, complete cds. [EF416570]		XM_003123844	Ssc.55114	100037285	2238.58	12540.7	11.0536	13.6664
A_72_P560424	9.67489	3.27425	9.67489	up	NM_001097422		SPARCL1	Sus scrofa SPARC-like 1 (hevin) (SPARCL1), mRNA [NM_001097422]		NM_001097422	Ssc.54112	100037275	1938.93	17052.8	10.8453	14.1196
A_72_P641194	7.02528	2.81256	7.02528	up	NM_001044527		ENO3	Sus scrofa enolase 3 (beta, muscle) (ENO3), mRNA [NM_001044527]		NM_001044527	Ssc.10942	692156	56.357	339.342	5.69029	8.50284
A_72_P338668	2.78134	1.47578	2.78134	up				Rep: Peptidyl-prolyl cis-trans isomerase - Cervus elaphus (Red deer), partial (51%) [TC608267]					122.078	285.791	6.79225	8.26803
A_72_P308473	6.91118	2.78893	6.91118	up									415.667	2567.05	8.59894	11.3879
A_72_P444893	2.79642	1.48358	2.79642	up	AK347095		XIRP2	xin actin-binding repeat-containing protein 2 [Source:RefSeq peptide;Acc:NP_999561] [ENSSSCT00000017333]			Ssc.909	397689	77.9556	181.762	6.14811	7.63169
A_72_P421864	3.01337	1.59138	3.01337	up				Rep: Endonuclease/reverse transcriptase - Sus scrofa (Pig), partial (3%) [TC525615]					40.8409	103.948	5.24759	6.83896
A_72_P381613	4.01596	2.00574	4.01596	up	XR_130657			Rep: latent transforming growth factor beta binding protein 4 isoform b - Canis familiaris, partial (33%) [TC559426]	GO:0005509|GO:0016049|GO:0005575|GO:0008083	XR_130657			32.3801	110.647	4.9253	6.93105
A_72_P405033	16.6022	4.0533	16.6022	up	NM_214375		FHL1C	Sus scrofa four and a half LIM domains 1 protein, isoform C (FHL1C), mRNA [NM_214375]		NM_214375	Ssc.14463	397667	59.8663	866.79	5.77615	9.82945
A_72_P291904	2.05057	1.03603	2.05057	up									107.216	182.878	6.60494	7.64097
A_72_P116416	5.87791	2.5553	5.87791	up				Rep: Endonuclease/reverse transcriptase - Sus scrofa (Pig), partial (3%) [TC550256]					227.603	1162.61	7.70044	10.2557
A_72_P007046	2.28246	1.19059	2.28246	up									447.919	918.166	8.71787	9.90846
A_72_P036626	3.19136	1.67417	3.19136	up	AY610023			Uncharacterized protein [Source:UniProtKB/TrEMBL;Acc:F1SUE1] [ENSSSCT00000008847]			Ssc.29865		759.657	2204.8	9.50504	11.1792
A_72_P540073	3.98516	1.99464	3.98516	up	XM_001927812		RUSC2	Uncharacterized protein [Source:UniProtKB/TrEMBL;Acc:F1SG07] [ENSSSCT00000005846]		XM_001927812	Ssc.27389	100158062	550.01	1977.14	9.0278	11.0224
A_72_P213602	2.2579	1.17498	2.2579	up	FJ869121			Sus scrofa CCAAT/enhancer-binding protein beta (C/EBP beta) mRNA, 3' UTR. [FJ869121]			Ssc.32416		20140.4	39666.3	14.2207	15.3956
A_72_P336383	2.89948	1.5358	2.89948	up									172.55	428.646	7.29505	8.83085
A_72_P077756	2.74713	1.45793	2.74713	up	NM_001037965		ID2	Sus scrofa inhibitor of DNA binding 2, dominant negative helix-loop-helix protein (ID2), mRNA [NM_001037965]		NM_001037965	Ssc.14914	654298	5320.81	13488.5	12.326	13.7839
A_72_P272274	3.00711	1.58838	3.00711	up				Rep: COG2109: ATP:corrinoid adenosyltransferase - Nostoc punctiforme PCC 73102, partial (10%) [TC630183]					36.8765	93.9058	5.10464	6.69301
A_72_P144991	3.68165	1.88035	3.68165	up	AJ938441			AJ938441 CSEQRAN17 Sus scrofa cDNA clone C0007307g02 3', mRNA sequence [AJ938441]			Ssc.18959		470.846	1550.34	8.79087	10.6712
A_72_P190586	4.16949	2.05987	4.16949	up									97.9316	347.219	6.4766	8.53647
A_72_P122366	3.48885	1.80275	3.48885	up	AK346451			Sus scrofa mRNA, clone:LVRM10184H12, expressed in liver. [AK346451]			Ssc.16442		1586.04	5116.21	10.5685	12.3712
A_72_P075686	2.74911	1.45897	2.74911	up	AK348587		LOC100157071	Uncharacterized protein [Source:UniProtKB/TrEMBL;Acc:F1SA69] [ENSSSCT00000002533]		XM_001926455	Ssc.34488	100157071	121.764	281.952	6.78932	8.24828
A_72_P359593	2.60489	1.38122	2.60489	up									238.279	541.002	7.77214	9.15336
A_72_P564767	3.64472	1.86581	3.64472	up	NM_001002817		FABP4	Sus scrofa fatty acid binding protein 4, adipocyte (FABP4), mRNA [NM_001002817]		NM_001002817	Ssc.1089	399533	79.6763	244.134	6.18462	8.05043
A_72_P165531	2.02911	1.02085	2.02911	up	NM_213938		OXCT1	Sus scrofa 3-oxoacid CoA transferase 1 (OXCT1), nuclear gene encoding mitochondrial protein, mRNA [NM_213938]		NM_213938	Ssc.78670	396978	1420.14	2626.47	10.4046	11.4254
A_72_P732288	2.3726	1.24647	2.3726	up	NM_214067		CAST	Sus scrofa calpastatin (CAST), mRNA [NM_214067]		NM_214067	Ssc.31703	397135	810.013	1739.2	9.59471	10.8412
A_72_P084676	3.6109	1.85236	3.6109	up	CN165257			995669 MARC 4PIG Sus scrofa cDNA 5', mRNA sequence [CN165257]			Ssc.27016		34.0942	104.286	4.99081	6.84317
A_72_P263547	2.86418	1.51812	2.86418	up	CV876725			PDUts1155E03 Porcine testis cDNA library I Sus scrofa cDNA clone PDUts1155E03 5' similar to homologue to gb [CV876725]			Ssc.34100		58.2304	138.89	5.73606	7.25418
A_72_P406428	12.2854	3.61887	12.2854	up	AK231943		LOC100520252	Uncharacterized protein [Source:UniProtKB/TrEMBL;Acc:F1STK9] [ENSSSCT00000003990]			Ssc.78927	100520252	106.678	1131.06	6.59844	10.2173
A_72_P214357	2.79149	1.48103	2.79149	up	AK232627			Sus scrofa mRNA, clone:LVR010101H01, expressed in liver. [AK232627]			Ssc.70509		89.4062	208.094	6.34309	7.82412
A_72_P177096	3.58181	1.84069	3.58181	up	AK231978			Sus scrofa mRNA, clone:LNG010059F12, expressed in lung. [AK231978]					155.31	480.35	7.14017	8.98086
A_72_P120356	6.53532	2.70826	6.53532	up				Rep: LIM domain containing protein - Trichomonas vaginalis G3, partial (3%) [TC595237]					51.2842	285.819	5.55995	8.26821
A_72_P289059	4.86205	2.28156	4.86205	up									80.4854	333.563	6.19722	8.47878
A_72_P539418	2.08924	1.06298	2.08924	up	AK232434		SDC2	Uncharacterized protein [Source:UniProtKB/TrEMBL;Acc:F1S0L5] [ENSSSCT00000006679]		XM_001926939	Ssc.12323	100152754	5122.41	10032.4	12.2707	13.3337
A_72_P511032	2.14549	1.10131	2.14549	up	AK343506			Sus scrofa mRNA, clone:ADR010080G11, expressed in adrenal gland. [AK343506]		XM_003353225	Ssc.89987		1258.04	2451.22	10.224	11.3254
A_72_P036456	2.3937	1.25924	2.3937	up				Rep: Protein enabled homolog. - Canis familiaris, partial (7%) [TC555667]					77.4394	153.886	6.13962	7.39887
A_72_P217487	41.2139	5.36506	41.2139	up									74.1832	2661.26	6.08411	11.4492
A_72_P265047	3.24095	1.69642	3.24095	up				Rep: Predicted protein - Aspergillus terreus (strain NIH 2624), partial (9%) [TC578807]					236.66	672.097	7.76196	9.45837
A_72_P336173	2.55459	1.35309	2.55459	up	AY553922		LOC414434	Uncharacterized protein [Source:UniProtKB/TrEMBL;Acc:F1SLQ5] [ENSSSCT00000018396]		XM_003133944	Ssc.26342	414434	37.4354	81.0452	5.12522	6.47831
A_72_P362128	2.03382	1.02419	2.03382	up									674.984	1241.29	9.32427	10.3485
A_72_P499873	2.10578	1.07435	2.10578	up	AK234298		MATN2	Sus scrofa mRNA, clone:OVR010041A03, expressed in ovary. [AK234298]		XM_001926424	Ssc.7756	100155607	1151.22	2192.54	10.097	11.1713
A_72_P178581	2.11298	1.07928	2.11298	up									38.5862	68.8765	5.16396	6.24324
A_72_P035341	12.3648	3.62817	12.3648	up	NM_214416		IYD	Sus scrofa iodotyrosine deiodinase (IYD), mRNA [NM_214416]		NM_214416	Ssc.26324	403124	43.7144	474.952	5.3376	8.96577
A_72_P359953	2.43662	1.28488	2.43662	up									46.1135	94.3548	5.41346	6.69835
A_72_P022601	2.18762	1.12936	2.18762	up				Rep: Eif4a1b protein - Danio rerio (Zebrafish) (Brachydanio rerio), partial (23%) [TC538361]					17388.9	33336.3	14.0272	15.1566
A_72_P561949	7.58942	2.92399	7.58942	up	NM_001159306		PDK4	Sus scrofa pyruvate dehydrogenase kinase, isozyme 4 (PDK4), nuclear gene encoding mitochondrial protein, mRNA [NM_001159306]		NM_001159306	Ssc.1121	100286778	436.551	2951.61	8.67793	11.6019
A_72_P300174	3.60238	1.84895	3.60238	up	ES447414			EST-AO229D02 Alveolar macrophage from PRRSV-infected pig Sus scrofa cDNA clone AO229D02, mRNA sequence [ES447414]			Ssc.27978		125.497	384.984	6.83232	8.68127
A_72_P341308	5.85208	2.54895	5.85208	up				Rep: Versican core protein precursor - Bos taurus (Bovine), partial (3%) [TC592019]					291.526	1500.5	8.06865	10.6176
A_72_P300384	2.56761	1.36042	2.56761	up				Rep: Chromosome 04 contig 1, DNA sequence - Ostreococcus tauri, partial (6%) [TC589943]					63.7803	136.478	5.8687	7.22913
A_72_P070256	2.34832	1.23163	2.34832	up	XM_001928960		PEA15	PREDICTED: Sus scrofa phosphoprotein enriched in astrocytes 15 (PEA15), mRNA [XM_001928960]		XM_001928960	Ssc.20522	100152480	71.6179	139.808	6.03183	7.26346
A_72_P401593	6.15256	2.62119	6.15256	up									61.5077	323.302	5.81525	8.43644
A_72_P157561	2.20717	1.1422	2.20717	up	AK346637		DDIT3	Sus scrofa mRNA, clone:MLN010026H09, expressed in mesenteric lymph nodes. [AK346637]			Ssc.16605	100240743	912.082	1821.79	9.76423	10.9064
A_72_P069766	2.33221	1.2217	2.33221	up	DT325868			SusFleck_BF_0097_0100_5_pCNS_D04 SusFleck Backfat Sus scrofa cDNA clone 0097_0100_D04 5', mRNA sequence [DT325868]			Ssc.81661		81.2661	157.48	6.20925	7.43095
A_72_P046211	2.90048	1.53629	2.90048	up									319.536	814.983	8.20426	9.74055
A_72_P311848	3.50445	1.80919	3.50445	up	AJ962521			AJ962521 KN404_2 Sus scrofa cDNA clone C0007760k13 3', mRNA sequence [AJ962521]			Ssc.35482		58.7982	172.865	5.75034	7.55953
A_72_P387508	2.37366	1.24712	2.37366	up									79.136	156.245	6.17388	7.421
A_72_P319213	2.90623	1.53915	2.90623	up	CN157302			945993 MARC 4PIG Sus scrofa cDNA 5', mRNA sequence [CN157302]			Ssc.9698		828.816	2190.58	9.62995	11.1691
A_72_P051571	2.4953	1.31921	2.4953	up									292.873	642.067	8.0756	9.39481
A_72_P019716	2.34553	1.22991	2.34553	up									57.4659	111.84	5.71738	6.94729
A_72_P072576	2.85905	1.51553	2.85905	up									93.4732	222.881	6.40884	7.92438
A_72_P047466	3.13395	1.64798	3.13395	up	AJ958746			AJ958746 KN404_2 Sus scrofa cDNA clone C0007758c10 3', mRNA sequence [AJ958746]			Ssc.46312		77.3898	202.558	6.13834	7.78632
A_72_P283244	3.49603	1.80572	3.49603	up									64.2414	188.19	5.87996	7.68568
A_72_P165616	2.70455	1.43539	2.70455	up	NM_001044552		LOC733603	Sus scrofa serum amyloid A2 (LOC733603), mRNA [NM_001044552]		NM_001044552	Ssc.57969	733603	400.207	965.845	8.54557	9.98096
A_72_P444616	4.05968	2.02137	4.05968	up	AK235298		ANGPTL2	angiopoietin-related protein 2 [Source:RefSeq peptide;Acc:NP_001103416] [ENSSSCT00000006167]			Ssc.9278	100126164	1941.44	7192.37	10.848	12.8694
A_72_P755721	2.1898	1.1308	2.1898	up	NM_001044553		SELK	Sus scrofa selenoprotein K (SELK), mRNA [NM_001044553]		NM_001044553	Ssc.6826	733604	3494.53	6989.41	11.6983	12.8291
A_72_P428519	3.24712	1.69916	3.24712	up				Rep: Endonuclease/reverse transcriptase - Sus scrofa (Pig), partial (3%) [TC528553]					38.0467	104.392	5.14501	6.84417
A_72_P221732	8.13264	3.02372	8.13264	up	CK457085			921353 MARC 4PIG Sus scrofa cDNA 3', mRNA sequence [CK457085]			Ssc.52780		51.7829	361.197	5.57355	8.59727
A_72_P040846	3.14888	1.65484	3.14888	up				Rep: Uncharacterized protein C8orf37 homolog - Rattus norvegicus (Rat), partial (39%) [TC580963]					40.4888	107.634	5.23541	6.89025
A_72_P092191	3.4564	1.78927	3.4564	up				Rep: Nucleosome assembly protein-like protein - Leishmania infantum, partial (4%) [TC556093]					64.1289	185.738	5.87786	7.66713
A_72_P444122	2.1143	1.08018	2.1143	up	AK233337			Uncharacterized protein [Source:UniProtKB/TrEMBL;Acc:F1SPT5] [ENSSSCT00000012455]		XM_003358434	Ssc.78704		49.0209	86.8962	5.4986	6.57878
A_72_P105991	2.14322	1.09978	2.14322	up	AJ956618			AJ956618 KN404_2 Sus scrofa cDNA clone C0007756d18 5', mRNA sequence [AJ956618]			Ssc.46841		77.4605	137.51	6.14017	7.23995
A_72_P214197	4.95395	2.30858	4.95395	up									44.7485	187.459	5.37084	7.67942
A_72_P397418	2.89634	1.53423	2.89634	up				Rep: ABC transporter ATP-binding protein - Bradyrhizobium japonicum, partial (7%) [TC610828]					260.952	662.477	7.90475	9.43898
A_72_P406723	5.58124	2.48059	5.58124	up	CK454137			911410 MARC 4PIG Sus scrofa cDNA 5', mRNA sequence [CK454137]			Ssc.3122		40.2885	191.265	5.22834	7.70893
A_72_P133711	2.81504	1.49315	2.81504	up	CF365464			836095 MARC 3PIG Sus scrofa cDNA 3', mRNA sequence [CF365464]			Ssc.52411		105.748	249.325	6.58629	8.07945
A_72_P487576	4.15249	2.05398	4.15249	up	XM_001924176		ADAM28	Uncharacterized protein [Source:UniProtKB/TrEMBL;Acc:F1RM87] [ENSSSCT00000010572]		XM_001924176	Ssc.72313	100152711	173.821	626.903	7.30747	9.36145
A_72_P344403	3.35435	1.74604	3.35435	up	DB807185			DB807185 full-length enriched swine cDNA library, adult lung Sus scrofa cDNA 3', mRNA sequence [DB807185]			Ssc.89730		50.9226	143.231	5.55137	7.2974
A_72_P079591	2.45441	1.29538	2.45441	up	XM_003134738		LOC100511847	Uncharacterized protein [Source:UniProtKB/TrEMBL;Acc:F1SJF7] [ENSSSCT00000018092]		XM_003134738	Ssc.29895	100511847	93.8623	191.343	6.41416	7.70953
A_72_P130355	3.70713	1.8903	3.70713	up	NM_001031794		SPARC	Sus scrofa secreted protein, acidic, cysteine-rich (osteonectin) (SPARC), mRNA [NM_001031794]		NM_001031794	Ssc.17253	595124	546.421	1826.68	9.0192	10.9095
A_72_P429264	2.3178	1.21276	2.3178	up	BX918134			BX918134 Sus Scrofa library (scan) Sus scrofa cDNA clone scan0036.e.08 5prim, mRNA sequence [BX918134]			Ssc.17417		120.528	233.172	6.77391	7.98667
A_72_P219732	3.99909	1.99967	3.99909	up	BG608950			322434 MARC 1PIG Sus scrofa cDNA 5', mRNA sequence [BG608950]			Ssc.60512		300.138	1049.08	8.1093	10.109
A_72_P724568	2.52272	1.33498	2.52272	up	AK235071			Histone H3.3 [Source:UniProtKB/Swiss-Prot;Acc:Q71LE2] [ENSSSCT00000018727]		XM_003131194	Ssc.11548		985.24	2259.52	9.87767	11.2126
A_72_P038931	2.13635	1.09515	2.13635	up	DY420101			1535739 MARC 3PIG Sus scrofa cDNA 5', mRNA sequence [DY420101]			Ssc.89170		82.6613	146.292	6.23332	7.32846
A_72_P134256	2.6004	1.37874	2.6004	up				Rep: Vpu protein - Human immunodeficiency virus 1, partial (15%) [TC569189]					77.9239	168.915	6.14757	7.5263
A_72_P088331	2.82802	1.49979	2.82802	up	NM_001025215		CFL2	Sus scrofa cofilin 2 (muscle) (CFL2), mRNA [NM_001025215]		NM_001025215	Ssc.7645	497233	72.7172	172.284	6.05449	7.55428
A_72_P316803	2.04637	1.03307	2.04637	up									1957.88	3633.23	10.8617	11.8948
A_72_P306628	3.39792	1.76465	3.39792	up				Rep: Vascular endothelial growth factor receptor 1 precursor - Homo sapiens (Human), partial (41%) [TC625549]	GO:0001666|GO:0008284|GO:0007565|GO:0001569|GO:0006940|GO:0001525|GO:0048661|GO:0005524|GO:0005615|GO:0042802|GO:0000186|GO:0016477|GO:0004674|GO:0005887|GO:0004872|GO:0005021|GO:0006468|GO:0004714|GO:0030522|GO:0007169|GO:0004716				33.3299	96.2923	4.96316	6.72781
A_72_P245092	3.18839	1.67283	3.18839	up	CK461864			932621 MARC 4PIG Sus scrofa cDNA 5', mRNA sequence [CK461864]			Ssc.15489		40.2015	108.133	5.22443	6.89726
A_72_P672854	2.00068	1.00049	2.00068	up	NM_214144		PRDX5	Sus scrofa peroxiredoxin 5 (PRDX5), nuclear gene encoding mitochondrial protein, mRNA [NM_214144]		NM_214144	Ssc.460	397273	7259.97	13398.5	12.7708	13.7713
A_72_P375643	2.95347	1.56241	2.95347	up									4631.88	12645.9	12.1166	13.6791
A_72_P161181	2.16611	1.11511	2.16611	up									221.786	413.358	7.66356	8.77867
A_72_P303889	5.71691	2.51523	5.71691	up	XM_001927265		AKAP12	Uncharacterized protein [Source:UniProtKB/TrEMBL;Acc:F1S7W0] [ENSSSCT00000004522]		XM_001927265	Ssc.7802	100152595	77.9848	380.091	6.14881	8.66405
A_72_P364548	19.1349	4.25814	19.1349	up	XM_003358413			Rep: ALS2 C-terminal like isoform 1 - Canis familiaris, partial (24%) [TC596763]		XM_003358413			392.436	6764.75	8.52124	12.7794
A_72_P221152	3.78968	1.92208	3.78968	up									141.842	461.237	7.00482	8.9269
A_72_P168651	2.28311	1.191	2.28311	up	DN113043			1112285 MARC 4PIG Sus scrofa cDNA 5', mRNA sequence [DN113043]			Ssc.38289		83.0128	157.352	6.23923	7.43023
A_72_P147151	2.2303	1.15724	2.2303	up	AK239417		LOC100524111	Uncharacterized protein [Source:UniProtKB/TrEMBL;Acc:F1SD14] [ENSSSCT00000011400]		XM_003133118	Ssc.7036	100524111	294.291	574.972	8.08254	9.23978
A_72_P426904	7.23747	2.85549	7.23747	up				Rep: Predicted protein - Monosiga brevicollis MX1, partial (5%) [TC536259]					268.266	1697.76	7.94667	10.8022
A_72_P452745	2.28687	1.19337	2.28687	up	AK230567			Uncharacterized protein [Source:UniProtKB/TrEMBL;Acc:F1RK13] [ENSSSCT00000010301]			Ssc.907		207.878	410.245	7.57355	8.76692
A_72_P023201	2.09819	1.06914	2.09819	up	XM_003125788			Rep: HpcH/HpaI aldolase precursor - Polaromonas sp. (strain JS666 / ATCC BAA-500), partial (7%) [TC564911]		XM_003125788	Ssc.11877		45.9485	80.9891	5.40838	6.47752
A_72_P221177	5.47171	2.45199	5.47171	up				Rep: Cation efflux system protein - Acinetobacter sp. (strain ADP1), partial (14%) [TC546759]					120.829	569.954	6.77721	9.2292
A_72_P377268	12.4331	3.63612	12.4331	up	AK237488			Sus scrofa mRNA, clone:SPL010052A06, expressed in spleen. [AK237488]			Ssc.31297		333.398	3669.88	8.27148	11.9076
A_72_P054756	22.5566	4.49548	22.5566	up				Rep: Histone H2A, embryonic - Psammechinus miliaris (Sand sea urchin), partial (10%) [TC597049]					325.532	6548.82	8.23693	12.7324
A_72_P623783	2.36723	1.2432	2.36723	up	NM_001044611		ALDH2	Sus scrofa aldehyde dehydrogenase 2 family (mitochondrial) (ALDH2), nuclear gene encoding mitochondrial protein, mRNA [NM_001044611]		NM_001044611	Ssc.11147	733685	2978.31	6453.33	11.4676	12.7108
A_72_P651558	6.98686	2.80464	6.98686	up	NM_001163647		OCLN	Sus scrofa occludin (OCLN), mRNA [NM_001163647]		NM_001163647	Ssc.42509	397236	538.94	3407.94	8.99991	11.8045
A_72_P155906	2.55198	1.35162	2.55198	up				Rep: Diguanylate cyclase - Rhodopseudomonas palustris (strain BisB18), partial (5%) [TC625237]					143.457	308.782	7.02152	8.37314
A_72_P030871	9.45385	3.2409	9.45385	up									102.362	837.809	6.53886	9.77976
A_72_P710618	2.17237	1.11927	2.17237	up	NM_214067		CAST	Sus scrofa calpastatin (CAST), mRNA [NM_214067]		NM_214067	Ssc.31703	397135	319.728	608.799	8.20499	9.32427
A_72_P371443	2.68194	1.42328	2.68194	up	AY610054		PCOLCE2	Uncharacterized protein [Source:UniProtKB/TrEMBL;Acc:F1SKE7] [ENSSSCT00000012791]		XM_001928893	Ssc.8758	100156529	1797.22	4411.87	10.7428	12.166
A_72_P632011	4.21832	2.07667	4.21832	up	NM_001044584		LOC733653	Sus scrofa crystallin, zeta (quinone reductase) (LOC733653), mRNA [NM_001044584]		NM_001044584	Ssc.3029	733653	1631.22	6336.77	10.6064	12.6831
A_72_P417569	3.64086	1.86428	3.64086	up	XM_003126566		LOC100511196	Uncharacterized protein [Source:UniProtKB/TrEMBL;Acc:F1SKA2] [ENSSSCT00000000801]		XM_003126566	Ssc.4332	100511196	1388.16	4616.2	10.3673	12.2315
A_72_P393328	6.97768	2.80275	6.97768	up	EV969177			rpigca0_016768.y1 clu Sus scrofa cDNA 5', mRNA sequence [EV969177]			Ssc.94946		730.214	4668.55	9.44315	12.2459
A_72_P266827	4.28988	2.10094	4.28988	up	XM_003357451			Rep: Thrombospondin type-1 domain-containing protein 7A precursor - Homo sapiens (Human), partial (21%) [TC565970]		XM_003357451			131.726	486.928	6.90079	9.00173
A_72_P295504	2.77178	1.47081	2.77178	up									274.569	667.99	7.97985	9.45067
A_72_P310503	3.17752	1.6679	3.17752	up				Rep: SJCHGC08956 protein - Schistosoma japonicum (Blood fluke), partial (7%) [TC524678]					2108.77	6131.75	10.9697	12.6376
A_72_P297384	4.62794	2.21037	4.62794	up	AK349920		LOC100155930	Sus scrofa mRNA, clone:SKNB10090C12, expressed in skin. [AK349920]		XM_001929115	Ssc.1191	100155930	142.088	565.336	7.00768	9.21805
A_72_P220077	2.86994	1.52102	2.86994	up	BG834657			352951 MARC 1PIG Sus scrofa cDNA 5', mRNA sequence [BG834657]			Ssc.79699		522.667	1365.14	8.95591	10.4769
A_72_P115976	2.10126	1.07125	2.10126	up	AK349147			Sus scrofa mRNA, clone:PTG010010E09, expressed in pituitary gland. [AK349147]			Ssc.76941		98.5509	172.557	6.48554	7.5568
A_72_P474932	3.14314	1.65221	3.14314	up	AK232458			Uncharacterized protein [Source:UniProtKB/TrEMBL;Acc:F1RFW5] [ENSSSCT00000007191]		XM_001927231	Ssc.27516		3721.24	10716.7	11.7914	13.4436
A_72_P572006	2.37503	1.24795	2.37503	up	AK230588		GPNMB	Sus scrofa mRNA, clone:AMP010012H09, expressed in alveolar macrophage. [AK230588]			Ssc.18572	100049669	1300.11	2794.8	10.2718	11.5197
A_72_P297364	2.08197	1.05795	2.08197	up									38.355	67.611	5.15522	6.21318
A_72_P206827	527.142	9.04205	527.142	up	AK345535			Sus scrofa mRNA, clone:LNG010048F12, expressed in lung. [AK345535]			Ssc.23629		48.4486	22147.5	5.48278	14.5248
A_72_P388203	2.01158	1.00833	2.01158	up									169.484	287.768	7.26891	8.27725
A_72_P341733	2.32607	1.21789	2.32607	up				Rep: Ankyrin - Rattus norvegicus (Rat), partial (4%) [TC616157]					50.2352	97.6504	5.53091	6.7488
A_72_P640770	2.85903	1.51553	2.85903	up	AK232962		FUCA2	Sus scrofa mRNA, clone:LVRM10056C11, expressed in liver. [AK232962]			Ssc.15439	100154940	1148.06	2962.96	10.0908	11.6063
A_72_P241068	3.56556	1.83413	3.56556	up									286.51	898.464	8.04388	9.878
A_72_P304414	3.80909	1.92945	3.80909	up				Rep: ABC-2 type transporter - Prosthecochloris vibrioformis DSM 265, partial (5%) [TC525370]					89.8086	287.998	6.34925	8.2787
A_72_P004276	2.04984	1.03551	2.04984	up				Rep: Endonuclease reverse transcriptase - Bos taurus (Bovine), partial (15%) [TC530156]	GO:0009536				943.866	1750.74	9.8135	10.849
A_72_P221982	6.88414	2.78328	6.88414	up	CN155713			943036 MARC 4PIG Sus scrofa cDNA 5', mRNA sequence [CN155713]			Ssc.52842		181.308	1077.32	7.36594	10.1492
A_72_P514772	2.1315	1.09187	2.1315	up	NM_001001867		LGALS1	Sus scrofa lectin, galactoside-binding, soluble, 1 (LGALS1), mRNA [NM_001001867]		NM_001001867	Ssc.1320	414915	4006.45	7887.13	11.9009	12.9928
A_72_P422554	5.14714	2.36377	5.14714	up	AK235179			Sus scrofa mRNA, clone:OVRM10055H10, expressed in ovary. [AK235179]			Ssc.53509		90.5869	398.339	6.36275	8.72652
A_72_P367243	2.29591	1.19906	2.29591	up									38.445	74.481	5.15908	6.35814
A_72_P349758	10.7516	3.42647	10.7516	up									40.7463	381.952	5.24393	8.67041
A_72_P260062	3.68269	1.88076	3.68269	up				Rep: Nitrite reductase - uncultured bacterium, partial (5%) [TC549276]					116.592	364.057	6.72675	8.60751
A_72_P140776	3.76718	1.91349	3.76718	up	NM_001129968		INSIG2	Sus scrofa insulin induced gene 2 (INSIG2), mRNA [NM_001129968]		NM_001129968	Ssc.85396	100170127	65.304	206.753	5.90127	7.81475
A_72_P665036	3.0315	1.60003	3.0315	up	XM_001927000		LOC100152607	Uncharacterized protein [Source:UniProtKB/TrEMBL;Acc:F1SQ09] [ENSSSCT00000001000]		XM_001927000	Ssc.1128	100152607	97.4247	247.242	6.4686	8.06863
A_72_P643028	5.43437	2.44211	5.43437	up	NM_214213		PLN	Sus scrofa phospholamban (PLN), mRNA [NM_214213]		NM_214213	Ssc.5227	397421	32.1601	149.21	4.91637	7.35848
A_72_P075306	6.25672	2.64541	6.25672	up	XM_003133892		LOC100516883	PREDICTED: Sus scrofa uncharacterized protein C5orf42-like (LOC100516883), mRNA [XM_003133892]		XM_003133892	Ssc.32713	100516883	309.279	1696.22	8.15543	10.8008
A_72_P197717	3.37218	1.75368	3.37218	up				Rep: Alpha-fetoprotein enhancer-binding protein (AT motif-binding factor) (AT-binding transcription factor 1). - Canis familiaris, partial (5%) [TC544143]					419.431	1256.25	8.61265	10.3663
A_72_P631385	3.12198	1.64246	3.12198	up	NM_001039746		FABP5	Sus scrofa fatty acid binding protein 5 (psoriasis-associated) (FABP5), mRNA [NM_001039746]		NM_001039746	Ssc.94127	574074	7918.99	22453.4	12.8999	14.5424
A_72_P223537	4.43967	2.15045	4.43967	up	NM_214198		TGFB3	Sus scrofa transforming growth factor, beta 3 (TGFB3), mRNA [NM_214198]		NM_214198	Ssc.27593	397400	810.981	3272.14	9.59601	11.7465
A_72_P254887	3.58935	1.84372	3.58935	up									78.2808	235.258	6.15523	7.99895
A_72_P180126	4.04021	2.01443	4.04021	up									71.8604	244.279	6.03687	8.0513
A_72_P374778	2.10297	1.07243	2.10297	up	CK449648			893235 MARC 4PIG Sus scrofa cDNA 5', mRNA sequence [CK449648]			Ssc.62353		3204.9	6177.63	11.5737	12.6462
A_72_P003796	2.43111	1.28161	2.43111	up				Rep: Predicted protein - Physcomitrella patens subsp. patens, partial (5%) [TC529900]					633.601	1402.77	9.23387	10.5155
A_72_P114861	3.76814	1.91385	3.76814	up									143.812	465.328	7.02461	8.93846
A_72_P384908	2.35386	1.23503	2.35386	up				Rep: Uncharacterized protein ENSP00000364338 - Homo sapiens (Human), partial (7%) [TC569766]					628.214	1343.12	9.22054	10.4556
A_72_P006516	5.06471	2.34048	5.06471	up									180.656	794.072	7.36018	9.70066
A_72_P058691	4.87687	2.28596	4.87687	up			BCAS1	breast carcinoma-amplified sequence 1 [Source:RefSeq peptide;Acc:NP_001103645] [ENSSSCT00000008193]				100126238	43.3104	179.536	5.32723	7.61319
A_72_P444898	4.15858	2.05609	4.15858	up	NM_001004033		POPAR	Sus scrofa PERV-A receptor (POPAR), mRNA [NM_001004033]		NM_001004033	Ssc.17274	445519	70.4062	245.994	6.00362	8.05971
A_72_P790187	5.59462	2.48404	5.59462	up	NM_001167795		ACTA1	Sus scrofa actin, alpha 1, skeletal muscle (ACTA1), mRNA [NM_001167795]		NM_001167795	Ssc.37707	100154254	541	2736.02	9.0058	11.4898
A_72_P165141	3.97428	1.9907	3.97428	up	NM_214050		GSTO1	Sus scrofa glutathione S-transferase omega 1 (GSTO1), mRNA [NM_214050]		NM_214050	Ssc.58505	397117	3266.03	11871.6	11.5988	13.5895
A_72_P388958	2.37971	1.25079	2.37971	up									927.577	1997.98	9.78734	11.0381
A_72_P235032	2.70743	1.43692	2.70743	up									409.558	986.869	8.57493	10.0118
A_72_P213067	2.12702	1.08883	2.12702	up	XM_003135212		BRWD3	PREDICTED: Sus scrofa bromodomain and WD repeat-containing protein 3-like (LOC100520060), mRNA [XM_003135212]		XM_003135212	Ssc.36241	100520060	688.283	1331.97	9.3571	10.4459
A_72_P123851	2.85645	1.51422	2.85645	up	AK237404			Sus scrofa mRNA, clone:SPL010037A02, expressed in spleen. [AK237404]			Ssc.4381		1473.64	3862.65	10.4643	11.9786
A_72_P221888	3.23861	1.69538	3.23861	up				Rep: Endonuclease/reverse transcriptase - Sus scrofa (Pig), partial (3%) [TC620776]					454.854	1318.73	8.73953	10.4349
A_72_P113756	2.34736	1.23104	2.34736	up				Rep: Rare lipoprotein A - Hoeflea phototrophica DFL-43, partial (5%) [TC597202]					2021.19	4317.57	10.9058	12.1368
A_72_P504992	3.58713	1.84283	3.58713	up	XM_001927688		LRRC1	PREDICTED: Sus scrofa leucine rich repeat containing 1 (LRRC1), mRNA [XM_001927688]		XM_001927688	Ssc.21825	100154780	516.916	1674.14	8.93761	10.7804
A_72_P341588	2.84941	1.51066	2.84941	up	XM_001928087		COL6A3	PREDICTED: Sus scrofa collagen, type VI, alpha 3, transcript variant 1 (COL6A3), mRNA [XM_001928087]		XM_001928087	Ssc.12068	100101551	109.885	261.831	6.63996	8.15062
A_72_P227652	2.27981	1.18892	2.27981	up									135.876	258.472	6.94421	8.13313
A_72_P250942	2.89059	1.53136	2.89059	up				Rep: Ribose ABC transporter, permease protein VCA0129 - Burkholderia thailandensis (strain E264 / ATCC 700388 / DSM 13276 /CIP 106301), partial (5%) [TC563696]					57.9815	139.65	5.73022	7.26158
A_72_P280274	2.43187	1.28207	2.43187	up	XM_003123013		MEX3D	PREDICTED: Sus scrofa RNA-binding protein MEX3D-like (LOC100512764), mRNA [XM_003123013]		XM_003123013	Ssc.25092	100512764	1196.58	2633.7	10.1486	11.4307
A_72_P710138	4.14647	2.05188	4.14647	up	DQ537339		IGFBP6	Sus scrofa insulin-like growth factor binding protein-6 (IGFBP-6) mRNA, complete cds. [DQ537339]			Ssc.14062	100101923	1541.79	5884.33	10.5306	12.5825
A_72_P363598	4.68457	2.22792	4.68457	up									40.0256	159.277	5.21849	7.4464
A_72_P006641	6.49681	2.69973	6.49681	up	AK234922		PON2	Sus scrofa mRNA, clone:OVRM10032B10, expressed in ovary. [AK234922]		XM_003357444	Ssc.16708	100142663	829.628	4972.73	9.63112	12.3309
A_72_P306598	2.97166	1.57127	2.97166	up	AK351792			Sus scrofa mRNA, clone:THY010088C09, expressed in thymus. [AK351792]			Ssc.16481		524.296	1420.13	8.96062	10.5319
A_72_P035746	11.1406	3.47776	11.1406	up	NM_001006593		KCNA5	Sus scrofa potassium voltage-gated channel, shaker-related subfamily, member 5 (KCNA5), mRNA [NM_001006593]		NM_001006593	Ssc.15951	474166	43.9678	425.789	5.34478	8.82254
A_72_P475020	2.25472	1.17295	2.25472	up	XM_001929605		LOC100153482	Uncharacterized protein [Source:UniProtKB/TrEMBL;Acc:F1ST38] [ENSSSCT00000007235]		XM_001929605	Ssc.9282	100153482	39.5734	75.3395	5.20237	6.37532
A_72_P088191	5.03019	2.33061	5.03019	up	NM_213738		PGLYRP2	Sus scrofa peptidoglycan recognition protein 2 (PGLYRP2), mRNA [NM_213738]		NM_213738	Ssc.82572	396557	55.2256	233.992	5.6611	7.99171
A_72_P178111	18.3926	4.20105	18.3926	up	NM_213920		DCN	Sus scrofa decorin (DCN), mRNA [NM_213920]		NM_213920	Ssc.19012	396957	641.727	10818.4	9.25376	13.4548
A_72_P141051	2.25563	1.17353	2.25563	up				Rep: Predicted protein - Aspergillus terreus (strain NIH 2624), partial (6%) [TC529278]					32.9852	63.5224	4.95032	6.12385
A_72_P262767	3.23269	1.69274	3.23269	up				Rep: Ac1262 - Rattus norvegicus (Rat), partial (6%) [TC555153]					164.745	459.546	7.22716	8.91989
A_72_P253057	4.10497	2.03737	4.10497	up	BI339300			364218 MARC 2PIG Sus scrofa cDNA 5', mRNA sequence [BI339300]			Ssc.80966		73.1628	252.588	6.0642	8.10158
A_72_P016721	3.80825	1.92913	3.80825	up	XM_001926023			Uncharacterized protein [Source:UniProtKB/TrEMBL;Acc:F1SC82] [ENSSSCT00000011464]		XM_001926023	Ssc.28997		104.873	339.886	6.5754	8.50453
A_72_P160916	3.04305	1.60552	3.04305	up	EF397601			951517 MARC 4PIG Sus scrofa cDNA 5', mRNA sequence [CN162158]			Ssc.70784		1507.08	4207.63	10.4968	12.1024
A_72_P142931	2.8595	1.51576	2.8595	up									191.45	474.924	7.44995	8.96572
A_72_P273054	2.27943	1.18867	2.27943	up				Rep: Transposase - Sus scrofa (Pig), partial (39%) [TC553243]					59.2025	111.924	5.75999	6.94866
A_72_P429539	6.66917	2.73751	6.66917	up									256.786	1502.53	7.88149	10.619
A_72_P763571	7.78403	2.96052	7.78403	up	NM_214438		CAV1	Sus scrofa caveolin 1, caveolae protein, 22kDa (CAV1), mRNA [NM_214438]		NM_214438	Ssc.12842	404693	499.626	3502.81	8.88242	11.8429
A_72_P210707	2.46854	1.30366	2.46854	up	BF443410			260886 MARC 2PIG Sus scrofa cDNA 5', mRNA sequence [BF443410]			Ssc.4997		34.9047	73.0824	5.02561	6.32926
A_72_P221142	3.79583	1.92441	3.79583	up									215.985	717.261	7.62792	9.55233
A_72_P588056	4.35772	2.12357	4.35772	up	NM_001113286		LOC396897	Sus scrofa apomucin (LOC396897), mRNA [NM_001113286]		NM_001113286	Ssc.68696	396897	95.34	352.037	6.43635	8.55993
A_72_P315498	3.45391	1.78823	3.45391	up				Rep: Peptidylglycine alpha-amidating monooxygenase COOH-terminal interactor - Homo sapiens (Human), partial (32%) [TC577944]					82.128	237.537	6.22424	8.01248
A_72_P040901	2.4215	1.2759	2.4215	up				Rep: Predicted dienelactone hydrolase - Prochlorococcus marinus (strain MIT 9303), partial (6%) [TC581008]					75.5183	152.091	6.10682	7.38272
A_72_P177781	5.71234	2.51408	5.71234	up	NM_214292		EPOR	Sus scrofa erythropoietin receptor (EPOR), mRNA [NM_214292]		NM_214292	Ssc.16355	397554	39.8989	193.847	5.2135	7.72758
A_72_P359988	14.8475	3.89215	14.8475	up				Rep: Major facilitator superfamily MFS_1 - Methylobacterium sp. 4-46, partial (5%) [TC549025]					39.0712	512.662	5.18334	9.07549
A_72_P383443	2.07074	1.05015	2.07074	up				Rep: protein regulator of cytokinesis 1 - Bos Taurus, partial (4%) [TC542720]					131.398	227.008	6.89712	7.94727
A_72_P429194	4.66194	2.22093	4.66194	up	BX923134			BX923134 Sus Scrofa library (scan) Sus scrofa cDNA clone scan0024.i.17 5prim, mRNA sequence [BX923134]			Ssc.17399		236.159	964.248	7.7584	9.97933
A_72_P148196	4.34764	2.12023	4.34764	up				Rep: PREDICTED: glucocorticoid induced transcript 1 - Pan troglodytes, partial (6%) [TC616770]					33.0998	122.151	4.95437	7.0746
A_72_P251852	4.3348	2.11597	4.3348	up									47.8402	175.724	5.46657	7.58254
A_72_P252987	3.43326	1.77958	3.43326	up				Rep: Exodeoxyribonuclease 7 large subunit - Campylobacter upsaliensis RM3195, partial (5%) [TC541515]					207.569	622.163	7.57135	9.35093
A_72_P007496	2.04021	1.02872	2.04021	up				Rep: Uncharacterized protein C3orf58 precursor - Homo sapiens (Human), partial (33%) [TC538768]					180.303	311.792	7.35761	8.38632
A_72_P302644	4.31539	2.10949	4.31539	up	NM_001044573		ANG1	Sus scrofa angiogenin (ANG1), mRNA [NM_001044573]		NM_001044573	Ssc.4679	733639	101.936	374.287	6.53306	8.64255
A_72_P577783	16.0847	4.00762	16.0847	up	EU669075		KLF4	Sus scrofa Kruppel-like factor 4 isoform b (KLF4) mRNA, complete cds. [EU669075]			Ssc.9984	595111	1014.26	14952.1	9.92219	13.9298
A_72_P331763	10.9445	3.45213	10.9445	up	AJ961234			AJ961234 KN404_2 Sus scrofa cDNA clone C0007757j19 5', mRNA sequence [AJ961234]			Ssc.46394		460.918	4559.11	8.76175	12.2139
A_72_P022346	3.70338	1.88884	3.70338	up									88.2727	274.695	6.32566	8.2145
A_72_P327013	2.49603	1.31964	2.49603	up	AK230588		GPNMB	Sus scrofa mRNA, clone:AMP010012H09, expressed in alveolar macrophage. [AK230588]			Ssc.18572	100049669	3785.33	8792.19	11.8178	13.1375
A_72_P267157	4.21767	2.07645	4.21767	up				Rep: MGC154996 protein - Bos taurus (Bovine), partial (36%) [TC601373]					267.115	989.168	7.94051	10.017
A_72_P612248	11.5317	3.52754	11.5317	up	NM_001001640		MAOA	Sus scrofa monoamine oxidase A (MAOA), nuclear gene encoding mitochondrial protein, mRNA [NM_001001640]		NM_001001640	Ssc.7297	414424	351.63	3602.88	8.35425	11.8818
A_72_P361783	3.60263	1.84905	3.60263	up									135.971	418.111	6.94554	8.79459
A_72_P056976	10.9349	3.45087	10.9349	up	EW214659			rfty519b_h4.y1 fty Sus scrofa cDNA 5', mRNA sequence [EW214659]			Ssc.80676		54.0058	514.577	5.62965	9.08052
A_72_P005786	3.64846	1.86729	3.64846	up	AK240605			Sus scrofa mRNA, clone:UTR010105H04, expressed in uterus. [AK240605]			Ssc.38733		675.68	2225.84	9.32585	11.1931
A_72_P586471	3.41754	1.77296	3.41754	up	NM_213892		CTSL1	Sus scrofa cathepsin L1 (CTSL1), mRNA [NM_213892]		NM_213892	Ssc.54036	396926	3353.02	10561.3	11.6414	13.4144
A_72_P229137	5.2769	2.39969	5.2769	up	CK464374			935366 MARC 4PIG Sus scrofa cDNA 3', mRNA sequence [CK464374]			Ssc.24739		503.557	2400.12	8.89521	11.2949
A_72_P099211	2.85358	1.51278	2.85358	up	AJ964582			AJ964582 KN404_2 Sus scrofa cDNA clone C0007759h20 5', mRNA sequence [AJ964582]			Ssc.35224		437.011	1109.04	8.67954	10.1923
A_72_P411208	2.81758	1.49446	2.81758	up				Rep: Zgc:103657 - Danio rerio (Zebrafish) (Brachydanio rerio), partial (6%) [TC535333]					229.607	561.851	7.71473	9.20919
A_72_P063986	4.55758	2.18827	4.55758	up	CK462916			933743 MARC 4PIG Sus scrofa cDNA 5', mRNA sequence [CK462916]			Ssc.2141		144.087	564.064	7.02643	9.2147
A_72_P178331	8.38422	3.06768	8.38422	up									73.5259	536.018	6.0713	9.13898
A_72_P033641	3.14258	1.65195	3.14258	up	AK349654			Uncharacterized protein [Source:UniProtKB/TrEMBL;Acc:F1SQ56] [ENSSSCT00000012976]		XM_003358782	Ssc.26290		3764.37	10862.1	11.8084	13.4603
A_72_P352383	3.31814	1.73037	3.31814	up									1693.46	5166.44	10.6536	12.384
A_72_P208732	2.02819	1.02019	2.02819	up	AK238196			Sus scrofa mRNA, clone:TCH010061A04, expressed in trachea. [AK238196]					116.63	197.104	6.72739	7.74758
A_72_P430954	3.71581	1.89368	3.71581	up	XR_131318					XR_131318			34.5054	108.593	5.00925	6.90293
A_72_P647153	3.74637	1.90549	3.74637	up	NM_213781		SCD	Sus scrofa stearoyl-CoA desaturase (delta-9-desaturase) (SCD), mRNA [NM_213781]		NM_213781	Ssc.16159	396670	2518.55	8765.54	11.2271	13.1326
A_72_P442740	2.38408	1.25343	2.38408	up	XM_003128987		KDR	Uncharacterized protein [Source:UniProtKB/TrEMBL;Acc:F1RWF1] [ENSSSCT00000009683]		XM_003128987	Ssc.15999	397311	142.753	285.782	7.01455	8.26798
A_72_P474253	2.39387	1.25934	2.39387	up	AK233962			Uncharacterized protein [Source:UniProtKB/TrEMBL;Acc:F1RPV7] [ENSSSCT00000006899]		XM_003355068	Ssc.55912		85.3618	170.033	6.27646	7.5358
A_72_P123266	2.66876	1.41617	2.66876	up				Rep: PREDICTED: v-ets erythroblastosis virus E26 oncogene homolog 2 isoform 2 - Pan troglodytes, partial (4%) [TC574670]					183.396	419.568	7.38548	8.80165
A_72_P584906	12.0789	3.59442	12.0789	up	EU669075		KLF4	Sus scrofa Kruppel-like factor 4 isoform b (KLF4) mRNA, complete cds. [EU669075]			Ssc.9984	595111	1504.24	16614.3	10.4933	14.0877
A_72_P527792	4.01176	2.00424	4.01176	up	XM_003131091		LOC100515336	PREDICTED: Sus scrofa collagen alpha-1(IV) chain-like (LOC100515336), mRNA [XM_003131091]		XM_003357899	Ssc.6435	100515336	1877.89	6891.54	10.8022	12.8064
A_72_P739864	299.948	8.22857	299.948	up	NM_214419		EPCAM	Sus scrofa epithelial cell adhesion molecule (EPCAM), mRNA [NM_214419]		NM_214419	Ssc.94294	403163	55.7764	14683.9	5.67519	13.9038
A_72_P106451	3.53051	1.81987	3.53051	up	AK349131		LOC100513281	Uncharacterized protein [Source:UniProtKB/TrEMBL;Acc:F1SG98] [ENSSSCT00000000586]		XM_003126405	Ssc.41387	100513281	71.7501	212.626	6.03504	7.85492
A_72_P345388	2.42023	1.27514	2.42023	up	AJ949028			AJ949028 KN404_1 Sus scrofa cDNA clone C0007739f10 3', mRNA sequence [AJ949028]			Ssc.26746		185.615	384.585	7.40412	8.67926
A_72_P166096	3.58612	1.84242	3.58612	up	AK232729		DHRS7	Uncharacterized protein [Source:UniProtKB/TrEMBL;Acc:F1SSI2] [ENSSSCT00000005603]		XM_001928748	Ssc.6441	100152785	259.125	812.53	7.89399	9.73641
A_72_P343183	2.35336	1.23472	2.35336	up				Rep: Caspase-9 long chain - Aster yellows phytoplasma, partial (18%) [TC529357]					107.718	211.413	6.61214	7.84686
A_72_P157336	3.01198	1.59071	3.01198	up	CK467929			939277 MARC 4PIG Sus scrofa cDNA 5', mRNA sequence [CK467929]		XM_003121657	Ssc.64386		157.784	406.137	7.16317	8.75388
A_72_P107136	2.1279	1.08943	2.1279	up									37.0614	67.0464	5.11153	6.20096
A_72_P431154	3.20541	1.68051	3.20541	up				Rep: Na(+)/H(+) antiporter - Cyanothece sp. CCY 0110, partial (3%) [TC583040]					159.48	438.388	7.17957	8.86008
A_72_P232062	2.34595	1.23017	2.34595	up				Rep: Isoform 2 of Q9HCH0 - Homo sapiens (Human), partial (12%) [TC521907]					35.5959	70.8939	5.05487	6.28504
A_72_P266022	3.22843	1.69083	3.22843	up	NM_001114278		SCD5	Sus scrofa stearoyl-CoA desaturase 5 (SCD5), mRNA [NM_001114278]		NM_001114278	Ssc.43196	100135661	423.074	1212.38	8.6291	10.3199
A_72_P473975	3.39021	1.76137	3.39021	up	XM_003125601		LOC100520557	Uncharacterized protein [Source:UniProtKB/TrEMBL;Acc:F1RU04] [ENSSSCT00000006794]		XM_003125601	Ssc.89325	100520557	90.9753	257.89	6.36842	8.12979
A_72_P210992	2.61133	1.38478	2.61133	up	AY610263		LOC100153656	Uncharacterized protein [Source:UniProtKB/TrEMBL;Acc:F1S191] [ENSSSCT00000006977]		XM_001927877	Ssc.11855	100153656	375.059	869.492	8.45073	9.83551
A_72_P354118	2.4463	1.2906	2.4463	up	EW620034			rsug29_b9.y1 sug Sus scrofa cDNA 5', mRNA sequence [EW620034]			Ssc.64904		348.266	757.438	8.33934	9.62995
A_72_P039926	4.61036	2.20488	4.61036	up	AJ957942			AJ957942 KN404_2 Sus scrofa cDNA clone C0007752a05 5', mRNA sequence [AJ957942]			Ssc.18253		342.562	1405.7	8.31254	10.5174
A_72_P068041	2.52585	1.33677	2.52585	up	DN106581			1103970 MARC 4PIG Sus scrofa cDNA 3', mRNA sequence [DN106581]			Ssc.43503		324.698	725.185	8.23215	9.56892
A_72_P152306	2.61958	1.38934	2.61958	up	NM_001134349		KLF15	Sus scrofa Kruppel-like factor 15 (KLF15), mRNA [NM_001134349]		NM_001134349	Ssc.38990	100174957	410.89	957.884	8.58074	9.97008
A_72_P637037	5.12066	2.35633	5.12066	up	AY609497			Sus scrofa clone Clu_137135.scr.msk.p1.Contig2, mRNA sequence. [AY609497]		XM_003134185	Ssc.6817		487.262	2233.77	8.84305	11.1994
A_72_P057841	8.99005	3.16833	8.99005	up	NM_001145866		CLEC7A	Sus scrofa C-type lectin domain family 7, member A (CLEC7A), mRNA [NM_001145866]		NM_001145866	Ssc.45539	100038025	104.971	817.344	6.5762	9.74452
A_72_P490977	3.30179	1.72325	3.30179	up	AK238462		LOC100156750	Uncharacterized protein [Source:UniProtKB/TrEMBL;Acc:F1SB46] [ENSSSCT00000004483]		XM_001926970	Ssc.39114	100156750	49.2468	136.543	5.50631	7.22955
A_72_P350223	7.9531	2.99152	7.9531	up	XM_003129342			Rep: protein tyrosine phosphatase, non-receptor type 13 - Bos Taurus, partial (16%) [TC570601]		XM_003129342	Ssc.22466		56.4799	386.016	5.69357	8.68509
A_72_P229782	2.68829	1.42669	2.68829	up	AK347910		TEAD4	TEA domain family member 4 [Source:RefSeq peptide;Acc:NP_001136138] [ENSSSCT00000000799]			Ssc.17904	100152085	790.293	1931.18	9.5593	10.986
A_72_P144706	3.85109	1.94527	3.85109	up									49.6476	161.117	5.51681	7.46208
A_72_P187166	2.28602	1.19284	2.28602	up									499.807	1026.28	8.88363	10.0765
A_72_P444799	2.08629	1.06094	2.08629	up			IL1A	Interleukin-1 alpha [Source:UniProtKB/Swiss-Prot;Acc:P18430] [ENSSSCT00000008863]				397094	105.786	183.75	6.58745	7.64839
A_72_P350793	2.09835	1.06926	2.09835	up									38.5875	68.4731	5.16402	6.23328
A_72_P634484	9.46385	3.24243	9.46385	up	EW400279			rmgm031_p19.y1 mgm Sus scrofa cDNA 5', mRNA sequence [EW400279]			Ssc.81720		74.5607	612.621	6.09079	9.33321
A_72_P066076	10.6419	3.41169	10.6419	up	XM_001925245		LOC100157674	Uncharacterized protein [Source:UniProtKB/TrEMBL;Acc:F1RZN1] [ENSSSCT00000017209]		XM_001925245	Ssc.973	100157674	812.542	7997.01	9.59996	13.0117
A_72_P229617	3.33891	1.73938	3.33891	up	CK465817			936961 MARC 4PIG Sus scrofa cDNA 3', mRNA sequence [CK465817]			Ssc.24850		100.761	283.612	6.51717	8.25655
A_72_P079516	3.0366	1.60246	3.0366	up	XM_003126591		LOC100516268	Uncharacterized protein [Source:UniProtKB/TrEMBL;Acc:F1SHS0] [ENSSSCT00000000823]		XM_003126591	Ssc.24595	100516268	115.685	296.414	6.71574	8.31819
A_72_P428929	2.65019	1.4061	2.65019	up	NM_001134344		KLF10	Sus scrofa Kruppel-like factor 10 (KLF10), mRNA [NM_001134344]		NM_001134344	Ssc.95767	100151971	3557.16	8739.88	11.7235	13.1296
A_72_P003621	3.40775	1.76882	3.40775	up				Rep: Syntaxin-binding protein 2 (Unc-18 homolog 2) (Unc-18B) (Unc18-2). - Homo sapiens, partial (6%) [TC529827]					554.316	1702.04	9.03741	10.8062
A_72_P190666	17.6477	4.14141	17.6477	up	XM_003121963			Uncharacterized protein [Source:UniProtKB/TrEMBL;Acc:F1SJA5] [ENSSSCT00000005804]			Ssc.41354		97.6236	1496.98	6.47227	10.6137
A_72_P633177	2.12012	1.08414	2.12012	up	NM_001167585		TMCO1	Sus scrofa transmembrane and coiled-coil domains 1 (TMCO1), mRNA [NM_001167585]		NM_001167585	Ssc.21991	100151809	633.567	1210.22	9.23361	10.3178
A_72_P046186	3.64588	1.86627	3.64588	up	CK458174			922532 MARC 4PIG Sus scrofa cDNA 5', mRNA sequence [CK458174]			Ssc.24131		49.5623	151.755	5.51403	7.3803
A_72_P229052	2.25614	1.17386	2.25614	up	XM_003128189		LOC100154793	PREDICTED: Sus scrofa protein FAM8A1-like (LOC100154793), mRNA [XM_003128189]		XM_003128189	Ssc.13261	100154793	756.569	1551.93	9.49891	10.6728
A_72_P140996	4.71503	2.23727	4.71503	up	XM_003124739		ABCA3	PREDICTED: Sus scrofa ATP-binding cassette, sub-family A (ABC1), member 3 (ABCA3), mRNA [XM_003124739]		XM_003124739	Ssc.26199	100518064	1520.42	6609.88	10.5082	12.7455
A_72_P188321	2.6482	1.40501	2.6482	up									100.246	221.483	6.5087	7.91371
A_72_P217037	18.4417	4.2049	18.4417	up	BX666998			BX666998 Sus Scrofa library (scac) Sus scrofa cDNA clone scac0027.d.18 3prim, mRNA sequence [BX666998]			Ssc.83696		596.01	10159.8	9.14564	13.3505
A_72_P056031	12.6508	3.66116	12.6508	up				Rep: Uncharacterized protein C9orf61 - Homo sapiens (Human), partial (4%) [TC528146]					323.582	3614.81	8.22596	11.8871
A_72_P408933	2.66299	1.41305	2.66299	up	AK232137		RIMS1	Sus scrofa mRNA, clone:LNG010087B05, expressed in lung. [AK232137]		XM_003353243	Ssc.43042	100157596	247.374	575.576	7.82829	9.24134
A_72_P199267	2.09221	1.06503	2.09221	up	AK345557			Uncharacterized protein [Source:UniProtKB/TrEMBL;Acc:F1RGL5] [ENSSSCT00000019475]		XM_003358218	Ssc.94318		46.0875	80.9823	5.41221	6.47724
A_72_P323548	10.7131	3.4213	10.7131	up	XM_003132573		IGF2BP2	PREDICTED: Sus scrofa insulin-like growth factor 2 mRNA binding protein 2 (IGF2BP2), mRNA [XM_003132573]		XM_003132573	Ssc.45141	100516156	103.123	958.402	6.54989	9.97119
A_72_P032606	2.1937	1.13337	2.1937	up	AK231135		SERPINB10	Sus scrofa mRNA, clone:AMP010098H01, expressed in alveolar macrophage. [AK231135]		XM_001924789	Ssc.30263	100154994	204.319	385.499	7.54929	8.68265
A_72_P252807	12.5345	3.64783	12.5345	up				Rep: Formamidopyrimidine-DNA glycosylase (EC 3.2.2.23) (Fapy-DNA glycosylase) (DNA-(apurinic or apyrimidinic site) lyase mutM) - Shewanella denitrificans (strain OS217 / ATCC BAA-1090 / DSM 15013), partial (5%) [TC541424]					40.0584	440.587	5.21966	8.86749
A_72_P387743	19.0813	4.25408	19.0813	up									137.438	2263.89	6.96035	11.2144
A_72_P077541	2.08544	1.06035	2.08544	up	NM_214444		LOC404703	Sus scrofa prepro-beta-defensin 3 (LOC404703), mRNA [NM_214444]		NM_214444	Ssc.84840	404703	34.3702	61.2175	5.00443	6.06478
A_72_P228002	3.05273	1.6101	3.05273	up									84.2707	214.584	6.25827	7.86837
A_72_P152751	11.8089	3.5618	11.8089	up	AK238462		LOC100156750	Uncharacterized protein [Source:UniProtKB/TrEMBL;Acc:F1SB46] [ENSSSCT00000004483]		XM_001926970	Ssc.39114	100156750	50.7221	523.257	5.54413	9.10593
A_72_P156461	4.38205	2.13161	4.38205	up									100.846	375.884	6.51829	8.64989
A_72_P313248	4.81563	2.26772	4.81563	up				Rep: NADH-ubiquinone oxidoreductase subunit 6 - Globodera pallida, partial (11%) [TC560437]					101.286	417.075	6.52425	8.79198
A_72_P559654	2.34103	1.22714	2.34103	up	XM_003133097		LDB3	PREDICTED: Sus scrofa LIM domain binding 3 (LDB3), mRNA [XM_003133097]		XM_003359266	Ssc.33274	100151883	59.291	115.114	5.76213	6.98927
A_72_P436174	2.82471	1.4981	2.82471	up									840.35	2152.22	9.64585	11.144
A_72_P169996	39.8442	5.3163	39.8442	up	AK230572		LOC100516246	Sus scrofa mRNA, clone:AMP010011C02, expressed in alveolar macrophage. [AK230572]			Ssc.45497	100516246	36.8946	1307.1	5.1051	10.4214
A_72_P705210	2.85601	1.514	2.85601	up	NM_001101026		SQLE	Sus scrofa squalene epoxidase (SQLE), mRNA [NM_001101026]		NM_001101026	Ssc.81599	100113409	344.187	869.064	8.32035	9.83435
A_72_P162256	2.81981	1.4956	2.81981	up				Rep: Transcription initiation factor TFIID subunit 3 (TBP-associated factor 3) (Transcription initiation factor TFIID 140 kDa subunit) (140 kDa TATA box-binding protein-associated factor) (TAF140) (TAFII140). - Canis familiaris, partial (3%) [TC594635]					334.192	832.734	8.27533	9.77093
A_72_P431019	6.13194	2.61634	6.13194	up									73.1267	384.801	6.06343	8.67977
A_72_P345453	2.73769	1.45296	2.73769	up	AK232003			Sus scrofa mRNA, clone:LNG010063B05, expressed in lung. [AK232003]		XM_001925928	Ssc.10025		1062.6	2648.87	9.98785	11.4408
A_72_P344973	3.77363	1.91595	3.77363	up	DB811203			DB811203 full-length enriched swine cDNA library, adult ovary Sus scrofa cDNA 3', mRNA sequence [DB811203]			Ssc.94981		61.9436	196.041	5.825	7.74095
A_72_P581292	2.50981	1.32758	2.50981	up	AK232434		SDC2	Uncharacterized protein [Source:UniProtKB/TrEMBL;Acc:F1S0L5] [ENSSSCT00000006679]		XM_001926939	Ssc.12323	100152754	3181.08	7327.11	11.562	12.8896
A_72_P636707	2.46588	1.3021	2.46588	up	AK235358		PRNP	Major prion protein [Source:UniProtKB/Swiss-Prot;Acc:P49927] [ENSSSCT00000007708]			Ssc.6371	494014	277.348	597.421	7.99373	9.29583
A_72_P208052	14.4004	3.84803	14.4004	up	BX666727			BX666727 Sus Scrofa library (scac) Sus scrofa cDNA clone scac0025.e.19 3prim, mRNA sequence [BX666727]			Ssc.22750		310.188	3945.78	8.15987	12.0079
A_72_P382118	2.7836	1.47695	2.7836	up	NM_001161434		LOC780407	Sus scrofa chemokine ligand 24-like protein (LOC780407), mRNA [NM_001161434]		NM_001161434	Ssc.53847	780407	167.33	398.513	7.25009	8.72704
A_72_P031061	2.67349	1.41872	2.67349	up									332.377	785.834	8.26772	9.68645
A_72_P395158	7.58125	2.92243	7.58125	up	XM_003121092			PREDICTED: Sus scrofa hypothetical protein LOC100514378 (LOC100514378), mRNA [XM_003121092]		XM_003121094	Ssc.5951		3803.65	25844.6	11.8234	14.7459
A_72_P007771	3.27811	1.71287	3.27811	up									86.9095	238.168	6.30222	8.01508
A_72_P362363	3.21332	1.68407	3.21332	up				Rep: Predicted protein - Monosiga brevicollis MX1, partial (6%) [TC559320]					350.681	1000.35	8.35088	10.0349
A_72_P088366	3.04098	1.60454	3.04098	up	NM_214086		CD34	Sus scrofa CD34 molecule (CD34), mRNA [NM_214086]		NM_214086	Ssc.15747	397160	4039.13	11388.2	11.914	13.5185
A_72_P737465	106.278	6.7317	106.278	up	NM_214419		EPCAM	Sus scrofa epithelial cell adhesion molecule (EPCAM), mRNA [NM_214419]		NM_214419	Ssc.94294	403163	79.3819	7432.15	6.17834	12.91
A_72_P377532	2.37217	1.24621	2.37217	up									112.106	221.538	6.66787	7.91408
A_72_P246567	3.41334	1.77118	3.41334	up									115.952	335.841	6.71945	8.49064
A_72_P128996	4.1571	2.05558	4.1571	up	EW423645			rnca06b_e5.y1 nca Sus scrofa cDNA 5', mRNA sequence [EW423645]			Ssc.66774		78.9855	277.149	6.17094	8.22652
A_72_P578243	2.08469	1.05983	2.08469	up	AK233037		LOC100152356	Sus scrofa mRNA, clone:LVRM10071E08, expressed in liver. [AK233037]		XM_001926686	Ssc.887	100152356	4636.92	9032.2	12.1187	13.1785
A_72_P375138	4.758	2.25036	4.758	up				Rep: Transient receptor potential cation channel subfamily V member 4 (TrpV4) (osm-9-like TRP channel 4) (OTRPC4) (Vanilloid receptor-like channel 2) (Vanilloid receptor-like protein 2) (VRL-2) (Vanilloid receptor-related osmotically-activated channel) (VR-OAC - Canis familiaris, partial (17%) [TC529918]					69.0188	277.038	5.97561	8.22596
A_72_P377783	2.72425	1.44586	2.72425	up	AK351815			Sus scrofa mRNA, clone:THY010090H11, expressed in thymus. [AK351815]			Ssc.31478		98.435	224.061	6.48419	7.93004
A_72_P486602	2.08386	1.05926	2.08386	up	XM_001926317		LOC100154090	Uncharacterized protein [Source:UniProtKB/TrEMBL;Acc:F1SFJ9] [ENSSSCT00000012909]		XM_001926317	Ssc.6377	100154090	1156.87	2179.08	10.1029	11.1621
A_72_P069881	5.77319	2.52937	5.77319	up	AK233455		A2M	Uncharacterized protein [Source:UniProtKB/TrEMBL;Acc:F1SLX2] [ENSSSCT00000000716]		XM_001925200	Ssc.56900	403166	6613.6	33587.2	12.6338	15.1631
A_72_P668823	2.28196	1.19028	2.28196	up	CB483355			jns06_D10.r jns Sus scrofa cDNA 3', mRNA sequence [CB483355]		XM_001927442	Ssc.78623		3724.72	7830.36	11.7923	12.9826
A_72_P089436	23.0856	4.52892	23.0856	up				Rep: Conserved uncharacterized protein - Streptococcus sanguinis (strain SK36), partial (7%) [TC527452]					44.873	915.51	5.37551	9.90443
A_72_P650951	2.07797	1.05517	2.07797	up	EW252753			rhyp13c_o15.y1 hyp Sus scrofa cDNA 5', mRNA sequence [EW252753]			Ssc.91568		316.102	576.666	8.18838	9.24355
A_72_P337788	3.49358	1.8047	3.49358	up				Rep: LOC616962 protein - Bos taurus (Bovine), partial (21%) [TC550919]					123.379	364.983	6.80712	8.61182
A_72_P021706	5.35417	2.42066	5.35417	up				Rep: AGP2beta-2 protein - Trypanosoma cruzi, partial (12%) [TC566497]					351.77	1668.44	8.35478	10.7754
A_72_P326403	2.50826	1.32669	2.50826	up									36.7218	78.0785	5.09915	6.42584
A_72_P174681	3.53355	1.82112	3.53355	up									86.563	255.655	6.29687	8.11799
A_72_P021161	4.24061	2.08427	4.24061	up				Rep: Stratifin - Sus scrofa (Pig), partial (84%) [TC583221]	GO:0005515|GO:0005159|GO:0030307|GO:0045309|GO:0006605|GO:0006886|GO:0006412|GO:0009792|GO:0009793|GO:0005622|GO:0048167|GO:0002119|GO:0007565|GO:0046982|GO:0019904|GO:0005597|GO:0042921|GO:0050774|GO:0043588|GO:0000077|GO:0040007|GO:0048471|GO:0008285|GO:0005886|GO:0016563|GO:0031572|GO:0005634|GO:0000079|GO:0005635|GO:0035259|GO:0005829|GO:0005739|GO:0005737|GO:0051286|GO:0008104|GO:0009570|GO:…				79.6653	285.826	6.18398	8.26825
A_72_P290719	2.22313	1.15259	2.22313	up	CN161594			950902 MARC 4PIG Sus scrofa cDNA 5', mRNA sequence [CN161594]			Ssc.19906		726.808	1475.65	9.43833	10.5909
A_72_P102521	14.8811	3.89541	14.8811	up	DN116518			1116094 MARC 4PIG Sus scrofa cDNA 5', mRNA sequence [DN116518]			Ssc.28923		32.3281	424.905	4.92359	8.819
A_72_P208947	4.38515	2.13262	4.38515	up				Rep: NADH-ubiquinone oxidoreductase chain 2 - Varanus giganteus (Perentie), partial (6%) [TC581488]					34.5611	128.469	5.01149	7.14411
A_72_P288544	3.60276	1.8491	3.60276	up	DN115830			1115348 MARC 4PIG Sus scrofa cDNA 5', mRNA sequence [DN115830]			Ssc.15288		359.09	1145.99	8.38632	10.2354
A_72_P214142	7.17187	2.84235	7.17187	up									60.0461	368.76	5.78067	8.62302
A_72_P143351	2.6262	1.39298	2.6262	up									32.0142	71.6562	4.90937	6.30235
A_72_P574039	2.43874	1.28614	2.43874	up	AK232962		FUCA2	Sus scrofa mRNA, clone:LVRM10056C11, expressed in liver. [AK232962]			Ssc.15439	100154940	1097.43	2438.95	10.0301	11.3163
A_72_P355263	3.76142	1.91128	3.76142	up				Rep: Methyltransferase, UbiE/COQ5 family - Stigmatella aurantiaca DW4/3-1, partial (5%) [TC621005]					47.5215	150.272	5.45647	7.36775
A_72_P640603	2.12097	1.08472	2.12097	up	AK230588		GPNMB	Sus scrofa mRNA, clone:AMP010012H09, expressed in alveolar macrophage. [AK230588]			Ssc.18572	100049669	1588.09	3070.7	10.5697	11.6544
A_72_P453043	3.61594	1.85437	3.61594	up	AK352098		LOC100153752	Uncharacterized protein [Source:UniProtKB/TrEMBL;Acc:F1RP52] [ENSSSCT00000010417]		XM_003357875	Ssc.44153	100153752	35.1656	107.705	5.03671	6.89108
A_72_P473735	3.68255	1.8807	3.68255	up	AK347289		RUNX1T1	Uncharacterized protein [Source:UniProtKB/TrEMBL;Acc:F1RY37] [ENSSSCT00000006707]		XM_001927928	Ssc.25990	100155449	349.541	1138.56	8.3447	10.2254
A_72_P515536	3.8957	1.96188	3.8957	up	AK234617		PHGK	Sus scrofa mRNA, clone:OVR010097B07, expressed in ovary. [AK234617]		XM_003124459	Ssc.54824	397548	108.164	356.436	6.61781	8.57969
A_72_P165706	11.1838	3.48334	11.1838	up	NM_001100188		CAPN2	Sus scrofa calpain 2, (m/II) large subunit (CAPN2), mRNA [NM_001100188]		NM_001100188	Ssc.49836	397393	5319.76	52835.9	12.3248	15.8082
A_72_P105586	2.97382	1.57232	2.97382	up									399.032	1053.4	8.54252	10.1148
A_72_P254817	2.14777	1.10284	2.14777	up									61.597	109.815	5.81664	6.91948
A_72_P177411	2.0384	1.02743	2.0384	up	NM_214277		ANPEP	Sus scrofa alanyl (membrane) aminopeptidase (ANPEP), mRNA [NM_214277]		NM_214277	Ssc.820	397520	284.948	507.089	8.0333	9.06074
A_72_P160701	7.00554	2.8085	7.00554	up	AK230647		VSIG4	Uncharacterized protein [Source:UniProtKB/TrEMBL;Acc:F1RTP0] [ENSSSCT00000013521]		XM_003360342	Ssc.16640	100156239	94.6251	572.164	6.42534	9.23383
A_72_P048176	10.7364	3.42443	10.7364	up	AW314663			10966 MARC 1PIG Sus scrofa cDNA 5', mRNA sequence [AW314663]			Ssc.29811		48.0451	450.332	5.4714	8.89583
A_72_P114786	2.30258	1.20325	2.30258	up									60.8518	116.181	5.79965	7.0029
A_72_P033906	3.47033	1.79507	3.47033	up									124.472	366.097	6.82019	8.61527
A_72_P388218	2.33062	1.22071	2.33062	up	XM_003133058		LOC100523927	PREDICTED: Sus scrofa eukaryotic translation initiation factor 4E-binding protein 2-like (LOC100523927), mRNA [XM_003133058]		XM_003133058	Ssc.1179	100523927	2130.04	4538.4	10.9858	12.2065
A_72_P090486	2.15152	1.10536	2.15152	up	CF177321			805786 MARC 3PIG Sus scrofa cDNA 5', mRNA sequence [CF177321]		XM_003360473	Ssc.82910		48.7253	87.8903	5.49148	6.59684
A_72_P026066	2.56222	1.35739	2.56222	up	DN124207			1125043 MARC 4PIG Sus scrofa cDNA 5', mRNA sequence [DN124207]			Ssc.63356		73.0685	156.187	6.0625	7.4199
A_72_P248887	2.48192	1.31146	2.48192	up									35.6799	75.1183	5.0593	6.37076
A_72_P256482	6.49093	2.69843	6.49093	up				Rep: Predicted sugar kinase - Leuconostoc mesenteroides subsp. mesenteroides (strain ATCC 8293 /NCDO 523), partial (5%) [TC591146]					368.844	2122.06	8.42671	11.1251
A_72_P401868	9.01341	3.17207	9.01341	up	BI404460			MI-P-CP1-nwz-g-10-0-UI.s1 MI-P-CP1 Sus scrofa cDNA clone MI-P-CP1-nwz-g-10-0-UI 3', mRNA sequence [BI404460]			Ssc.82183		182.857	1439.31	7.37985	10.5519
A_72_P059756	2.21996	1.15054	2.21996	up	CN158117			946885 MARC 4PIG Sus scrofa cDNA 5', mRNA sequence [CN158117]			Ssc.12995		233.069	448.171	7.73848	8.88902
A_72_P730474	33.2198	5.05397	33.2198	up	NM_213870		SLPI	Sus scrofa secretory leukocyte peptidase inhibitor (SLPI), mRNA [NM_213870]		NM_213870	Ssc.81898	396886	804.27	23945	9.58437	14.6383
A_72_P195807	4.3676	2.12684	4.3676	up	AK239702		RNASE4	Sus scrofa mRNA, clone:THY010124F05, expressed in thymus. [AK239702]			Ssc.11079	396976	10037.9	39280	13.2606	15.3874
A_72_P002751	9.78537	3.29063	9.78537	up	FS640675			FS640675 full-length enriched swine cDNA library, adult brain (frontal lobe) Sus scrofa cDNA clone BFLT10009A11 5', mRNA sequence [FS640675]			Ssc.17559		108.835	924.663	6.627	9.91763
A_72_P602113	2.7779	1.474	2.7779	up	NM_001044611		ALDH2	Sus scrofa aldehyde dehydrogenase 2 family (mitochondrial) (ALDH2), nuclear gene encoding mitochondrial protein, mRNA [NM_001044611]		NM_001044611	Ssc.11147	733685	2999.35	7669.42	11.4804	12.9544
A_72_P397718	2.09884	1.06959	2.09884	up	XM_003132539		LOC100522279	Uncharacterized protein [Source:UniProtKB/TrEMBL;Acc:F1SGE1] [ENSSSCT00000012870]		XM_003132539	Ssc.93905	100522279	69.9409	121.127	5.99429	7.06388
A_72_P443274	2.89385	1.53299	2.89385	up				Uncharacterized protein [Source:UniProtKB/TrEMBL;Acc:F1RZN9] [ENSSSCT00000017201]					54.6662	131.774	5.64658	7.17957
A_72_P340623	2.54539	1.34789	2.54539	up									301.948	676.081	8.11817	9.46606
A_72_P232857	2.14744	1.10262	2.14744	up	NM_214239		MMP14	Sus scrofa matrix metallopeptidase 14 (membrane-inserted) (MMP14), mRNA [NM_214239]		NM_214239	Ssc.734	397471	6798.67	13439.9	12.6774	13.78
A_72_P268664	2.73534	1.45172	2.73534	up									57.5559	131.078	5.72004	7.17176
A_72_P002816	4.50201	2.17057	4.50201	up									131.596	510.413	6.89966	9.07023
A_72_P351063	3.0797	1.62279	3.0797	up									214.165	574.697	7.61644	9.23923
A_72_P396313	2.20497	1.14076	2.20497	up				Rep: Small nuclear ribonucleoprotein Sm D1 - Aspergillus terreus (strain NIH 2624), partial (19%) [TC568396]					70.685	128.964	6.00999	7.15075
A_72_P610194	2.59129	1.37367	2.59129	up	NM_001044611		ALDH2	Sus scrofa aldehyde dehydrogenase 2 family (mitochondrial) (ALDH2), nuclear gene encoding mitochondrial protein, mRNA [NM_001044611]		NM_001044611	Ssc.11147	733685	592.45	1398.35	9.13729	10.511
A_72_P304164	17.9986	4.16981	17.9986	up				Rep: Uncharacterized protein C4orf19 - Homo sapiens (Human), partial (7%) [TC525233]					155.65	2432.88	7.14313	11.3129
A_72_P347438	5.07517	2.34346	5.07517	up	EW461301			rnmm37c_m14.y1 nmm Sus scrofa cDNA 5', mRNA sequence [EW461301]			Ssc.69071		33.2412	143.951	4.95989	7.30334
A_72_P381428	2.84487	1.50837	2.84487	up									112.804	268.973	6.67804	8.1864
A_72_P112991	2.4306	1.28131	2.4306	up	AK232829		DGCR2	Sus scrofa mRNA, clone:LVRM10034E12, expressed in liver. [AK232829]		XM_001929599	Ssc.51903	100157970	8339.11	18590.5	12.9758	14.2571
A_72_P294799	2.23882	1.16274	2.23882	up	CF787532			855440 MARC 4PIG Sus scrofa cDNA 5', mRNA sequence [CF787532]			Ssc.61896		74.0398	137.837	6.08139	7.24413
A_72_P195637	3.26545	1.70728	3.26545	up				Rep: SNAP-25-interacting protein - Bos Taurus, partial (15%) [TC522703]					284.853	814.686	8.03299	9.74027
A_72_P154306	5.91028	2.56323	5.91028	up				Rep: Protein NDRG1 - Bos taurus (Bovine), partial (28%) [TC601003]					342.416	1786.85	8.3118	10.875
A_72_P340293	10.6736	3.41597	10.6736	up				Rep: Conserved expressed protein - Cryptococcus neoformans (Filobasidiella neoformans), partial (3%) [TC531197]					113.803	1047.27	6.68984	10.1058
A_72_P436689	2.05576	1.03967	2.05576	up	XM_003125142		LOC100515890	Uncharacterized protein [Source:UniProtKB/TrEMBL;Acc:F1SQK1] [ENSSSCT00000009207]		XM_003125142	Ssc.42954	100515890	612.904	1137.45	9.18476	10.2244
A_72_P232907	71.8851	6.16762	71.8851	up	NM_213999		DUOX2	Sus scrofa dual oxidase 2 (DUOX2), mRNA [NM_213999]		NM_213999	Ssc.33	397060	96.3685	6050.7	6.45245	12.6201
A_72_P288174	11.26	3.49314	11.26	up	NM_001163998		ANXA1	Sus scrofa annexin A1 (ANXA1), mRNA [NM_001163998]		NM_001163998	Ssc.14559	396942	1522.05	15914.6	10.5103	14.0034
A_72_P504494	4.17387	2.06139	4.17387	up	XM_001929068		LOC100154421	PREDICTED: Sus scrofa ribeye (LOC100154421), mRNA [XM_001929068]		XM_001929068	Ssc.20400	100154421	181.068	656.221	7.36436	9.42574
A_72_P623668	2.72248	1.44492	2.72248	up	XM_001926711		LOC100158015	PREDICTED: Sus scrofa transmembrane trafficking protein (LOC100158015), mRNA [XM_001926711]		XM_001926711	Ssc.9761	100158015	2713.94	6794.3	11.3398	12.7847
A_72_P401473	4.45042	2.15394	4.45042	up	CK458361			922729 MARC 4PIG Sus scrofa cDNA 5', mRNA sequence [CK458361]			Ssc.10642		172.097	664.623	7.29075	9.44469
A_72_P248627	2.8658	1.51894	2.8658	up									214.778	536.171	7.62066	9.13959
A_72_P239112	4.32685	2.11332	4.32685	up	AK350920			Sus scrofa mRNA, clone:TCH010058H04, expressed in trachea. [AK350920]			Ssc.11492		343.455	1313.08	8.31685	10.4302
A_72_P308238	2.47771	1.30901	2.47771	up	AK343947		LOC100517326	Sus scrofa mRNA, clone:AMP010089A10, expressed in alveolar macrophages. [AK343947]		XM_003353861	Ssc.24695	100517326	1035.13	2337.06	9.94925	11.2583
A_72_P385448	6.77389	2.75998	6.77389	up				Rep: Glycosyl transferase, group 4 family protein - Methylococcus capsulatus, partial (5%) [TC540223]					98.2025	574.975	6.48033	9.24032
A_72_P316003	2.66042	1.41165	2.66042	up				Rep: Collagen alpha-2(IV) chain precursor [Contains: Canstatin] - Homo sapiens (Human), partial (7%) [TC578302]					39.915	89.6785	5.21407	6.62573
A_72_P149331	3.17893	1.66854	3.17893	up	NM_001123090		C7H6orf153	Sus scrofa chromosome 6 open reading frame 153 ortholog (C7H6orf153), mRNA [NM_001123090]		NM_001123090	Ssc.17083	100141407	515.189	1484.79	8.93309	10.6016
A_72_P323758	2.33163	1.22134	2.33163	up									1993.99	4232.7	10.8888	12.1102
A_72_P581442	33.4667	5.06465	33.4667	up	NM_001097501		LGALS3	Sus scrofa lectin, galactoside-binding, soluble, 3 (LGALS3), mRNA [NM_001097501]		NM_001097501	Ssc.48519	100038033	917.894	27279.4	9.77234	14.837
A_72_P204017	2.01756	1.01261	2.01756	up	AK237353			Sus scrofa mRNA, clone:SPL010027C09, expressed in spleen. [AK237353]			Ssc.49596		1658.16	3039.35	10.6272	11.6398
A_72_P209852	2.05748	1.04088	2.05748	up	NM_001161649		IVNS1ABP	Sus scrofa influenza virus NS1A binding protein (IVNS1ABP), mRNA [NM_001161649]		NM_001161649	Ssc.7460	100302027	5467.06	10500.9	12.3632	13.4041
A_72_P075611	2.83728	1.50451	2.83728	up	CV870191			PDUts1076D03 Porcine testis cDNA library I Sus scrofa cDNA clone PDUts1076D03 5', mRNA sequence [CV870191]			Ssc.34472		43.2569	103.296	5.32571	6.83021
A_72_P641508	2.09492	1.06689	2.09492	up	NM_001142669		TEF1	Sus scrofa transcriptional enhancer factor 1 (TEF1), mRNA [NM_001142669]		NM_001142669	Ssc.82523	100216478	81.533	141.626	6.21568	7.28257
A_72_P094281	3.02609	1.59745	3.02609	up	AJ961070			AJ961070 KN404_2 Sus scrofa cDNA clone C0007753c02 5', mRNA sequence [AJ961070]			Ssc.35820		137.454	351.646	6.96044	8.55789
A_72_P398783	10.6844	3.41744	10.6844	up									48.4924	452.505	5.48442	8.90186
A_72_P004676	3.16278	1.66119	3.16278	up									195.132	536.143	7.47827	9.13946
A_72_P038181	3.13237	1.64725	3.13237	up	NM_001204900		BMPR2	Sus scrofa bone morphogenetic protein receptor, type II (serine/threonine kinase) (BMPR2), mRNA [NM_001204900]		NM_001204900	Ssc.33016	100127483	118.569	314.033	6.75006	8.39732
A_72_P597069	4.2612	2.09126	4.2612	up	XM_003121794		FERMT2	PREDICTED: Sus scrofa fermitin family member 2 (FERMT2), mRNA [XM_003121794]		XM_003121802	Ssc.10132	100517989	1376.12	5378.64	10.3549	12.4462
A_72_P258367	4.55988	2.189	4.55988	up				Rep: HGWP repeat containing protein-like - Oryza sativa subsp. japonica (Rice), partial (7%) [TC524214]					505.627	2073.19	8.90186	11.0909
A_72_P057651	2.43495	1.2839	2.43495	up				Rep: SJCHGC01957 protein - Schistosoma japonicum (Blood fluke), partial (10%) [TC547031]					138.955	284.225	6.97546	8.25935
A_72_P304849	6.92624	2.79207	6.92624	up				Rep: Scavenger receptor cysteine-rich type 1 protein M130 precursor (CD163 antigen) [Contains: Soluble CD163 (sCD163)] - Sus scrofa (Pig), partial (23%) [TC525588]	GO:0004756|GO:0016260				1549.6	10001.5	10.5388	13.3309
A_72_P226422	6.14784	2.62008	6.14784	up				Rep: Cytochrome c oxidase subunit 1 - Onthophagus bidentatus, partial (5%) [TC570171]					523.791	2910.7	8.95916	11.5792
A_72_P030056	17.2919	4.11203	17.2919	up	AK239933		RHOV	Sus scrofa mRNA, clone:UTR010012H11, expressed in uterus. [AK239933]			Ssc.24925	100154565	87.1043	1304.04	6.30561	10.4176
A_72_P377643	10.6442	3.412	10.6442	up	AK236145			Sus scrofa mRNA, clone:OVRM10157C04, expressed in ovary. [AK236145]			Ssc.31435		51.8015	481.808	5.57428	8.98627
A_72_P077576	2.23991	1.16344	2.23991	up	NM_214164		TIGD4	Sus scrofa tigger transposable element-derived protein 4 (TIGD4), mRNA [NM_214164]		NM_214164	Ssc.16022	397327	58.2078	108.263	5.7356	6.89904
A_72_P060721	2.10809	1.07594	2.10809	up	AW670272			114207 MARC 1PIG Sus scrofa cDNA 5', mRNA sequence [AW670272]			Ssc.48707		8021.64	15851.4	12.9224	13.9984
A_72_P296749	2.0446	1.03182	2.0446	up									146.754	250.226	7.05451	8.08633
A_72_P192492	3.58624	1.84247	3.58624	up	AK345533			Sus scrofa mRNA, clone:LNG010048D03, expressed in lung. [AK345533]			Ssc.12611		79.8093	240.301	6.18739	8.02987
A_72_P134601	2.46735	1.30296	2.46735	up	DN123406			Uncharacterized protein [Source:UniProtKB/TrEMBL;Acc:F1RJ14] [ENSSSCT00000008259]		XM_003360044	Ssc.87226		43.5476	90.2874	5.33282	6.63579
A_72_P505402	2.10604	1.07453	2.10604	up	XM_001929078		MYLK	PREDICTED: Sus scrofa myosin light chain kinase (MYLK), mRNA [XM_001929078]		XM_003358784	Ssc.23247	100152091	1580.86	3036.31	10.5644	11.639
A_72_P344993	2.56336	1.35804	2.56336	up	CJ012463			CJ012463 full-length enriched swine cDNA library, adult mesenteric lymph node Sus scrofa cDNA clone MLN01H010061 5', mRNA sequence [CJ012463]			Ssc.39548		1362.93	3160.14	10.3411	11.6992
A_72_P539408	2.36321	1.24075	2.36321	up	BX674682			BX674682 Sus Scrofa library (scac) Sus scrofa cDNA clone scac0041.b.06 5prim, mRNA sequence [BX674682]		XM_003353305	Ssc.56443		720.558	1544.92	9.42527	10.666
A_72_P669094	2.18565	1.12806	2.18565	up	AK230984		SEC62	Sus scrofa mRNA, clone:AMP010075C06, expressed in alveolar macrophage. [AK230984]			Ssc.41909	100125961	7612.49	15344.3	12.8361	13.9642
A_72_P298594	2.91301	1.54251	2.91301	up	AK349540			Uncharacterized protein [Source:UniProtKB/TrEMBL;Acc:F1RG02] [ENSSSCT00000011178]		XM_001929322	Ssc.78450		327.097	841.816	8.24483	9.78734
A_72_P386823	7.23096	2.85419	7.23096	up									81.4415	509.569	6.21395	9.06814
A_72_P376923	2.02601	1.01864	2.02601	up	EV880366			rdbla0103_b14.y1 bla Sus scrofa cDNA 5', mRNA sequence [EV880366]			Ssc.9522		1254.36	2298.82	10.2197	11.2383
A_72_P299409	3.51668	1.81422	3.51668	up				Rep: Isoform Short of O75110 - Homo sapiens (Human), partial (3%) [TC563122]					107.649	320.829	6.61158	8.4258
A_72_P177571	18.5779	4.21552	18.5779	up	NM_214392		LYZ	Sus scrofa lysozyme (LYZ), mRNA [NM_214392]		NM_214392	Ssc.670	100157211	2200.27	35688.7	11.0294	15.2449
A_72_P409323	2.21172	1.14517	2.21172	up									209.589	399.235	7.58508	8.73025
A_72_P427169	3.73669	1.90176	3.73669	up	AK232985			Sus scrofa mRNA, clone:LVRM10062H10, expressed in liver. [AK232985]		XM_003130180	Ssc.48264		39.2239	123.681	5.18897	7.09073
A_72_P219847	3.04713	1.60745	3.04713	up	AK346166		EPB49	Sus scrofa mRNA, clone:LVRM10084G09, expressed in liver. [AK346166]			Ssc.21866	100157264	40.868	105.164	5.24822	6.85567
A_72_P636138	8.46779	3.08199	8.46779	up	XM_003133511		LOC100519876	PREDICTED: Sus scrofa oxysterol-binding protein-related protein 6-like (LOC100519876), mRNA [XM_003133511]		XM_003133511	Ssc.9483	100519876	55.5682	405.794	5.6703	8.75229
A_72_P232732	37.0137	5.20999	37.0137	up	NM_213922		CARP	Sus scrofa cardiac ankyrin repeat protein (CARP), mRNA [NM_213922]		NM_213922	Ssc.7678	396959	98.0855	3137.08	6.47831	11.6883
A_72_P168816	2.77625	1.47314	2.77625	up	XM_003134841		LOC100519635	PREDICTED: Sus scrofa homeobox protein Hox-A4-like (LOC100519635), mRNA [XM_003134841]		XM_003134841	Ssc.38326	100519635	143.04	336.027	7.01814	8.49127
A_72_P405183	6.65813	2.73512	6.65813	up									36.1834	206.634	5.07894	7.81406
A_72_P279994	3.01359	1.59148	3.01359	up									86.7871	217.947	6.30012	7.8916
A_72_P418849	4.15184	2.05375	4.15184	up				Rep: Endonuclease reverse transcriptase - Bos taurus (Bovine), partial (11%) [TC540850]					180.727	651.6	7.36139	9.41514
A_72_P584261	12.7978	3.67782	12.7978	up	EU669075		KLF4	Sus scrofa Kruppel-like factor 4 isoform b (KLF4) mRNA, complete cds. [EU669075]			Ssc.9984	595111	853.298	10107.1	9.6676	13.3454
A_72_P143716	2.06423	1.0456	2.06423	up	AK232378		EPHX2	epoxide hydrolase 2 [Source:RefSeq peptide;Acc:NP_001001641] [ENSSSCT00000010598]			Ssc.8278	414425	1811.84	3397.19	10.7547	11.8003
A_72_P170361	2.17346	1.11999	2.17346	up	XM_003121673			Uncharacterized protein [Source:UniProtKB/TrEMBL;Acc:F1SNQ1] [ENSSSCT00000005359]		XM_003353439	Ssc.72973		554.977	1084.23	9.03939	10.1594
A_72_P371908	3.63219	1.86084	3.63219	up				Rep: Cell differentiation and development protein Fsr1 - Aspergillus fumigatus (Sartorya fumigata), partial (3%) [TC537344]					1266.43	4179.06	10.234	12.0948
A_72_P308748	2.65895	1.41086	2.65895	up				Rep: RING-H2 finger protein ATL2G precursor - Arabidopsis thaliana (Mouse-ear cress), partial (6%) [TC544564]					294.313	690.041	8.0826	9.49346
A_72_P313293	8.66575	3.11532	8.66575	up				Rep: C-myc - Agalychnis callidryas (Red-eyed leaf frog), partial (11%) [TC560474]					98.188	738.293	6.47987	9.59519
A_72_P133681	7.2633	2.86063	7.2633	up				Rep: Endonuclease/reverse transcriptase - Sus scrofa (Pig), partial (4%) [TC535505]					57.5246	356.476	5.71916	8.57979
A_72_P210997	36.2874	5.1814	36.2874	up				Rep: Histone H2B type F-M - Homo sapiens (Human), partial (6%) [TC602427]					535.688	17584.1	8.99065	14.172
A_72_P737020	2.37935	1.25057	2.37935	up	NM_001134824		CYP3A46	Sus scrofa cytochrome P450 3A46 (CYP3A46), mRNA [NM_001134824]		NM_001134824	Ssc.70525	100126281	55.2476	109.341	5.66162	6.91219
A_72_P477923	2.13525	1.09441	2.13525	up	NM_001190218		FAM177A1	Sus scrofa family with sequence similarity 177, member A1 (FAM177A1), mRNA [NM_001190218]		NM_001190218	Ssc.25430	100155589	138.977	247.615	6.97616	8.07056
A_72_P223197	19.6378	4.29556	19.6378	up	NM_001097426		DDO	Sus scrofa D-aspartate oxidase (DDO), mRNA [NM_001097426]		NM_001097426	Ssc.40562	100037287	90.3513	1532.28	6.35805	10.6536
A_72_P502526	14.3136	3.83932	14.3136	up	EW646562		LOC100154721	rthg14_n20.y1 thg Sus scrofa cDNA 5', mRNA sequence [EW646562]			Ssc.79998	100154721	941.221	12390.8	9.80972	13.649
A_72_P133756	4.18487	2.06518	4.18487	up	AK233030		CYP7B1	Uncharacterized protein [Source:UniProtKB/TrEMBL;Acc:F1RTA9] [ENSSSCT00000006817]		XM_003125618	Ssc.75265	100286867	1684.3	6454.61	10.646	12.7112
A_72_P619727	3.57275	1.83703	3.57275	up	NM_214300		MGST1	Sus scrofa microsomal glutathione S-transferase 1 (MGST1), mRNA [NM_214300]		NM_214300	Ssc.51886	397567	2196.79	7175.31	11.0272	12.8643
A_72_P050211	2.63357	1.39702	2.63357	up	CK456694			920935 MARC 4PIG Sus scrofa cDNA 3', mRNA sequence [CK456694]			Ssc.25269		1017.43	2448.97	9.92685	11.3239
A_72_P532628	3.52726	1.81855	3.52726	up	NM_001185167		SSR1	Sus scrofa signal sequence receptor, alpha (SSR1), mRNA [NM_001185167]		NM_001185167	Ssc.23018	100152689	2957.78	9696.69	11.4606	13.2791
A_72_P189351	7.46524	2.90019	7.46524	up	AJ604653			AJ604653 Sus scrofa skeletal muscle, biceps femoris adult Sus scrofa cDNA clone 07B07Ft7, mRNA sequence [AJ604653]			Ssc.40993		44.6079	285.703	5.36698	8.26717
A_72_P397773	2.95066	1.56104	2.95066	up									433.011	1138.54	8.66428	10.2253
A_72_P731413	23.193	4.53562	23.193	up	NM_001098599		TNNI3	Sus scrofa troponin I type 3 (cardiac) (TNNI3), mRNA [NM_001098599]		NM_001098599	Ssc.58011	100049696	118.189	2371.94	6.74617	11.2818
A_72_P081201	2.95388	1.56261	2.95388	up	CF791093			879249 MARC 4PIG Sus scrofa cDNA 5', mRNA sequence [CF791093]			Ssc.2722		229.139	588.313	7.7104	9.27301
A_72_P437124	3.63132	1.86049	3.63132	up				Rep: Urease subunit beta - Staphylococcus xylosus, partial (9%) [TC525217]					152.014	476.154	7.10775	8.96824
A_72_P373498	2.67208	1.41796	2.67208	up				Rep: PREDICTED: tight junction protein 1 isoform 1 - Pan troglodytes, partial (3%) [TC593541]					559.256	1360.34	9.05243	10.4704
A_72_P184011	4.40469	2.13904	4.40469	up				Rep: Conserved protein - Methanosarcina mazei (Methanosarcina frisia), partial (6%) [TC605852]					243.382	938.996	7.80176	9.9408
A_72_P071506	2.2994	1.20126	2.2994	up	CK452076			907667 MARC 4PIG Sus scrofa cDNA 3', mRNA sequence [CK452076]			Ssc.21298		116.947	224.372	6.73071	7.93196
A_72_P199457	2.66055	1.41172	2.66055	up	CK450868			903977 MARC 4PIG Sus scrofa cDNA 3', mRNA sequence [CK450868]			Ssc.8241		34.1321	77.0177	4.99295	6.40468
A_72_P502689	4.32685	2.11332	4.32685	up	XM_001928532		HEY1	PREDICTED: Sus scrofa hairy [XM_001928532]		XM_001928532	Ssc.15661	100157952	429.623	1658.11	8.65139	10.7647
A_72_P148941	3.52057	1.81581	3.52057	up				Rep: Ribosomal protein S11 - Aedes aegypti (Yellowfever mosquito), partial (8%) [TC617143]					85.5318	251.467	6.27982	8.09563
A_72_P264597	2.86259	1.51732	2.86259	up	AK349455			Sus scrofa mRNA, clone:PTG010075G03, expressed in pituitary gland. [AK349455]		XM_003128509	Ssc.15249		259.001	649.331	7.89321	9.41053
A_72_P051051	2.52829	1.33816	2.52829	up	XM_001928540			Uncharacterized protein [Source:UniProtKB/TrEMBL;Acc:F1S058] [ENSSSCT00000005065]		XM_001928540	Ssc.90978		33.5992	72.1924	4.97414	6.3123
A_72_P634002	2.7281	1.4479	2.7281	up	NM_001009576		RDX	Sus scrofa radixin (RDX), mRNA [NM_001009576]		NM_001009576	Ssc.7954	494457	3433.3	8710.66	11.6741	13.122
A_72_P096886	2.68476	1.42479	2.68476	up				Rep: PREDICTED: fucosidase, alpha-L- 2, plasma - Pan troglodytes, partial (78%) [TC522095]	GO:0005515|GO:0030054|GO:0015075|GO:0008016|GO:0045202|GO:0010232|GO:0031225|GO:0051259|GO:0005764|GO:0007507|GO:0006936|GO:0051924|GO:0006810|GO:0030672|GO:0043123|GO:0005975|GO:0004560|GO:0019904|GO:0030165|GO:0045844|GO:0005887|GO:0005921|GO:0005922|GO:0002070|GO:0006540|GO:0030424|GO:0048471|GO:0045732|GO:0017124|GO:0008285|GO:0005886|GO:0005783|GO:0048514|GO:0007267|GO:0007268|GO:0005741|GO:…				467.748	1121.96	8.78217	10.207
A_72_P237937	2.57556	1.36489	2.57556	up									1277.35	2971.89	10.2463	11.6111
A_72_P236462	18.5719	4.21505	18.5719	up	XM_003126883		LOC100511453	PREDICTED: Sus scrofa MARVEL domain-containing protein 3-like, transcript variant 2 (LOC100511453), mRNA [XM_003126883]		XM_003126883	Ssc.12275	100511453	39.2955	647.255	5.19138	9.40643
A_72_P010231	3.36177	1.74922	3.36177	up									297.467	875.89	8.09511	9.84433
A_72_P302389	6.14095	2.61846	6.14095	up	AK351425			Sus scrofa mRNA, clone:THY010007H09, expressed in thymus. [AK351425]		XM_003358566	Ssc.89697		46.0856	240.44	5.41218	8.03064
A_72_P345628	2.60968	1.38387	2.60968	up	XM_003125898		LOC100515025	Uncharacterized protein [Source:UniProtKB/TrEMBL;Acc:F1S551] [ENSSSCT00000007531]		XM_003361177	Ssc.10086	100515025	588.845	1399.61	9.12882	10.5127
A_72_P362928	2.068	1.04824	2.068	up	XM_003130428		LOC100513489	Uncharacterized protein [Source:UniProtKB/TrEMBL;Acc:F1SF45] [ENSSSCT00000017012]			Ssc.11499	100513489	2715.02	5184.03	11.3406	12.3889
A_72_P498393	6.88415	2.78328	6.88415	up	BX923600			BX923600 Sus Scrofa library (scan) Sus scrofa cDNA clone scan0012.n.12 5prim, mRNA sequence [BX923600]			Ssc.79881		2606.25	16293.1	11.2788	14.0621
A_72_P380223	2.12656	1.08852	2.12656	up				Rep: Conserved membrane protein - Tolypothrix sp. PCC 7601, partial (4%) [TC518696]					108.327	191.22	6.62009	7.70861
A_72_P759584	23.1473	4.53277	23.1473	up	NM_001123075		AKR1C4	Sus scrofa aldo-keto reductase family 1, member C4 (chlordecone reductase; 3-alpha hydroxysteroid dehydrogenase, type I; dihydrodiol dehydrogenase 4) (AKR1C4), mRNA [NM_001123075]		NM_001123075	Ssc.11273	100144511	111.397	2224.87	6.65964	11.1924
A_72_P667778	2.80584	1.48843	2.80584	up	NM_214396		XIRP2	Sus scrofa xin actin-binding repeat containing 2 (XIRP2), mRNA [NM_214396]		NM_214396	Ssc.909	397689	55.1385	128.684	5.65897	7.1474
A_72_P404753	5.75918	2.52586	5.75918	up									295.074	1494.41	8.0858	10.6117
A_72_P258192	6.05091	2.59715	6.05091	up									54.5776	280.592	5.64397	8.24112
A_72_P412138	3.40492	1.76762	3.40492	up	AJ947242			AJ947242 KN404_1 Sus scrofa cDNA clone C0007739c14 3', mRNA sequence [AJ947242]			Ssc.37077		71.104	202.834	6.02039	7.78801
A_72_P665313	2.05763	1.04098	2.05763	up	NM_001105305		SEC62	Sus scrofa SEC62 homolog (S. cerevisiae) (SEC62), mRNA [NM_001105305]		NM_001105305	Ssc.41909	100125961	1574.1	2948.65	10.5593	11.6003
A_72_P178381	3.89269	1.96077	3.89269	up				Rep: LINE-1 element ORF2 - Canis familiaris (Dog), partial (5%) [TC536345]					51.5786	169.27	5.56819	7.52896
A_72_P130226	3.35	1.74416	3.35	up				Rep: Tll2028 protein - Synechococcus elongatus (Thermosynechococcus elongatus), partial (5%) [TC543597]					150.04	429.488	7.08872	8.83288
A_72_P155041	22.802	4.51109	22.802	up				Rep: Predicted protein - Physcomitrella patens subsp. patens, partial (9%) [TC556885]					619.249	12892.6	9.19932	13.7104
A_72_P103366	2.69313	1.42928	2.69313	up				Rep: Type III secretion chaperone SycE - Chlamydia muridarum, partial (10%) [TC542403]					60.1901	135.017	5.78417	7.21345
A_72_P209157	2.621	1.39012	2.621	up				Rep: Chloroplast envelope membrane protein - Coffea arabica (Coffee), partial (7%) [TC581670]					1373.49	3264.52	10.3522	11.7423
A_72_P057631	3.67889	1.87927	3.67889	up				Rep: H/ACA ribonucleoprotein complex subunit 4 - Arabidopsis thaliana (Mouse-ear cress), partial (4%) [TC546998]					128.761	404.562	6.86924	8.7485
A_72_P103576	2.66917	1.41639	2.66917	up	FS656625			FS656625 full-length enriched swine cDNA library, adult back fat Sus scrofa cDNA clone BKFL10115H03 5', mRNA sequence [FS656625]			Ssc.62116		47.831	107.076	5.4662	6.88259
A_72_P293404	5.11958	2.35602	5.11958	up									65.433	284.348	5.90433	8.26035
A_72_P239607	2.89598	1.53405	2.89598	up									651.448	1705.72	9.27525	10.8093
A_72_P375133	2.17062	1.11811	2.17062	up									380.024	734.906	8.47095	9.58905
A_72_P677846	4.8931	2.29075	4.8931	up	BX670438		ID4	DNA-binding protein inhibitor ID-4 [Source:RefSeq peptide;Acc:NP_001116602] [ENSSSCT00000001172]		XR_116024	Ssc.2567	100144508	825.91	3692.21	9.62622	11.917
A_72_P340398	2.59624	1.37642	2.59624	up									203.546	459.638	7.54385	8.92027
A_72_P311103	4.71519	2.23732	4.71519	up	FS657316		OXR1	FS657316 full-length enriched swine cDNA library, adult colon Sus scrofa cDNA clone CLNT10003H06 5', mRNA sequence [FS657316]			Ssc.76931	100153332	59.1273	234.717	5.7583	7.99562
A_72_P374473	2.91802	1.54499	2.91802	up									120.77	297.155	6.77682	8.32181
A_72_P395148	9.16843	3.19668	9.16843	up	XM_003132260			PREDICTED: Sus scrofa calcium channel, voltage-dependent, L type, alpha 1D subunit, transcript variant 1 (CACNA1D), mRNA [XM_003132260]		XM_003132260	Ssc.89146		342.403	2767.63	8.31134	11.508
A_72_P367628	2.10855	1.07625	2.10855	up									297.801	547.755	8.09716	9.17341
A_72_P302994	5.18475	2.37428	5.18475	up	NM_213936		RNASE4	Sus scrofa ribonuclease, RNase A family, 4 (RNASE4), mRNA [NM_213936]		NM_213936	Ssc.11079	396976	847.168	4007.55	9.65819	12.0325
A_72_P020016	2.66759	1.41554	2.66759	up									1050.2	2562.02	9.97008	11.3856
A_72_P029066	23.207	4.53649	23.207	up	XM_003123905			Uncharacterized protein [Source:UniProtKB/TrEMBL;Acc:F1RKJ8] [ENSSSCT00000015580]		XM_003123905	Ssc.26859		51.5962	1047.06	5.56879	10.1053
A_72_P082546	2.58958	1.37272	2.58958	up					GO:0006909|GO:0005515|GO:0008015|GO:0005615|GO:0043524|GO:0048167|GO:0045211|GO:0043025|GO:0006836|GO:0051925|GO:0030673|GO:0048786|GO:0014061|GO:0046982|GO:0060134|GO:0051968|GO:0060079|GO:0014069|GO:0043279|GO:0007417|GO:0007271|GO:0032230|GO:0042734|GO:0001609|GO:0007186|GO:0005887|GO:0007188|GO:0007189|GO:0045938|GO:0005882|GO:0030424|GO:0051899|GO:0008285|GO:0005886|GO:0050714|GO:0007267|GO:…				265.744	600.724	7.93168	9.3044
A_72_P587836	4.37709	2.12997	4.37709	up	NM_213934		VCL	Sus scrofa vinculin (VCL), mRNA [NM_213934]		NM_213934	Ssc.11071	396974	1368.67	5483.03	10.3479	12.4779
A_72_P506570	7.49015	2.90499	7.49015	up									172.62	1116.35	7.29578	10.2008
A_72_P403888	2.31814	1.21297	2.31814	up									125.019	242.028	6.82647	8.03944
A_72_P141816	2.13241	1.09248	2.13241	up	CN167001			999093 MARC 4PIG Sus scrofa cDNA 3', mRNA sequence [CN167001]			Ssc.26671		302.789	563.802	8.12176	9.21424
A_72_P073291	4.79509	2.26156	4.79509	up	AK231961		ID1	Inhibitor of DNA binding 1, dominant negative helix-loop-helix protein [Source:UniProtKB/TrEMBL;Acc:B3W6M6] [ENSSSCT00000007907]		XM_003134377	Ssc.1276	100522839	4750.76	20680.3	12.1515	14.413
A_72_P509370	5.02827	2.33006	5.02827	up	AK236632		RAB11FIP1	Sus scrofa mRNA, clone:OVRM10209G09, expressed in ovary. [AK236632]		XM_003359477	Ssc.1141	100154457	2364.6	10897.7	11.134	13.464
A_72_P603238	4.90414	2.294	4.90414	up	NM_001044584		LOC733653	Sus scrofa crystallin, zeta (quinone reductase) (LOC733653), mRNA [NM_001044584]		NM_001044584	Ssc.3029	733653	163.091	695.766	7.21264	9.50664
A_72_P100616	2.13048	1.09118	2.13048	up				Rep: Transport system permease protein - Roseovarius sp. TM1035, partial (6%) [TC561289]					144.822	256.643	7.03291	8.12409
A_72_P331063	6.35667	2.66827	6.35667	up	AK233001			Sus scrofa mRNA, clone:LVRM10065H12, expressed in liver. [AK233001]			Ssc.80377		44.1002	238.468	5.34974	8.01802
A_72_P540403	3.3707	1.75305	3.3707	up	NM_001190207		S100A16	Sus scrofa S100 calcium binding protein A16 (S100A16), transcript variant 1, mRNA [NM_001190207]		NM_001190207	Ssc.75439	100155146	1115.22	3416.94	10.0553	11.8083
A_72_P641705	3.83942	1.94089	3.83942	up	NM_214408		PRDX6	Sus scrofa peroxiredoxin 6 (PRDX6), mRNA [NM_214408]		NM_214408	Ssc.2979	399538	1793.78	6317.82	10.7389	12.6798
A_72_P424849	2.10811	1.07595	2.10811	up	CN031417			UMC-pgvo1-002-b03 pgvo Sus scrofa cDNA 3', mRNA sequence [CN031417]			Ssc.41835		89.3084	156.045	6.34173	7.41768
A_72_P350353	4.28162	2.09816	4.28162	up				Rep: PREDICTED: ATP-binding cassette, sub-family C (CFTR/MRP), member 5 isoform 1 - Bos taurus, partial (6%) [TC591060]					108.353	396.118	6.62039	8.71855
A_72_P421249	2.92161	1.54677	2.92161	up				Rep: Endonuclease/reverse transcriptase - Sus scrofa (Pig), partial (8%) [TC603880]					2304.32	6168.19	11.0979	12.6447
A_72_P558035	17.2185	4.10589	17.2185	up	XM_001926449			PREDICTED: Sus scrofa fibronectin leucine rich transmembrane protein 3, transcript variant 2 (FLRT3), mRNA [XM_001926449]		XM_001926449	Ssc.10602		36.1627	552.224	5.07764	9.18352
A_72_P043516	2.06665	1.04729	2.06665	up									422.961	780.502	8.62842	9.67571
A_72_P048146	4.75598	2.24974	4.75598	up	AK235272			Sus scrofa mRNA, clone:OVRM10064A10, expressed in ovary. [AK235272]			Ssc.29803		237.834	989.837	7.76866	10.0184
A_72_P352578	3.95105	1.98224	3.95105	up	EW296706			ruio32_n2.y1 kid Sus scrofa cDNA 5', mRNA sequence [EW296706]			Ssc.5541		161.639	550.824	7.19822	9.18045
A_72_P077016	3.10959	1.63673	3.10959	up				Rep: Translation initiation factor IF-2 - Saccharopolyspora erythraea (strain NRRL 23338), partial (3%) [TC619002]					74.9871	195.152	6.09835	7.73508
A_72_P216767	2.51994	1.33339	2.51994	up									59.4531	124.521	5.76721	7.1006
A_72_P263512	8.19219	3.03425	8.19219	up	CV876885			PDUts1157E07 Porcine testis cDNA library I Sus scrofa cDNA clone PDUts1157E07 3', mRNA sequence [CV876885]			Ssc.34091		74.725	532.227	6.09457	9.12882
A_72_P214192	2.22824	1.15591	2.22824	up									334.517	659.523	8.27747	9.43337
A_72_P048916	11.8109	3.56205	11.8109	up	AK350809			Sus scrofa mRNA, clone:TCH010036A08, expressed in trachea. [AK350809]			Ssc.44298		180.297	1840.21	7.35752	10.9196
A_72_P181051	14.2381	3.83168	14.2381	up	NM_001144843		ADAMTS1	Sus scrofa ADAM metallopeptidase with thrombospondin type 1 motif, 1 (ADAMTS1), mRNA [NM_001144843]		NM_001144843	Ssc.12365	497061	94.3516	1160.35	6.42131	10.253
A_72_P416298	2.85875	1.51538	2.85875	up	BX916848			BX916848 Sus Scrofa library (scan) Sus scrofa cDNA clone scan0034.c.15 5prim, mRNA sequence [BX916848]			Ssc.42273		47.9697	114.792	5.46988	6.98527
A_72_P299264	3.23403	1.69333	3.23403	up				Rep: Cell division protein FtsW - Acidothermus cellulolyticus (strain ATCC 43068 / 11B), partial (5%) [TC563072]					78.8817	213.455	6.16829	7.86162
A_72_P392143	5.06922	2.34176	5.06922	up									94.57	410.164	6.42441	8.76618
A_72_P103486	2.93079	1.55129	2.93079	up				Rep: Glycoprotein - Rabies virus, partial (4%) [TC542447]					119.047	293.956	6.75543	8.30672
A_72_P492451	4.11289	2.04015	4.11289	up	XM_001925811		LOC100154771	Uncharacterized protein [Source:UniProtKB/TrEMBL;Acc:F1S1Z3] [ENSSSCT00000005007]		XM_001925811	Ssc.31284	100154771	44.2128	153.299	5.35322	7.39337
A_72_P436394	2.59675	1.37671	2.59675	up									552.952	1298.89	9.03453	10.4112
A_72_P094791	2.51298	1.3294	2.51298	up	NM_214093		KCNE3	Sus scrofa potassium voltage-gated channel, Isk-related family, member 3 (KCNE3), mRNA [NM_214093]		NM_214093	Ssc.15770	397168	1022.1	2345.72	9.93375	11.2632
A_72_P317018	5.98269	2.58079	5.98269	up	XM_003130272		LOC100521143	PREDICTED: Sus scrofa mammalian ependymin-related protein 1-like (LOC100521143), mRNA [XM_003130272]		XM_003130272	Ssc.62307	100521143	685.53	3733.79	9.35121	11.932
A_72_P213957	3.02303	1.596	3.02303	up	CN161674			950986 MARC 4PIG Sus scrofa cDNA 5', mRNA sequence [CN161674]		XM_003131981	Ssc.93931		697.367	1912	9.37699	10.973
A_72_P000176	5.0848	2.34619	5.0848	up									197.922	877.499	7.50096	9.84716
A_72_P389223	2.30473	1.2046	2.30473	up				Rep: Chromosome undetermined scaffold_118, whole genome shotgun sequence - Paramecium tetraurelia, partial (4%) [TC612763]					1085.56	2272.82	10.0172	11.2218
A_72_P023291	2.07119	1.05046	2.07119	up				Rep: Hemolysin-like protein with S4 domain found in bacteria and plants - Bifidobacterium longum, partial (5%) [TC574847]					1221.24	2282.94	10.1773	11.2278
A_72_P147831	3.05357	1.6105	3.05357	up	NM_001206347		POSTN	Sus scrofa periostin, osteoblast specific factor (POSTN), transcript variant 1, mRNA [NM_001206347]		NM_001206347	Ssc.7266	100152401	3677.56	10372.6	11.7722	13.3827
A_72_P530528	20.3956	4.35018	20.3956	up	XM_003133203			PREDICTED: Sus scrofa transforming acidic coiled-coil-containing protein 2-like (LOC100152804), mRNA [XM_003133203]		XR_131096	Ssc.19395		86.8806	1529.95	6.30151	10.6517
A_72_P411273	3.44627	1.78504	3.44627	up	XM_003123852		LOC100521657	Uncharacterized protein [Source:UniProtKB/TrEMBL;Acc:F1RLE3] [ENSSSCT00000015539]		XM_003123852	Ssc.47692	100521657	49.1521	142.168	5.50217	7.28721
A_72_P407968	2.48621	1.31395	2.48621	up				Rep: Collagen-like surface protein 2 - Streptococcus pyogenes, partial (17%) [TC536202]					219.852	475.132	7.65235	8.9663
A_72_P244737	3.15386	1.65712	3.15386	up									42.449	112.474	5.29805	6.95517
A_72_P071591	2.05618	1.03997	2.05618	up	AK344939			Sus scrofa mRNA, clone:ITT010018D12, expressed in small intestine. [AK344939]		XM_003125403	Ssc.21329		2985.53	5603.03	11.4725	12.5125
A_72_P330068	2.51472	1.3304	2.51472	up									1188.21	2695.53	10.1382	11.4686
A_72_P165036	2.65355	1.40793	2.65355	up	NM_213892		CTSL1	Sus scrofa cathepsin L1 (CTSL1), mRNA [NM_213892]		NM_213892	Ssc.54036	396926	1449.89	3487.31	10.4303	11.8383
A_72_P092071	2.58021	1.36749	2.58021	up				Rep: Metallophosphoesterase, calcineurin superfamily - Alkaliphilus metalliredigens (strain QYMF), partial (8%) [TC556005]					149.073	324.897	7.07658	8.44407
A_72_P211787	3.40866	1.7692	3.40866	up									33.0556	95.941	4.95279	6.72199
A_72_P290089	4.08933	2.03187	4.08933	up	AK232277			Sus scrofa mRNA, clone:LVR010010H09, expressed in liver. [AK232277]		XM_003129868	Ssc.19588		369.461	1351.44	8.4304	10.4623
A_72_P585711	2.32186	1.21528	2.32186	up	AY609888		NSDHL	Sus scrofa clone Clu_38090.scr.msk.p1.Contig1, mRNA sequence. [AY609888]			Ssc.3253	100157894	146.503	285.671	7.05174	8.26702
A_72_P124251	5.40291	2.43374	5.40291	up				Rep: Uncharacterized protein ENSP00000290390 - Homo sapiens (Human), partial (51%) [TC559384]					80.6069	371.789	6.19938	8.63312
A_72_P273114	3.11825	1.64074	3.11825	up				Rep: Transposase - Sus scrofa (Pig), partial (44%) [TC553271]					234.967	641.01	7.75191	9.39265
A_72_P235587	2.38221	1.2523	2.38221	up									140.372	280.875	6.99075	8.24305
A_72_P159746	4.6243	2.20924	4.6243	up	AK237817			Hemoglobin subunit alpha [Source:UniProtKB/Swiss-Prot;Acc:P01965] [ENSSSCT00000008741]			Ssc.45528		196.236	791.549	7.48801	9.69724
A_72_P160731	2.31787	1.2128	2.31787	up	XM_001927456		INPP5F	PREDICTED: Sus scrofa inositol polyphosphate-5-phosphatase F (INPP5F), mRNA [XM_001927456]		XM_001927456	Ssc.38613	100144587	734.369	1546.15	9.45493	10.6677
A_72_P507245	2.75428	1.46168	2.75428	up	XM_001926997		LOC100152734	PREDICTED: Sus scrofa rho GTPase-activating protein 29-like (LOC100152734), mRNA [XM_001926997]		XM_001926997	Ssc.28784	100152734	1724.97	4329.67	10.6805	12.1422
A_72_P303134	3.18774	1.67253	3.18774	up	NM_001031794		SPARC	Sus scrofa secreted protein, acidic, cysteine-rich (osteonectin) (SPARC), mRNA [NM_001031794]		NM_001031794	Ssc.17253	595124	1795.37	5256.24	10.7402	12.4127
A_72_P269569	2.03716	1.02656	2.03716	up									84.3094	141.98	6.25901	7.28557
A_72_P020696	2.35538	1.23596	2.35538	up				Rep: ATPase - Mycobacterium tuberculosis str. Haarlem, partial (6%) [TC544868]					135.118	266.19	6.93668	8.17264
A_72_P263482	3.19536	1.67598	3.19536	up	CV877017			PDUts1159C01 Porcine testis cDNA library I Sus scrofa cDNA clone PDUts1159C01 5', mRNA sequence [CV877017]			Ssc.34082		109.264	294.091	6.63195	8.30793
A_72_P598243	3.08601	1.62574	3.08601	up	XM_001924561			PREDICTED: Sus scrofa hypothetical protein LOC100153326 (LOC100153326), partial mRNA [XM_001924561]			Ssc.23179		402.537	1099.78	8.55435	10.1801
A_72_P606928	28.7347	4.84472	28.7347	up	XM_003133203			PREDICTED: Sus scrofa transforming acidic coiled-coil-containing protein 2-like (LOC100152804), mRNA [XM_003133203]		XR_131096	Ssc.19395		119.997	2970.31	6.76584	11.6106
A_72_P403638	8.7927	3.13631	8.7927	up				Rep: PREDICTED: family with sequence similarity 19 (chemokine (C-C motif)-like), member A3 isoform 1 - Pan troglodytes, partial (6%) [TC528767]					146.171	1103.05	7.04697	10.1833
A_72_P390513	2.29756	1.2001	2.29756	up									40.1396	77.8901	5.22186	6.42196
A_72_P382288	2.42434	1.27759	2.42434	up				Rep: Predicted protein - Monosiga brevicollis MX1, partial (11%) [TC586870]					69.7692	140.242	5.99045	7.26804
A_72_P753840	6.99928	2.80721	6.99928	up	NM_001097483		TPM1	Sus scrofa tropomyosin 1 (alpha) (TPM1), mRNA [NM_001097483]		NM_001097483	Ssc.53892	100037999	49.099	294.139	5.50091	8.30812
A_72_P186976	2.1999	1.13744	2.1999	up									217.188	412.331	7.63748	8.77491
A_72_P408088	2.05622	1.04	2.05622	up	BI347135			376554 MARC 2PIG Sus scrofa cDNA 5', mRNA sequence [BI347135]			Ssc.80955		131.283	225.139	6.89596	7.93595
A_72_P301709	2.10362	1.07287	2.10362	up	AY609580		LOC100155063	Uncharacterized protein [Source:UniProtKB/TrEMBL;Acc:F1RK24] [ENSSSCT00000010289]		XM_001928485	Ssc.38591	100155063	450.509	849.489	8.72675	9.79962
A_72_P115631	2.69174	1.42854	2.69174	up				Rep: Uncharacterized protein C9orf80 homolog - Bos taurus (Bovine), partial (23%) [TC557771]					43.5979	98.429	5.33429	6.76283
A_72_P441654	2.13816	1.09637	2.13816	up	NM_001038001		MITF	Sus scrofa microphthalmia-associated transcription factor (MITF), mRNA [NM_001038001]		NM_001038001	Ssc.27601	414902	955.65	1849.86	9.83015	10.9265
A_72_P212087	9.77267	3.28875	9.77267	up									34.2369	289.465	4.99724	8.28599
A_72_P002561	2.02143	1.01538	2.02143	up	XM_003354775			Rep: Cellulose synthase - Synechococcus sp. (strain CC9605), partial (3%) [TC530941]		XM_003354775			1108.78	2030.37	10.0477	11.0631
A_72_P356153	2.03634	1.02598	2.03634	up									38.2842	66.1119	5.15299	6.17897
A_72_P098584	2.17605	1.12171	2.17605	up									69.3859	124.887	5.98334	7.10506
A_72_P291314	2.94184	1.55672	2.94184	up	XM_001925321		CNTLN	PREDICTED: Sus scrofa centlein, centrosomal protein (CNTLN), mRNA [XM_001925321]		XM_001925321	Ssc.28268	100154767	32.1683	80.8018	4.91678	6.4735
A_72_P233237	6.50375	2.70127	6.50375	up				Rep: Peptidase C14, caspase catalytic subunit p20 precursor - Nitrobacter hamburgensis (strain X14 / DSM 10229), partial (3%) [TC572983]					40.5591	225.624	5.23742	7.93869
A_72_P606963	35.5632	5.15231	35.5632	up	XM_001924659		LOC100157073	PREDICTED: Sus scrofa angiotensinogen-like (LOC100157073), mRNA [XM_001924659]		XM_001924659	Ssc.54070	100157073	377.081	12075.4	8.45892	13.6112
A_72_P235112	2.18177	1.1255	2.18177	up									280.732	535.998	8.01306	9.13857
A_72_P146426	5.68731	2.50775	5.68731	up	NM_001039749		DKK3	Sus scrofa dickkopf homolog 3 (Xenopus laevis) (DKK3), mRNA [NM_001039749]		NM_001039749	Ssc.8027	664653	1385.09	7196.52	10.3629	12.8706
A_72_P355528	5.24797	2.39176	5.24797	up	XM_003127958		INADL	PREDICTED: Sus scrofa InaD-like (Drosophila) (INADL), mRNA [XM_003127958]		XR_131367	Ssc.26975	100524203	252.896	1158.78	7.85909	10.2508
A_72_P223037	3.08618	1.62582	3.08618	up	AK344060			Sus scrofa mRNA, clone:BKFL10020C11, expressed in back fat. [AK344060]			Ssc.45346		466.272	1292.58	8.77767	10.4035
A_72_P216027	2.50334	1.32385	2.50334	up	XM_001928785		WFDC3	Uncharacterized protein [Source:UniProtKB/TrEMBL;Acc:F1SC88] [ENSSSCT00000008123]		XM_001928785	Ssc.10851	100155625	158.284	336.225	7.16837	8.49223
A_72_P093006	3.92554	1.97289	3.92554	up	XM_003133323			PREDICTED: Sus scrofa neuronal membrane glycoprotein M6-a-like, transcript variant 2 (LOC100511106), mRNA [XM_003133323]		XM_003133322	Ssc.64097		117.967	395.181	6.74258	8.71547
A_72_P121641	21.1626	4.40345	21.1626	up				Rep: F3I6.14 protein - Arabidopsis thaliana (Mouse-ear cress), partial (10%) [TC560633]					135.779	2489.1	6.94324	11.3467
A_72_P554501	3.75723	1.90967	3.75723	up	AK231010		ATP8B4	Sus scrofa mRNA, clone:AMP010081D02, expressed in alveolar macrophage. [AK231010]		XM_001925519	Ssc.45914	100154720	316.506	1043.39	8.19017	10.0998
A_72_P151361	2.29629	1.19931	2.29629	up	NM_001009576		RDX	Sus scrofa radixin (RDX), mRNA [NM_001009576]		NM_001009576	Ssc.7954	494457	718.352	1502.72	9.41998	10.6193
A_72_P326303	14.2126	3.8291	14.2126	up									90.5909	1108.95	6.36289	10.192
A_72_P369288	3.65368	1.86935	3.65368	up				Rep: Cytochrome P450 2A3 (EC 1.14.14.1) (CYPIIA3) (Coumarin 7-hydroxylase). - Rattus norvegicus, partial (4%) [TC531954]					56.4224	173.079	5.69232	7.56167
A_72_P574149	10.824	3.43617	10.824	up	XM_001929322			Rep: Cyanide insensitive terminal oxidase - Chromobacterium violaceum, partial (4%) [TC547908]		XM_001929322	Ssc.78450		614.22	6071.02	9.18777	12.6239
A_72_P359908	2.06281	1.04461	2.06281	up				Rep: 60S ribosomal protein L39-like (L39-2). - Canis familiaris, partial (35%) [TC548959]					241.004	429.561	7.7888	8.83341
A_72_P342218	2.10854	1.07624	2.10854	up				Rep: Small nuclear RNA activating complex polypeptide 4 - Mus musculus (Mouse), partial (5%) [TC616469]					96.7362	169.923	6.45871	7.53496
A_72_P397028	6.13351	2.61671	6.13351	up	XM_001925447			PREDICTED: Sus scrofa RNA-binding protein 24-like (LOC100156013), mRNA [XM_001925447]		XM_001925447	Ssc.21401		119.299	633.283	6.75835	9.37506
A_72_P286374	2.87104	1.52157	2.87104	up	AK232099		GPC3	Sus scrofa mRNA, clone:LNG010079F08, expressed in lung. [AK232099]			Ssc.19497	100516171	2229.34	5826.09	11.0472	12.5688
A_72_P546287	3.9124	1.96805	3.9124	up	XR_131394		RIMKLB	Uncharacterized protein [Source:UniProtKB/TrEMBL;Acc:F1SLW7] [ENSSSCT00000000721]		XR_131394		100152915	149.565	503.809	7.0832	9.05125
A_72_P376423	2.67543	1.41977	2.67543	up									361.283	858.626	8.39488	9.81464
A_72_P347418	3.37274	1.75392	3.37274	up	EW456166			rnlu1825b_n5.y1 nlu Sus scrofa cDNA 5', mRNA sequence [EW456166]			Ssc.69066		45.341	128.598	5.39172	7.14565
A_72_P158291	2.3625	1.24031	2.3625	up	AK352400		LOC100158075	Uncharacterized protein [Source:UniProtKB/TrEMBL;Acc:F1S179] [ENSSSCT00000006980]		XM_001928159	Ssc.14108	100158075	1753.45	3772.6	10.7065	11.9468
A_72_P097746	4.7266	2.2408	4.7266	up									81.3392	326.666	6.21097	8.45178
A_72_P045896	2.56927	1.36136	2.56927	up	CN165108			995508 MARC 4PIG Sus scrofa cDNA 5', mRNA sequence [CN165108]			Ssc.24057		2059.25	4855.01	10.9361	12.2975
A_72_P637689	2.20976	1.14389	2.20976	up	AK230588		GPNMB	Sus scrofa mRNA, clone:AMP010012H09, expressed in alveolar macrophage. [AK230588]			Ssc.18572	100049669	3194.31	6455.22	11.5678	12.7117
A_72_P315773	2.61215	1.38524	2.61215	up				Rep: Predicted protein - Sclerotinia sclerotiorum (strain ATCC 18683 / 1980 / Ss-1) (Whitemold) (Whetzelinia sclerotiorum), partial (18%) [TC578155]					112.72	246.434	6.67734	8.06258
A_72_P341173	2.33139	1.22119	2.33139	up									136.914	267.068	6.95544	8.17663
A_72_P505875	2.25081	1.17044	2.25081	up	XM_003132553		LOC100525539	PREDICTED: Sus scrofa fragile X mental retardation syndrome-related protein 1-like, transcript variant 1 (LOC100525539), mRNA [XM_003132553]		XM_003132553	Ssc.24570	100525539	488.318	988.703	8.84611	10.0166
A_72_P357153	12.2876	3.61913	12.2876	up	DQ351713		LOC100037974	Sus scrofa cartilage acidic protein 1 (CRTAC-1) mRNA, partial cds. [DQ351713]			Ssc.49231	100037974	117.125	1243.97	6.73305	10.3522
A_72_P475846	2.6239	1.39171	2.6239	up	AK346016		HS2ST1	Uncharacterized protein [Source:UniProtKB/TrEMBL;Acc:F1S4D3] [ENSSSCT00000007591]		XM_001925492	Ssc.21190	100156232	75.1783	164.786	6.10135	7.49306
A_72_P097991	2.19484	1.13411	2.19484	up	DN107665			1105131 MARC 4PIG Sus scrofa cDNA 5', mRNA sequence [DN107665]			Ssc.44140		363.174	710.085	8.40436	9.53847
A_72_P340403	3.00738	1.58851	3.00738	up	XM_003128168			Uncharacterized protein [Source:UniProtKB/TrEMBL;Acc:F1RW75] [ENSSSCT00000001118]		XM_003128168	Ssc.1623		59.8681	149.95	5.77632	7.36483
A_72_P487453	2.57547	1.36484	2.57547	up	AK347753		NFIL3	Uncharacterized protein [Source:UniProtKB/TrEMBL;Acc:F1RN07] [ENSSSCT00000010514]		XM_001928870	Ssc.16882	100153822	465.064	1068.8	8.77334	10.1382
A_72_P285759	13.569	3.76225	13.569	up									42.697	509.48	5.30569	9.06794
A_72_P358333	7.44844	2.89694	7.44844	up	AK240453			Sus scrofa mRNA, clone:UTR010074C06, expressed in uterus. [AK240453]		XM_003121864	Ssc.4004		1785.84	12253.8	10.7333	13.6302
A_72_P564094	5.31951	2.41129	5.31951	up	NM_213781		SCD	Sus scrofa stearoyl-CoA desaturase (delta-9-desaturase) (SCD), mRNA [NM_213781]		NM_213781	Ssc.16159	396670	1785.67	8837.98	10.7326	13.1439
A_72_P050126	8.7908	3.13599	8.7908	up	AK347386		LOC100526094	Uncharacterized protein [Source:UniProtKB/TrEMBL;Acc:F1SGT1] [ENSSSCT00000014526]		XM_003122871	Ssc.25242	100526094	36.791	279.786	5.10152	8.23752
A_72_P479140	2.70902	1.43777	2.70902	up	XM_001927067		TTC8	Uncharacterized protein [Source:UniProtKB/TrEMBL;Acc:F1SDY6] [ENSSSCT00000002697]		XM_001927081	Ssc.39949	100156057	191.949	449.37	7.45454	8.89231
A_72_P120906	3.95762	1.98463	3.95762	up				Rep: Protocadherin beta 14 precursor - Homo sapiens (Human), partial (9%) [TC531463]					50.3326	168.016	5.53409	7.51873
A_72_P696261	2.12545	1.08777	2.12545	up	NM_001083932		ITGAV	Sus scrofa integrin, alpha V (vitronectin receptor, alpha polypeptide, antigen CD51) (ITGAV), mRNA [NM_001083932]		NM_001083932	Ssc.15932	397285	1209.23	2321.2	10.1625	11.2502
A_72_P123326	6.42471	2.68363	6.42471	up									42.3336	231.797	5.29416	7.97779
A_72_P318198	3.05838	1.61277	3.05838	up									32.8986	85.777	4.94764	6.5604
A_72_P279739	2.34745	1.23109	2.34745	up									128.302	251.417	6.86423	8.09532
A_72_P120841	4.10114	2.03602	4.10114	up				Rep: Gp4 - Mycobacterium phage U2, partial (7%) [TC531424]					229.934	822.188	7.71673	9.75276
A_72_P418524	3.44225	1.78335	3.44225	up									100.462	291.877	6.51329	8.29664
A_72_P560719	2.03506	1.02507	2.03506	up	NM_001083932		ITGAV	Sus scrofa integrin, alpha V (vitronectin receptor, alpha polypeptide, antigen CD51) (ITGAV), mRNA [NM_001083932]		NM_001083932	Ssc.15932	397285	714.025	1319.97	9.41205	10.4371
A_72_P193447	2.65958	1.4112	2.65958	up									36.9443	83.3234	5.10714	6.51834
A_72_P282539	3.00942	1.58948	3.00942	up				Rep: Regulator of G-protein signaling 7-binding protein - Homo sapiens (Human), complete [TC526739]	GO:0008150|GO:0003674				45.3339	114.432	5.39129	6.98078
A_72_P408353	2.89627	1.5342	2.89627	up	BP434062			BP434062 full-length enriched swine cDNA library, adult lung Sus scrofa cDNA clone LNG010010B02 5', mRNA sequence [BP434062]		XR_131152	Ssc.4558		72.5994	176.048	6.05213	7.58633
A_72_P379763	2.60684	1.3823	2.60684	up	CK466182			937362 MARC 4PIG Sus scrofa cDNA 3', mRNA sequence [CK466182]			Ssc.24898		1313.67	3091.4	10.2838	11.6661
A_72_P249587	2.154	1.10702	2.154	up									158.484	287.831	7.17077	8.27778
A_72_P113191	3.03991	1.60403	3.03991	up									58.9533	149.185	5.75398	7.35801
A_72_P409088	6.40874	2.68004	6.40874	up				Rep: Complement regulator factor H precursor - Sus scrofa (Pig), partial (3%) [TC590443]					90.9092	502.154	6.36718	9.04722
A_72_P014476	3.23562	1.69404	3.23562	up				Rep: PREDICTED: Rho guanine nucleotide exchange factor 10 - Pan troglodytes, partial (3%) [TC562261]					34.8221	95.4939	5.02156	6.71561
A_72_P356683	18.1889	4.18498	18.1889	up	XM_003130226		LOC100526182	PREDICTED: Sus scrofa semaphorin-3C-like (LOC100526182), partial mRNA [XM_003130226]		XM_003357490	Ssc.49115	100526182	64.6904	1024.57	5.88918	10.0742
A_72_P746133	17.4509	4.12523	17.4509	up	NM_214246		CES3	Sus scrofa carboxylesterase 3 (CES3), mRNA [NM_214246]		NM_214246	Ssc.94424	397478	43.1619	666.397	5.32297	9.4482
A_72_P109191	2.65119	1.40664	2.65119	up									107.103	237.102	6.60368	8.01032
A_72_P239432	2.08271	1.05846	2.08271	up				Rep: Polar amino acid uptake family ABC transporter, permease protein - Roseobacter sp. MED193, partial (6%) [TC596696]					79.706	137.803	6.18548	7.24394
A_72_P642879	2.97065	1.57078	2.97065	up	AK351986		LOC100154232	Uncharacterized protein [Source:UniProtKB/TrEMBL;Acc:F1RTA3] [ENSSSCT00000006823]		XM_001926703	Ssc.15306	100154232	2888.66	7923.53	11.4283	12.999
A_72_P443304	2.40423	1.26557	2.40423	up	XR_131115		MGPD	Uncharacterized protein [Source:UniProtKB/TrEMBL;Acc:F1RPU0] [ENSSSCT00000017283]		XR_131115		397348	48.1225	97.0278	5.47358	6.73916
A_72_P027701	38.5685	5.26935	38.5685	up				Rep: Myosin-Vc. - Bos Taurus, partial (4%) [TC558523]					40.2197	1382.39	5.2248	10.4941
A_72_P580717	4.0775	2.02768	4.0775	up	AK234298		MATN2	Sus scrofa mRNA, clone:OVR010041A03, expressed in ovary. [AK234298]		XM_001926424	Ssc.7756	100155607	276.401	989.388	7.98994	10.0176
A_72_P024511	53.1992	5.73333	53.1992	up									39.4753	1860.29	5.19953	10.9329
A_72_P326103	2.28772	1.19391	2.28772	up	XM_001926628		PTPRK	Uncharacterized protein [Source:UniProtKB/TrEMBL;Acc:F1S2Z2] [ENSSSCT00000004650]		XM_003353216	Ssc.22692	100153609	120.127	229.121	6.76722	7.96113
A_72_P473985	2.12998	1.09084	2.12998	up	XM_001926004		CSPP1	Uncharacterized protein [Source:UniProtKB/TrEMBL;Acc:F1RU01] [ENSSSCT00000006797]		XM_001926004	Ssc.32837	100152780	362.537	689.16	8.40056	9.4914
A_72_P305009	3.02182	1.59542	3.02182	up				Rep: Cell matrix adhesion regulator variant - Homo sapiens (Human), partial (5%) [TC534516]					912.273	2513.64	9.76502	11.3604
A_72_P499269	21.2757	4.41113	21.2757	up	XM_001928002		TBX3	PREDICTED: Sus scrofa T-box 3, transcript variant 2 (TBX3), mRNA [XM_001928002]		XM_001928002	Ssc.6578	100152741	360.235	6879.2	8.3906	12.8017
A_72_P052726	3.12558	1.64412	3.12558	up	AK230536			Uncharacterized protein [Source:UniProtKB/TrEMBL;Acc:F1RZE9] [ENSSSCT00000005091]		XM_001928709	Ssc.38983		1487.35	4271.06	10.4766	12.1207
A_72_P183721	3.53374	1.8212	3.53374	up									179.468	547.207	7.35049	9.17169
A_72_P184216	3.57366	1.8374	3.57366	up				Rep: COG1340: Uncharacterized archaeal coiled-coil protein - Escherichia coli E22, partial (6%) [TC618428]					340.292	1071.92	8.30389	10.1413
A_72_P754714	3.22211	1.688	3.22211	up	NM_214281		FH	Sus scrofa fumarate hydratase (FH), nuclear gene encoding mitochondrial protein, mRNA [NM_214281]		NM_214281	Ssc.864	397525	432.064	1241.42	8.66073	10.3487
A_72_P072261	2.26938	1.1823	2.26938	up				Rep: Chromosome undetermined SCAF14621, whole genome shotgun sequence - Tetraodon nigroviridis (Green puffer), partial (16%) [TC600238]					323.716	648.303	8.22655	9.40885
A_72_P652561	2.34481	1.22947	2.34481	up	AY609694		C6orf203	Uncharacterized protein [Source:UniProtKB/TrEMBL;Acc:F1RT45] [ENSSSCT00000004836]		XM_001926697	Ssc.55109	100157575	1725.6	3677.11	10.6811	11.9105
A_72_P089471	3.71657	1.89397	3.71657	up									558.202	1877.33	9.04931	10.9433
A_72_P047571	2.02917	1.02089	2.02917	up									180.949	311.156	7.36302	8.38391
A_72_P545172	2.66967	1.41666	2.66967	up	NM_214248		HSD11B1	Sus scrofa hydroxysteroid (11-beta) dehydrogenase 1 (HSD11B1), mRNA [NM_214248]		NM_214248	Ssc.777	397480	975.581	2367.16	9.86132	11.278
A_72_P067181	2.63693	1.39886	2.63693	up									119.246	263.055	6.75736	8.15622
A_72_P049766	7.18303	2.84459	7.18303	up	CK465844			936991 MARC 4PIG Sus scrofa cDNA 3', mRNA sequence [CK465844]			Ssc.25145		285.513	1791.52	8.03556	10.8802
A_72_P390203	2.34209	1.22779	2.34209	up	NM_001190244		GPR1	Sus scrofa G protein-coupled receptor 1 (GPR1), mRNA [NM_001190244]		NM_001190244	Ssc.40072	100415936	266.644	545.571	7.93766	9.16545
A_72_P575399	2.26008	1.17637	2.26008	up	AY609771		PSMC6	Uncharacterized protein [Source:UniProtKB/TrEMBL;Acc:F1SFE6] [ENSSSCT00000005554]		XM_001928747	Ssc.51323	100154148	1341.02	2736	10.3134	11.4898
A_72_P280919	2.19463	1.13398	2.19463	up				Rep: G-nucleotide exchange factor SopE - Salmonella enterica I, partial (8%) [TC521993]					171.227	318.896	7.28323	8.41721
A_72_P379211	3.00139	1.58563	3.00139	up				Rep: LINE-1 element ORF2 - Canis familiaris (Dog), partial (3%) [TC615699]					74.5131	187.042	6.08988	7.67551
A_72_P088731	4.27578	2.09619	4.27578	up	NM_213903		ITIH2	Sus scrofa inter-alpha (globulin) inhibitor H2 (ITIH2), mRNA [NM_213903]		NM_213903	Ssc.33326	396937	68.5022	246.17	5.96464	8.06082
A_72_P113156	4.42409	2.14538	4.42409	up	AK347315		LOC100522924	Uncharacterized protein [Source:UniProtKB/TrEMBL;Acc:F1RIR6] [ENSSSCT00000008511]		XM_003354524	Ssc.12449	100522924	565.826	2264.6	9.0693	11.2147
A_72_P280399	14.235	3.83137	14.235	up	NM_213920		DCN	Sus scrofa decorin (DCN), mRNA [NM_213920]		NM_213920	Ssc.19012	396957	106.838	1314.61	6.60079	10.4322
A_72_P569989	3.57939	1.83971	3.57939	up	AK233142		GHR	Sus scrofa mRNA, clone:LVRM10088G11, expressed in liver. [AK233142]			Ssc.93799	397488	435.432	1400.05	8.67329	10.513
A_72_P066321	2.13929	1.09713	2.13929	up	AK343913			Sus scrofa mRNA, clone:AMP010080F05, expressed in alveolar macrophages. [AK343913]			Ssc.45267		157.573	283.968	7.16078	8.25791
A_72_P309808	5.59072	2.48304	5.59072	up	AK233663		P2RY1	Sus scrofa mRNA, clone:LVRM10199G01, expressed in liver. [AK233663]		XM_001926786	Ssc.36621	503666	51.3028	243.092	5.56095	8.04399
A_72_P147181	3.29466	1.72013	3.29466	up	CF794335			889835 MARC 4PIG Sus scrofa cDNA 5', mRNA sequence [CF794335]			Ssc.7046		38.5456	107.068	5.16225	6.88238
A_72_P031841	2.9775	1.5741	2.9775	up									34.1338	86.1952	4.99337	6.56747
A_72_P236482	2.58207	1.36853	2.58207	up	AK240288			Sus scrofa mRNA, clone:UTR010050H06, expressed in uterus. [AK240288]		XM_003353210	Ssc.12284		1842.64	4336.1	10.7763	12.1449
A_72_P436449	2.28506	1.19223	2.28506	up									449.394	923.742	8.72304	9.91527
A_72_P621617	3.11595	1.63967	3.11595	up	NM_214198		TGFB3	Sus scrofa transforming growth factor, beta 3 (TGFB3), mRNA [NM_214198]		NM_214198	Ssc.27593	397400	131.121	346.879	6.89454	8.53421
A_72_P642520	2.80505	1.48803	2.80505	up	FJ869121			Sus scrofa CCAAT/enhancer-binding protein beta (C/EBP beta) mRNA, 3' UTR. [FJ869121]			Ssc.32416		11930.1	29909.8	13.4911	14.9791
A_72_P089981	4.06934	2.0248	4.06934	up									70.7933	241.699	6.01282	8.03761
A_72_P581447	43.7349	5.45071	43.7349	up	NM_001097501		LGALS3	Sus scrofa lectin, galactoside-binding, soluble, 3 (LGALS3), mRNA [NM_001097501]		NM_001097501	Ssc.48519	100038033	959.162	36684.3	9.83466	15.2854
A_72_P636902	2.44583	1.29032	2.44583	up	NM_001123142		NCF2	Sus scrofa neutrophil cytosolic factor 2 (NCF2), mRNA [NM_001123142]		NM_001123142	Ssc.9495	100142665	298.665	640.779	8.10114	9.39146
A_72_P433239	2.29038	1.19559	2.29038	up	DN134227			999380 MARC 4PIG Sus scrofa cDNA 5', mRNA sequence [DN134227]			Ssc.94388		132.368	253.118	6.90843	8.10402
A_72_P017246	4.17538	2.06191	4.17538	up	AY609497			Sus scrofa clone Clu_137135.scr.msk.p1.Contig2, mRNA sequence. [AY609497]		XM_003134185	Ssc.6817		589.977	2226.4	9.13157	11.1935
A_72_P146986	2.61458	1.38658	2.61458	up	NM_001044599		GADD45A	Sus scrofa growth arrest and DNA-damage-inducible, alpha (GADD45A), mRNA [NM_001044599]		NM_001044599	Ssc.20913	733669	1988.23	4767.07	10.8842	12.2707
A_72_P307878	5.66163	2.50122	5.66163	up				Rep: Isoform 8 of Q08775 - Mus musculus (Mouse), partial (3%) [TC533959]					143.223	703.089	7.01984	9.52106
A_72_P155761	2.19998	1.13749	2.19998	up				Rep: predicted gene, ENSMUSG00000074232 - Mus musculus, partial (12%) [TC625156]					631.965	1256.36	9.2292	10.3667
A_72_P341278	2.11543	1.08095	2.11543	up	AK230888		SOD2	Sus scrofa mRNA, clone:AMP010059F08, expressed in alveolar macrophage. [AK230888]			Ssc.17042	100154319	4957.09	9815.44	12.2157	13.2966
A_72_P244152	6.09776	2.60828	6.09776	up	AK344102			Sus scrofa mRNA, clone:BKFL10040D12, expressed in back fat. [AK344102]		XM_003355168	Ssc.508		454.92	2491.86	8.73966	11.3479
A_72_P288919	2.01884	1.01353	2.01884	up									727.877	1340.84	9.44022	10.4537
A_72_P226997	3.36099	1.74889	3.36099	up				Rep: Spore coat protein SP70 precursor - Dictyostelium discoideum (Slime mold), partial (4%) [TC628461]					1494.18	4618.08	10.483	12.2319
A_72_P371663	3.02399	1.59646	3.02399	up				Rep: Possible Uncharacterized protein family UPF005 precursor - Prochlorococcus marinus subsp. pastoris (strain CCMP 1378 / MED4), partial (18%) [TC537250]					51.8328	131.027	5.57479	7.17125
A_72_P444749	4.47822	2.16293	4.47822	up	NM_214246		CES3	Sus scrofa carboxylesterase 3 (CES3), mRNA [NM_214246]		NM_214246	Ssc.94424	397478	62.5806	235.76	5.83941	8.00233
A_72_P558764	8.74262	3.12807	8.74262	up	AY609490		CLDN11	Sus scrofa clone Clu_1336.scr.msk.p1.Contig5, mRNA sequence. [AY609490]			Ssc.8335	100302016	194.169	1483.22	7.47053	10.5986
A_72_P437759	2.50081	1.3224	2.50081	up	AK232121			Sus scrofa mRNA, clone:LNG010081H09, expressed in lung. [AK232121]			Ssc.48933		2144.32	4920.14	10.993	12.3154
A_72_P242237	4.14809	2.05245	4.14809	up	AY609704			Sus scrofa clone Clu_26798.scr.msk.p1.Contig2, mRNA sequence. [AY609704]			Ssc.30784		781.946	2944.98	9.54615	11.5986
A_72_P266607	5.36832	2.42447	5.36832	up				Rep: SJCHGC08954 protein - Schistosoma japonicum (Blood fluke), partial (6%) [TC565834]					533.748	2599.43	8.9861	11.4106
A_72_P015966	18.447	4.20531	18.447	up	AK350699			Sus scrofa mRNA, clone:TCH010014A09, expressed in trachea. [AK350699]			Ssc.13469		57.9854	936.143	5.73055	9.93586
A_72_P339108	3.12358	1.6432	3.12358	up	AJ963813			AJ963813 KN404_2 Sus scrofa cDNA clone C0007755h02 3', mRNA sequence [AJ963813]			Ssc.46606		93.6101	245.02	6.41128	8.05448
A_72_P211412	2.01073	1.00772	2.01073	up									163.729	276.999	7.2179	8.22562
A_72_P339003	2.18573	1.12811	2.18573	up				Rep: Phosphatase and actin regulator 2 - Rattus norvegicus (Rat), partial (12%) [TC546355]					227.219	427.109	7.69804	8.82615
A_72_P179776	2.23803	1.16223	2.23803	up				Rep: Predicted protein - Pichia stipitis (Yeast), partial (9%) [TC539279]					198.469	380.879	7.50462	8.66685
A_72_P349593	2.25984	1.17622	2.25984	up									395.501	798.819	8.53209	9.70832
A_72_P078036	2.6145	1.38654	2.6145	up	NM_214105		GUCY2C	Sus scrofa guanylate cyclase 2C (heat stable enterotoxin receptor) (GUCY2C), mRNA [NM_214105]		NM_214105	Ssc.310	397193	115.982	253.61	6.71973	8.10627
A_72_P313558	2.84251	1.50717	2.84251	up	E01858		LOC100521423	Adenylate kinase isoenzyme 1 [Source:UniProtKB/Swiss-Prot;Acc:P00571] [ENSSSCT00000006187]			Ssc.17611	100521423	98.7248	234.681	6.48811	7.99528
A_72_P444582	2.72284	1.44511	2.72284	up	M36927		GSN	Gelsolin [Source:UniProtKB/Swiss-Prot;Acc:P20305] [ENSSSCT00000006066]		XM_003122110	Ssc.33496	396874	1658.73	4115.58	10.6281	12.0732
A_72_P281979	2.25994	1.17628	2.25994	up				Rep: Rex p27 protein - Simian T-lymphotropic virus 1, partial (10%) [TC572466]					84.2484	157.796	6.25749	7.43377
A_72_P035316	4.98421	2.31736	4.98421	up	NM_214213		PLN	Sus scrofa phospholamban (PLN), mRNA [NM_214213]		NM_214213	Ssc.5227	397421	51.0151	214.961	5.55426	7.87162
A_72_P154236	3.80132	1.9265	3.80132	up									330.342	1105.19	8.25935	10.1859
A_72_P257667	2.35148	1.23357	2.35148	up									3172.78	6832.38	11.5585	12.792
A_72_P761755	3.35192	1.74499	3.35192	up	NM_001001546		MBP	Sus scrofa myelin basic protein (MBP), mRNA [NM_001001546]		NM_001001546	Ssc.4876	414286	150.625	431.605	7.09417	8.83915
A_72_P264922	4.90013	2.29282	4.90013	up									179.609	762.881	7.35184	9.64466
A_72_P178866	4.19402	2.06833	4.19402	up	XM_003130770		ARHGAP21	PREDICTED: Sus scrofa Rho GTPase activating protein 21 (ARHGAP21), mRNA [XM_003130770]			Ssc.37636	100518571	1943.17	7486.65	10.8488	12.9171
A_72_P316093	2.80647	1.48876	2.80647	up									80.2974	187.931	6.19476	7.68351
A_72_P385873	3.27546	1.7117	3.27546	up				Rep: OstA-like protein - Blochmannia floridanus, partial (9%) [TC609570]					50.8043	139.393	5.54705	7.25875
A_72_P443228	4.15471	2.05475	4.15471	up	NM_214086		CD34	Sus scrofa CD34 molecule (CD34), mRNA [NM_214086]		NM_214086	Ssc.15747	397160	139.191	496.776	6.97833	9.03308
A_72_P061636	13.6333	3.76906	13.6333	up				Rep: zinc finger protein 277 - Mus musculus, partial (6%) [TC556914]					50.5553	602.328	5.54023	9.30929
A_72_P672707	3.70454	1.88929	3.70454	up	GQ274320		KLF9	Sus scrofa Kruppel-like factor 9 (KLF9) mRNA, complete cds. [GQ274320]		XM_003121948	Ssc.16104	494562	853.232	2860.91	9.66736	11.5566
A_72_P346158	4.33687	2.11665	4.33687	up				Rep: AT3g05760/F10A16_5 - Arabidopsis thaliana (Mouse-ear cress), partial (9%) [TC622878]					42.0771	154.428	5.28606	7.40271
A_72_P210287	2.13233	1.09243	2.13233	up	AK235030			Sus scrofa mRNA, clone:OVRM10042F09, expressed in ovary. [AK235030]			Ssc.4856		933.54	1803.6	9.7979	10.8903
A_72_P018916	3.95673	1.98431	3.95673	up	EW605958			rsto220_k2.y1 sto Sus scrofa cDNA 5', mRNA sequence [EW605958]			Ssc.69583		120.976	409.326	6.77893	8.76324
A_72_P057441	12.1178	3.59905	12.1178	up									46.6536	495.306	5.42862	9.02767
A_72_P064911	2.05595	1.0398	2.05595	up	AK346378		LOC100513962	Uncharacterized protein [Source:UniProtKB/TrEMBL;Acc:F1SLX5] [ENSSSCT00000018087]		XM_003134750	Ssc.28916	100513962	34.2486	60.0229	4.99778	6.03759
A_72_P012066	2.36101	1.23941	2.36101	up	AJ956215			AJ956215 KN404_2 Sus scrofa cDNA clone C0007757k19 3', mRNA sequence [AJ956215]			Ssc.36289		32.778	66.2838	4.94297	6.18238
A_72_P320398	8.12695	3.02271	8.12695	up	AK232106			Sus scrofa mRNA, clone:LNG010080E12, expressed in lung. [AK232106]			Ssc.31590		44.0586	308.082	5.34819	8.3709
A_72_P104171	5.33576	2.41569	5.33576	up									257.294	1197.44	7.88418	10.2999
A_72_P234212	2.20545	1.14107	2.20545	up	XM_001927943		LOC100152758	PREDICTED: Sus scrofa ankyrin repeat domain-containing protein 46-like (LOC100152758), mRNA [XM_001927943]		XM_001927943	Ssc.8430	100152758	1213.35	2429.03	10.169	11.3101
A_72_P363248	2.86279	1.51742	2.86279	up				Rep: Exodeoxyribonuclease III - Rickettsia typhi, partial (7%) [TC576308]					276.74	696.62	7.99131	9.50874
A_72_P691540	27.9346	4.80398	27.9346	up	AK231989		CLIC5	Uncharacterized protein [Source:UniProtKB/TrEMBL;Acc:F1RQS1] [ENSSSCT00000001911]			Ssc.42906	100154589	112.945	2723.93	6.67967	11.4836
A_72_P577099	2.31853	1.21321	2.31853	up	NM_001142827		LGALS8	Sus scrofa lectin, galactoside-binding, soluble, 8 (LGALS8), mRNA [NM_001142827]		NM_001142827	Ssc.5228	100156193	75.6895	145.831	6.10949	7.3227
A_72_P055226	8.20151	3.03589	8.20151	up				Rep: Chromosome chr3 scaffold_95, whole genome shotgun sequence - Vitis vinifera (Grape), partial (21%) [TC611649]					48.723	345.349	5.49101	8.5269
A_72_P428569	15.6861	3.97141	15.6861	up									31.921	443.187	4.90426	8.87567
A_72_P310398	3.9502	1.98193	3.9502	up	NM_001001649		CDH5	Sus scrofa cadherin 5, type 2 (vascular endothelium) (CDH5), mRNA [NM_001001649]		NM_001001649	Ssc.75	414737	87.756	292.238	6.31608	8.29801
A_72_P432439	2.73014	1.44897	2.73014	up	BX667964			BX667964 Sus Scrofa library (scac) Sus scrofa cDNA clone scac0026.m.22 5prim, mRNA sequence [BX667964]			Ssc.21874		204.027	484.801	7.54736	8.99634
A_72_P353048	3.21766	1.68601	3.21766	up	EW644925			rthg18_b12.y1 thg Sus scrofa cDNA 5', mRNA sequence [EW644925]			Ssc.64687		357.552	1020.52	8.37986	10.0659
A_72_P147946	3.17708	1.6677	3.17708	up									419.401	1181.23	8.6123	10.28
A_72_P641835	29.4376	4.87959	29.4376	up	NM_213785		LOC396677	Sus scrofa tissue factor (LOC396677), mRNA [NM_213785]		NM_213785	Ssc.19907	396677	38.7085	1010.99	5.16898	10.0486
A_72_P411933	3.49796	1.80651	3.49796	up	AJ946932			AJ946932 KN404_1 Sus scrofa cDNA clone C0007738p05 3', mRNA sequence [AJ946932]			Ssc.37026		254.562	780.276	7.86887	9.67538
A_72_P650481	12.0153	3.5868	12.0153	up	NM_001004031		DSTN	Sus scrofa destrin (actin depolymerizing factor) (DSTN), mRNA [NM_001004031]		NM_001004031	Ssc.10583	445516	106.628	1104.13	6.59775	10.1845
A_72_P096841	3.44797	1.78575	3.44797	up									78.243	225.823	6.15416	7.93991
A_72_P426794	3.61012	1.85204	3.61012	up									34.2622	104.727	4.99873	6.85078
A_72_P088711	3.41039	1.76994	3.41039	up	NM_001101027		CYP39A1	Sus scrofa cytochrome P450, family 39, subfamily A, polypeptide 1 (CYP39A1), mRNA [NM_001101027]		NM_001101027	Ssc.26651	100113410	62.5699	178.897	5.83899	7.60893
A_72_P477352	2.12359	1.08651	2.12359	up	NM_001101027		CYP39A1	Sus scrofa cytochrome P450, family 39, subfamily A, polypeptide 1 (CYP39A1), mRNA [NM_001101027]		NM_001101027	Ssc.26651	100113410	148.68	263.759	7.07374	8.16024
A_72_P421794	2.83857	1.50516	2.83857	up	AJ950323			AJ950323 KN404_1 Sus scrofa cDNA clone C0007740c04 5', mRNA sequence [AJ950323]			Ssc.53291		93.0896	220.618	6.40297	7.90814
A_72_P378263	6.4187	2.68228	6.4187	up	AK240456			Sus scrofa mRNA, clone:UTR010074H06, expressed in uterus. [AK240456]		XR_131435	Ssc.48493		285.826	1607.07	8.03829	10.7206
A_72_P043366	3.64494	1.86589	3.64494	up	AJ954681			AJ954681 KN404_1 Sus scrofa cDNA clone C0007735o22 3', mRNA sequence [AJ954681]			Ssc.94272		639.112	2104.97	9.248	11.1139
A_72_P116231	3.04777	1.60775	3.04777	up				Rep: Conserved protein - Propionibacterium acnes, partial (10%) [TC550429]					53.5092	136.046	5.61696	7.22471
A_72_P603498	2.5262	1.33697	2.5262	up	AY610054		PCOLCE2	Uncharacterized protein [Source:UniProtKB/TrEMBL;Acc:F1SKE7] [ENSSSCT00000012791]		XM_001928893	Ssc.8758	100156529	1935.75	4454.67	10.8428	12.1798
A_72_P627171	2.69515	1.43036	2.69515	up	NM_001164650		ACTA2	Sus scrofa actin, alpha 2, smooth muscle, aorta (ACTA2), mRNA [NM_001164650]		NM_001164650	Ssc.53896	733615	3763.09	9440.81	11.8075	13.2378
A_72_P265027	3.78225	1.91924	3.78225	up	EW142747			rese15c_k2.y1 ese Sus scrofa cDNA 5', mRNA sequence [EW142747]			Ssc.79024		911.692	3124.71	9.7636	11.6828
A_72_P217897	2.05398	1.03842	2.05398	up									475.666	875.49	8.80513	9.84355
A_72_P233032	2.63003	1.39508	2.63003	up				Rep: Uncharacterized protein ENSP00000359458 - Homo sapiens (Human), partial (8%) [TC572850]					159.973	356.108	7.1836	8.57868
A_72_P293839	2.05057	1.03602	2.05057	up									78.2777	132.777	6.15516	7.19118
A_72_P265657	13.4012	3.74429	13.4012	up									59.0656	692.856	5.75681	9.5011
A_72_P562404	3.55299	1.82903	3.55299	up	NM_213942		C4BPA	Sus scrofa complement component 4 binding protein, alpha (C4BPA), mRNA [NM_213942]		NM_213942	Ssc.46644	396982	7007.59	22492.9	12.7187	14.5478
A_72_P386168	3.09936	1.63197	3.09936	up	XM_003354894			Rep: PREDICTED: keratinocyte associated protein 3 isoform 2 - Pan troglodytes, complete [TC519838]		XM_003354894			219.696	593.451	7.65165	9.28362
A_72_P355533	4.50354	2.17106	4.50354	up	DY407855			1511375 MARC 3PIG Sus scrofa cDNA 5', mRNA sequence [DY407855]			Ssc.47344		80.0865	306.142	6.19189	8.36295
A_72_P491624	42.9424	5.42433	42.9424	up	XM_001925051			Uncharacterized protein [Source:UniProtKB/TrEMBL;Acc:F1RTU7] [ENSSSCT00000004709]		XM_001925051	Ssc.6162		289.595	11069.4	8.06051	13.4848
A_72_P506395	2.54011	1.34489	2.54011	up	AK235357		RHOB	Sus scrofa mRNA, clone:OVRM10072B12, expressed in ovary. [AK235357]			Ssc.26417	100144503	942.503	2169.88	9.81143	11.1563
A_72_P062736	2.69364	1.42956	2.69364	up									205.648	482.143	7.55856	8.98811
A_72_P003296	3.30321	1.72387	3.30321	up	XM_003128520			Rep: LRRGT00098 - Rattus norvegicus (Rat), partial (20%) [TC554795]		XM_003128520	Ssc.88312		619.256	1845.58	9.19933	10.9232
A_72_P272859	3.76625	1.91313	3.76625	up	NM_001190209		PLAC9	Sus scrofa placenta-specific 9 (PLAC9), mRNA [NM_001190209]		NM_001190209	Ssc.47350	100155282	63.5966	201.243	5.86337	7.7765
A_72_P047076	3.13323	1.64765	3.13323	up	AJ957385			AJ957385 KN404_2 Sus scrofa cDNA clone C0007756g24 3', mRNA sequence [AJ957385]			Ssc.46223		32.9094	87.8675	4.94835	6.596
A_72_P436809	3.42568	1.77639	3.42568	up									169.533	501.531	7.26954	9.04593
A_72_P163726	3.62017	1.85606	3.62017	up	AK345613			Sus scrofa mRNA, clone:LNG010071F06, expressed in lung. [AK345613]			Ssc.6345		363.908	1168.16	8.40596	10.262
A_72_P384303	2.79744	1.48411	2.79744	up									1211.51	3059.28	10.1661	11.6502
A_72_P303984	2.97773	1.57421	2.97773	up	XR_130863			Rep: LOC733360 protein - Xenopus laevis (African clawed frog), partial (7%) [TC568888]		XR_130863			5009.98	13701.1	12.2315	13.8058
A_72_P415463	2.32759	1.21884	2.32759	up	AJ963815			AJ963815 KN404_2 Sus scrofa cDNA clone C0007753a03 3', mRNA sequence [AJ963815]			Ssc.7893		18921	38812.4	14.1466	15.3655
A_72_P055511	6.49739	2.69986	6.49739	up				Rep: Predicted protein - Coprinopsis cinerea okayama7#130, partial (3%) [TC611855]					40.2811	223.628	5.22783	7.92769
A_72_P734673	2.05791	1.04118	2.05791	up	NM_214434		CSN2	Sus scrofa casein beta (CSN2), mRNA [NM_214434]		NM_214434	Ssc.11181	404088	35.5469	62.4574	5.05291	6.09409
A_72_P123321	3.59572	1.84628	3.59572	up				Rep: Endonuclease/reverse transcriptase - Sus scrofa (Pig), partial (7%) [TC575358]					93.4145	283.138	6.4083	8.25458
A_72_P198267	2.12137	1.08499	2.12137	up				Rep: AzlC-like - Thermoanaerobacter ethanolicus X514, partial (6%) [TC531914]					155.02	276.236	7.13722	8.22221
A_72_P708798	3.45792	1.78991	3.45792	up	AK235730		MPZL1	Uncharacterized protein [Source:UniProtKB/TrEMBL;Acc:F1RPU6] [ENSSSCT00000006911]		XM_001928933	Ssc.55736	100153553	61.613	178.602	5.81687	7.60677
A_72_P073101	2.14655	1.10202	2.14655	up	NM_213945		PLAU	Sus scrofa plasminogen activator, urokinase (PLAU), mRNA [NM_213945]		NM_213945	Ssc.11194	396985	4732.92	9492.4	12.1457	13.2477
A_72_P681272	2.78419	1.47726	2.78419	up	AK351204		SEMA6D	Sus scrofa mRNA, clone:TES010031D05, expressed in testis. [AK351204]		XM_003121524	Ssc.6662	100157504	270.294	659.812	7.95722	9.43448
A_72_P166396	3.0332	1.60084	3.0332	up	BI360260			387095 MARC 2PIG Sus scrofa cDNA 5', mRNA sequence [BI360260]			Ssc.6538		83.3852	211.259	6.24496	7.8458
A_72_P378363	2.29556	1.19884	2.29556	up	AK348392			Sus scrofa mRNA, clone:OVRM10152D04, expressed in ovary. [AK348392]		XM_003128631	Ssc.5679		1528.9	3201.74	10.5179	11.7167
A_72_P242232	2.40854	1.26816	2.40854	up				Rep: Outer membrane protein 3 - Anaplasma centrale, partial (5%) [TC535320]					220.94	461.231	7.65863	8.92679
A_72_P199397	5.85749	2.55028	5.85749	up	BF702385			MI-P-H3-aat-a-09-1-UM.s1 MI-P-H3 Sus scrofa cDNA clone MI-P-H3-aat-a-09-1-UM 3', mRNA sequence [BF702385]			Ssc.8222		52.081	258.092	5.58057	8.13086
A_72_P442864	9.43942	3.2387	9.43942	up	NM_214069		FUT2	Sus scrofa fucosyltransferase 2 (secretor status included) (FUT2), mRNA [NM_214069]		NM_214069	Ssc.243	397139	117.335	960.977	6.73599	9.97469
A_72_P491165	3.88171	1.95669	3.88171	up	XM_001926033		LOC100155164	Uncharacterized protein [Source:UniProtKB/TrEMBL;Acc:F1S738] [ENSSSCT00000004553]		XM_001926033	Ssc.28523	100155164	64.5858	210.991	5.88735	7.84405
A_72_P131536	4.08846	2.03156	4.08846	up				Rep: nuclear factor I/B - Mus musculus, partial (12%) [TC588602]					338.748	1221.58	8.29664	10.3282
A_72_P084376	13.6662	3.77254	13.6662	up				Rep: Rogdi protein - Xenopus tropicalis (Western clawed frog) (Silurana tropicalis), partial (6%) [TC629847]					122.821	1460.94	6.80247	10.575
A_72_P577898	2.50773	1.32638	2.50773	up	NM_213892		CTSL1	Sus scrofa cathepsin L1 (CTSL1), mRNA [NM_213892]		NM_213892	Ssc.54036	396926	3695.46	8608.87	11.7797	13.106
A_72_P583261	21.0695	4.39708	21.0695	up	NM_001101818		SLC44A4	Sus scrofa solute carrier family 44, member 4 (SLC44A4), mRNA [NM_001101818]		NM_001101818	Ssc.4668	100124377	56.283	1032.48	5.6876	10.0847
A_72_P602563	2.95231	1.56185	2.95231	up	NM_001129947		TPM2	Sus scrofa tropomyosin 2 (beta) (TPM2), mRNA [NM_001129947]		NM_001129947	Ssc.20571	396693	662.442	1767.44	9.29847	10.8603
A_72_P475458	3.11718	1.64024	3.11718	up	AK231924		MAGI3	Uncharacterized protein [Source:UniProtKB/TrEMBL;Acc:F1SBQ7] [ENSSSCT00000007413]		XM_001925127	Ssc.25149	100153223	217.783	591.972	7.64052	9.28076
A_72_P362768	2.51566	1.33093	2.51566	up				Rep: Tll0660 protein - Synechococcus elongatus (Thermosynechococcus elongatus), partial (8%) [TC559531]					33.7859	72.1384	4.98035	6.31129
A_72_P429784	2.80834	1.48972	2.80834	up	DN103312			1098441 MARC 4PIG Sus scrofa cDNA 3', mRNA sequence [DN103312]			Ssc.85796		137.421	326.017	6.95994	8.44966
A_72_P528269	2.55436	1.35296	2.55436	up	XM_001929081		LOC100151867	PREDICTED: Sus scrofa guanine nucleotide-binding protein G(z) subunit alpha-like (LOC100151867), mRNA [XM_001929081]		XM_001929081	Ssc.49334	100151867	169.898	369.557	7.27277	8.62573
A_72_P404703	2.48795	1.31495	2.48795	up									2219.7	5056.8	11.0423	12.3573
A_72_P427154	2.40573	1.26648	2.40573	up				Rep: Pyrophosphate--fructose 6-phosphate 1-phosphotransferase beta chain - Chlamydophila felis (strain Fe/C-56), partial (3%) [TC596131]					481.67	1035.84	8.82414	10.0906
A_72_P000436	2.32799	1.21909	2.32799	up	DY428481			1552874 MARC 3PIG Sus scrofa cDNA 5', mRNA sequence [DY428481]			Ssc.47850		38.6958	76.0289	5.16845	6.38754
A_72_P115056	2.06995	1.04959	2.06995	up				Rep: Type II secretory pathway, component PulK - Leptospirillum sp. Group II UBA, partial (5%) [TC627937]					224.801	399.892	7.6831	8.7327
A_72_P242672	6.54957	2.7114	6.54957	up	XM_003127014		SLC7A10	Uncharacterized protein [Source:UniProtKB/TrEMBL;Acc:F1RNW8] [ENSSSCT00000003165]		XM_003127014	Ssc.21270	100525049	139.399	788.753	6.98032	9.69172
A_72_P586756	3.9771	1.99172	3.9771	up	NM_213781		SCD	Sus scrofa stearoyl-CoA desaturase (delta-9-desaturase) (SCD), mRNA [NM_213781]		NM_213781	Ssc.16159	396670	898.346	3241.77	9.7412	11.7329
A_72_P293589	10.1399	3.34196	10.1399	up	AK237917		LOC100152607	Uncharacterized protein [Source:UniProtKB/TrEMBL;Acc:F1SQ09] [ENSSSCT00000001000]		XM_001927000	Ssc.1128	100152607	116.62	1022.34	6.72719	10.0692
A_72_P386133	2.39747	1.26151	2.39747	up				Rep: At1g43650 - Arabidopsis thaliana (Mouse-ear cress), partial (6%) [TC546051]					48.1427	96.8346	5.47403	6.73555
A_72_P588561	2.30274	1.20335	2.30274	up	NM_001044611		ALDH2	Sus scrofa aldehyde dehydrogenase 2 family (mitochondrial) (ALDH2), nuclear gene encoding mitochondrial protein, mRNA [NM_001044611]		NM_001044611	Ssc.11147	733685	5544.29	11892.1	12.3882	13.5916
A_72_P293324	4.49027	2.1668	4.49027	up	BI400346			MI-P-AY1-nqp-e-07-0-UI.s1 MI-P-AY1 Sus scrofa cDNA clone MI-P-AY1-nqp-e-07-0-UI 3', mRNA sequence [BI400346]			Ssc.995		977.827	4011.27	9.86652	12.0333
A_72_P543158	3.67625	1.87824	3.67625	up	AK240070		EFNA4	Sus scrofa mRNA, clone:UTR010026H06, expressed in uterus. [AK240070]			Ssc.44976	100154710	120.868	377.654	6.77745	8.65568
A_72_P312873	2.98183	1.5762	2.98183	up	EW533117			rret16_b18.y1 ret Sus scrofa cDNA 5', mRNA sequence [EW533117]			Ssc.90770		675.421	1816.73	9.32513	10.9013
A_72_P304494	4.80284	2.26389	4.80284	up				Rep: Receptor tyrosine-protein kinase erbB-2 precursor (EC 2.7.10.1) (p185erbB2) (C-erbB-2) (CD340 antigen). - Canis familiaris, partial (10%) [TC525422]					172.241	718.8	7.29212	9.55601
A_72_P197462	2.43529	1.28409	2.43529	up				Rep: Peptidyl-prolyl cis-trans isomerase - Bos taurus (Bovine), partial (53%) [TC543985]	GO:0005515|GO:0005737|GO:0035089|GO:0048194|GO:0045177|GO:0007015|GO:0006468|GO:0004713|GO:0042462				3444.92	7705.82	11.6789	12.963
A_72_P243107	2.76811	1.4689	2.76811	up	CV872613			Uncharacterized protein [Source:UniProtKB/TrEMBL;Acc:F1RP99] [ENSSSCT00000008618]		XM_003354588	Ssc.47148		60.9482	140.554	5.80208	7.27098
A_72_P738358	2.19793	1.13614	2.19793	up	AK230481			Sus scrofa mRNA, clone:AMP010001F07, expressed in alveolar macrophage. [AK230481]		XM_001925253	Ssc.43810		98.214	179.856	6.48054	7.61668
A_72_P264972	2.53449	1.34169	2.53449	up				Rep: MGC157176 protein - Bos taurus (Bovine), partial (6%) [TC578739]					155.851	335.139	7.14525	8.48695
A_72_P724643	2.3545	1.23542	2.3545	up	NM_001097483		TPM1	Sus scrofa tropomyosin 1 (alpha) (TPM1), mRNA [NM_001097483]		NM_001097483	Ssc.53892	100037999	396.058	832.279	8.53367	9.76909
A_72_P653756	3.89265	1.96075	3.89265	up	AK235358		PRNP	Major prion protein [Source:UniProtKB/Swiss-Prot;Acc:P49927] [ENSSSCT00000007708]			Ssc.6371	494014	317.503	1081.23	8.19495	10.1557
A_72_P440416	11.5948	3.5354	11.5948	up	NM_001113440		MUC20	Sus scrofa mucin 20, cell surface associated (MUC20), mRNA [NM_001113440]		NM_001113440	Ssc.47749	100134954	48.2079	490.023	5.47611	9.01151
A_72_P285739	2.27258	1.18433	2.27258	up									56.7057	107.112	5.69949	6.88383
A_72_P002991	2.01096	1.00788	2.01096	up				Rep: OstA family protein - Flavobacterium johnsoniae UW101, partial (5%) [TC554655]					303.486	534.058	8.12573	9.13361
A_72_P213407	2.01994	1.01431	2.01994	up	AK345181			Sus scrofa mRNA, clone:ITT010076G02, expressed in small intestine. [AK345181]		XM_003126617	Ssc.28674		143.768	241.78	7.02395	8.03826
A_72_P744403	3.53466	1.82157	3.53466	up	NM_214023		SPP1	Sus scrofa secreted phosphoprotein 1 (SPP1), mRNA [NM_214023]		NM_214023	Ssc.23321	397087	33.9384	101.64	4.98576	6.80733
A_72_P359538	3.57078	1.83624	3.57078	up									54.1017	161.829	5.63227	7.46851
A_72_P261767	2.53524	1.34212	2.53524	up									112.935	238.946	6.67919	8.02131
A_72_P092426	2.85752	1.51476	2.85752	up				Rep: ABC transporter, permease protein - Streptococcus gordonii str. Challis substr. CH1, partial (5%) [TC556282]					181.837	446.883	7.3707	8.88546
A_72_P237352	3.69276	1.8847	3.69276	up	BX670437			BX670437 Sus Scrofa library (scac) Sus scrofa cDNA clone scac0033.i.04 3prim, mRNA sequence [BX670437]		XR_116024	Ssc.9645		737.448	2486.7	9.4605	11.3452
A_72_P086806	5.22364	2.38505	5.22364	up	EV933100			rche21_e2.y1 che Sus scrofa cDNA 5', mRNA sequence [EV933100]		XM_001926828	Ssc.62563		323.058	1491.56	8.22322	10.6083
A_72_P060076	2.33254	1.2219	2.33254	up	AK344897			Uncharacterized protein [Source:UniProtKB/TrEMBL;Acc:F1RJ50] [ENSSSCT00000007022]		XM_003125678	Ssc.48521		62.9912	121.941	5.85041	7.07232
A_72_P728918	4.46137	2.15749	4.46137	up	NM_001167795		ACTA1	Sus scrofa actin, alpha 1, skeletal muscle (ACTA1), mRNA [NM_001167795]		NM_001167795	Ssc.37707	100154254	1991.33	8193.29	10.8868	13.0443
A_72_P169201	2.46485	1.3015	2.46485	up	XM_001928513			Uncharacterized protein [Source:UniProtKB/TrEMBL;Acc:F1RMA4] [ENSSSCT00000010553]			Ssc.45669		78.399	160.747	6.15706	7.45855
A_72_P162271	4.35159	2.12154	4.35159	up	XM_003121637		LOC100516350	Uncharacterized protein [Source:UniProtKB/TrEMBL;Acc:F1SRZ2] [ENSSSCT00000005308]		XM_003121637	Ssc.43598	100516350	39.6605	146.252	5.20653	7.32807
A_72_P659293	2.0425	1.03033	2.0425	up	AK347847			PREDICTED: Sus scrofa hypothetical LOC100515494 (LOC100515494), partial miscRNA. [Source:RefSeq DNA;Acc:XR_116067] [ENSSSCT00000002722]		XM_001924286	Ssc.72408		413.821	753.733	8.59229	9.62262
A_72_P177516	2.48032	1.31052	2.48032	up	NM_001097424		ITGB8	Sus scrofa integrin, beta 8 (ITGB8), mRNA [NM_001097424]		NM_001097424	Ssc.23798	100037284	101.061	209.267	6.52142	7.83194
A_72_P016666	9.25607	3.2104	9.25607	up	NM_001163998		ANXA1	Sus scrofa annexin A1 (ANXA1), mRNA [NM_001163998]		NM_001163998	Ssc.14559	396942	306.983	2504.68	8.14366	11.3541
A_72_P095161	2.13776	1.0961	2.13776	up									888.565	1718.39	9.72656	10.8227
A_72_P286444	6.53707	2.70864	6.53707	up	AK238095			Sus scrofa mRNA, clone:TCH010042E12, expressed in trachea. [AK238095]			Ssc.48357		122.638	696.781	6.80039	9.50904
A_72_P280544	2.39911	1.2625	2.39911	up				Rep: Transposase - Sus scrofa (Pig), complete [TC523543]					159.208	323.828	7.17672	8.43922
A_72_P137431	3.6335	1.86136	3.6335	up									78.0298	237.444	6.15024	8.0116
A_72_P374673	2.59811	1.37746	2.59811	up				Rep: zinc finger protein 419 isoform 7 - Homo sapiens, partial (64%) [TC576477]	GO:0030048|GO:0003674|GO:0000146|GO:0007517|GO:0007126|GO:0042623|GO:0005575|GO:0001533				93.6316	202.927	6.41147	7.78893
A_72_P564654	2.67406	1.41903	2.67406	up	XM_003131091		LOC100515336	PREDICTED: Sus scrofa collagen alpha-1(IV) chain-like (LOC100515336), mRNA [XM_003131091]		XM_003357899	Ssc.6435	100515336	3341.14	8264.75	11.6346	13.0536
A_72_P441454	2.29808	1.20043	2.29808	up	NM_214023		SPP1	Sus scrofa secreted phosphoprotein 1 (SPP1), mRNA [NM_214023]		NM_214023	Ssc.23321	397087	1327.04	2753.2	10.2999	11.5003
A_72_P355593	2.3987	1.26225	2.3987	up	XM_003125144		SPTBN1	PREDICTED: Sus scrofa spectrin beta chain, brain 1-like (LOC100516258), mRNA [XM_003125144]		XM_003354821	Ssc.442	100516258	440.388	946.552	8.69027	9.95252
A_72_P034856	2.51703	1.33172	2.51703	up	DB781668			DB781668 full-length enriched swine cDNA library, adult adrenal gland Sus scrofa cDNA clone ADR010002B05 5', mRNA sequence [DB781668]			Ssc.30442		158.063	337.937	7.16678	8.4985
A_72_P218307	2.04914	1.03502	2.04914	up									33.4228	58.4078	4.96713	6.00215
A_72_P245417	2.79546	1.48309	2.79546	up	AK236407		ANO10	Uncharacterized protein [Source:UniProtKB/TrEMBL;Acc:F1SRD2] [ENSSSCT00000012366]		XM_003132148	Ssc.63631	100511155	51.7711	120.562	5.57332	7.05641
A_72_P419344	2.66685	1.41513	2.66685	up				Rep: FeoA - Rhodoferax ferrireducens (strain DSM 15236 / ATCC BAA-621 / T118), partial (14%) [TC541126]					113.352	252.295	6.6852	8.10033
A_72_P633842	10.382	3.37602	10.382	up	XM_003121740			Rep: Smad6 protein - Danio rerio (Zebrafish) (Brachydanio rerio), partial (6%) [TC594266]		XM_003121740	Ssc.24152		708.907	6753.86	9.40186	12.7779
A_72_P397733	2.1236	1.08651	2.1236	up	XM_001926458		LAMP2	PREDICTED: Sus scrofa lysosomal-associated membrane protein 2, transcript variant 1 (LAMP2), mRNA [XM_001926458]		XM_001926458	Ssc.1955	100154598	499.395	956.902	8.88145	9.96796
A_72_P060846	28.4087	4.82826	28.4087	up	XM_003130083		LOC100518855	PREDICTED: Sus scrofa A disintegrin and metalloproteinase with thrombospondin motifs 8-like (LOC100518855), mRNA [XM_003130083]		XM_003130083	Ssc.48738	100518855	298.872	7545.2	8.10268	12.9309
A_72_P370418	4.47983	2.16345	4.47983	up	DB814387			DB814387 full-length enriched swine cDNA library, adult ovary Sus scrofa cDNA 3', mRNA sequence [DB814387]			Ssc.19313		146.562	564.55	7.05225	9.21569
A_72_P266432	15.2109	3.92703	15.2109	up	AK343821			Sus scrofa mRNA, clone:AMP010057A04, expressed in alveolar macrophages. [AK343821]			Ssc.45919		87.4194	1149.53	6.31129	10.2383
A_72_P309928	3.80655	1.92848	3.80655	up									48.5499	155.618	5.48596	7.41444
A_72_P226347	2.72998	1.44889	2.72998	up									229.875	545.531	7.71628	9.16517
A_72_P028096	3.59889	1.84755	3.59889	up	XM_003123816			PREDICTED: Sus scrofa peroxisomal NADH pyrophosphatase NUDT12-like (LOC100512649), mRNA [XM_003123816]		XM_003354235	Ssc.18719		141.011	432.929	6.99596	8.84351
A_72_P092621	5.13335	2.3599	5.13335	up									120.766	534.835	6.77649	9.13639
A_72_P389853	2.50496	1.32479	2.50496	up	XM_001927940		ZNF268	PREDICTED: Sus scrofa zinc finger protein 268 (ZNF268), mRNA [XM_001927940]		XM_001927940	Ssc.39985	100154415	367.196	817.88	8.4206	9.74538
A_72_P411748	2.25735	1.17463	2.25735	up	AJ947469			AJ947469 KN404_1 Sus scrofa cDNA clone C0007737f08 3', mRNA sequence [AJ947469]			Ssc.36980		37.1574	71.0943	5.1149	6.28953
A_72_P290294	2.232	1.15834	2.232	up	XM_001929139			Uncharacterized protein [Source:UniProtKB/TrEMBL;Acc:F1RJ46] [ENSSSCT00000007026]		XM_003125677	Ssc.19640		129.438	241.062	6.87694	8.03528
A_72_P423229	2.45064	1.29316	2.45064	up				Rep: Predicted protein - Neurospora crassa, partial (4%) [TC609957]					1594.74	3578.32	10.577	11.8701
A_72_P368323	5.79368	2.53448	5.79368	up	CN153426			940539 MARC 4PIG Sus scrofa cDNA 3', mRNA sequence [CN153426]			Ssc.27447		32.8032	162.943	4.94379	7.47827
A_72_P158981	3.09596	1.63039	3.09596	up									12015	32788.5	13.5049	15.1353
A_72_P028831	28.9176	4.85388	28.9176	up	CN158430			947219 MARC 4PIG Sus scrofa cDNA 5', mRNA sequence [CN158430]			Ssc.26802		60.7804	1530.44	5.79816	10.652
A_72_P774251	2.65242	1.40731	2.65242	up	EV991052			rcol1036b_l18.y1 col Sus scrofa cDNA 5', mRNA sequence [EV991052]			Ssc.90582		1356.66	3265.56	10.3352	11.7426
A_72_P205737	2.43302	1.28275	2.43302	up	AK238058			Sus scrofa mRNA, clone:TCH010036A03, expressed in trachea. [AK238058]					60.3485	121.85	5.78855	7.0713
A_72_P418199	5.74656	2.5227	5.74656	up									338.87	1716.47	8.29732	10.82
A_72_P013966	3.04361	1.60578	3.04361	up				Rep: RNA binding protein gene with multiple splicing - Rattus norvegicus, partial (5%) [TC561863]					229.188	606.011	7.71102	9.3168
A_72_P043501	2.23219	1.15846	2.23219	up				Rep: CG10107 - Drosophila miranda (Fruit fly), partial (6%) [TC545141]					146.657	274.256	7.05378	8.21225
A_72_P403943	3.74796	1.90611	3.74796	up				Rep: WAS/WASL interacting protein family member 1 (Wiskott-Aldrich syndrome protein-interacting protein) (WASP-interacting protein) (PRPL-2 protein). - Canis familiaris, partial (8%) [TC528932]					221.389	724.693	7.66128	9.56738
A_72_P501484	3.42568	1.77639	3.42568	up	XM_003122065			PREDICTED: Sus scrofa zinc finger protein 462-like (LOC100524603), mRNA [XM_003122065]			Ssc.11839		221.03	660.809	7.65954	9.43593
A_72_P479638	20.7927	4.37801	20.7927	up	AK238382		EFHC1	Uncharacterized protein [Source:UniProtKB/TrEMBL;Acc:F1S7E5] [ENSSSCT00000002907]		XM_003356824	Ssc.44181	100152550	226.146	4103.79	7.69112	12.0691
A_72_P341473	4.07814	2.02791	4.07814	up									657.569	2439.19	9.28845	11.3164
A_72_P193002	4.57958	2.19522	4.57958	up	NM_001145386		C1QTNF3	Sus scrofa C1q and tumor necrosis factor related protein 3 (C1QTNF3), mRNA [NM_001145386]		NM_001145386	Ssc.4231	100270814	50.1038	193.38	5.52757	7.72278
A_72_P128916	2.11897	1.08337	2.11897	up	XM_001928057		LOC100155995	Uncharacterized protein [Source:UniProtKB/TrEMBL;Acc:F1SMP6] [ENSSSCT00000005721]		XR_130319	Ssc.25271	100155995	1743.66	3347.46	10.6979	11.7812
A_72_P258882	3.05026	1.60893	3.05026	up									59.8383	152.332	5.7755	7.38443
A_72_P318843	2.13588	1.09483	2.13588	up				Rep: C-C motif chemokine 24 precursor - Homo sapiens (Human), partial (98%) [TC541137]	GO:0008009|GO:0007165|GO:0006955|GO:0006954|GO:0006935|GO:0007267|GO:0005615|GO:0005125				1150.51	2221.49	10.096	11.1908
A_72_P492698	2.2752	1.18599	2.2752	up	AK230536			Uncharacterized protein [Source:UniProtKB/TrEMBL;Acc:F1RZE9] [ENSSSCT00000005091]		XM_001928709	Ssc.38983		1776.91	3677.01	10.7245	11.9105
A_72_P370258	8.44167	3.07753	8.44167	up									828.899	6432.59	9.63011	12.7076
A_72_P742844	2.61138	1.38481	2.61138	up	AK234113			Histone H3.3 [Source:UniProtKB/Swiss-Prot;Acc:Q71LE2] [ENSSSCT00000018727]		XM_003131194	Ssc.11548		2475.52	5893.1	11.2005	12.5853
A_72_P046281	6.08889	2.60618	6.08889	up	XM_003121740		LOC100516659	PREDICTED: Sus scrofa mothers against decapentaplegic homolog 6-like (LOC100516659), mRNA [XM_003121740]		XM_003121740	Ssc.24152	100516659	370.901	2002.04	8.43529	11.0415
A_72_P100366	3.16119	1.66047	3.16119	up	AY609637			Uncharacterized protein [Source:UniProtKB/TrEMBL;Acc:F1SB69] [ENSSSCT00000016796]		XM_003130237	Ssc.82965		174.349	477.561	7.3116	8.97207
A_72_P694038	3.63872	1.86343	3.63872	up	NM_214136		MYH2	Sus scrofa myosin, heavy chain 2, skeletal muscle, adult (MYH2), mRNA [NM_214136]		NM_214136	Ssc.84856	397256	36.5167	112.498	5.09201	6.95544
A_72_P305894	2.67034	1.41702	2.67034	up									196.708	455.394	7.49177	8.9088
A_72_P567764	2.34877	1.23191	2.34877	up	XM_001926711		LOC100158015	PREDICTED: Sus scrofa transmembrane trafficking protein (LOC100158015), mRNA [XM_001926711]		XM_001926711	Ssc.9761	100158015	8773.06	18989	13.0584	14.2903
A_72_P106136	2.30159	1.20263	2.30159	up	XM_003122898			Uncharacterized protein [Source:UniProtKB/TrEMBL;Acc:F1SGR3] [ENSSSCT00000014538]		XM_003353911	Ssc.47027		730.652	1525.33	9.44492	10.6475
A_72_P212877	2.64528	1.40342	2.64528	up									692.191	1661.81	9.36673	10.7701
A_72_P020791	2.94844	1.55995	2.94844	up	AK352470		NPHP1	Uncharacterized protein [Source:UniProtKB/TrEMBL;Acc:F1SU69] [ENSSSCT00000008887]		XM_003124830	Ssc.21735	100523176	306.357	793.376	8.13974	9.69969
A_72_P663569	10.9744	3.45607	10.9744	up	AK239997		DHRS7	Uncharacterized protein [Source:UniProtKB/TrEMBL;Acc:F1SSI2] [ENSSSCT00000005603]		XM_001928748	Ssc.6441	100152785	188.912	1796.62	7.4281	10.8842
A_72_P575409	15.9941	3.99947	15.9941	up	NM_214375		FHL1C	Sus scrofa four and a half LIM domains 1 protein, isoform C (FHL1C), mRNA [NM_214375]		NM_214375	Ssc.14463	397667	351.161	5038.61	8.35249	12.352
A_72_P444699	2.50383	1.32414	2.50383	up	NM_001031794		SPARC	Sus scrofa secreted protein, acidic, cysteine-rich (osteonectin) (SPARC), mRNA [NM_001031794]		NM_001031794	Ssc.17253	595124	2259.6	5190.64	11.0679	12.392
A_72_P499395	2.16749	1.11603	2.16749	up				Rep: Ribosomal large subunit pseudouridine synthase C - Mycoplasma synoviae (strain 53), partial (5%) [TC587848]					94.5845	170.679	6.42479	7.54082
A_72_P075241	3.11043	1.63711	3.11043	up	CV871416			PDUts1091A12 Porcine testis cDNA library I Sus scrofa cDNA clone PDUts1091A12 3', mRNA sequence [CV871416]			Ssc.34380		143.304	378.354	7.02069	8.6578
A_72_P548051	2.1011	1.07114	2.1011	up	NM_001110421		SLC7A7	Sus scrofa solute carrier family 7 (cationic amino acid transporter, y+ system), member 7 (SLC7A7), mRNA [NM_001110421]		NM_001110421	Ssc.3715	100037972	269.298	493.937	7.95214	9.02328
A_72_P245057	4.63813	2.21354	4.63813	up	AK233011			Sus scrofa mRNA, clone:LVRM10067F11, expressed in liver. [AK233011]		XM_003355857	Ssc.80223		445.295	1843.64	8.70796	10.9215
A_72_P106111	2.10828	1.07607	2.10828	up	CV870473			Uncharacterized protein [Source:UniProtKB/TrEMBL;Acc:F1SJU0] [ENSSSCT00000000029]		XM_003355314	Ssc.88330		39.3253	70.0668	5.19279	6.26885
A_72_P640870	10.0474	3.32876	10.0474	up	NM_214375		FHL1C	Sus scrofa four and a half LIM domains 1 protein, isoform C (FHL1C), mRNA [NM_214375]		NM_214375	Ssc.14463	397667	33.9789	295.783	4.98709	8.31584
A_72_P419699	7.02897	2.81331	7.02897	up				Rep: Protein-tyrosine sulfotransferase 2 - Bos taurus (Bovine), complete [TC531024]	GO:0006954|GO:0005794|GO:0005624|GO:0008476|GO:0006478|GO:0005615				32.5784	197.143	4.93476	7.74807
A_72_P050011	6.53114	2.70734	6.53114	up									315.445	1807.46	8.18569	10.893
A_72_P405398	3.96971	1.98903	3.96971	up	AK349686			Sus scrofa mRNA, clone:SKNB10026H02, expressed in skin. [AK349686]			Ssc.5313		100.548	339.751	6.51488	8.50391
A_72_P044346	5.57496	2.47896	5.57496	up	DY424643			1543475 MARC 3PIG Sus scrofa cDNA 5', mRNA sequence [DY424643]		XM_003123651	Ssc.40646		35.9049	171.371	5.06751	7.54647
A_72_P577598	4.27046	2.09439	4.27046	up	NM_001159306		PDK4	Sus scrofa pyruvate dehydrogenase kinase, isozyme 4 (PDK4), nuclear gene encoding mitochondrial protein, mRNA [NM_001159306]		NM_001159306	Ssc.1121	100286778	281.877	1052.35	8.01855	10.1129
A_72_P415278	2.56124	1.35684	2.56124	up	CN161882			951214 MARC 4PIG Sus scrofa cDNA 5', mRNA sequence [CN161882]			Ssc.7832		802.554	1867.02	9.58155	10.9384
A_72_P115106	2.88575	1.52895	2.88575	up				Rep: PREDICTED: ADAM metallopeptidase with thrombospondin type 1 motif, 14 - Macaca mulatta, partial (5%) [TC627991]					186.627	465.804	7.41173	8.94068
A_72_P316833	4.00875	2.00315	4.00875	up	DN101443			1096268 MARC 4PIG Sus scrofa cDNA 5', mRNA sequence [DN101443]			Ssc.44921		113.259	386.371	6.68354	8.68669
A_72_P746394	2.04005	1.0286	2.04005	up	NM_001097483		TPM1	Sus scrofa tropomyosin 1 (alpha) (TPM1), mRNA [NM_001097483]		NM_001097483	Ssc.53892	100037999	2065.11	3843.92	10.9427	11.9713
A_72_P012216	2.06168	1.04382	2.06168	up	AJ956613			AJ956613 KN404_2 Sus scrofa cDNA clone C0007753g15 5', mRNA sequence [AJ956613]			Ssc.36322		15567.2	28261.4	13.8547	14.8985
A_72_P088636	3.81138	1.93031	3.81138	up	NM_214229		EDNRA	Sus scrofa endothelin receptor type A (EDNRA), mRNA [NM_214229]		NM_214229	Ssc.16189	397457	52.1452	167.248	5.58268	7.51299
A_72_P265702	3.38374	1.75862	3.38374	up	XM_003125849		WNT2B	PREDICTED: Sus scrofa wingless-type MMTV integration site family, member 2B (WNT2B), mRNA [XM_003125849]		XM_003125849	Ssc.27747	100520560	51.8415	146.665	5.57496	7.33358
A_72_P543418	2.21	1.14405	2.21	up	NM_214248		HSD11B1	Sus scrofa hydroxysteroid (11-beta) dehydrogenase 1 (HSD11B1), mRNA [NM_214248]		NM_214248	Ssc.777	397480	1141.91	2283.9	10.0841	11.2282
A_72_P098146	3.37682	1.75567	3.37682	up	NM_001204181		AKAP2	Sus scrofa A kinase (PRKA) anchor protein 2 (AKAP2), mRNA [NM_001204181]		NM_001204181	Ssc.43812	100153149	3969.83	12349.5	11.8873	13.643
A_72_P302674	3.71469	1.89324	3.71469	up	NM_214247		NOR-1	Sus scrofa neuron-derived orphan receptor-1 alfa (NOR-1), mRNA [NM_214247]		NM_214247	Ssc.761	397479	436.961	1458.24	8.67926	10.5725
A_72_P086356	3.24752	1.69934	3.24752	up	BX923228			BX923228 Sus Scrofa library (scan) Sus scrofa cDNA clone scan0024.n.18 5prim, mRNA sequence [BX923228]			Ssc.62473		655.891	1930.54	9.28621	10.9855
A_72_P223067	2.69994	1.43293	2.69994	up									34.7958	79.6249	5.02034	6.45327
A_72_P231127	2.51132	1.32844	2.51132	up				Rep: BRI1-KD interacting protein 101 - Oryza sativa subsp. japonica (Rice), partial (28%) [TC535890]					173.977	372.785	7.30864	8.63708
A_72_P376898	2.0396	1.02829	2.0396	up	XM_003128968		CWH43	Uncharacterized protein [Source:UniProtKB/TrEMBL;Acc:F1SE80] [ENSSSCT00000009664]		XR_130795	Ssc.9508	100521324	53.4909	90.8448	5.6165	6.64479
A_72_P395603	2.49982	1.32183	2.49982	up									28118.6	60105.8	14.6986	16.0204
A_72_P197197	3.0059	1.5878	3.0059	up									77.7054	194.716	6.14469	7.73249
A_72_P634951	2.7493	1.45907	2.7493	up	XM_001926939		SDC2	PREDICTED: Sus scrofa syndecan 2 (SDC2), mRNA [XM_001926939]		XM_001926939	Ssc.12323	100152754	232.952	557.421	7.73776	9.19682
A_72_P252122	2.25958	1.17605	2.25958	up									75.7441	142.091	6.11037	7.28643
A_72_P444709	2.46117	1.29934	2.46117	up	XM_003125969		UPK3A	Uncharacterized protein [Source:UniProtKB/TrEMBL;Acc:F1SJW3] [ENSSSCT00000000016]			Ssc.16365	397558	93.645	191.557	6.41166	7.71101
A_72_P141006	2.81967	1.49553	2.81967	up	BX914448			Uncharacterized protein [Source:UniProtKB/TrEMBL;Acc:F1SN70] [ENSSSCT00000006032]		XM_003353622	Ssc.26203		78.5985	184.683	6.16195	7.65748
A_72_P061551	8.26481	3.04698	8.26481	up									219.947	1583.7	7.65314	10.7001
A_72_P047201	2.04456	1.03179	2.04456	up	AJ959267			AJ959267 KN404_2 Sus scrofa cDNA clone C0007748a04 5', mRNA sequence [AJ959267]			Ssc.46251		161.422	277.628	7.19683	8.22863
A_72_P637644	4.48148	2.16398	4.48148	up	NM_001044527		ENO3	Sus scrofa enolase 3 (beta, muscle) (ENO3), mRNA [NM_001044527]		NM_001044527	Ssc.10942	692156	98.2215	374.718	6.48075	8.64473
A_72_P035946	3.79805	1.92526	3.79805	up	NM_001109946		ANGPTL2	Sus scrofa angiopoietin-like 2 (ANGPTL2), mRNA [NM_001109946]		NM_001109946	Ssc.9278	100126164	52.0053	166.049	5.57875	7.50401
A_72_P351923	3.4329	1.77943	3.4329	up	AK232762		LOC100152572	Sus scrofa mRNA, clone:LVRM10022A10, expressed in liver. [AK232762]			Ssc.31610	100152572	98.8084	285.862	6.48935	8.26878
A_72_P021966	3.10545	1.6348	3.10545	up				Rep: Extradiol dioxygenase - uncultured bacterium, partial (9%) [TC566639]					43.2487	112.812	5.32537	6.96017
A_72_P503046	5.37361	2.42589	5.37361	up	GQ274320		KLF9	Sus scrofa Kruppel-like factor 9 (KLF9) mRNA, complete cds. [GQ274320]		XM_003121948	Ssc.16104	494562	387.053	1847.68	8.4985	10.9244
A_72_P308528	2.5261	1.33691	2.5261	up				Rep: Tspan5 protein - Mus musculus (Mouse), partial (5%) [TC544452]					74.9416	157.948	6.09791	7.43482
A_72_P009196	2.84842	1.51016	2.84842	up	AJ955138			AJ955138 KN404_1 Sus scrofa cDNA clone C0007737e08 5', mRNA sequence [AJ955138]			Ssc.46003		672.611	1726.21	9.31986	10.83
A_72_P017616	2.50485	1.32473	2.50485	up				Rep: Kinesin family member 1B - Homo sapiens (Human), partial (31%) [TC590671]	GO:0005739|GO:0047497|GO:0019894|GO:0003777				71.9215	149.768	6.03818	7.3629
A_72_P349833	2.55899	1.35557	2.55899	up									86.7634	184.467	6.29957	7.65514
A_72_P359788	3.81727	1.93254	3.81727	up									46.8001	150.149	5.43424	7.36678
A_72_P354993	4.42887	2.14694	4.42887	up	AK233385		SEC14L2	Sus scrofa mRNA, clone:LVRM10136C09, expressed in liver. [AK233385]			Ssc.48907	100152451	522.733	2090.99	8.95635	11.1033
A_72_P653796	3.60577	1.85031	3.60577	up	XM_001928826		TRIM55	Uncharacterized protein [Source:UniProtKB/TrEMBL;Acc:F1RTY9] [ENSSSCT00000006812]		XM_001928826	Ssc.22520	100152010	73.1026	221.386	6.06301	7.91331
A_72_P430959	2.4468	1.2909	2.4468	up				Rep: Endonuclease/reverse transcriptase - Sus scrofa (Pig), partial (13%) [TC545307]					2679.78	6020.02	11.3223	12.6132
A_72_P314818	3.00791	1.58876	3.00791	up				Rep: Predicted protein - Ostreococcus lucimarinus (strain CCE9901), partial (5%) [TC566800]					100.516	252.898	6.51436	8.10312
A_72_P217117	2.60455	1.38103	2.60455	up									258.069	587.1	7.88832	9.26935
A_72_P126321	2.20246	1.13911	2.20246	up	XM_003125035			Uncharacterized protein [Source:UniProtKB/TrEMBL;Acc:F1SLE6] [ENSSSCT00000009104]			Ssc.83118		1277.95	2563.5	10.2473	11.3864
A_72_P255277	2.20012	1.13758	2.20012	up	AK236400		LDLR	Sus scrofa mRNA, clone:OVRM10188G11, expressed in ovary. [AK236400]			Ssc.54157	396801	1406.48	2805.65	10.3899	11.5275
A_72_P132686	2.70299	1.43456	2.70299	up	BX673994			BX673994 Sus Scrofa library (scac) Sus scrofa cDNA clone scac0044.n.07 5prim, mRNA sequence [BX673994]			Ssc.2187		42.1514	95.9955	5.28867	6.72323
A_72_P306148	2.34412	1.22905	2.34412	up	AK234742		GJA4	Sus scrofa mRNA, clone:OVRM10012H04, expressed in ovary. [AK234742]		XM_003362188	Ssc.16221	397485	81.3674	158.594	6.21223	7.44128
A_72_P288469	2.97049	1.5707	2.97049	up	AK351138		CLEC18A	Uncharacterized protein [Source:UniProtKB/TrEMBL;Acc:F1S434] [ENSSSCT00000003014]		XM_003126879	Ssc.15262	100525922	45.6461	113.696	5.4008	6.9715
A_72_P037841	4.69528	2.23121	4.69528	up				Rep: Latency-associated nuclear antigen - Macaca nemestrina rhadinovirus 2, partial (5%) [TC544206]					185.177	757.938	7.4	9.63121
A_72_P257402	5.4898	2.45675	5.4898	up	AK345509		LOC100519486	Uncharacterized protein [Source:UniProtKB/TrEMBL;Acc:F1SPD8] [ENSSSCT00000000703]		XM_003126483	Ssc.8620	100519486	151.317	719.903	7.10123	9.55798
A_72_P232777	2.512	1.32884	2.512	up	NM_001044564		SFN	Sus scrofa stratifin (SFN), mRNA [NM_001044564]		NM_001044564	Ssc.2165	733625	113.815	238.671	6.69024	8.01908
A_72_P517960	2.17008	1.11775	2.17008	up	NM_213765		SULT1A1	Sus scrofa sulfotransferase family, cytosolic, 1A, phenol-preferring, member 1 (SULT1A1), mRNA [NM_213765]		NM_213765	Ssc.20006	396640	4978.8	10085.3	12.2223	13.3401
A_72_P015106	4.8279	2.27139	4.8279	up	AK346450		DST	Sus scrofa mRNA, clone:LVRM10184H06, expressed in liver. [AK346450]		XM_003128338	Ssc.21895	100152205	367.707	1577.7	8.4221	10.6935
A_72_P721793	11.6523	3.54254	11.6523	up	NM_214392		LYZ	Sus scrofa lysozyme (LYZ), mRNA [NM_214392]		NM_214392	Ssc.670	100157211	3188.91	32241.2	11.5654	15.108
A_72_P416173	2.38786	1.25572	2.38786	up	AK347410			Sus scrofa mRNA, clone:OVR010028B01, expressed in ovary. [AK347410]		XR_130251	Ssc.42235		123.911	247.432	6.81422	8.06994
A_72_P189591	9.14463	3.19292	9.14463	up	XM_003123826		LOC100515712	PREDICTED: Sus scrofa colorectal mutant cancer protein-like (LOC100515712), mRNA [XM_003123826]		XM_003123826	Ssc.10074	100515712	42.1323	333.971	5.28795	8.48088
A_72_P390673	3.52198	1.81639	3.52198	up									54.5873	160.974	5.64487	7.46126
A_72_P178101	5.9746	2.57884	5.9746	up	NM_214095		CALCRL	Sus scrofa calcitonin receptor-like (CALCRL), mRNA [NM_214095]		NM_214095	Ssc.2695	397172	165.619	858.303	7.2352	9.81404
A_72_P042251	4.69549	2.23128	4.69549	up	AK352374			Sus scrofa mRNA, clone:UTR010064G08, expressed in uterus. [AK352374]		XM_001929037	Ssc.44658		529.105	2246.84	8.97379	11.2051
A_72_P257682	2.74599	1.45733	2.74599	up									178.951	420.224	7.34692	8.80425
A_72_P032451	2.14943	1.10395	2.14943	up				Rep: H/ACA ribonucleoprotein complex subunit 1-like protein - Xenopus tropicalis (Western clawed frog) (Silurana tropicalis), partial (15%) [TC550482]					51.1713	91.8497	5.55743	6.66138
A_72_P555421	2.14283	1.09952	2.14283	up	NM_001160297		FBXO9	Sus scrofa F-box protein 9 (FBXO9), mRNA [NM_001160297]		NM_001160297	Ssc.9128	100152568	3857.18	7632.16	11.8464	12.9459
A_72_P034311	2.63372	1.3971	2.63372	up				Rep: 15.8 kDa oleosin - Theobroma cacao (Cacao) (Cocoa), partial (10%) [TC523078]					593.731	1427.11	9.14055	10.5377
A_72_P130171	2.91144	1.54173	2.91144	up	AK233162			Sus scrofa mRNA, clone:LVRM10093B08, expressed in liver. [AK233162]		XM_003135111	Ssc.16982		702.656	1855.4	9.38825	10.93
A_72_P006511	3.29021	1.71818	3.29021	up									38.3777	106.548	5.15665	6.87482
A_72_P372593	2.53818	1.34379	2.53818	up	NM_001142667		LOC100155620	Sus scrofa feline leukemia virus subgroup A receptor (LOC100155620), mRNA [NM_001142667]		NM_001142667	Ssc.22020	100155620	470.18	1064.7	8.78937	10.1332
A_72_P002941	4.23102	2.08101	4.23102	up									46.6155	166.72	5.42722	7.50823
A_72_P644074	2.6549	1.40866	2.6549	up	NM_001190207		S100A16	Sus scrofa S100 calcium binding protein A16 (S100A16), transcript variant 1, mRNA [NM_001190207]		NM_001190207	Ssc.75439	100155146	1508.12	3664.82	10.4976	11.9062
A_72_P332418	6.29778	2.65484	6.29778	up	AJ962477			AJ962477 KN404_2 Sus scrofa cDNA clone C0007756o01 3', mRNA sequence [AJ962477]			Ssc.46539		219.271	1201.05	7.64922	10.3041
A_72_P090236	2.44998	1.29277	2.44998	up	AJ950093			AJ950093 KN404_1 Sus scrofa cDNA clone C0007740f16 3', mRNA sequence [AJ950093]			Ssc.13939		660.477	1473.59	9.29451	10.5873
A_72_P634370	9.76043	3.28694	9.76043	up	NM_001163997		MYL6	Sus scrofa myosin, light chain 6, alkali, smooth muscle and non-muscle (MYL6), mRNA [NM_001163997]		NM_001163997	Ssc.42598	396807	1962.9	17469.3	10.8658	14.1528
A_72_P442223	7.95422	2.99172	7.95422	up	EF619473		MEST	mesoderm-specific transcript homolog protein [Source:RefSeq peptide;Acc:NP_001121943] [ENSSSCT00000018024]			Ssc.57791	100147710	292.626	2036.06	8.07418	11.0659
A_72_P293524	2.70386	1.43502	2.70386	up	CK462321			933112 MARC 4PIG Sus scrofa cDNA 3', mRNA sequence [CK462321]			Ssc.1097		32.0083	73.7559	4.9089	6.34392
A_72_P350128	2.05913	1.04204	2.05913	up									203.163	357.368	7.54082	8.58286
A_72_P079231	2.04033	1.0288	2.04033	up				Rep: Endonuclease reverse transcriptase - Bos taurus (Bovine), partial (3%) [TC549756]					516.612	955.194	8.9365	9.96531
A_72_P053181	7.76954	2.95783	7.76954	up	AK233111			Sus scrofa mRNA, clone:LVRM10081G06, expressed in liver. [AK233111]		XM_003126286	Ssc.79444		72.0933	486.41	6.04231	9.00014
A_72_P276444	2.12731	1.08903	2.12731	up	EW007045			rcsk17_o17.y1 csk Sus scrofa cDNA 5', mRNA sequence [EW007045]			Ssc.65825		39.1579	70.3773	5.18662	6.27565
A_72_P173996	4.82759	2.2713	4.82759	up	AK351368			Uncharacterized protein [Source:UniProtKB/TrEMBL;Acc:F1SIC9] [ENSSSCT00000002143]			Ssc.43027		612.072	2671.44	9.18248	11.4538
A_72_P153326	2.28072	1.18949	2.28072	up	BX917495		LOC100155568	BX917495 Sus Scrofa library (scan) Sus scrofa cDNA clone scan0033.n.13 5prim, mRNA sequence [BX917495]			Ssc.5871	100155568	135.537	258.096	6.94144	8.13093
A_72_P094511	3.94594	1.98037	3.94594	up									53.3844	177.136	5.61407	7.59444
A_72_P087516	2.75226	1.46062	2.75226	up	XM_001926472		RASSF8	Uncharacterized protein [Source:UniProtKB/TrEMBL;Acc:F1SG73] [ENSSSCT00000000602]		XM_001926472	Ssc.54949	100151839	106.912	246.416	6.60173	8.06234
A_72_P388988	2.26106	1.177	2.26106	up				Rep: Kinase suppressor of ras - Mus musculus (Mouse), partial (9%) [TC618156]					60.9337	114.23	5.80166	6.97866
A_72_P116611	2.99883	1.5844	2.99883	up				Rep: MGC151858 protein - Bos taurus (Bovine), partial (6%) [TC550394]					132.879	338.022	6.91437	8.49877
A_72_P400668	3.12359	1.64321	3.12359	up	BI400765			MI-P-AY1-nqh-d-06-0-UI.s1 MI-P-AY1 Sus scrofa cDNA clone MI-P-AY1-nqh-d-06-0-UI 3', mRNA sequence [BI400765]			Ssc.10360		731.892	2073.23	9.44774	11.0909
A_72_P371263	2.77912	1.47463	2.77912	up									110.761	257.062	6.6511	8.12573
A_72_P440121	3.51204	1.81231	3.51204	up	NM_214376		AREG	Sus scrofa amphiregulin (AREG), mRNA [NM_214376]		NM_214376	Ssc.82438	397668	70.8212	208.465	6.01378	7.82609
A_72_P668001	10.549	3.39903	10.549	up	NM_001097422		SPARCL1	Sus scrofa SPARC-like 1 (hevin) (SPARCL1), mRNA [NM_001097422]		NM_001097422	Ssc.54112	100037275	2146.77	20432.3	10.9965	14.3955
A_72_P079411	5.88254	2.55644	5.88254	up				Rep: Transcription regulator - Streptococcus gordonii str. Challis substr. CH1, partial (5%) [TC549779]					224.888	1150.15	7.68366	10.2401
A_72_P050721	3.27323	1.71072	3.27323	up	AK343944			Sus scrofa mRNA, clone:AMP010088D09, expressed in alveolar macrophages. [AK343944]		XM_003133087	Ssc.11718		566.417	1675.82	9.07135	10.7821
A_72_P115101	4.18168	2.06408	4.18168	up									119.965	428.264	6.76565	8.82973
A_72_P232427	3.75556	1.90903	3.75556	up	NM_214206		NPC2	Sus scrofa Niemann-Pick disease, type C2 (NPC2), mRNA [NM_214206]		NM_214206	Ssc.16778	397410	4373.3	15097.8	12.0311	13.9401
A_72_P257132	2.37282	1.24661	2.37282	up				Rep: MGC84094 protein - Xenopus laevis (African clawed frog), partial (6%) [TC548723]					77.6202	152.83	6.14269	7.38929
A_72_P012006	3.49435	1.80503	3.49435	up	AJ956900			AJ956900 KN404_2 Sus scrofa cDNA clone C0007760g21 5', mRNA sequence [AJ956900]			Ssc.36274		266.202	814.383	7.93476	9.73978
A_72_P618926	2.45722	1.29703	2.45722	up	NM_214300		MGST1	Sus scrofa microsomal glutathione S-transferase 1 (MGST1), mRNA [NM_214300]		NM_214300	Ssc.51886	397567	2881.55	6508.66	11.4261	12.7231
A_72_P501879	2.23022	1.15719	2.23022	up	XM_003128672		LOC100516026	Uncharacterized protein [Source:UniProtKB/TrEMBL;Acc:F1S2Q1] [ENSSSCT00000002653]		XM_003128672	Ssc.12832	100516026	598.331	1204.34	9.15018	10.3074
A_72_P659813	3.51772	1.81464	3.51772	up	XM_003132974		LOC100510987	PREDICTED: Sus scrofa phosphatidylinositol 4,5-bisphosphate 5-phosphatase A-like (LOC100510987), mRNA [XM_003132974]		XM_003132974	Ssc.61237	100510987	96.0903	284.91	6.44801	8.26265
A_72_P292669	30.0607	4.90981	30.0607	up	NM_001163647		OCLN	Sus scrofa occludin (OCLN), mRNA [NM_001163647]		NM_001163647	Ssc.42509	397236	50.7219	1341	5.54411	10.4539
A_72_P234927	8.63774	3.11065	8.63774	up									36.146	269.062	5.07686	8.18751
A_72_P175416	2.12397	1.08676	2.12397	up									888.663	1710.09	9.72678	10.8135
A_72_P565354	2.91501	1.5435	2.91501	up	NM_001206347		POSTN	Sus scrofa periostin, osteoblast specific factor (POSTN), transcript variant 1, mRNA [NM_001206347]		NM_001206347	Ssc.7266	100152401	2101.94	5585.26	10.9657	12.5092
A_72_P044356	2.76143	1.46542	2.76143	up				Rep: Retinitis pigmentosa GTPase regulator - Bos taurus (Bovine), partial (3%) [TC600201]					128.887	300.718	6.87068	8.33609
A_72_P184666	2.29582	1.19901	2.29582	up	NM_001134344		KLF10	Sus scrofa Kruppel-like factor 10 (KLF10), mRNA [NM_001134344]		NM_001134344	Ssc.95767	100151971	212.739	420.925	7.60677	8.80578
A_72_P386198	2.881	1.52657	2.881	up	XM_003356374			Rep: MGC139117 protein - Bos taurus (Bovine), partial (34%) [TC546099]		XM_003356374			87.3136	209.805	6.30966	7.83623
A_72_P319968	2.09769	1.0688	2.09769	up				Rep: Myeloperoxidase precursor (EC 1.11.1.7) (MPO) [Contains: 89 kDa myeloperoxidase; 84 kDa myeloperoxidase; Myeloperoxidase light chain; Myeloperoxidase heavy chain]. - Canis familiaris, partial (21%) [TC572506]					107.227	186.928	6.60513	7.67393
A_72_P510955	30.5171	4.93154	30.5171	up	NM_001163647		OCLN	Sus scrofa occludin (OCLN), mRNA [NM_001163647]		NM_001163647	Ssc.42509	397236	145.97	3855.42	7.04547	11.977
A_72_P165276	4.01829	2.00658	4.01829	up	NM_214029		IL1A	Sus scrofa interleukin 1, alpha (IL1A), mRNA [NM_214029]		NM_214029	Ssc.113	397094	37.1032	126.16	5.11312	7.1197
A_72_P334148	2.58518	1.37027	2.58518	up				Rep: Collagen adhesin - Actinobacillus pleuropneumoniae (Haemophilus pleuropneumoniae), partial (5%) [TC570960]					290.153	659.497	8.06306	9.43333
A_72_P422089	5.25714	2.39428	5.25714	up	AJ957094			AJ957094 KN404_2 Sus scrofa cDNA clone C0007750h18 3', mRNA sequence [AJ957094]			Ssc.53375		50.8463	226.283	5.5485	7.94278
A_72_P133171	3.13257	1.64735	3.13257	up	AK237942			Sus scrofa mRNA, clone:TCH010015F09, expressed in trachea. [AK237942]			Ssc.2392		356.44	991.926	8.37458	10.0219
A_72_P426259	6.1504	2.62068	6.1504	up				Rep: uronyl-2-sulfotransferase - Rattus norvegicus, partial (23%) [TC535974]					114.981	610.727	6.70715	9.32784
A_72_P088481	3.03464	1.60153	3.03464	up	NM_001100190		IGFBP6	Sus scrofa insulin-like growth factor binding protein 6 (IGFBP6), mRNA [NM_001100190]		NM_001100190	Ssc.14062	100101923	2250.48	6236.69	11.0609	12.6625
A_72_P024096	6.33546	2.66345	6.33546	up									45.3502	245.204	5.39217	8.05562
A_72_P407388	9.43047	3.23733	9.43047	up	AK230568		CYP4F2	Sus scrofa mRNA, clone:AMP010010H05, expressed in alveolar macrophage. [AK230568]			Ssc.51897	100113470	36.2665	296.601	5.08163	8.31896
A_72_P116081	3.42357	1.7755	3.42357	up				Rep: Transposase - Sus scrofa (Pig), partial (77%) [TC558054]					1674.44	5259.62	10.64	12.4155
A_72_P101116	2.19983	1.13739	2.19983	up	DY437961			1574192 MARC 3PIG Sus scrofa cDNA 5', mRNA sequence [DY437961]			Ssc.64244		36.3265	67.972	5.0843	6.22169
A_72_P402383	2.85582	1.51391	2.85582	up	XR_130925			Rep: Anaerobic glycerol-3-phosphate dehydrogenase subunit C - Nitratiruptor sp. (strain SB155-2), partial (4%) [TC549808]		XR_130925			1180.07	3047.14	10.1293	11.6432
A_72_P350123	2.36515	1.24193	2.36515	up				Rep: PREDICTED: zinc finger protein 91 isoform 1 - Pan troglodytes, partial (11%) [TC520788]					47.5529	94.454	5.45754	6.69947
A_72_P584126	5.85114	2.54872	5.85114	up	AK235358		PRNP	Major prion protein [Source:UniProtKB/Swiss-Prot;Acc:P49927] [ENSSSCT00000007708]			Ssc.6371	494014	945.223	5083.1	9.81576	12.3645
A_72_P601538	4.94747	2.30669	4.94747	up	GQ274320		KLF9	Sus scrofa Kruppel-like factor 9 (KLF9) mRNA, complete cds. [GQ274320]		XM_003121948	Ssc.16104	494562	511.677	2286.17	8.92332	11.23
A_72_P198007	4.35176	2.1216	4.35176	up				Rep: Pheromone shutdown protein - Leptospira borgpetersenii serovar Hardjo-bovis (strain JB197), partial (4%) [TC544300]					108.898	404.804	6.6279	8.7495
A_72_P320678	2.10284	1.07234	2.10284	up	AK232564			Sus scrofa mRNA, clone:LVR010079G05, expressed in liver. [AK232564]			Ssc.1735		67.8012	117.817	5.95173	7.02407
A_72_P071516	16.0689	4.0062	16.0689	up	AK345705		LOC100152050	Uncharacterized protein [Source:UniProtKB/TrEMBL;Acc:F1RSZ8] [ENSSSCT00000017182]		XM_003359467	Ssc.71641	100152050	2230.21	31124.5	11.0475	15.0537
A_72_P170911	2.01994	1.01431	2.01994	up	XM_003123482			Uncharacterized protein [Source:UniProtKB/TrEMBL;Acc:F1S9W4] [ENSSSCT00000015138]			Ssc.60171		52.7061	88.8366	5.5977	6.61201
A_72_P494791	2.61314	1.38579	2.61314	up	XM_001924680		TDRD7	Uncharacterized protein [Source:UniProtKB/TrEMBL;Acc:F1ST51] [ENSSSCT00000005904]		XM_001924680	Ssc.17902	100152652	1034.58	2464.43	9.94801	11.3338
A_72_P435919	2.39218	1.25833	2.39218	up				Rep: Spermidine/putrescine transport system permease protein PotC - Actinobacillus pleuropneumoniae serotype 5b (strain L20), partial (5%) [TC533491]					386.092	821.998	8.4941	9.75243
A_72_P624127	4.31855	2.11055	4.31855	up	XM_001927000		LOC100152607	Uncharacterized protein [Source:UniProtKB/TrEMBL;Acc:F1SQ09] [ENSSSCT00000001000]		XM_001927000	Ssc.1128	100152607	77.5557	282.78	6.14197	8.25252
A_72_P315213	2.04807	1.03427	2.04807	up				Rep: Wsv449 - White spot syndrome virus (WSSV), partial (21%) [TC606421]					130.918	223.305	6.89183	7.9261
A_72_P541206	2.01063	1.00765	2.01063	up	L08375		TGFB2	Sus scrofa transforming growth factor beta 2 mRNA, 3' end. [L08375]			Ssc.10287	397084	53.2756	89.2919	5.61213	6.61978
A_72_P037711	4.71781	2.23812	4.71781	up									73.7876	295.444	6.07638	8.3145
A_72_P270424	3.84104	1.9415	3.84104	up				Rep: cGMP-dependent protein kinase 2 - Homo sapiens (Human), partial (6%) [TC560202]					47.6853	154.437	5.46183	7.40333
A_72_P078786	3.3473	1.743	3.3473	up									83.3173	233.09	6.24324	7.98624
A_72_P708895	8.06991	3.01255	8.06991	up	AK236900			Uncharacterized protein [Source:UniProtKB/TrEMBL;Acc:F1S5Z7] [ENSSSCT00000007482]		XM_003125872	Ssc.12492		47.1419	328.024	5.44508	8.45763
A_72_P161386	2.81953	1.49545	2.81953	up									77.2925	181.848	6.13676	7.63222
A_72_P054911	29.5607	4.88561	29.5607	up	XR_131194		E4	WAP four-disulfide core domain protein 2 [Source:UniProtKB/Swiss-Prot;Acc:Q8MI69] [ENSSSCT00000008105]		XR_131194		396987	405.87	10766.3	8.56414	13.4497
A_72_P501685	4.42984	2.14725	4.42984	up	AK234280			Sus scrofa mRNA, clone:OVR010037F05, expressed in ovary. [AK234280]			Ssc.12344		206.764	801.019	7.566	9.71326
A_72_P294204	4.10916	2.03884	4.10916	up				Rep: Endonuclease reverse transcriptase - Bos taurus (Bovine), partial (15%) [TC526164]					55.1717	189.845	5.65957	7.69841
A_72_P274164	4.38407	2.13227	4.38407	up				Rep: Protein transport protein Sec23B (SEC23-related protein B). - Takifugu rubripes, partial (3%) [TC613742]					80.5736	299.219	6.19899	8.33126
A_72_P099286	2.44022	1.28701	2.44022	up	AJ963812			AJ963812 KN404_2 Sus scrofa cDNA clone C0007748a20 3', mRNA sequence [AJ963812]			Ssc.35243		4838.81	10934.9	12.1826	13.4696
A_72_P435764	6.84438	2.77492	6.84438	up	XR_130292			Uncharacterized protein [Source:UniProtKB/TrEMBL;Acc:F1SI64] [ENSSSCT00000005197]		XR_130292			452.398	2764.61	8.73173	11.5067
A_72_P333308	3.19019	1.67364	3.19019	up	AK236785			Sus scrofa mRNA, clone:PBL010004E06, expressed in periphral blood mononuclear cell. [AK236785]		XM_003358374	Ssc.37404		526.016	1518.72	8.96445	10.6381
A_72_P046271	2.33981	1.22639	2.33981	up	XM_003124850		LOC100511559	PREDICTED: Sus scrofa LIM and senescent cell antigen-like-containing domain protein 1-like, transcript variant 1 (LOC100511559), mRNA [XM_003124850]		XM_003124850	Ssc.24149	100511559	3280.02	7002.72	11.606	12.8324
A_72_P092036	2.32876	1.21956	2.32876	up	XM_003357267			Rep: dynein, cytoplasmic 2, heavy chain 1 - Canis familiaris, partial (4%) [TC555989]		XM_003357267			95.0371	184.03	6.43172	7.65129
A_72_P241742	8.30385	3.05378	8.30385	up	XM_001929456		WDR96	PREDICTED: Sus scrofa WD repeat-containing protein C10orf79-like (LOC100154215), mRNA [XM_001929456]		XM_001929456	Ssc.39933	100154215	71.2706	513.508	6.0235	9.07728
A_72_P429674	4.00762	2.00274	4.00762	up	AK233487			Sus scrofa mRNA, clone:LVRM10157H11, expressed in liver. [AK233487]		XM_003133424	Ssc.55626		248.552	870.469	7.83446	9.83721
A_72_P407598	2.07981	1.05645	2.07981	up									78.3122	134.867	6.15568	7.21213
A_72_P441119	2.53562	1.34234	2.53562	up	NM_001161645		CLDN6	Sus scrofa claudin 6 (CLDN6), mRNA [NM_001161645]		NM_001161645	Ssc.21188	100302020	78.4871	165.748	6.15846	7.5008
A_72_P266472	31.8941	4.99522	31.8941	up	NM_001123091		CAV2	Sus scrofa caveolin 2 (CAV2), mRNA [NM_001123091]		NM_001123091	Ssc.1291	100125375	785.172	22489.9	9.55102	14.5462
A_72_P106921	7.13102	2.83411	7.13102	up	CK450992			904112 MARC 4PIG Sus scrofa cDNA 3', mRNA sequence [CK450992]			Ssc.8078		56.9301	347.656	5.70444	8.53854
A_72_P151201	4.94552	2.30612	4.94552	up	XM_003122070		LOC100513712	PREDICTED: Sus scrofa uncharacterized protein KIAA1958-like (LOC100513712), mRNA [XM_003122070]		XM_003122070	Ssc.27459	100513712	248.923	1072.57	7.83614	10.1423
A_72_P233537	2.42552	1.27829	2.42552	up	XM_001924768		RYR2	Uncharacterized protein [Source:UniProtKB/TrEMBL;Acc:F1RHM2] [ENSSSCT00000011103]		XM_001924768	Ssc.16180	396856	36.3454	74.7915	5.08492	6.36322
A_72_P232182	3.94984	1.98179	3.94984	up	XM_003355800			Rep: Docking protein 4 - Homo sapiens (Human), complete [TC555071]	GO:0008150|GO:0005575	XM_003355800			486.787	1719.9	8.84165	10.8234
A_72_P035326	4.74062	2.24508	4.74062	up	NM_214017		ENPEP	Sus scrofa glutamyl aminopeptidase (aminopeptidase A) (ENPEP), mRNA [NM_214017]		NM_214017	Ssc.83	397080	382.232	1614.02	8.48123	10.7263
A_72_P055816	3.07668	1.62137	3.07668	up	AK346249			Sus scrofa mRNA, clone:LVRM10114E03, expressed in liver. [AK346249]			Ssc.84170		120.502	313.596	6.7735	8.39488
A_72_P007951	3.94876	1.9814	3.94876	up				Rep: PREDICTED: hypoxia-inducible factor prolyl 4-hydroxylase isoform 2 - Pan troglodytes, partial (66%) [TC564555]	GO:0035020|GO:0005886|GO:0007616|GO:0008283|GO:0008022|GO:0032863|GO:0031175|GO:0005829|GO:0030426|GO:0005085|GO:0005099|GO:0048168|GO:0032320|GO:0019717|GO:0005088				128.713	434.439	6.86796	8.84935
A_72_P288134	4.57583	2.19403	4.57583	up	NM_001113286		LOC396897	Sus scrofa apomucin (LOC396897), mRNA [NM_001113286]		NM_001113286	Ssc.68696	396897	228.058	911.885	7.70384	9.89788
A_72_P098981	2.49066	1.31653	2.49066	up	AK232434		SDC2	Uncharacterized protein [Source:UniProtKB/TrEMBL;Acc:F1S0L5] [ENSSSCT00000006679]		XM_001926939	Ssc.12323	100152754	3594.98	8294.61	11.7419	13.0584
A_72_P442554	3.29811	1.72164	3.29811	up	XM_003133852		LOC396902	Uncharacterized protein [Source:UniProtKB/TrEMBL;Acc:F1SRM0] [ENSSSCT00000018282]		XM_003133852	Ssc.16318	396902	138.639	388.375	6.97257	8.69421
A_72_P662193	2.24793	1.1686	2.24793	up	XM_001927067		TTC8	Uncharacterized protein [Source:UniProtKB/TrEMBL;Acc:F1SDY6] [ENSSSCT00000002697]		XM_001927081	Ssc.39949	100156057	93.475	175.132	6.40896	7.57755
A_72_P184886	7.57473	2.92119	7.57473	up	XM_001927812		RUSC2	Uncharacterized protein [Source:UniProtKB/TrEMBL;Acc:F1SG07] [ENSSSCT00000005846]		XM_001927812	Ssc.27389	100158062	337.001	2255.42	8.28903	11.2102
A_72_P141866	2.0163	1.01171	2.0163	up	XM_003355608			Rep: ELKS/RAB6-interacting/CAST family member 1 (RAB6-interacting protein 2) (ERC protein 1) (ERC1) (CAZ-associated structural protein 2) (CAST2). - Rattus norvegicus, partial (6%) [TC533283]		XM_003355608			183.128	313.557	7.38304	8.39475
A_72_P028356	2.68835	1.42672	2.68835	up	XM_003132691		ALCAM	Uncharacterized protein [Source:UniProtKB/TrEMBL;Acc:F1SL34] [ENSSSCT00000013072]		XM_003358827	Ssc.42933	397269	220.956	516.328	7.6587	9.08542
A_72_P122071	3.40507	1.76768	3.40507	up				Rep: Periplasmic protein TonB - Vibrio vulnificus, partial (6%) [TC560931]					61.1942	174.831	5.8082	7.57588
A_72_P595244	3.49004	1.80324	3.49004	up	XM_001926355		EEA1	Uncharacterized protein [Source:UniProtKB/TrEMBL;Acc:F1SQ11] [ENSSSCT00000000996]		XM_001926355	Ssc.4155	100153403	229.41	700.55	7.71313	9.51637
A_72_P204067	4.33628	2.11646	4.33628	up	AK349595		GPR56	Sus scrofa mRNA, clone:SKNB10003C09, expressed in skin. [AK349595]			Ssc.37947	100515029	2723.26	10880.6	11.3458	13.4623
A_72_P402733	32.5265	5.02354	32.5265	up	NM_001159615		KRT8	Sus scrofa keratin 8 (KRT8), mRNA [NM_001159615]		NM_001159615	Ssc.53699	100152077	41.552	1191.96	5.27075	10.2943
A_72_P331378	2.01709	1.01227	2.01709	up	CK467436			Uncharacterized protein [Source:UniProtKB/TrEMBL;Acc:F1RRQ6] [ENSSSCT00000018860]		XM_003358009	Ssc.73625		78.3962	130.805	6.1569	7.16917
A_72_P031271	2.14259	1.09935	2.14259	up									59.5152	106.025	5.76898	6.86833
A_72_P145856	2.11974	1.08389	2.11974	up	DY410140			1514099 MARC 3PIG Sus scrofa cDNA 3', mRNA sequence [DY410140]			Ssc.33354		257.604	476.842	7.88628	8.97017
A_72_P186291	2.15975	1.11086	2.15975	up	AY935636		INSIG1	Uncharacterized protein [Source:UniProtKB/TrEMBL;Acc:F1SFD3] [ENSSSCT00000017881]		XM_003134528	Ssc.54067	403162	41.0691	74.8986	5.25513	6.36599
A_72_P050411	2.33593	1.224	2.33593	up	AK237647			Sus scrofa mRNA, clone:SPL010073E05, expressed in spleen. [AK237647]			Ssc.25356		1736.93	3691.27	10.6913	11.9153
A_72_P752007	377.866	8.56173	377.866	up	NM_214419		EPCAM	Sus scrofa epithelial cell adhesion molecule (EPCAM), mRNA [NM_214419]		NM_214419	Ssc.94294	403163	34.9962	11891.6	5.02965	13.5914
A_72_P183596	2.56223	1.3574	2.56223	up									49.4182	106.009	5.51076	6.86816
A_72_P051131	50.832	5.66767	50.832	up				Rep: erythrocyte protein band 4.1-like 2 - Rattus norvegicus, partial (29%) [TC553830]					40.3304	1813.43	5.23045	10.8981
A_72_P032651	3.9608	1.98579	3.9608	up	AK239030			Sus scrofa mRNA, clone:THY010057H02, expressed in thymus. [AK239030]			Ssc.45516		182.059	625.416	7.37263	9.35842
A_72_P167041	3.62184	1.85672	3.62184	up	AK231079		LOC100516047	Uncharacterized protein [Source:UniProtKB/TrEMBL;Acc:F1SNA0] [ENSSSCT00000018338]		XM_003133889	Ssc.39693	100516047	132.445	410.065	6.90926	8.76598
A_72_P306973	2.60711	1.38245	2.60711	up				Rep: AGAP007882-PA - Anopheles gambiae str. PEST, partial (5%) [TC569353]					98.2866	213.919	6.48207	7.86452
A_72_P117936	3.49002	1.80324	3.49002	up	XM_003357476			Rep: Methylase - Prochlorococcus marinus (strain MIT 9301), partial (6%) [TC569957]		XM_003357476			306.351	939.898	8.13917	9.9424
A_72_P033456	2.73224	1.45008	2.73224	up				Rep: Predicted protein - Nematostella vectensis (Starlet sea anemone), partial (5%) [TC532755]					202.542	481.767	7.53602	8.9861
A_72_P498326	8.12391	3.02217	8.12391	up	XM_003125519		SYBU	PREDICTED: Sus scrofa syntabulin (syntaxin-interacting), transcript variant 2 (SYBU), mRNA [XM_003125519]		XM_001925055	Ssc.4505	100157483	162.313	1139.93	7.20461	10.2268
A_72_P221572	2.44966	1.29258	2.44966	up	AK345596			Sus scrofa mRNA, clone:LNG010068E12, expressed in lung. [AK345596]			Ssc.52741		47.6149	97.8139	5.45976	6.75233
A_72_P465636	2.30741	1.20627	2.30741	up	XM_001927105		SRPX	Uncharacterized protein [Source:UniProtKB/TrEMBL;Acc:F1RXR1] [ENSSSCT00000013380]		XM_001927105	Ssc.897	100156108	2654.18	5622.46	11.3101	12.5164
A_72_P228982	2.04817	1.03434	2.04817	up	CK463554			934467 MARC 4PIG Sus scrofa cDNA 5', mRNA sequence [CK463554]			Ssc.24700		76.9668	130.48	6.13119	7.16552
A_72_P603948	2.53399	1.34141	2.53399	up	AK343505			Sus scrofa mRNA, clone:ADR010080G08, expressed in adrenal gland. [AK343505]			Ssc.12962		8337.44	19431.8	12.9756	14.317
A_72_P030326	2.28036	1.18926	2.28036	up									46.406	88.7363	5.42117	6.61043
A_72_P417284	14.6221	3.87008	14.6221	up				Rep: Chromosome 13 SCAF15000, whole genome shotgun sequence - Tetraodon nigroviridis (Green puffer), partial (15%) [TC622679]					98.1739	1242.5	6.47974	10.3498
A_72_P268051	2.30417	1.20425	2.30417	up	DY426320			1545369 MARC 3PIG Sus scrofa cDNA 5', mRNA sequence [DY426320]			Ssc.51263		71.6077	137.098	6.03162	7.23587
A_72_P103191	7.65062	2.93558	7.65062	up				Rep: Predicted protein - Monosiga brevicollis MX1, partial (4%) [TC542298]					36.6306	240.717	5.09609	8.03166
A_72_P169746	2.75101	1.45996	2.75101	up									57.2731	131.091	5.71268	7.17264
A_72_P718108	5.00025	2.322	5.00025	up	XM_003132870		LOC100521156	PREDICTED: Sus scrofa polyubiquitin-C-like (LOC100521156), mRNA [XM_003132870]		XM_003359081	Ssc.3544	100521156	67.995	287.557	5.95451	8.27651
A_72_P157576	3.76145	1.91129	3.76145	up	CJ013877			CJ013877 full-length enriched swine cDNA library, adult mesenteric lymph node Sus scrofa cDNA clone MLN01H090078 5', mRNA sequence [CJ013877]			Ssc.16609		947.382	3233.04	9.81918	11.7305
A_72_P413523	3.42717	1.77702	3.42717	up	AF156031		TIMP-3	Uncharacterized protein [Source:UniProtKB/TrEMBL;Acc:F1SPS4] [ENSSSCT00000000163]		XM_003126073	Ssc.16028	396775	702.661	2185.97	9.3883	11.1653
A_72_P133976	3.79108	1.92261	3.79108	up	NM_001097420		EPAS1	Sus scrofa endothelial PAS domain protein 1 (EPAS1), mRNA [NM_001097420]		NM_001097420	Ssc.52477	100037272	1197	4115.01	10.1492	12.0718
A_72_P694355	2.50352	1.32396	2.50352	up	XM_003125898		LOC100515025	Uncharacterized protein [Source:UniProtKB/TrEMBL;Acc:F1S551] [ENSSSCT00000007531]			Ssc.10086	100515025	206.784	448.673	7.56617	8.89013
A_72_P478989	3.95952	1.98533	3.95952	up	XM_003128672		LOC100516026	Uncharacterized protein [Source:UniProtKB/TrEMBL;Acc:F1S2Q1] [ENSSSCT00000002653]		XM_003128672	Ssc.12832	100516026	350.867	1232.4	8.35152	10.3368
A_72_P107711	6.03044	2.59226	6.03044	up	NM_001123223		PON2	Sus scrofa paraoxonase 2 (PON2), mRNA [NM_001123223]		NM_001123223	Ssc.16708	100142663	296.714	1567.87	8.09273	10.685
A_72_P560404	5.76673	2.52775	5.76673	up	AK237917		LOC100152607	Uncharacterized protein [Source:UniProtKB/TrEMBL;Acc:F1SQ09] [ENSSSCT00000001000]		XM_001927000	Ssc.1128	100152607	76.8511	377.93	6.12897	8.65672
A_72_P252347	2.92387	1.54788	2.92387	up				Rep: 50S ribosomal protein L18 - Mycoplasma synoviae (strain 53), partial (9%) [TC541183]					33.6902	83.6758	4.97678	6.52466
A_72_P152971	6.27126	2.64875	6.27126	up									31.8991	172.051	4.90334	7.5521
A_72_P713993	3.07613	1.62111	3.07613	up	NM_001097483		TPM1	Sus scrofa tropomyosin 1 (alpha) (TPM1), mRNA [NM_001097483]		NM_001097483	Ssc.53892	100037999	2617.7	7421.95	11.2874	12.9085
A_72_P269239	10.11	3.33771	10.11	up	XM_003133511		LOC100519876	PREDICTED: Sus scrofa oxysterol-binding protein-related protein 6-like (LOC100519876), mRNA [XM_003133511]		XM_003133511	Ssc.9483	100519876	53.304	469.654	5.61283	8.95054
A_72_P126681	2.26851	1.18174	2.26851	up									47.3147	90.0315	5.45044	6.63218
A_72_P357923	3.17681	1.66758	3.17681	up				Rep: Predicted protein - Monosiga brevicollis MX1, partial (4%) [TC601309]					1018.4	2941.23	9.92821	11.5958
A_72_P289314	5.03272	2.33134	5.03272	up	DB804280			DB804280 full-length enriched swine cDNA library, adult skin Sus scrofa cDNA clone SKNB10070H03 5', mRNA sequence [DB804280]			Ssc.30101		125.348	543.785	6.83021	9.16155
A_72_P665954	3.65409	1.86951	3.65409	up	AK232729		DHRS7	Uncharacterized protein [Source:UniProtKB/TrEMBL;Acc:F1SSI2] [ENSSSCT00000005603]		XM_001928748	Ssc.6441	100152785	197.399	629.061	7.49592	9.36544
A_72_P440466	2.81425	1.49275	2.81425	up	NM_001123174		RAB22A	Sus scrofa RAB22A, member RAS oncogene family (RAB22A), mRNA [NM_001123174]		NM_001123174	Ssc.10486	100144535	396.181	993.894	8.53406	10.0268
A_72_P579237	11.9107	3.57419	11.9107	up	NM_214375		FHL1C	Sus scrofa four and a half LIM domains 1 protein, isoform C (FHL1C), mRNA [NM_214375]		NM_214375	Ssc.14463	397667	2822.01	29849.5	11.3985	14.9727
A_72_P225977	2.03123	1.02235	2.03123	up	AK240309			Sus scrofa mRNA, clone:UTR010052H03, expressed in uterus. [AK240309]			Ssc.1638		18716.7	33153.5	14.1297	15.152
A_72_P378958	3.69365	1.88505	3.69365	up									544.966	1816.55	9.01614	10.9012
A_72_P393103	2.39389	1.25936	2.39389	up									59.3929	117.918	5.76596	7.02532
A_72_P268504	3.38403	1.75874	3.38403	up	NM_001129978		UQCR10	Sus scrofa ubiquinol-cytochrome c reductase complex 7.2 kDa protein (UQCR10), nuclear gene encoding mitochondrial protein, mRNA [NM_001129978]		NM_001129978	Ssc.80630	100155687	1748.29	5418.5	10.7006	12.4594
A_72_P182046	11.3661	3.50667	11.3661	up	AK347614		LOC100157364	Uncharacterized protein [Source:UniProtKB/TrEMBL;Acc:F1RJX2] [ENSSSCT00000010335]		XM_003130988	Ssc.12726	100157364	45.1533	449.16	5.38515	8.89183
A_72_P083021	2.04608	1.03286	2.04608	up	XM_001926691		PTK7	PREDICTED: Sus scrofa PTK7 protein tyrosine kinase 7 (PTK7), mRNA [XM_001926691]		XM_001926691	Ssc.29525	100153873	64.1047	109.086	5.87661	6.90947
A_72_P495175	5.54463	2.47109	5.54463	up	XM_003122102		LOC100525851	Uncharacterized protein [Source:UniProtKB/TrEMBL;Acc:F1SME7] [ENSSSCT00000006056]		XM_003122102	Ssc.11067	100525851	151.676	728.274	7.10438	9.57547
A_72_P749677	26.8813	4.74853	26.8813	up	NM_213870		SLPI	Sus scrofa secretory leukocyte peptidase inhibitor (SLPI), mRNA [NM_213870]		NM_213870	Ssc.81898	396886	521.355	12829.2	8.95207	13.7006
A_72_P340913	5.05827	2.33864	5.05827	up									206.185	913.188	7.56122	9.89986
A_72_P165396	3.5471	1.82664	3.5471	up	NM_001031798		ITM2A	Sus scrofa integral membrane protein 2A (ITM2A), mRNA [NM_001031798]		NM_001031798	Ssc.11618	595131	972.148	3124.37	9.85598	11.6826
A_72_P474348	2.10216	1.07187	2.10216	up	AK346399		UAP1	Uncharacterized protein [Source:UniProtKB/TrEMBL;Acc:F1S210] [ENSSSCT00000006948]		XM_001928643	Ssc.16886	100156649	2402.51	4610.31	11.1576	12.2294
A_72_P141961	2.04273	1.0305	2.04273	up	DN111726			1110870 MARC 4PIG Sus scrofa cDNA 5', mRNA sequence [DN111726]			Ssc.26706		3080.88	5739.39	11.5174	12.5479
A_72_P225497	4.99209	2.31964	4.99209	up	DN108531			1106047 MARC 4PIG Sus scrofa cDNA 5', mRNA sequence [DN108531]		XM_003121893	Ssc.22302		34.9378	148.084	5.02709	7.34673
A_72_P055741	2.77859	1.47435	2.77859	up									500.479	1249.31	8.88546	10.3598
A_72_P613602	2.94244	1.55701	2.94244	up	AK346450		DST	Sus scrofa mRNA, clone:LVRM10184H06, expressed in liver. [AK346450]		XM_003128338	Ssc.21895	100152205	1858.54	5023.42	10.7896	12.3466
A_72_P172376	3.55744	1.83084	3.55744	up									291.756	913.203	8.06925	9.9001
A_72_P076976	2.2063	1.14163	2.2063	up									308.701	596.722	8.15212	9.29376
A_72_P037426	2.7746	1.47228	2.7746	up				Rep: Matrix metalloproteinase-23 precursor (EC 3.4.24.-) (MMP-23) (Matrix metallopeptidase 23B) [Contains: Matrix metalloproteinase-23, soluble form] - Bos taurus (Bovine), partial (33%) [TC611008]					285.417	696.209	8.03498	9.50726
A_72_P382398	3.14609	1.65356	3.14609	up	XM_001926345		ENO4	Uncharacterized protein [Source:UniProtKB/TrEMBL;Acc:F1S4S2] [ENSSSCT00000011664]		XM_001926345	Ssc.18068	100158218	39.719	105.591	5.20811	6.86167
A_72_P141696	3.52361	1.81705	3.52361	up	CN153745			940893 MARC 4PIG Sus scrofa cDNA 3', mRNA sequence [CN153745]		XM_003357094	Ssc.26643		142.722	428.887	7.01431	8.83136
A_72_P400123	2.12701	1.08883	2.12701	up				Rep: biliverdin reductase B (flavin reductase (NADPH)) - Mus musculus, partial (8%) [TC599117]					245.935	455.366	7.81987	8.9087
A_72_P217292	2.23675	1.16141	2.23675	up	NM_001134353		KLF6	Sus scrofa Kruppel-like factor 6 (KLF6), mRNA [NM_001134353]		NM_001134353	Ssc.43880	100174961	938.215	1903.16	9.80448	10.9659
A_72_P345533	6.46956	2.69367	6.46956	up	AK231372		CHSY1	Sus scrofa mRNA, clone:ITT010050C05, expressed in intestine. [AK231372]		XM_003121647	Ssc.10053	100156261	232.961	1314.46	7.73797	10.4316
A_72_P707391	13.8046	3.78708	13.8046	up	AK238579			Uncharacterized protein [Source:UniProtKB/TrEMBL;Acc:F1SET1] [ENSSSCT00000007654]			Ssc.25402		496.886	6218.97	8.87207	12.6591
A_72_P015231	2.55579	1.35377	2.55579	up	AK351161		REM1	Sus scrofa mRNA, clone:TES010013G04, expressed in testis. [AK351161]		XM_003359939	Ssc.17853	100155454	78.7898	168.281	6.16695	7.52072
A_72_P231698	3.13052	1.6464	3.13052	up	EW078542			rebs28c_f16.y1 ebs Sus scrofa cDNA 5', mRNA sequence [EW078542]			Ssc.46602		238.802	654.196	7.77549	9.42189
A_72_P693595	2.77008	1.46993	2.77008	up	BX674682			BX674682 Sus Scrofa library (scac) Sus scrofa cDNA clone scac0041.b.06 5prim, mRNA sequence [BX674682]		XM_003353305	Ssc.56443		656.661	1650.6	9.28725	10.7572
A_72_P326268	2.17305	1.11972	2.17305	up	AJ955835			AJ955835 KN404_2 Sus scrofa cDNA clone C0007759k10 3', mRNA sequence [AJ955835]			Ssc.59531		230.842	432.798	7.72333	8.84305
A_72_P511561	3.03661	1.60246	3.03661	up	AK350672		LOC100153765	Sus scrofa mRNA, clone:TCH010008G02, expressed in trachea. [AK350672]		XM_001927721	Ssc.44028	100153765	928.968	2574.48	9.7898	11.3923
A_72_P437874	12.3785	3.62977	12.3785	up	XM_003124271		RADIL	Uncharacterized protein [Source:UniProtKB/TrEMBL;Acc:F1RI51] [ENSSSCT00000008313]		XM_003124271	Ssc.48964	100511556	178.393	1911.11	7.34243	10.9722
A_72_P340358	6.38952	2.67571	6.38952	up									128.856	714.819	6.87047	9.54618
[truncated: 1,531 more rows]

## Sheet: 7_vs_2_down
7_vs_2 2.0 fold down regulated genes
	Fold Change and Regulation				Annotations								Raw Intensities		Normalized Intensities
ProbeName	Fold change([7] vs [2])	Log Fold change([7] vs [2])	Absolute Fold change([7] vs [2])	Regulation([7] vs [2])	GenbankAccession	GenomicCoordinates	GeneSymbol	Description	Go	RefSeqAccession	UniGeneID	EntrezGeneID	[2](raw)	[7](raw)	[2](normalized)	[7](normalized)
A_72_P225442	-2.86562	-1.51885	2.86562	down	DN110489			1108187 MARC 4PIG Sus scrofa cDNA 5', mRNA sequence [DN110489]			Ssc.22288		685.861	209.413	9.35209	7.83324
A_72_P316773	-2.43812	-1.28577	2.43812	down				Rep: Predicted protein - Aspergillus oryzae, partial (5%) [TC531009]					2065.24	770.49	10.9433	9.65751
A_72_P216582	-5.90521	-2.56199	5.90521	down	AK345954			Sus scrofa mRNA, clone:LVR010074B10, expressed in liver. [AK345954]		XM_003355153	Ssc.11145		44861.5	6727.35	15.3328	12.7708
A_72_P509415	-2.67845	-1.4214	2.67845	down	NM_001097493		CD72	Sus scrofa CD72 molecule (CD72), mRNA [NM_001097493]		NM_001097493	Ssc.37219	100038011	2631.61	896.143	11.2963	9.87495
A_72_P412908	-2.18334	-1.12654	2.18334	down	XM_003355740			Rep: Chromodomain Y-like protein 2 - Macaca fascicularis (Crab eating macaque) (Cynomolgus monkey), partial (17%) [TC584186]		XM_003355740			960.806	393.508	9.83637	8.70983
A_72_P008421	-4.28435	-2.09908	4.28435	down	AK239122		LOC100154661	Sus scrofa mRNA, clone:THY010065B08, expressed in thymus. [AK239122]			Ssc.14126	100154661	3164.7	669.529	11.5523	9.45321
A_72_P395653	-4.21622	-2.07595	4.21622	down				Rep: PREDICTED: erythrocyte membrane protein band 4.1 (elliptocytosis 1, RH-linked) - Pan troglodytes, partial (44%) [TC536273]	GO:0003674				354.177	71.0185	8.36371	6.28776
A_72_P214912	-2.04548	-1.03244	2.04548	down	XM_003121187			Uncharacterized protein [Source:UniProtKB/TrEMBL;Acc:F1S3R6] [ENSSSCT00000004606]		XM_003121185	Ssc.92461		263.423	107.306	7.91768	6.88524
A_72_P258657	-2.42676	-1.27903	2.42676	down	XM_003133339		LOC100515586	PREDICTED: Sus scrofa coiled-coil domain-containing protein 111-like (LOC100515586), mRNA [XM_003133339]		XM_003133339	Ssc.24500	100515586	244.53	84.0894	7.8114	6.53237
A_72_P215497	-2.46946	-1.3042	2.46946	down	XM_003129200			Uncharacterized protein [Source:UniProtKB/TrEMBL;Acc:F1RRA8] [ENSSSCT00000009942]		XM_003129200	Ssc.25215		223.117	75.0775	7.6741	6.36991
A_72_P223837	-2.69914	-1.4325	2.69914	down	NM_001044581		TAP1	Sus scrofa transporter 1, ATP-binding cassette, sub-family B (MDR/TAP) (TAP1), mRNA [NM_001044581]		NM_001044581	Ssc.23546	733649	865.424	283.482	9.68848	8.25597
A_72_P102796	-2.25634	-1.17398	2.25634	down				Rep: Exocyst complex component exo84 - Emericella nidulans (Aspergillus nidulans), partial (3%) [TC580406]					84.8635	31.9176	6.26891	5.09493
A_72_P320838	-2.14167	-1.09874	2.14167	down	XM_003122407			PREDICTED: Sus scrofa hypothetical protein LOC100515816 (LOC100515816), mRNA [XM_003122407]			Ssc.61636		57.0984	23.2807	5.70795	4.60921
A_72_P114106	-2.55913	-1.35565	2.55913	down				Rep: Cad protein - Mus musculus (Mouse), partial (3%) [TC597396]					94.3694	31.2801	6.42163	5.06598
A_72_P388338	-2.30351	-1.20384	2.30351	down	XM_001925954			Uncharacterized protein [Source:UniProtKB/TrEMBL;Acc:F1RVK8] [ENSSSCT00000017155]			Ssc.24519		115.501	42.0371	6.71309	5.50925
A_72_P365498	-2.14961	-1.10408	2.14961	down									859.06	354.991	9.67845	8.57438
A_72_P356013	-2.46351	-1.30072	2.46351	down									409.109	140.747	8.57325	7.27254
A_72_P416738	-3.69896	-1.88712	3.69896	down				Rep: Baculoviral IAP repeat-containing protein 7 (Kidney inhibitor of apoptosis protein) (KIAP) (Melanoma inhibitor of apoptosis protein) (ML-IAP) (Livin) (RING finger protein 50). - Bos Taurus, partial (75%) [TC622271]	GO:0006916				187.786	42.6109	7.42011	5.53298
A_72_P318533	-3.32841	-1.73483	3.32841	down									512.695	132.698	8.9253	7.19047
A_72_P473857	-2.33228	-1.22174	2.33228	down	XM_001928277		ZBTB10	Uncharacterized protein [Source:UniProtKB/TrEMBL;Acc:F1RXA0] [ENSSSCT00000006749]		XM_001928277	Ssc.82912	100151888	149.236	53.0623	7.07815	5.85642
A_72_P005151	-2.18184	-1.12554	2.18184	down	AK346313		GTF2I	Uncharacterized protein [Source:UniProtKB/TrEMBL;Acc:F1RJL2] [ENSSSCT00000008466]		XM_003361221	Ssc.1650	100513345	1143.33	473.427	10.0862	8.96062
A_72_P653125	-3.22053	-1.6873	3.22053	down	XM_001927620		CYHR1	Uncharacterized protein [Source:UniProtKB/TrEMBL;Acc:F1RSP1] [ENSSSCT00000006482]		XM_001927620	Ssc.28262	100152459	132.112	34.6322	6.9057	5.2184
A_72_P538703	-5.31398	-2.40979	5.31398	down	AK235241		MYBL2	Uncharacterized protein [Source:UniProtKB/TrEMBL;Acc:F1SDT3] [ENSSSCT00000008062]			Ssc.38821	100157175	363.059	58.0993	8.40385	5.99405
A_72_P443319	-8.3283	-3.05802	8.3283	down	AK349159		LASS6	Uncharacterized protein [Source:UniProtKB/TrEMBL;Acc:F1S1W7] [ENSSSCT00000017338]		XM_003133459	Ssc.3541	100126279	485.468	50.2784	8.83734	5.77932
A_72_P331773	-2.27719	-1.18726	2.27719	down	AJ959905			AJ959905 KN404_2 Sus scrofa cDNA clone C0007750i24 3', mRNA sequence [AJ959905]			Ssc.46396		404.037	150.676	8.55825	7.37099
A_72_P655357	-2.89389	-1.53301	2.89389	down	NM_001144119		SRPK3	Sus scrofa SRSF protein kinase 3 (SRPK3), mRNA [NM_001144119]		NM_001144119	Ssc.47870	100240720	281.949	81.4998	8.01908	6.48607
A_72_P260457	-2.71379	-1.44031	2.71379	down	CJ017662			CJ017662 full-length enriched swine cDNA library, adult spleen Sus scrofa cDNA clone SPL01A070052 5', mRNA sequence [CJ017662]			Ssc.70088		281.413	86.7349	8.01651	6.5762
A_72_P099101	-3.61838	-1.85534	3.61838	down	AJ964053			AJ964053 KN404_2 Sus scrofa cDNA clone C0007748o19 3', mRNA sequence [AJ964053]			Ssc.35202		110.714	26.2934	6.65036	4.79502
A_72_P379338	-2.79955	-1.4852	2.79955	down	AK344672		DLGAP5	Uncharacterized protein [Source:UniProtKB/TrEMBL;Acc:F1SSN9] [ENSSSCT00000005573]		XM_003121820	Ssc.19375	100511173	400.284	120.781	8.5458	7.0606
A_72_P261847	-2.51233	-1.32903	2.51233	down	XM_003121613			PREDICTED: Sus scrofa DNA repair protein RAD51 homolog 1-like (LOC100525268), mRNA [XM_003121613]			Ssc.85824		349.267	117.171	8.34402	7.015
A_72_P746705	-2.40158	-1.26398	2.40158	down	NM_214434		CSN2	Sus scrofa casein beta (CSN2), mRNA [NM_214434]		NM_214434	Ssc.11181	404088	176.395	61.1426	7.32671	6.06273
A_72_P441045	-2.26402	-1.17888	2.26402	down	NM_001004043		COFILIN	Sus scrofa COFILIN protein (COFILIN), mRNA [NM_001004043]		NM_001004043	Ssc.716	445532	447.55	170.14	8.71616	7.53728
A_72_P455637	-3.09408	-1.62951	3.09408	down	AK234716		LOC100157186	Uncharacterized protein [Source:UniProtKB/TrEMBL;Acc:F1SG44] [ENSSSCT00000000910]		XM_001926253	Ssc.31747	100157186	220.968	59.6358	7.65878	6.02927
A_72_P046446	-3.6149	-1.85396	3.6149	down				Rep: Xsal-3' long form - Xenopus laevis (African clawed frog), partial (4%) [TC623220]					227.205	52.5878	7.69784	5.84388
A_72_P146871	-2.04169	-1.02976	2.04169	down	NM_001012296		FZR1	Sus scrofa fizzy/cell division cycle 20 related 1 (Drosophila) (FZR1), mRNA [NM_001012296]		NM_001012296	Ssc.15894	497234	505.827	215.088	8.90224	7.87248
A_72_P443104	-2.53599	-1.34255	2.53599	down			BIRC6	Uncharacterized protein [Source:UniProtKB/TrEMBL;Acc:F1S401] [ENSSSCT00000009317]				100511750	422.074	141.674	8.6255	7.28295
A_72_P183706	-3.80124	-1.92647	3.80124	down	CF361300			827624 MARC 3PIG Sus scrofa cDNA 5', mRNA sequence [CF361300]			Ssc.83154		269.026	59.3773	7.95044	6.02397
A_72_P200337	-2.17401	-1.12036	2.17401	down				Rep: AGAP009254-PA - Anopheles gambiae str. PEST, partial (5%) [TC582408]					74.4244	29.2983	6.08842	4.96806
A_72_P454072	-3.62126	-1.85649	3.62126	down	AK345834			Uncharacterized protein [Source:UniProtKB/TrEMBL;Acc:F1SFR0] [ENSSSCT00000000287]		XM_003355403	Ssc.19561		265.843	61.6875	7.93211	6.07562
A_72_P675158	-2.23832	-1.16242	2.23832	down	NM_214063		HMGB2	Sus scrofa high mobility group box 2 (HMGB2), mRNA [NM_214063]		NM_214063	Ssc.226	397130	5444.72	2228.74	12.3574	11.195
A_72_P348933	-2.1269	-1.08875	2.1269	down	BP161000			BP161000 full-length enriched swine cDNA library, adult thymus Sus scrofa cDNA clone THY010012B05 5', mRNA sequence [BP161000]			Ssc.11480		548.833	225.149	9.0248	7.93605
A_72_P773461	-7.45923	-2.89903	7.45923	down									1559.94	183.688	10.5469	7.64786
A_72_P105696	-2.39015	-1.2571	2.39015	down				Rep: Uncharacterized protein C19orf50 - Canis familiaris, partial (22%) [TC521456]					69.1078	25.0033	5.97769	4.72059
A_72_P652677	-2.16903	-1.11705	2.16903	down	NM_214276		CS	Sus scrofa citrate synthase (CS), nuclear gene encoding mitochondrial protein, mRNA [NM_214276]		NM_214276	Ssc.16315	397519	5364	2271.83	12.3382	11.2211
A_72_P215627	-2.7451	-1.45686	2.7451	down									97.0712	30.0059	6.46346	5.0066
A_72_P443889	-2.07272	-1.05152	2.07272	down	XM_001927486		GCM1	Uncharacterized protein [Source:UniProtKB/TrEMBL;Acc:F1S7C5] [ENSSSCT00000002918]		XM_001927486	Ssc.27605	414910	53.2027	22.5416	5.61051	4.55898
A_72_P232712	-6.33373	-2.66305	6.33373	down	NM_001008690		MC1R	Sus scrofa melanocortin 1 receptor (alpha melanocyte stimulating hormone receptor) (MC1R), mRNA [NM_001008690]		NM_001008690	Ssc.42761	494018	311.44	41.8169	8.16621	5.50316
A_72_P024306	-2.18065	-1.12476	2.18065	down	NM_001044540		MEF2C	Sus scrofa myocyte enhancer factor 2C (MEF2C), mRNA [NM_001044540]		NM_001044540	Ssc.34788	733590	538.42	215.258	8.99841	7.87365
A_72_P252092	-2.03217	-1.02302	2.03217	down									3441.07	1533.08	11.677	10.654
A_72_P242732	-3.63052	-1.86018	3.63052	down	XM_003122587		SF1	Uncharacterized protein [Source:UniProtKB/TrEMBL;Acc:F1RQQ9] [ENSSSCT00000014232]		XM_003122587	Ssc.45367	100523886	577.781	137.501	9.09998	7.23981
A_72_P511065	-2.15728	-1.10921	2.15728	down	AB280952		DCT	Sus scrofa DCT mRNA for dopachrome tautomerase, partial cds, clone: C0117M(6). [AB280952]			Ssc.42739	574066	326.348	127.249	8.24139	7.13218
A_72_P419810	-3.3584	-1.74777	3.3584	down	NM_001144115		NOC3L	Sus scrofa nucleolar complex associated 3 homolog (S. cerevisiae) (NOC3L), mRNA [NM_001144115]		NM_001144115	Ssc.22524	100158153	258.983	64.4278	7.89286	6.14508
A_72_P543473	-2.02409	-1.01728	2.02409	down	AK344634			Sus scrofa mRNA, clone:DCI010089F10, expressed in dendritic cells (immature). [AK344634]			Ssc.27587		1541.19	698.89	10.5301	9.5128
A_72_P427429	-3.43909	-1.78203	3.43909	down									308.009	74.953	8.14908	6.36706
A_72_P607263	-2.66211	-1.41257	2.66211	down	NM_214325		RHOT2	Sus scrofa ras homolog gene family, member T2 (RHOT2), nuclear gene encoding mitochondrial protein, mRNA [NM_214325]		NM_214325	Ssc.78739	397596	79.104	25.6387	6.17343	4.76085
A_72_P712598	-2.69398	-1.42974	2.69398	down	NM_001114062		SLA-DQA	Sus scrofa MHC class II, DQ alpha (SLA-DQA), mRNA [NM_001114062]		NM_001114062	Ssc.31763	100135044	18802.4	6432.06	14.1371	12.7074
A_72_P119696	-2.09738	-1.06858	2.09738	down				Rep: Probable phosphoribosyl transferase - Pseudomonas aeruginosa, partial (7%) [TC552705]					66.6503	27.3171	5.92798	4.8594
A_72_P335763	-2.46942	-1.30417	2.46942	down	BW974545			BW974545 full-length enriched swine cDNA library, adult periphral blood mononuclear cell Sus scrofa cDNA clone PBL010095F12 5', mRNA sequence [BW974545]			Ssc.13615		230.781	77.7851	7.72309	6.41891
A_72_P066261	-9.29171	-3.21594	9.29171	down									459.106	42.7952	8.75431	5.53836
A_72_P349423	-3.8527	-1.94587	3.8527	down	AY609542		PTTG1	Securin [Source:UniProtKB/Swiss-Prot;Acc:Q9BDP6] [ENSSSCT00000018544]		XM_003134092	Ssc.11630	397015	3276.55	771.009	11.6044	9.65857
A_72_P407978	-3.58998	-1.84398	3.58998	down	AK232087		PES1	Uncharacterized protein [Source:UniProtKB/TrEMBL;Acc:F1RPE5] [ENSSSCT00000010967]			Ssc.4404	100154050	692.921	168.703	9.36887	7.52489
A_72_P080436	-4.21495	-2.07552	4.21495	down				Rep: Cytoglobin - Homo sapiens (Human), complete [TC574488]	GO:0043005|GO:0005737|GO:0004601|GO:0033746|GO:0043025|GO:0033749|GO:0006979				2044.16	434.227	10.9244	8.84888
A_72_P320212	-2.20961	-1.14379	2.20961	down	NM_001044544		TUBA1B	Sus scrofa tubulin, alpha 1b (TUBA1B), mRNA [NM_001044544]		NM_001044544	Ssc.94267	733594	5270.11	2190.48	12.3127	11.1689
A_72_P496416	-3.22589	-1.6897	3.22589	down	AK238843			Sus scrofa mRNA, clone:THY010036B11, expressed in thymus. [AK238843]		XM_003358186	Ssc.9158		972.069	264.957	9.85591	8.16621
A_72_P196447	-3.02193	-1.59547	3.02193	down	XM_001928230			Uncharacterized protein [Source:UniProtKB/TrEMBL;Acc:F1SSK5] [ENSSSCT00000005590]		XM_001928230	Ssc.24407		488.555	138.622	8.84702	7.25154
A_72_P141791	-3.85045	-1.94503	3.85045	down	NM_001137637		DBF4	Sus scrofa DBF4 homolog (S. cerevisiae) (DBF4), mRNA [NM_001137637]		NM_001137637	Ssc.26665	100192446	250.102	54.6305	7.84327	5.89824
A_72_P001696	-3.08707	-1.62624	3.08707	down	DR066038			rp16786 Normalized porcine adipose tissues cDNA library Sus scrofa cDNA, mRNA sequence [DR066038]			Ssc.37630		104.726	28.9273	6.5727	4.94646
A_72_P115166	-2.94691	-1.5592	2.94691	down									1513.05	466.343	10.5017	8.94245
A_72_P165461	-2.88412	-1.52813	2.88412	down	NM_214238		SPRP	Sus scrofa small proline-rich protein (SPRP), mRNA [NM_214238]		NM_214238	Ssc.725	397469	112.055	32.7898	6.66727	5.13913
A_72_P422374	-3.62336	-1.85733	3.62336	down	DV224896			EST-AR111G08 Infected Porcine Spleen cDNA library Sus scrofa cDNA clone AR111G08, mRNA sequence [DV224896]			Ssc.53443		287.967	66.7773	8.05098	6.19365
A_72_P569024	-2.7105	-1.43856	2.7105	down	NM_001102680		CD1D	Sus scrofa CD1d molecule (CD1D), mRNA [NM_001102680]		NM_001102680	Ssc.52038	100124526	179.446	55.0637	7.35023	5.91167
A_72_P043486	-2.07788	-1.05511	2.07788	down				Rep: HHSL751 - Homo sapiens (Human), partial (9%) [TC545135]					114.819	46.035	6.70508	5.64997
A_72_P288739	-2.21817	-1.14937	2.21817	down	AB271934		SOX18	Sus scrofa SOX18 mRNA for transcription factor SOX-18, partial cds. [AB271934]			Ssc.15360	100049667	63.8601	25.0047	5.87012	4.72075
A_72_P588696	-2.47219	-1.30579	2.47219	down	NM_001001261		POAT1-1	Sus scrofa organic anion transporter-like (POAT1-1), mRNA [NM_001001261]		NM_001001261	Ssc.15835	397223	449.359	155.957	8.72297	7.41718
A_72_P477534	-2.27094	-1.18329	2.27094	down				Uncharacterized protein [Source:UniProtKB/TrEMBL;Acc:F1RID3] [ENSSSCT00000002006]					133.541	48.8757	6.92129	5.738
A_72_P692939	-3.04865	-1.60817	3.04865	down	NM_214181		PIAP	Sus scrofa inhibitor of apoptosis-like (PIAP), mRNA [NM_214181]		NM_214181	Ssc.16110	397374	4197.07	1254.64	11.9731	10.3649
A_72_P077416	-6.83249	-2.77241	6.83249	down	NM_001097415		LY86	Sus scrofa lymphocyte antigen 86 (LY86), mRNA [NM_001097415]		NM_001097415	Ssc.23404	396639	190.637	24.2178	7.4439	4.67149
A_72_P125316	-3.32757	-1.73447	3.32757	down	XM_003122925			Uncharacterized protein [Source:UniProtKB/TrEMBL;Acc:F1SFY0] [ENSSSCT00000014583]		XM_003122925	Ssc.84396		660.467	172.919	9.29429	7.55982
A_72_P099111	-2.70936	-1.43795	2.70936	down	AJ964707			AJ964707 KN404_2 Sus scrofa cDNA clone C0007754o07 5', mRNA sequence [AJ964707]			Ssc.35204		1149.91	378.113	10.0952	8.65724
A_72_P363828	-2.87171	-1.52191	2.87171	down	XM_003126854			PREDICTED: Sus scrofa WD repeat-containing protein 59-like (LOC100521092), mRNA [XM_003126854]			Ssc.21904		788.821	241.068	9.55722	8.03531
A_72_P498960	-3.68059	-1.87994	3.68059	down	FJ460593		HDLBP	Sus scrofa HDL binding protein (HDLBP) mRNA, partial cds. [FJ460593]			Ssc.5947	100233187	826.449	197.045	9.62724	7.7473
A_72_P095631	-3.14059	-1.65104	3.14059	down				Rep: Isopentenyl-diphosphate Delta-isomerase 1 - Macaca fascicularis (Crab eating macaque) (Cynomolgus monkey), partial (16%) [TC606912]					103.976	28.2542	6.56209	4.91105
A_72_P044376	-2.6321	-1.39621	2.6321	down	CO941348			UMC-peov3-003-h09 Oviduct from a gilt in estrus peov Sus scrofa cDNA 3', mRNA sequence [CO941348]			Ssc.40653		117.727	37.5563	6.74029	5.34408
A_72_P488994	-2.06086	-1.04325	2.06086	down	XM_001925190		HEATR1	Uncharacterized protein [Source:UniProtKB/TrEMBL;Acc:F1RHL7] [ENSSSCT00000011107]		XM_001925190	Ssc.18908	100154560	3685.38	1621.4	11.7759	10.7326
A_72_P077366	-2.06618	-1.04697	2.06618	down	NM_001098600		DTNBP1	Sus scrofa dystrobrevin binding protein 1 (DTNBP1), mRNA [NM_001098600]		NM_001098600	Ssc.10199	100049697	298.438	120.287	8.1001	7.05314
A_72_P491875	-2.42969	-1.28077	2.42969	down	XM_001925580		USP45	Uncharacterized protein [Source:UniProtKB/TrEMBL;Acc:F1RXY2] [ENSSSCT00000004808]		XM_001925580	Ssc.91473	100152458	1298.69	482.48	10.2699	8.98916
A_72_P128196	-2.07687	-1.05441	2.07687	down									128.928	51.5847	6.87154	5.81713
A_72_P201577	-2.09571	-1.06744	2.09571	down	AK232511			Sus scrofa mRNA, clone:LVR010059A10, expressed in liver. [AK232511]		XM_003358617	Ssc.32051		576.661	240.302	9.0975	8.03006
A_72_P242402	-2.70551	-1.4359	2.70551	down				Rep: Endonuclease/reverse transcriptase - Sus scrofa (Pig), partial (5%) [TC535413]					522.447	168.181	8.95559	7.51968
A_72_P440676	-2.31921	-1.21363	2.31921	down	NM_001143711		GZMK	Sus scrofa granzyme K (granzyme 3; tryptase II) (GZMK), mRNA [NM_001143711]		NM_001143711	Ssc.74526	100233185	2791.11	1092.44	11.3829	10.1693
A_72_P376388	-2.56498	-1.35895	2.56498	down	AK240073		LOC100518018	Uncharacterized protein [Source:UniProtKB/TrEMBL;Acc:F1RI31] [ENSSSCT00000003298]		XM_003127124	Ssc.9341	100518018	172.676	55.9807	7.29642	5.93748
A_72_P505555	-2.59255	-1.37437	2.59255	down	AY610125		POLR1E	Uncharacterized protein [Source:UniProtKB/TrEMBL;Acc:F1ST74] [ENSSSCT00000005886]		XM_003353581	Ssc.23767	100156445	541.733	181.894	9.00731	7.63294
A_72_P573329	-6.54571	-2.71055	6.54571	down	AK235241		MYBL2	Uncharacterized protein [Source:UniProtKB/TrEMBL;Acc:F1SDT3] [ENSSSCT00000008062]			Ssc.38821	100157175	383.055	50.0872	8.48415	5.7736
A_72_P331463	-2.42138	-1.27583	2.42138	down				Rep: Forkhead box protein M1 - Mus musculus (Mouse), partial (14%) [TC561549]					937.177	345.471	9.80313	8.5273
A_72_P293634	-2.46648	-1.30245	2.46648	down	AK236353			Sus scrofa mRNA, clone:OVRM10184E02, expressed in ovary. [AK236353]			Ssc.1140		1780.05	656.012	10.7277	9.42527
A_72_P401653	-2.21132	-1.14491	2.21132	down	XM_001925630		TSC22D2	PREDICTED: Sus scrofa TSC22 domain family protein 2-like (LOC100155608), partial mRNA [XM_001925630]		XM_001925630	Ssc.21290	100155608	2746.06	1128.3	11.3591	10.2142
A_72_P065721	-4.45368	-2.155	4.45368	down	AK348399		CC2D1A	Uncharacterized protein [Source:UniProtKB/TrEMBL;Acc:F1SD63] [ENSSSCT00000015035]		XM_003123349	Ssc.17588	100511068	310.539	58.5939	8.16193	6.00693
A_72_P378523	-3.30531	-1.72479	3.30531	down	CK451290			904450 MARC 4PIG Sus scrofa cDNA 5', mRNA sequence [CK451290]			Ssc.23834		9989.88	2806.82	13.2533	11.5285
A_72_P199767	-6.29702	-2.65467	6.29702	down									203.446	27.834	7.5429	4.88823
A_72_P066606	-3.06818	-1.61738	3.06818	down				Rep: Glucose-6-phosphate isomerase - Sus scrofa (Pig), partial (34%) [TC536988]					2237.81	660.629	11.053	9.43558
A_72_P492821	-2.62723	-1.39354	2.62723	down	XM_001925857			Uncharacterized protein [Source:UniProtKB/TrEMBL;Acc:F1SQG1] [ENSSSCT00000005142]		XM_003353369	Ssc.41193		599.501	198.932	9.15444	7.7609
A_72_P697082	-2.01796	-1.0129	2.01796	down	AK239606		PTPN6	Sus scrofa mRNA, clone:THY010116C01, expressed in thymus. [AK239606]			Ssc.5530	100171389	8506.23	3919.39	13.0086	11.9957
A_72_P009131	-2.93871	-1.55518	2.93871	down	AJ940465			AJ940465 CSEQRAN17 Sus scrofa cDNA clone C0007306f11 3', mRNA sequence [AJ940465]			Ssc.33630		231.624	65.7511	7.72657	6.17139
A_72_P333433	-4.04528	-2.01624	4.04528	down	NM_001038000		LOC654323	Sus scrofa FKBP1A-like (LOC654323), mRNA [NM_001038000]		NM_001038000	Ssc.54039	654323	359.307	75.138	8.38736	6.37112
A_72_P194652	-2.06352	-1.04511	2.06352	down	XM_001927934		URB2	Uncharacterized protein [Source:UniProtKB/TrEMBL;Acc:F1RG43] [ENSSSCT00000011152]		XM_001927934	Ssc.24289	100157881	1422.68	626.843	10.4065	9.36135
A_72_P344738	-4.12742	-2.04524	4.12742	down	CJ014574			CJ014574 full-length enriched swine cDNA library, adult mesenteric lymph node Sus scrofa cDNA clone MLN01A110087 5', mRNA sequence [CJ014574]			Ssc.39479		747.584	157.956	9.48036	7.43512
A_72_P241202	-2.44207	-1.2881	2.44207	down	XM_001927890		TLK1	PREDICTED: Sus scrofa tousled-like kinase 1 (TLK1), mRNA [XM_001927890]		XM_001927890	Ssc.13037	100157412	1113.29	409.589	10.0526	8.76446
A_72_P009136	-2.82571	-1.49861	2.82571	down									645.065	199.085	9.26057	7.76196
A_72_P207397	-2.04161	-1.02971	2.04161	down	XM_001927474		LOC100156439	PREDICTED: Sus scrofa hCG1798824, transcript variant 2 (LOC100156439), mRNA [XM_001927474]		XM_001927474	Ssc.1528	100156439	92.8466	38.2489	6.39977	5.37006
A_72_P082456	-7.23178	-2.85435	7.23178	down	NM_001163648		MASP2	Sus scrofa mannan-binding lectin serine peptidase 2 (MASP2), mRNA [NM_001163648]		NM_001163648	Ssc.4597	100302537	348.541	41.3878	8.34102	5.48667
A_72_P076516	-2.68547	-1.42517	2.68547	down				Rep: Uncharacterized protein USP34 - Homo sapiens (Human), partial (14%) [TC618719]	GO:0006355|GO:0003700|GO:0008152|GO:0016779|GO:0003983|GO:0006011				1344.26	449.001	10.3167	8.89151
A_72_P037106	-3.47404	-1.79661	3.47404	down				Rep: CD200 molecule - Bos taurus (Bovine), partial (32%) [TC614303]					506.21	125.089	8.90402	7.10741
A_72_P056621	-3.89668	-1.96225	3.89668	down				Rep: NADH dehydrogenase subunit 2 - Daphnia dubia, partial (5%) [TC584143]					844.879	189.113	9.6549	7.69265
A_72_P220797	-2.01804	-1.01296	2.01804	down				Rep: Similarity - Yarrowia lipolytica (Candida lipolytica), partial (4%) [TC546589]					184.062	75.4882	7.39082	6.37786
A_72_P067541	-2.42464	-1.27777	2.42464	down	AJ648249			AJ648249 CSEQRAN19 Sus scrofa cDNA clone C0003264_B11, mRNA sequence [AJ648249]			Ssc.74092		94.6945	32.967	6.42633	5.14856
A_72_P520594	-2.13725	-1.09575	2.13725	down	NM_001044612		TUBB2A	Sus scrofa tubulin, beta 2A (TUBB2A), mRNA [NM_001044612]		NM_001044612	Ssc.61395	733686	3201.44	1364.52	11.5719	10.4762
A_72_P246507	-2.36762	-1.24344	2.36762	down	AJ941761			AJ941761 CSEQRAN17 Sus scrofa cDNA clone C0007315i24 3', mRNA sequence [AJ941761]			Ssc.35115		148.091	51.8334	7.06746	5.82402
A_72_P652365	-2.34964	-1.23244	2.34964	down	NM_213997		IL18	Sus scrofa interleukin 18 (interferon-gamma-inducing factor) (IL18), mRNA [NM_213997]		NM_213997	Ssc.20	397057	11976.6	4747.81	13.4972	12.2647
A_72_P117381	-2.10303	-1.07247	2.10303	down				Rep: Far-red impaired response-like - Oryza sativa subsp. japonica (Rice), partial (6%) [TC573478]					755.855	320.666	9.49711	8.42464
A_72_P756742	-4.82576	-2.27076	4.82576	down	AK343641		COX3	Cytochrome c oxidase subunit 3 [Source:UniProtKB/Swiss-Prot;Acc:Q35916] [ENSSSCT00000019677]			Ssc.2957	808507	7957.54	1516.55	12.906	10.6352
A_72_P203762	-3.92188	-1.97155	3.92188	down	BX916555			BX916555 Sus Scrofa library (scan) Sus scrofa cDNA clone scan0036.o.22 5prim, mRNA sequence [BX916555]			Ssc.21670		3116.08	720.635	11.5319	9.56039
A_72_P441534	-2.38646	-1.25487	2.38646	down	NM_214131		CASP3	Sus scrofa caspase 3, apoptosis-related cysteine peptidase (CASP3), mRNA [NM_214131]		NM_214131	Ssc.15886	397244	905.263	337.711	9.75276	8.49789
A_72_P270334	-2.91335	-1.54268	2.91335	down									153.38	43.8937	7.12014	5.57746
A_72_P116206	-2.67592	-1.42003	2.67592	down									3595.11	1214.82	11.7422	10.3222
A_72_P027311	-2.26836	-1.18165	2.26836	down				Rep: Predicted protein - Chlamydomonas reinhardtii, partial (11%) [TC534160]					4014.55	1609.79	11.9044	10.7228
A_72_P045966	-2.20791	-1.14268	2.20791	down				Rep: Selenocysteine lyase - Bos taurus (Bovine), partial (20%) [TC543126]					1357.66	556.716	10.3371	9.19443
A_72_P667411	-2.98888	-1.5796	2.98888	down	NM_001131046		IFI30	Sus scrofa interferon, gamma-inducible protein 30 (IFI30), mRNA [NM_001131046]		NM_001131046	Ssc.53751	100174943	4173.34	1274.84	11.9652	10.3856
A_72_P298969	-2.22874	-1.15623	2.22874	down				Rep: Truncated vacuolar ATPase subunit c isoform - Pennisetum americanum (Pearl millet), partial (11%) [TC622625]					419.706	160.713	8.61424	7.45801
A_72_P066181	-3.49297	-1.80445	3.49297	down									1550.68	400.462	10.5396	8.73518
A_72_P514653	-2.11238	-1.07887	2.11238	down	NM_213868		FCN2	Sus scrofa ficolin (collagen/fibrinogen domain containing lectin) 2 (hucolin) (FCN2), mRNA [NM_213868]		NM_213868	Ssc.53728	396881	3112.88	1338.51	11.5302	10.4513
A_72_P184536	-2.95485	-1.56309	2.95485	down	XM_001929262		LOC100157687	Uncharacterized protein [Source:UniProtKB/TrEMBL;Acc:F1RFC8] [ENSSSCT00000010964]		XM_001929262	Ssc.18440	100157687	216.056	61.2648	7.62869	6.06561
A_72_P032236	-2.70857	-1.43753	2.70857	down	CF181005			817794 MARC 3PIG Sus scrofa cDNA 5', mRNA sequence [CF181005]			Ssc.45407		423.411	132.998	8.63064	7.19311
A_72_P358633	-4.48216	-2.16419	4.48216	down	NM_001123082		BCAS4	Sus scrofa breast carcinoma amplified sequence 4 (BCAS4), mRNA [NM_001123082]		NM_001123082	Ssc.4129	100141422	1028.07	201.129	9.94014	7.77594
A_72_P023541	-4.72168	-2.2393	4.72168	down									333.738	59.8752	8.2733	6.034
A_72_P063876	-2.40257	-1.26458	2.40257	down									141.061	48.6823	6.99689	5.73231
A_72_P088176	-3.25687	-1.70349	3.25687	down	NM_213935		PSMB8	Sus scrofa proteasome (prosome, macropain) subunit, beta type, 8 (large multifunctional peptidase 7) (PSMB8), mRNA [NM_213935]		NM_213935	Ssc.11073	396975	2149.2	596.856	10.9978	9.29429
A_72_P205272	-2.39889	-1.26237	2.39889	down				Rep: NUAK family SNF1-like kinase 2 - Pongo pygmaeus (Orangutan), partial (5%) [TC616988]					243.397	84.5216	7.80216	6.5398
A_72_P444003	-4.06619	-2.02368	4.06619	down	NM_214209		UF	Sus scrofa uteroferrin (UF), mRNA [NM_214209]		NM_214209	Ssc.575	397414	419.602	87.5475	8.61368	6.59
A_72_P275379	-2.02571	-1.01843	2.02571	down	XM_001928369		GRM4	Uncharacterized protein [Source:UniProtKB/TrEMBL;Acc:F1RZ33] [ENSSSCT00000001696]		XM_001928369	Ssc.32939	100152616	70.8622	29.7681	6.01423	4.9958
A_72_P633529	-2.58406	-1.36964	2.58406	down	AK350996		REPS1	Uncharacterized protein [Source:UniProtKB/TrEMBL;Acc:F1S6Z2] [ENSSSCT00000004582]		XM_003353197	Ssc.11142	100154803	3682.87	1293.74	11.7742	10.4046
A_72_P042791	-2.27365	-1.18501	2.27365	down	XM_003127898			PREDICTED: Sus scrofa polypeptide N-acetylgalactosaminyltransferase 1-like (LOC100519551), mRNA [XM_003127898]			Ssc.14134		1394.68	554.232	10.3747	9.18966
A_72_P134481	-9.01816	-3.17283	9.01816	down									299.936	28.7246	8.1084	4.93557
A_72_P224667	-2.24473	-1.16654	2.24473	down	XM_001927793		LOC100153402	PREDICTED: Sus scrofa KIAA1333 protein (LOC100153402), mRNA [XM_001927793]		XM_001927793	Ssc.24829	100153402	561.099	217.749	9.05664	7.89011
A_72_P186376	-2.20984	-1.14394	2.20984	down	XM_001926753		PAPP-A	Uncharacterized protein [Source:UniProtKB/TrEMBL;Acc:F1SMI3] [ENSSSCT00000006045]		XM_001926753	Ssc.15826	397219	88.0645	33.6685	6.32199	5.17804
A_72_P562444	-3.53669	-1.8224	3.53669	down	NM_001123148		NPEPL1	Sus scrofa aminopeptidase-like 1 (NPEPL1), mRNA [NM_001123148]		NM_001123148	Ssc.34895	100144530	263.6	62.575	7.91848	6.09608
A_72_P293334	-3.70335	-1.88883	3.70335	down	AK235325		SRSF2	Sus scrofa mRNA, clone:OVRM10069A02, expressed in ovary. [AK235325]			Ssc.1002	768117	6545	1617.42	12.6184	10.7296
A_72_P330788	-2.09971	-1.07019	2.09971	down	BX922197			BX922197 Sus Scrofa library (scan) Sus scrofa cDNA clone scan0022.o.21 5prim, mRNA sequence [BX922197]			Ssc.79062		625.856	260.75	9.2147	8.14451
A_72_P005651	-2.08296	-1.05864	2.08296	down				Rep: Probable histone-lysine N-methyltransferase NSD2 - Homo sapiens (Human), partial (18%) [TC598986]					883.959	379.082	9.71937	8.66073
A_72_P384338	-2.30198	-1.20288	2.30198	down				Rep: APOBEC3F - Sus scrofa (Pig), complete [TC575109]					158.564	57.078	7.17135	5.96847
A_72_P163621	-2.01175	-1.00845	2.01175	down	AK231047		PRPF40A	Sus scrofa mRNA, clone:AMP010086C09, expressed in alveolar macrophage. [AK231047]		XM_003359511	Ssc.6297	100157937	4344.65	1966.65	12.0223	11.0138
A_72_P445078	-3.10732	-1.63567	3.10732	down	NM_001114279		CHUK	Sus scrofa conserved helix-loop-helix ubiquitous kinase (CHUK), mRNA [NM_001114279]		NM_001114279	Ssc.21683	100135662	935.144	264.621	9.80011	8.16444
A_72_P574974	-2.27901	-1.1884	2.27901	down	XM_001927505		SMC4	Uncharacterized protein [Source:UniProtKB/TrEMBL;Acc:F1SH51] [ENSSSCT00000012842]		XM_001927505	Ssc.7850	100152361	932.26	364.187	9.79638	8.60798
A_72_P758651	-2.18041	-1.1246	2.18041	down	XM_001927680		INTS6	Uncharacterized protein [Source:UniProtKB/TrEMBL;Acc:F1RK31] [ENSSSCT00000010282]		XM_001927680	Ssc.28108	100156695	491.214	194.363	8.85473	7.73013
A_72_P088771	-2.35084	-1.23318	2.35084	down	NM_213972		CAPN1	Sus scrofa calpain 1, (mu/I) large subunit (CAPN1), mRNA [NM_213972]		NM_213972	Ssc.42541	397027	301.182	106.976	8.11385	6.88068
A_72_P158331	-3.47988	-1.79904	3.47988	down									351.355	85.3999	8.35312	6.55408
A_72_P111656	-2.7286	-1.44816	2.7286	down	CO941812			UMC-peov3-009-h08 Oviduct from a gilt in estrus peov Sus scrofa cDNA 3', mRNA sequence [CO941812]			Ssc.40575		80.8131	25.5373	6.20252	4.75436
A_72_P163716	-2.55151	-1.35135	2.55151	down	NM_001145867		LPCAT4	Sus scrofa lysophosphatidylcholine acyltransferase 4 (LPCAT4), mRNA [NM_001145867]		NM_001145867	Ssc.6342	100152542	140.226	45.6407	6.98927	5.63791
A_72_P644024	-2.10968	-1.07702	2.10968	down	AK236984		SMC4	Uncharacterized protein [Source:UniProtKB/TrEMBL;Acc:F1SH51] [ENSSSCT00000012842]		XM_001927505	Ssc.7850	100152361	4243.52	1834.55	11.9916	10.9145
A_72_P075366	-2.47971	-1.31017	2.47971	down	CV870970			PDUts1085H04 Porcine testis cDNA library I Sus scrofa cDNA clone PDUts1085H04 5' similar to homologue to ref [CV870970]			Ssc.34412		1519.29	557.508	10.5073	9.19714
A_72_P115941	-11.2237	-3.48847	11.2237	down	NM_214215		FABP6	Sus scrofa fatty acid binding protein 6, ileal (FABP6), mRNA [NM_214215]		NM_214215	Ssc.676	397423	619.704	48.0125	9.20074	5.71227
A_72_P513517	-2.27438	-1.18547	2.27438	down									2587.79	1031.91	11.2696	10.0842
A_72_P139821	-2.48127	-1.31108	2.48127	down	BG895482			358957 MARC 1PIG Sus scrofa cDNA 5', mRNA sequence [BG895482]			Ssc.28584		198.132	66.7118	7.50232	6.19124
A_72_P179271	-2.48543	-1.3135	2.48543	down	AK235699		ARRB1	Uncharacterized protein [Source:UniProtKB/TrEMBL;Acc:F1SUN0] [ENSSSCT00000016204]		XM_003129664	Ssc.48507	100521141	185.064	62.0753	7.39822	6.08473
A_72_P442187	-2.30748	-1.20632	2.30748	down	AK230517		ATP8	ATP synthase protein 8 [Source:UniProtKB/Swiss-Prot;Acc:Q35914] [ENSSSCT00000019675]			Ssc.94141	808505	726.619	278.339	9.43783	8.23152
A_72_P754584	-2.62357	-1.39153	2.62357	down	XM_001929293		PAN2	Uncharacterized protein [Source:UniProtKB/TrEMBL;Acc:F1SLY8] [ENSSSCT00000000424]		XM_001929293	Ssc.6592	100153107	81.7374	26.8019	6.21868	4.82715
A_72_P386433	-3.47192	-1.79574	3.47192	down	XM_003126950		CNOT1	Uncharacterized protein [Source:UniProtKB/TrEMBL;Acc:F1RFU3] [ENSSSCT00000003099]		XM_003126950	Ssc.84685	100511993	407.58	99.3088	8.56874	6.77301
A_72_P329118	-4.31185	-2.10831	4.31185	down	AK346826		LOC100512958	Uncharacterized protein [Source:UniProtKB/TrEMBL;Acc:F1SU23] [ENSSSCT00000008919]		XM_003124856	Ssc.22487	100512958	8660.38	1852.36	13.0365	10.9282
A_72_P123931	-2.31131	-1.20871	2.31131	down				Rep: Zinc finger protein 764. - Bos Taurus, partial (25%) [TC534779]					197.193	70.9055	7.49433	6.28562
A_72_P746063	-2.13572	-1.09472	2.13572	down	AK231127		NUBPL	Sus scrofa mRNA, clone:AMP010097B02, expressed in alveolar macrophage. [AK231127]			Ssc.52001	100155029	87.297	34.5272	6.3092	5.21448
A_72_P302709	-2.71119	-1.43893	2.71119	down	NM_001044540		MEF2C	Sus scrofa myocyte enhancer factor 2C (MEF2C), mRNA [NM_001044540]		NM_001044540	Ssc.34788	733590	1190.25	391.058	10.1418	8.70285
A_72_P380993	-2.9468	-1.55915	2.9468	down				Rep: Truncated type III restriction-modification system methyltransferase - Moraxella catarrhalis, partial (7%) [TC606250]					187.966	53.253	7.421	5.86185
A_72_P238857	-2.02143	-1.01538	2.02143	down	XR_115991			Rep: Eukaryotic translation initiation factor 4 gamma, 3 variant - Homo sapiens (Human), partial (6%) [TC567620]		XR_115991			503.997	216.53	8.89679	7.88141
A_72_P363763	-2.80557	-1.48829	2.80557	down				Rep: ETS translocation variant 2 (Ets-related protein 71). - Bos Taurus, partial (35%) [TC545585]					271.1	80.8089	7.96191	6.47362
A_72_P298229	-6.63232	-2.72951	6.63232	down	DY411066			1515765 MARC 3PIG Sus scrofa cDNA 5', mRNA sequence [DY411066]			Ssc.57941		2875.77	388.195	11.4233	8.69382
A_72_P317813	-2.02893	-1.02072	2.02893	down									61.2157	26.1579	5.80879	4.78807
A_72_P230187	-2.64872	-1.4053	2.64872	down	XM_003131310		LOC100517913	Uncharacterized protein [Source:UniProtKB/TrEMBL;Acc:F1RRS9] [ENSSSCT00000018846]		XM_003131310	Ssc.13401	100517913	313.602	99.2983	8.17816	6.77286
A_72_P476273	-2.13145	-1.09183	2.13145	down	XM_001925364		LOC100153329	Uncharacterized protein [Source:UniProtKB/TrEMBL;Acc:F1RTQ7] [ENSSSCT00000001198]		XM_001925364		100153329	269.865	105.691	7.95492	6.86308
A_72_P398963	-2.3147	-1.21083	2.3147	down	AK235550			Sus scrofa mRNA, clone:OVRM10092G01, expressed in ovary. [AK235550]		XM_003356456	Ssc.36043		303.343	109.448	8.12471	6.91388
A_72_P382068	-2.09074	-1.06401	2.09074	down									742.529	316.33	9.47072	8.4067
A_72_P217272	-2.55648	-1.35416	2.55648	down									87.0297	28.9722	6.30405	4.94989
A_72_P073151	-2.70683	-1.43661	2.70683	down	AK239936		UBR7	Sus scrofa mRNA, clone:UTR010013C05, expressed in uterus. [AK239936]			Ssc.1210	100153874	2286.59	765.05	11.0849	9.64826
A_72_P443593	-5.90099	-2.56096	5.90099	down	AK351387		LOC100152507	Rep: Histone H2B type 1-B - Homo sapiens (Human), complete [TC561846]		XM_003356552	Ssc.31292	100152507	1384.89	204.505	10.3624	7.8014
A_72_P488744	-4.89341	-2.29084	4.89341	down	AK232712		UPB1	Uncharacterized protein [Source:UniProtKB/TrEMBL;Acc:F1RL41] [ENSSSCT00000011021]		XM_001929254	Ssc.18596	100155919	724.801	128.288	9.43333	7.14249
A_72_P078681	-2.21572	-1.14778	2.21572	down									92.9644	35.4861	6.4016	5.25382
A_72_P486664	-2.64329	-1.40234	2.64329	down	XM_001925559		MB21D2	Uncharacterized protein [Source:UniProtKB/TrEMBL;Acc:F1SFH0] [ENSSSCT00000012931]		XM_001925559		100156951	125.973	39.9822	6.83798	5.43564
A_72_P441504	-3.35345	-1.74564	3.35345	down	NM_213836		PSP-II	Sus scrofa porcine seminal protein II (PSP-II), mRNA [NM_213836]		NM_213836	Ssc.94425	396817	142.407	35.7862	7.01211	5.26647
A_72_P491855	-3.92317	-1.97202	3.92317	down	XM_003353265		GPR63	Uncharacterized protein [Source:UniProtKB/TrEMBL;Acc:F1RY02] [ENSSSCT00000004797]		XM_003353265		100152431	117.396	25.701	6.73666	4.76464
A_72_P157931	-4.19787	-2.06966	4.19787	down	CB483208			jns04_E11.r jns Sus scrofa cDNA 3', mRNA sequence [CB483208]			Ssc.16785		1019.78	213.306	9.93012	7.86046
A_72_P046111	-5.21888	-2.38374	5.21888	down	CK458015			922363 MARC 4PIG Sus scrofa cDNA 5', mRNA sequence [CK458015]			Ssc.24113		441.723	72.0844	8.69382	6.31008
A_72_P740724	-3.67252	-1.87677	3.67252	down	NM_001123080		ATM	Sus scrofa ataxia telangiectasia mutated (ATM), mRNA [NM_001123080]		NM_001123080	Ssc.21876	100101922	260.403	59.4402	7.90162	6.02485
A_72_P087031	-2.06519	-1.04627	2.06519	down	CN155490			942792 MARC 4PIG Sus scrofa cDNA 5', mRNA sequence [CN155490]			Ssc.62608		286.588	115.761	8.0442	6.99792
A_72_P342878	-2.0927	-1.06536	2.0927	down				Rep: Predicted protein - Aspergillus terreus (strain NIH 2624), partial (6%) [TC529173]					95.7781	38.4439	6.44238	5.37702
A_72_P203997	-2.717	-1.44201	2.717	down	XM_001927018		ZNF76	PREDICTED: Sus scrofa zinc finger protein 76 (expressed in testis) (ZNF76), mRNA [XM_001927018]			Ssc.17931	100156228	178.657	54.7716	7.34472	5.9027
A_72_P563669	-2.29432	-1.19807	2.29432	down	XM_001928835			Rep: SMEK1 protein - Homo sapiens (Human), partial (69%) [TC554938]		XM_001928835	Ssc.14341		1324.2	520.359	10.2954	9.09736
A_72_P244002	-2.25817	-1.17515	2.25817	down									317.499	117.553	8.19472	7.01957
A_72_P501805	-3.67948	-1.8795	3.67948	down	XM_001924394		IKBKAP	PREDICTED: Sus scrofa inhibitor of kappa light polypeptide gene enhancer in B-cells, kinase complex-associated protein (IKBKAP), mRNA [XM_001924394]		XM_001924394	Ssc.12636	100157586	162.492	37.2105	7.20655	5.32705
A_72_P099361	-2.99062	-1.58044	2.99062	down				Rep: Predicted protein - Botryotinia fuckeliana (strain B05.10) (Noble rot fungus) (Botrytiscinerea), partial (17%) [TC598598]					138.521	38.849	6.9715	5.39106
A_72_P417711	-2.26006	-1.17636	2.26006	down	AK348597			Sus scrofa mRNA, clone:OVRM10211E07, expressed in ovary. [AK348597]			Ssc.1616		533.624	206.1	8.98581	7.80945
A_72_P344208	-2.48208	-1.31155	2.48208	down	AK344307		SGPL1	Uncharacterized protein [Source:UniProtKB/TrEMBL;Acc:F1SUB2] [ENSSSCT00000011246]		XM_003133064	Ssc.56058	100525187	131.724	44.2384	6.90078	5.58923
A_72_P145851	-2.0494	-1.0352	2.0494	down	AK238964		CENPF	Uncharacterized protein [Source:UniProtKB/TrEMBL;Acc:F1S2Y5] [ENSSSCT00000016974]		XM_003130395	Ssc.2224	100521032	511.555	217.407	8.92269	7.88749
A_72_P228472	-25.6908	-4.68318	25.6908	down				Rep: Predicted protein - Physcomitrella patens subsp. patens, partial (7%) [TC535003]					649.693	22.9679	9.2711	4.58792
A_72_P435874	-2.44378	-1.28911	2.44378	down				Rep: IAP-antagonist michelob_x - Aedes aegypti (Yellowfever mosquito), partial (16%) [TC533467]					652.29	233.548	9.27771	7.9886
A_72_P210347	-2.14869	-1.10346	2.14869	down	AK238486			Uncharacterized protein [Source:UniProtKB/TrEMBL;Acc:F1RSP6] [ENSSSCT00000006478]		XM_001926740	Ssc.4878		203.92	79.0044	7.54638	6.44292
A_72_P014531	-2.43413	-1.28341	2.43413	down	AK239741		CD3D	Sus scrofa mRNA, clone:THY010126H03, expressed in thymus. [AK239741]			Ssc.19673	396661	8205.51	3102.83	12.9533	11.6699
A_72_P521787	-2.32895	-1.21968	2.32895	down	XM_001926026			Rep: PREDICTED: family with sequence similarity 24, member A - Pan troglodytes, partial (20%) [TC586791]		XM_001926026	Ssc.95157		404.605	147.362	8.56	7.34032
A_72_P005581	-2.089	-1.06282	2.089	down	XM_003122029			Uncharacterized protein [Source:UniProtKB/TrEMBL;Acc:F1ST49] [ENSSSCT00000005906]			Ssc.31572		1548.26	679.778	10.5377	9.47484
A_72_P305229	-3.70955	-1.89124	3.70955	down	XM_003126177			Uncharacterized protein [Source:UniProtKB/TrEMBL;Acc:F1SFR3] [ENSSSCT00000000284]		XM_003355401	Ssc.24916		2387.89	582.125	11.1496	9.25836
A_72_P162311	-2.11909	-1.08344	2.11909	down				Rep: Chromosome undetermined SCAF9091, whole genome shotgun sequence - Tetraodon nigroviridis (Green puffer), partial (8%) [TC590808]					825.349	348.101	9.62384	8.5404
A_72_P151146	-2.19713	-1.13562	2.19713	down				Rep: Cytochrome o ubiquinol oxidase subunit III - Flavobacteriales bacterium HTCC2170, partial (7%) [TC524013]					78.6711	30.4822	6.16457	5.02896
A_72_P110341	-2.54865	-1.34974	2.54865	down				Rep: Helicase-like transcription factor (EC 3.6.1.-) (SWI/SNF-related matrix-associated actin-dependent regulator of chromatin subfamily A member 3) (Sucrose nonfermenting protein 2-like 3) (DNA-binding protein/plasminogen activator inhibitor 1 regulator) (HIP - Canis familiaris, partial (43%) [TC605908]					447.931	150.397	8.71838	7.36865
A_72_P255602	-3.53325	-1.821	3.53325	down	XM_001928657		AP1G2	Uncharacterized protein [Source:UniProtKB/TrEMBL;Acc:F1SS42] [ENSSSCT00000002254]		XM_001928657	Ssc.54238	100157682	769.751	190.672	9.52581	7.70481
A_72_P003026	-2.54373	-1.34694	2.54373	down	CK455224			915791 MARC 4PIG Sus scrofa cDNA 5', mRNA sequence [CK455224]			Ssc.24254		76.2726	25.8491	6.11887	4.77193
A_72_P294034	-2.32462	-1.21699	2.32462	down				Rep: Acyl-acyl-carrier-protein--UDP-N-acetylglucosamine O-acyltransferase - Microscilla marina ATCC 23134, partial (9%) [TC526092]					68.9062	25.5617	5.97304	4.75605
A_72_P248217	-2.66194	-1.41248	2.66194	down									77.3606	25.077	6.13781	4.72533
A_72_P080786	-2.24947	-1.16959	2.24947	down									348.447	130.992	8.34035	7.17077
A_72_P118021	-2.00066	-1.00048	2.00066	down	XM_003121705			Uncharacterized protein [Source:UniProtKB/TrEMBL;Acc:F1SMU6] [ENSSSCT00000005407]		XM_003121705	Ssc.49288		107.368	44.759	6.60689	5.60641
A_72_P450229	-2.3025	-1.2032	2.3025	down	NM_001114276		NCOA3	Sus scrofa nuclear receptor coactivator 3 (NCOA3), mRNA [NM_001114276]		NM_001114276	Ssc.69931	100135659	397.068	146.652	8.53647	7.33327
A_72_P717168	-3.20962	-1.6824	3.20962	down	AK231040		LOC100049694	Sus scrofa mRNA, clone:AMP010085D10, expressed in alveolar macrophage. [AK231040]		XM_003354868	Ssc.53589	100049694	516.232	138.826	8.93557	7.25316
A_72_P155311	-2.28865	-1.1945	2.28865	down	XM_001924273		LOC100155348	PREDICTED: Sus scrofa BRI3-binding protein-like (LOC100155348), mRNA [XM_001924273]		XM_001924273	Ssc.27497	100155348	533.295	203.085	8.98484	7.79035
A_72_P228392	-3.46022	-1.79086	3.46022	down									111.005	27.3779	6.65418	4.86331
A_72_P096441	-3.39533	-1.76355	3.39533	down				Rep: Probable DNA-directed RNA polymerase subunit delta - Lactococcus lactis subsp. cremoris (strain MG1363), partial (8%) [TC577954]					895.091	230.768	9.73569	7.97213
A_72_P422764	-2.00864	-1.00622	2.00864	down									422.738	180.412	8.62755	7.62133
A_72_P031426	-2.4437	-1.28907	2.4437	down									131.477	44.849	6.89785	5.60879
A_72_P389363	-2.94975	-1.56059	2.94975	down	XM_001928924		RCSD1	PREDICTED: Sus scrofa RCSD domain containing 1 (RCSD1), mRNA [XM_001928924]		XM_001928924	Ssc.39421	100152372	8467.13	2647.31	13.0009	11.4403
A_72_P489896	-4.20602	-2.07245	4.20602	down	XM_001928970		HELLS	Uncharacterized protein [Source:UniProtKB/TrEMBL;Acc:F1SC64] [ENSSSCT00000011474]		XM_001928970	Ssc.51628	100154547	2005.39	426.495	10.8966	8.82414
A_72_P614851	-2.949	-1.56023	2.949	down	AK348270		LOC100155791	Uncharacterized protein [Source:UniProtKB/TrEMBL;Acc:F1S413] [ENSSSCT00000011689]		XM_003359383	Ssc.31515	100155791	206.238	58.3926	7.56215	6.00193
A_72_P104676	-2.69795	-1.43186	2.69795	down				Rep: Desmin - Bos taurus (Bovine), partial (51%) [TC578262]	GO:0005515|GO:0005882|GO:0030018|GO:0045202|GO:0005626|GO:0042383|GO:0042692|GO:0005737|GO:0007517|GO:0043292|GO:0005200|GO:0045098|GO:0005856				94.0159	29.5764	6.41728	4.98542
A_72_P501210	-2.13344	-1.09318	2.13344	down	DN125384			1139227 MARC 4PIG Sus scrofa cDNA 5', mRNA sequence [DN125384]			Ssc.82242		183.235	71.1807	7.38422	6.29104
A_72_P176351	-2.0409	-1.0292	2.0409	down	NM_001160275		GUCA2B	Sus scrofa guanylate cyclase activator 2B (uroguanylin) (GUCA2B), mRNA [NM_001160275]		NM_001160275	Ssc.540	100301561	82.1168	34.064	6.22404	5.19483
A_72_P520487	-2.26631	-1.18035	2.26631	down	NM_001077218		HNRNPA1	Sus scrofa heterogeneous nuclear ribonucleoprotein A1 (HNRNPA1), mRNA [NM_001077218]		NM_001077218	Ssc.49600	768103	5037.62	2026.64	12.2401	11.0598
A_72_P600068	-2.13846	-1.09657	2.13846	down	NM_001185142		ATP5A1	Sus scrofa ATP synthase, H+ transporting, mitochondrial F1 complex, alpha subunit 1, cardiac muscle (ATP5A1), nuclear gene encoding mitochondrial protein, mRNA [NM_001185142]		NM_001185142	Ssc.44378	100157880	7185.79	3088.57	12.7611	11.6646
A_72_P002826	-3.72427	-1.89696	3.72427	down									229.576	51.599	7.71449	5.81753
A_72_P120941	-2.02578	-1.01848	2.02578	down									1296.07	579.016	10.2673	9.24883
A_72_P263847	-2.1994	-1.13711	2.1994	down				Rep: PREDICTED: sperm associated antigen 5 isoform 3 - Macaca mulatta, partial (15%) [TC569170]					397.317	154.1	8.53744	7.40033
A_72_P258922	-5.58053	-2.4804	5.58053	down	EW563001			rski0134_k1.y1 ski Sus scrofa cDNA 5', mRNA sequence [EW563001]			Ssc.60742		329.165	50.0787	8.25379	5.77339
A_72_P584796	-2.26748	-1.18109	2.26748	down	AK238877		TOMM20	Rep: Mitochondrial import receptor subunit TOM20 homolog - Homo sapiens (Human), complete [TC564081]		XM_001926935	Ssc.56505	100152814	2979.38	1185.65	11.4686	10.2875
A_72_P361848	-2.34552	-1.22991	2.34552	down	AK347536		LOC100516677	Uncharacterized protein [Source:UniProtKB/TrEMBL;Acc:F1STL2] [ENSSSCT00000003986]		XM_003356265	Ssc.8999	100516677	388.603	141.165	8.50682	7.27692
A_72_P548031	-4.90084	-2.29303	4.90084	down	AK235498		LOC733612	protein phosphatase 1 catalytic subunit gamma isoform [Source:RefSeq peptide;Acc:NP_001038025] [ENSSSCT00000010772]			Ssc.11661	733612	13707.6	2581.5	13.6903	11.3973
A_72_P351938	-2.40941	-1.26868	2.40941	down	AK348038		IGFBP4	insulin-like growth factor-binding protein 4 precursor [Source:RefSeq peptide;Acc:NP_001116601] [ENSSSCT00000019021]			Ssc.32351	100144490	954.708	352.118	9.82887	8.56018
A_72_P282644	-2.13215	-1.09231	2.13215	down									1400.7	594.802	10.3816	9.28929
A_72_P302944	-9.56368	-3.25757	9.56368	down	NM_001044560		LOC733612	Sus scrofa protein phosphatase 1 catalytic subunit gamma isoform (LOC733612), mRNA [NM_001044560]		NM_001044560	Ssc.11661	733612	7637.92	732.502	12.8413	9.58373
A_72_P229877	-4.00706	-2.00254	4.00706	down				Rep: LOC508183 protein - Bos taurus (Bovine), partial (5%) [TC547770]					353.823	74.6042	8.36235	6.3598
A_72_P664519	-3.49959	-1.80719	3.49959	down	AK239629			Uncharacterized protein [Source:UniProtKB/TrEMBL;Acc:F1RS63] [ENSSSCT00000012267]		XM_003358325	Ssc.23516		217.517	52.1426	7.63953	5.83235
A_72_P098556	-2.9919	-1.58106	2.9919	down	AJ958511		LOC100514833	Uncharacterized protein [Source:UniProtKB/TrEMBL;Acc:F1RY49] [ENSSSCT00000006692]		XM_003125570	Ssc.36017	100514833	155.416	43.4008	7.14119	5.56013
A_72_P197872	-2.12329	-1.0863	2.12329	down	NM_001097493		CD72	Sus scrofa CD72 molecule (CD72), mRNA [NM_001097493]		NM_001097493	Ssc.37219	100038011	641.053	265.003	9.2528	8.1665
A_72_P019391	-2.62401	-1.39177	2.62401	down				Rep: Endonuclease/reverse transcriptase - Sus scrofa (Pig), partial (5%) [TC594798]					116.928	37.4364	6.73048	5.33871
A_72_P046786	-2.93789	-1.55478	2.93789	down	AJ957293			AJ957293 KN404_2 Sus scrofa cDNA clone C0007754h01 3', mRNA sequence [AJ957293]			Ssc.46156		127.596	36.5396	6.8563	5.30153
A_72_P014136	-2.73766	-1.45295	2.73766	down									155.721	47.3355	7.14386	5.69091
A_72_P177551	-2.00862	-1.00621	2.00862	down	NM_001030534		TLR10	Sus scrofa toll-like receptor 10 (TLR10), mRNA [NM_001030534]		NM_001030534	Ssc.42736	594850	313.279	130.809	8.17554	7.16934
A_72_P308348	-3.38747	-1.76021	3.38747	down				Rep: Uncharacterized protein FAM21D - Homo sapiens (Human), partial (64%) [TC544369]					103.149	26.2001	6.55057	4.79036
A_72_P016141	-3.1866	-1.67202	3.1866	down				Rep: Cytochrome c oxidase subunit I - Isotomiella minor, partial (7%) [TC620283]					336.966	89.1137	8.2887	6.61668
A_72_P605543	-2.61689	-1.38786	2.61689	down	AK351713		LOC100152407	Sus scrofa mRNA, clone:THY010066H02, expressed in thymus. [AK351713]			Ssc.8872	100152407	555.271	184.096	9.04021	7.65235
A_72_P507958	-2.80396	-1.48747	2.80396	down	XM_001926609		LOC100157761	PREDICTED: Sus scrofa uncharacterized protein KIAA1797-like (LOC100157761), partial mRNA [XM_001926609]		XM_001926609	Ssc.30803	100157761	180.821	53.7714	7.36232	5.87485
A_72_P343808	-2.86275	-1.5174	2.86275	down	XM_003123335		LOC100523949	Uncharacterized protein [Source:UniProtKB/TrEMBL;Acc:F1SD99] [ENSSSCT00000015017]		XM_003123335	Ssc.55969	100523949	124.335	36.5202	6.81823	5.30083
A_72_P071046	-3.24089	-1.69639	3.24089	down	AK348395		ENC1	Uncharacterized protein [Source:UniProtKB/TrEMBL;Acc:F1S2J9] [ENSSSCT00000015372]		XM_003360842	Ssc.42563	100517459	110.578	29.0003	6.64809	4.9517
A_72_P223057	-2.66142	-1.4122	2.66142	down	XM_003135153			Uncharacterized protein [Source:UniProtKB/TrEMBL;Acc:F1RTL0] [ENSSSCT00000013534]		XM_003360353	Ssc.1667		115.832	36.6393	6.71789	5.30569
A_72_P223127	-2.02195	-1.01575	2.02195	down	XM_001926011		TUBGCP4	Uncharacterized protein [Source:UniProtKB/TrEMBL;Acc:F1SI61] [ENSSSCT00000005200]		XM_001926011	Ssc.45368	100155361	335.068	139.837	8.27974	7.26399
A_72_P720798	-2.24964	-1.16969	2.24964	down	AM040711		ATP1A2	Na,K-ATPase alpha 2 subunit [Source:RefSeq peptide;Acc:NP_001165012] [ENSSSCT00000007004]			Ssc.14403	396828	231.181	85.4482	7.72466	6.55496
A_72_P237512	-2.07615	-1.05391	2.07615	down	AY550045		RPL12	Uncharacterized protein [Source:UniProtKB/TrEMBL;Acc:F1RS17] [ENSSSCT00000006171]		XM_001926575	Ssc.17945	414416	31729	13636.1	14.8526	13.7987
A_72_P348023	-2.79872	-1.48477	2.79872	down	XM_001927848		MED12	PREDICTED: Sus scrofa mediator complex subunit 12 (MED12), mRNA [XM_001927848]		XM_001927848	Ssc.12334	100157450	295.696	88.3132	8.08858	6.60381
A_72_P354283	-2.5299	-1.33908	2.5299	down									422.344	142.11	8.62596	7.28688
A_72_P503300	-7.18382	-2.84475	7.18382	down	XM_001928669			Rep: Neuronal-specific septin-3 - Bos taurus (Bovine), partial (6%) [TC597916]		XM_001928669	Ssc.17420		1715.06	208.492	10.6712	7.82643
A_72_P441704	-2.11681	-1.08189	2.11681	down	NM_001083930		HR	Sus scrofa hairless homolog (mouse) (HR), mRNA [NM_001083930]		NM_001083930	Ssc.17248	397617	173.291	67.9533	7.30288	6.22099
A_72_P584266	-2.84623	-1.50905	2.84623	down	XM_001927730		USP8	Uncharacterized protein [Source:UniProtKB/TrEMBL;Acc:F1RYL9] [ENSSSCT00000005124]		XM_001927730	Ssc.4237	100157546	1665.37	530.139	10.6333	9.12426
A_72_P515046	-2.17903	-1.12369	2.17903	down	NM_001185160		ARL6IP4	Sus scrofa ADP-ribosylation-like factor 6 interacting protein 4 (ARL6IP4), transcript variant 1, mRNA [NM_001185160]		NM_001185160	Ssc.54222	100157752	1241.87	514.069	10.2027	9.07899
A_72_P132451	-2.08492	-1.05999	2.08492	down	CK452454			908085 MARC 4PIG Sus scrofa cDNA 3', mRNA sequence [CK452454]			Ssc.23959		275.796	110.226	7.98561	6.92562
A_72_P626862	-3.21743	-1.68591	3.21743	down	AK235490		LOC100154160	Sus scrofa mRNA, clone:OVRM10087A03, expressed in ovary. [AK235490]		XM_003353551	Ssc.19839	100154160	532.157	143.125	8.98244	7.29653
A_72_P405763	-3.01555	-1.59242	3.01555	down									378.533	106.452	8.46536	6.87294
A_72_P372653	-2.25868	-1.17548	2.25868	down	AK240366		DNAJB11	Uncharacterized protein [Source:UniProtKB/TrEMBL;Acc:F1SFJ8] [ENSSSCT00000012910]		XM_001926441	Ssc.22038	100152894	1618.77	653.885	10.5965	9.421
A_72_P029796	-2.18074	-1.12482	2.18074	down	XM_003122991		LOC100523423	Uncharacterized protein [Source:UniProtKB/TrEMBL;Acc:F1S6Q7] [ENSSSCT00000014675]		XM_003122991	Ssc.17183	100523423	3921.19	1636.42	11.8713	10.7465
A_72_P743367	-2.59686	-1.37677	2.59686	down	NM_001009582		STMN1	Sus scrofa stathmin 1 (STMN1), mRNA [NM_001009582]		NM_001009582	Ssc.7701	494463	3001.98	1046.39	11.4813	10.1045
A_72_P198167	-2.39388	-1.25935	2.39388	down				Rep: Hemoglobin subunit alpha - Sus scrofa (Pig), partial (64%) [TC531861]					1793.22	681.988	10.7386	9.47922
A_72_P185391	-5.57706	-2.47951	5.57706	down	AY653213		PAX7	Sus scrofa transcription factor pax-7 mRNA, partial cds. [AY653213]		XM_003362217		494466	167.737	25.9064	7.25383	4.77433
A_72_P117056	-2.19699	-1.13553	2.19699	down	AK234141		CDK5RAP2	Uncharacterized protein [Source:UniProtKB/TrEMBL;Acc:F1SME9] [ENSSSCT00000006054]		XM_003353628	Ssc.32451	100156240	1383.74	568.482	10.3613	9.22576
A_72_P625729	-2.54082	-1.3453	2.54082	down	EU432090			Sus scrofa MHC class I antigen (SLA-2) mRNA, SLA-2*10es21 allele, complete cds. [EU432090]		XM_003356591	Ssc.94338		4823.53	1729.14	12.1772	10.8319
A_72_P198487	-2.42988	-1.28089	2.42988	down	XM_003134682		TNPO3	PREDICTED: Sus scrofa transportin 3 (TNPO3), mRNA [XM_003134682]		XM_003360141	Ssc.6497	100515455	227.754	77.8253	7.70131	6.42042
A_72_P258167	-3.37325	-1.75414	3.37325	down				Rep: Ubiquinol-cytochrome c reductase, iron-sulfur subunit - Rhodopseudomonas palustris (strain BisB5), partial (10%) [TC590786]					3117.63	837.184	11.5324	9.77821
A_72_P146951	-4.49757	-2.16915	4.49757	down	NM_001077214		STIP	Sus scrofa septin and tuftelin-interacting protein (STIP), mRNA [NM_001077214]		NM_001077214	Ssc.23477	768099	8755.78	1798.93	13.055	10.8858
A_72_P333233	-3.13614	-1.64899	3.13614	down	AK343602			Sus scrofa mRNA, clone:ADR010101E03, expressed in adrenal gland. [AK343602]			Ssc.37381		239.769	63.9321	7.78212	6.13313
A_72_P246077	-2.57925	-1.36695	2.57925	down				Rep: ABC transporter, permease protein - Leeuwenhoekiella blandensis MED217, partial (8%) [TC568032]					1152.45	399.487	10.0986	8.73169
A_72_P340408	-2.00097	-1.0007	2.00097	down									57.432	24.9287	5.71662	4.71591
A_72_P404993	-3.69017	-1.88369	3.69017	down	AK231415		RFTN1	Sus scrofa mRNA, clone:ITT010058H09, expressed in intestine. [AK231415]			Ssc.83767	100155924	170.995	39.0089	7.28181	5.39813
A_72_P369633	-2.10123	-1.07123	2.10123	down									79.523	32.2094	6.18138	5.11015
A_72_P411018	-2.60624	-1.38197	2.60624	down	AK347433		QTRT1	Uncharacterized protein [Source:UniProtKB/TrEMBL;Acc:F1S586] [ENSSSCT00000014892]			Ssc.47632	100524546	197.959	63.3417	7.5011	6.11913
A_72_P387713	-2.11203	-1.07863	2.11203	down	XM_003130147		LOC100519966	PREDICTED: Sus scrofa coiled-coil domain-containing protein 132-like (LOC100519966), mRNA [XM_003130147]		XM_003130147	Ssc.29090	100519966	77.8976	31.338	6.1471	5.06846
A_72_P786223	-2.22418	-1.15327	2.22418	down	U38210		LOC100049651	Sus scrofa immunglobulin VDJ region mRNA, partial cds. [U38210]			Ssc.52342	100049651	6085.04	2507.98	12.5092	11.356
A_72_P423539	-3.43669	-1.78102	3.43669	down	EW087573		LOC100515302	Uncharacterized protein [Source:UniProtKB/TrEMBL;Acc:F1S5R2] [ENSSSCT00000015290]		XM_003123622	Ssc.94000	100515302	1397.44	361.102	10.378	8.59695
A_72_P478869	-2.23674	-1.1614	2.23674	down	AK237824		PNMA1	Uncharacterized protein [Source:UniProtKB/TrEMBL;Acc:F1S3J2] [ENSSSCT00000002610]		XM_001928961	Ssc.26028	100154070	115.054	43.0121	6.70796	5.54656
A_72_P316043	-2.39205	-1.25825	2.39205	down				Rep: Pilin biogenesis protein - Pseudomonas aeruginosa (strain PA7), partial (4%) [TC578316]					141.021	48.8795	6.99633	5.73809
A_72_P245412	-2.0824	-1.05825	2.0824	down	XM_001927785		TRMT2A	Uncharacterized protein [Source:UniProtKB/TrEMBL;Acc:F1RHM9] [ENSSSCT00000011097]		XM_001927785	Ssc.15617	100154701	282.015	112.864	8.01949	6.96125
A_72_P371268	-5.85442	-2.54953	5.85442	down	NM_001204759		NME1	Sus scrofa non-metastatic cells 1, protein (NM23A) expressed in (NME1), mRNA [NM_001204759]		NM_001204759	Ssc.19546	100142626	3016.31	464.978	11.4866	8.93707
A_72_P203407	-2.90872	-1.54039	2.90872	down	XM_003126807			Rep: DNA replication factor - Bos Taurus, partial (23%) [TC542787]		XM_003126807	Ssc.3587		3838.23	1192.64	11.8358	10.2954
A_72_P141281	-3.71674	-1.89404	3.71674	down	BF192203			243411 MARC 2PIG Sus scrofa cDNA 5', mRNA sequence [BF192203]			Ssc.26276		310.471	70.0303	8.16177	6.26773
A_72_P455657	-2.9227	-1.5473	2.9227	down	NM_214154		TXNRD1	Sus scrofa thioredoxin reductase 1 (TXNRD1), mRNA [NM_214154]		NM_214154	Ssc.6097	396681	262.533	74.9039	7.91367	6.36637
A_72_P253952	-2.1524	-1.10595	2.1524	down									295.06	114.328	8.08557	6.97962
A_72_P165031	-2.0133	-1.00956	2.0133	down	NM_001097434		TLR7	Sus scrofa toll-like receptor 7 (TLR7), mRNA [NM_001097434]		NM_001097434	Ssc.39344	100037296	1114.96	501.052	10.0542	9.04462
A_72_P503717	-2.20413	-1.14021	2.20413	down	XM_003133191		ABLIM1	PREDICTED: Sus scrofa actin binding LIM protein 1, transcript variant 3 (ABLIM1), mRNA [XM_003133191]		XM_003133191	Ssc.18510	100154343	5842.13	2434.67	12.4549	11.3147
A_72_P072891	-3.63247	-1.86095	3.63247	down	XR_130873			Rep: centrosomal protein 170kDa - Bos Taurus, partial (50%) [TC551881]	GO:0005515|GO:0005634|GO:0003677|GO:0005829	XR_130873			439.782	103.073	8.68792	6.82697
A_72_P536069	-4.68773	-2.22889	4.68773	down	NM_001195378		VARS	Sus scrofa valyl-tRNA synthetase (VARS), nuclear gene encoding mitochondrial protein, mRNA [NM_001195378]		NM_001195378	Ssc.24367	100270813	1855.4	351.587	10.7856	8.55671
A_72_P289724	-4.71158	-2.23621	4.71158	down	AK344672		DLGAP5	Uncharacterized protein [Source:UniProtKB/TrEMBL;Acc:F1SSN9] [ENSSSCT00000005573]		XM_003121820	Ssc.19375	100511173	162.155	29.2664	7.20304	4.96683
A_72_P260397	-8.43147	-3.07578	8.43147	down				Rep: CD2 antigen - Sus scrofa (Pig), partial (35%) [TC549474]					382.608	39.2373	8.48301	5.40723
A_72_P027146	-5.26493	-2.39641	5.26493	down				Rep: Serine protease inhibitor 9 - Sus scrofa (Pig), complete [TC558244]	GO:0005515|GO:0004867|GO:0005102|GO:0007267|GO:0005576|GO:0005625|GO:0030326|GO:0005615|GO:0009653|GO:0005829|GO:0007165|GO:0005737|GO:0050767|GO:0035116|GO:0009887|GO:0007548|GO:0035115|GO:0016021				8314.09	1458.49	12.9691	10.5727
A_72_P115111	-2.09068	-1.06397	2.09068	down	XM_003124404		LOC100524735	Uncharacterized protein [Source:UniProtKB/TrEMBL;Acc:F1RJN5] [ENSSSCT00000008451]		XM_003354498	Ssc.24379	100524735	100.73	40.4562	6.51671	5.45274
A_72_P611888	-2.38085	-1.25148	2.38085	down	AK236585		RBMX	Sus scrofa mRNA, clone:OVRM10206A11, expressed in ovary. [AK236585]		XM_003360460	Ssc.7951	100158042	5646.6	2173.1	12.4096	11.1582
A_72_P375583	-15.8333	-3.98489	15.8333	down	FD629252			susfleck_FC_N_27_E12 SUSFLECK Fat Cell Normalized Sus scrofa cDNA clone 27_E12, mRNA sequence [FD629252]			Ssc.19615		971.661	53.5692	9.85498	5.87008
A_72_P248867	-3.49146	-1.80383	3.49146	down	XM_003121495			PREDICTED: Sus scrofa e3 ubiquitin-protein ligase NEDD4-like (LOC100514330), mRNA [XM_003121495]			Ssc.95776		461.241	112.756	8.76324	6.95941
A_72_P415788	-4.20159	-2.07094	4.20159	down	BX671826			BX671826 Sus Scrofa library (scac) Sus scrofa cDNA clone scac0033.a.06 3prim, mRNA sequence [BX671826]		XM_003357498	Ssc.8019		1603.16	342.832	10.5854	8.51447
A_72_P549016	-2.87107	-1.52159	2.87107	down	NM_001048071		NIP7	Sus scrofa nuclear import 7 homolog (S. cerevisiae) (NIP7), mRNA [NM_001048071]		NM_001048071	Ssc.53939	595107	893.01	274.04	9.73284	8.21126
A_72_P004111	-2.48201	-1.31151	2.48201	down				Rep: cut-like 2 - Rattus norvegicus, partial (4%) [TC530077]					96.4154	32.8251	6.45314	5.14163
A_72_P414073	-2.89533	-1.53373	2.89533	down	XM_001929248		LOC100154127	Uncharacterized protein [Source:UniProtKB/TrEMBL;Acc:F1RZ54] [ENSSSCT00000001339]		XM_001929248		100154127	152.714	43.9378	7.1133	5.57957
A_72_P740679	-2.5943	-1.37535	2.5943	down	AK348591		POLR2B	Sus scrofa mRNA, clone:OVRM10210E12, expressed in ovary. [AK348591]		XM_003129037	Ssc.55326	397001	2524.73	882.62	11.2303	9.85498
A_72_P478370	-2.00669	-1.00482	2.00669	down	AK235297		OSGEP	Uncharacterized protein [Source:UniProtKB/TrEMBL;Acc:F1S8H4] [ENSSSCT00000002392]		XM_001929250	Ssc.23844	100153498	1718.23	776.559	10.6746	9.66977
A_72_P211357	-3.29819	-1.72168	3.29819	down	XM_003121763		LOC100522116	Uncharacterized protein [Source:UniProtKB/TrEMBL;Acc:F1SIT8] [ENSSSCT00000005481]		XM_003121763	Ssc.2099	100522116	111.027	28.681	6.65484	4.93317
[truncated: 4,618 more rows]
