# Supplementary material for: Transcriptome Analysis of Porcine Thymus following Porcine Cytomegalovirus Infection
Source: PLoS One. 2014 Nov 25;9(11):e113921. doi: 10.1371/journal.pone.0113921 (PMC4244220; doi:10.1371/journal.pone.0113921)
Supplement: Table S3 — GO functional enrichment annotations for the differentially expressed genes. (XLSX) [file pone.0113921.s005.xlsx]

## Sheet: Sheet1
#Column "GO.ID" stands for the ID of gene ontology term
#Column "Term" stands for the name of gene ontology term
#Column "Ontology" stands for the ontology of GOID belongs to
#Column "Count" stands for the number of DE genes associated with the listed GOID
#Column "Pop.Hits" stands for the number of background population genes associated with the listed GOID
#Column "List.Total" stands for the total number of DE genes
#Column "Pop.Total" stands for the total number of background population genes
#Column "Fold.Enrichment" stands for the Fold Enrichment value of the GOID, it equals (Count/Pop.Hits)/(List.Total/Pop.Total)
#Column "Pvalue" stands for the significance testing value of the GOID
#Column "FDR" stands for the false discovery rate of the GOID, using Benjamini & Hochberg (1995) method
#Column "Enrichment.Score" stands for the Enrichment Score value of the GOID, it equals (-log10(Pvalue))
#Column "GENES" stands for the DE genes associated with the GOID
DOWN-REGULATED
GO.ID	Term	Ontology	Count	Pop.Hits	List.Total	Pop.Total	Fold.Enrichment	Pvalue	FDR	Enrichment.Score	GENES
GO:0044260	cellular macromolecule metabolic process	Biological process	427	1647	933	4670	1.29769	8.56581e-14	2.45068e-10	13.0672	APTX//BLM//MLH1//CDC25C//RBL1//POLL//RFC5//MCM8//LOC100154715//SUPT16H//SUPT16H//HUS1//DBF4//P14ARF//TRAF6//TGFB1//TNF//PPARD//PAX3//PAX7//EHMT2//MDM2//ZBTB10//LOC100153939//NR2F2//TLE3//LCOR//PROX1//LEF1//KLF12//MSX1//SIRT1//EIF3E//FLT1//EGF//JAK2//JAK1//TYK2//GNAI2//PSEN1//MAP3K7//CD74//SOD1//CD81//PRDX4//GRM4//SHC1//ARRB2//MAP2K1//PRKCB//MAP3K1//LOC780419//PRPF19//LOC100153402//CHFR//PPIL2//LO…
GO:0002684	positive regulation of immune system process	Biological process	84	201	933	4670	2.09179	3.95312e-13	5.65494e-10	12.4031	CD69//MASP2//CD1.1//TAP2//SLA-3//PCD1E//CD1D//SLA-8//SLA-6//TLR1//TLR6//TLR2//TLR8//TLR10//TLR7//SLC11A2//HPX//LOC100038019//PECAM1//MADCAM1//LOC396634//TRAF6//MAP3K7//HSPD1//CD40LG//TNF//LTA//C1S//C2//C4//ADAM17//CACNB4//CD247//PSEN1//FYN//SYK//LOC100154647//BCL2A1//LOC100153411//LCK//CD74//CD40//MIF//TNFSF13B//CD80//ICOS//BLOC1S3//HPS1//PLDN//STAT5B//STAT5A//IL2RG//IL7R//IL2//IL12B//CD3E//ITGAL…
GO:0044237	cellular metabolic process	Biological process	574	2392	933	4670	1.20112	1.03888e-12	9.90741e-10	11.9834	APTX//BLM//MLH1//CTSD//PIK3C3//ATG5//BECN1//PSEN1//VPS33A//CLN3//HDH//ARG2//CDC25C//RBL1//POLL//RFC5//MCM8//LOC100154715//SUPT16H//SUPT16H//HUS1//DBF4//P14ARF//TRAF6//TGFB1//TNF//PPARD//PAX3//PAX7//EHMT2//MDM2//ZBTB10//LOC100153939//NR2F2//TLE3//LCOR//PROX1//LEF1//KLF12//MSX1//SIRT1//EIF3E//FLT1//EGF//JAK2//JAK1//TYK2//GNAI2//MAP3K7//CD74//SOD1//CD81//PRDX4//GRM4//SHC1//ARRB2//MAP2K1//PRKCB//MAP3…
GO:0002682	regulation of immune system process	Biological process	113	310	933	4670	1.82453	2.00277e-12	1.43248e-09	11.6984	CD69//MASP2//LOC396634//IL7R//CD1.1//TAP2//SLA-3//PCD1E//CD1D//SLA-8//SLA-6//TLR1//TLR6//TLR2//TLR8//TLR10//TLR7//SLC11A2//IL2//HPX//LOC100038019//CD86//AQP3//PECAM1//MADCAM1//LOC100156280//SELE//SELL//LTA//TRAF6//MAP3K7//TNF//HSPD1//CRSP-2//NME1//CD40//VAV2//TNFSF13B//CD40LG//GPX1//LOC100153411//PTPN6//C1S//C2//C4//ADAM17//CACNB4//CD247//PSEN1//FYN//SYK//LOC100154647//BCL2A1//LCK//RUNX2//CASP3//…
GO:0043170	macromolecule metabolic process	Biological process	472	1908	933	4670	1.23822	1.18149e-11	6.7605e-09	10.9276	APTX//BLM//MLH1//CDC25C//RBL1//POLL//RFC5//MCM8//LOC100154715//SUPT16H//SUPT16H//HUS1//DBF4//P14ARF//TRAF6//TGFB1//TNF//PPARD//PAX3//PAX7//EHMT2//MDM2//ZBTB10//LOC100153939//NR2F2//TLE3//LCOR//PROX1//LEF1//KLF12//MSX1//SIRT1//EIF3E//FLT1//EGF//JAK2//JAK1//TYK2//GNAI2//PSEN1//MAP3K7//CD74//SOD1//CD81//PRDX4//GRM4//SHC1//ARRB2//MAP2K1//PRKCB//MAP3K1//LOC780419//PRPF19//LOC100153402//CHFR//PPIL2//LO…
GO:0050865	regulation of cell activation	Biological process	55	118	933	4670	2.33301	3.55531e-11	1.69529e-08	10.4491	PN-1//APOE//CASP3//CD74//CD40LG//CD40//MIF//TNFSF13B//CD80//ICOS//BLOC1S3//HPS1//PLDN//STAT5B//STAT5A//IL2RG//IL7R//LOC396634//IL2//IL12B//CD3E//ITGAL//IL6ST//ADK//CORO1C//NCK1//NCK2//PDCD1LG2//CD274//TGFB1//CTLA4//PTPN6//RORA//HSPD1//HO2//SYK//LOC100153365//PRDX4//SLA-DQA//LCK//IL6//BLM//JAK2//JAK1//TYK2//LOC100157401//CD86//LOC100153411//CD1.1//PCD1E//CD1D//LOC100038019//SAMSN1//PTBP1//ROD1
GO:0090304	nucleic acid metabolic process	Biological process	243	864	933	4670	1.40776	8.8698e-11	3.11738e-08	10.0521	APTX//BLM//MLH1//CDC25C//RBL1//POLL//RFC5//MCM8//LOC100154715//SUPT16H//SUPT16H//HUS1//DBF4//TRAF6//TGFB1//TNF//PPARD//PAX3//PAX7//EHMT2//MDM2//ZBTB10//LOC100153939//NR2F2//TLE3//LCOR//PROX1//LEF1//KLF12//MSX1//SIRT1//EIF3E//DDX39B//PRPF19//SART3//SRPK1//SRPK3//PAN2//DCPS//HNRNPA1//SIAHBP1//SRSF6//SRSF2//RBM39//PRMT5//GNB2L1//SRSF1//TRA2A//SF3B1//CDK10//USF1//WDR46//WDR3//HEATR1//NOC4L//RAD51//ER…
GO:0006996	organelle organization	Biological process	184	612	933	4670	1.50488	9.76482e-11	3.11738e-08	10.0103	RPL36AL//RPS15//RPL12//RPSA//RPL18//LOC100156570//CTSD//PIK3C3//ATG5//BECN1//PSEN1//VPS33A//CLN3//PTTG1//BIRC5//NEK2//BUB3//PAFAH1B1//CORO1C//AURKB//RAN//AURKA//RANBP9//TUBGCP4//TUBGCP3//AP1G2//PKC//CCNB1//ATM//BLM//RAD51//SPAST//SUPT16H//TLK1//SUPT16H//CASP3//GPX1//CCK//MYC//BID//CHD2//SMARCC2//LOC595122//H2AFZ//LOC100153329//LOC100154071//LOC100154508//ASF1B//RSF1//AIF1//LCP1//CAPZB//CAPZB//LOC…
GO:0008152	metabolic process	Biological process	638	2768	933	4670	1.15369	9.80652e-11	3.11738e-08	10.0085	APTX//BLM//MLH1//CTSD//PIK3C3//ATG5//BECN1//PSEN1//VPS33A//CLN3//HDH//ARG2//CDC25C//RBL1//POLL//RFC5//MCM8//LOC100154715//SUPT16H//SUPT16H//HUS1//DBF4//P14ARF//TRAF6//TGFB1//TNF//PPARD//PAX3//PAX7//EHMT2//MDM2//ZBTB10//LOC100153939//NR2F2//TLE3//LCOR//PROX1//LEF1//KLF12//MSX1//SIRT1//EIF3E//FLT1//EGF//JAK2//JAK1//TYK2//GNAI2//MAP3K7//CD74//SOD1//CD81//PRDX4//GRM4//SHC1//ARRB2//MAP2K1//PRKCB//MAP3…
GO:0002376	immune system process	Biological process	198	674	933	4670	1.47042	1.54444e-10	4.41863e-08	9.81123	SP3//IL6//CASP3//IKBKB//IKBKG//BCL2A1//CD69//MASP2//GZMH//LOC396634//IL7R//CD1.1//TAP2//SLA-3//PCD1E//CD1D//SLA-8//SLA-6//TLR1//TLR6//TLR2//TLR8//TLR10//TLR7//TGFB1//PSEN1//SOD1//LCP1//ITGAL//SLC11A2//IL12B//NCOR1//HSPD1//TNFSF13B//HMGB2//HMGB1//AHCY//NLRC5//SERPINB9//ACE//LOC396781//SLA-DRB1//ICOS//ITGB2//PRDX4//YWHAZ//LCK//IL2//HPX//LOC100038019//NCF1//IFNGR2//CD86//AQP3//PECAM1//MADCAM1//LOC10…
GO:0051251	positive regulation of lymphocyte activation	Biological process	40	76	933	4670	2.6344	1.81044e-10	4.53932e-08	9.74222	CD74//CD40LG//CD40//MIF//TNFSF13B//CD80//ICOS//BLOC1S3//HPS1//PLDN//STAT5B//STAT5A//IL2RG//IL7R//LOC396634//IL2//IL12B//CD3E//ITGAL//IL6ST//ADK//CORO1C//NCK1//NCK2//LOC100153365//SYK//SLA-DQA//LCK//IL6//BLM//TGFB1//CTLA4//CD86//HSPD1//LOC100153411//CD1.1//PCD1E//CD1D//LOC100038019//SAMSN1
GO:0044238	primary metabolic process	Biological process	577	2460	933	4670	1.17402	1.90395e-10	4.53932e-08	9.72035	APTX//BLM//MLH1//HDH//CDC25C//RBL1//POLL//RFC5//MCM8//LOC100154715//SUPT16H//SUPT16H//HUS1//DBF4//P14ARF//TRAF6//TGFB1//TNF//PPARD//PAX3//PAX7//EHMT2//MDM2//ZBTB10//LOC100153939//NR2F2//TLE3//LCOR//PROX1//LEF1//KLF12//MSX1//SIRT1//EIF3E//FLT1//EGF//JAK2//JAK1//TYK2//GNAI2//PSEN1//MAP3K7//CD74//SOD1//CD81//PRDX4//GRM4//SHC1//ARRB2//MAP2K1//PRKCB//MAP3K1//LOC780419//PRPF19//LOC100153402//CHFR//PPIL…
GO:0050863	regulation of T cell activation	Biological process	39	74	933	4670	2.63796	2.91627e-10	6.22801e-08	9.53517	CD80//ICOS//IL2RG//IL7R//LOC396634//IL2//IL12B//CD3E//ITGAL//IL6ST//ADK//CORO1C//NCK1//NCK2//STAT5B//STAT5A//PDCD1LG2//CD274//TGFB1//CTLA4//PTPN6//LOC100153365//CD74//PRDX4//SLA-DQA//SYK//LCK//IL6//CASP3//BLM//LOC100157401//CD86//HSPD1//TNFSF13B//LOC100153411//CD1.1//PCD1E//CD1D//LOC100038019
GO:0051249	regulation of lymphocyte activation	Biological process	46	95	933	4670	2.42365	3.06821e-10	6.22801e-08	9.51312	CASP3//CD74//CD40LG//CD40//MIF//TNFSF13B//CD80//ICOS//BLOC1S3//HPS1//PLDN//STAT5B//STAT5A//IL2RG//IL7R//LOC396634//IL2//IL12B//CD3E//ITGAL//IL6ST//ADK//CORO1C//NCK1//NCK2//PDCD1LG2//CD274//TGFB1//CTLA4//PTPN6//LOC100153365//SYK//PRDX4//SLA-DQA//LCK//IL6//BLM//LOC100157401//CD86//HSPD1//LOC100153411//CD1.1//PCD1E//CD1D//LOC100038019//SAMSN1
GO:0046649	lymphocyte activation	Biological process	72	181	933	4670	1.99108	3.2653e-10	6.22801e-08	9.48608	SP3//PSEN1//LCP1//ITGAL//SLC11A2//IL12B//NCOR1//SART3//ITGB2//LOC396634//CD40LG//MSH2//NTRK2//CACNB4//CORO1C//BCL2A1//CASP3//CD74//CD40//MIF//TNFSF13B//CD80//ICOS//BLOC1S3//HPS1//PLDN//STAT5B//STAT5A//IL2RG//CD3E//IL7R//CXCR4//CD86//CXCL12//LOC654323//CCND3//PRDX4//HSPD1//IL2//IL6ST//ADK//NCK1//NCK2//CD8A//CD2//CD4//CD3G//NLRC3//PRKCB//PDCD1LG2//CD274//TGFB1//CTLA4//PTPN6//SYK//LOC100153365//CD3D…
GO:0001775	cell activation	Biological process	91	250	933	4670	1.82195	3.88359e-10	6.94435e-08	9.41077	SP3//TLR1//TLR6//TLR2//TLR8//TLR10//TLR7//PSEN1//LCP1//ITGAL//SLC11A2//IL12B//NCOR1//YWHAZ//LCK//PN-1//APOE//SART3//ITGB2//CD40LG//BLOC1S3//LOC396634//MSH2//NTRK2//CACNB4//CORO1C//BCL2A1//CASP3//CD74//CD40//MIF//TNFSF13B//CD80//ICOS//HPS1//PLDN//STAT5B//STAT5A//IL2RG//CD3E//IL7R//CXCR4//CD86//CXCL12//LOC654323//CCND3//PRDX4//HSPD1//IL2//IL6ST//ADK//NCK1//NCK2//CD8A//CD2//CD4//CD3G//NLRC3//PRKCB//…
GO:0050870	positive regulation of T cell activation	Biological process	32	56	933	4670	2.86021	7.85385e-10	1.2372e-07	9.10492	CD80//ICOS//IL2RG//IL7R//LOC396634//IL2//IL12B//CD3E//ITGAL//IL6ST//ADK//CORO1C//NCK1//NCK2//STAT5B//STAT5A//LOC100153365//CD74//SLA-DQA//SYK//LCK//IL6//BLM//CD1.1//PCD1E//CD1D//LOC100038019//CTLA4//CD86//HSPD1//TNFSF13B//LOC100153411
GO:0042110	T cell activation	Biological process	58	136	933	4670	2.13464	8.09513e-10	1.2372e-07	9.09178	PSEN1//LCP1//ITGAL//SLC11A2//NCOR1//CACNB4//LOC396634//SP3//CORO1C//BCL2A1//CD80//ICOS//IL2RG//STAT5B//CD3E//STAT5A//IL7R//CXCR4//CD86//CXCL12//LOC654323//CCND3//PRDX4//IL2//IL12B//IL6ST//ADK//NCK1//NCK2//PDCD1LG2//CD274//TGFB1//CTLA4//PTPN6//SYK//LOC100153365//CD74//CD3D//CD1D//SLA-DQA//LCK//IL6//CASP3//BLM//ITGB2//FYN//LOC100157401//HSPD1//TNFSF13B//LOC100153411//CD1.1//PCD1E//LOC100038019//CD8…
GO:0050867	positive regulation of cell activation	Biological process	43	88	933	4670	2.4458	8.21629e-10	1.2372e-07	9.08532	CD74//CD40LG//CD40//MIF//TNFSF13B//CD80//ICOS//BLOC1S3//HPS1//PLDN//STAT5B//STAT5A//IL2RG//IL7R//LOC396634//IL2//IL12B//CD3E//ITGAL//IL6ST//ADK//CORO1C//NCK1//NCK2//HSPD1//SYK//LOC100153365//SLA-DQA//LCK//IL6//BLM//TGFB1//CTLA4//CD86//LOC100153411//CD1.1//PCD1E//CD1D//LOC100038019//SAMSN1//JAK2//JAK1//TYK2
GO:0045321	leukocyte activation	Biological process	83	226	933	4670	1.83825	1.48877e-09	2.12969e-07	8.82717	SP3//TLR1//TLR6//TLR2//TLR8//TLR10//TLR7//PSEN1//LCP1//ITGAL//SLC11A2//IL12B//NCOR1//YWHAZ//LCK//SART3//ITGB2//LOC396634//CD40LG//MSH2//NTRK2//CACNB4//CORO1C//BCL2A1//CASP3//CD74//CD40//MIF//TNFSF13B//CD80//ICOS//BLOC1S3//HPS1//PLDN//STAT5B//STAT5A//IL2RG//CD3E//IL7R//CXCR4//CD86//CXCL12//LOC654323//CCND3//PRDX4//HSPD1//IL2//IL6ST//ADK//NCK1//NCK2//CD8A//CD2//CD4//CD3G//NLRC3//PRKCB//AIF1//PDCD1L…
GO:0006396	RNA processing	Biological process	57	138	933	4670	2.06743	4.83999e-09	6.59391e-07	8.31516	DDX39B//PRPF19//SART3//SRPK1//SRPK3//PAN2//MLH1//HNRNPA1//SIAHBP1//SRSF6//SRSF2//RBM39//PRMT5//GNB2L1//SRSF1//TRA2A//SF3B1//CDK10//WDR46//WDR3//HEATR1//NOC4L//MOCS3//LOC100156764//RPS15//RPS16//RPL5//EXOSC3//DKC1//PTBP1//ROD1//STIP//CSTF1//SMNDC1//DHX32//PRPF39//SYNCRIP//KHDRBS3//CDK5RAP1//RPP30//POLR2B//POLR2I//SRSF11//SRSF4//TGS1//INTS9//CCNB1//CCNB2//AKT1//RBM38//LOC100156323//ASF1B//RPL10A//R…
GO:0006139	nucleobase-containing compound metabolic process	Biological process	292	1118	933	4670	1.3073	5.37287e-09	6.98717e-07	8.26979	APTX//BLM//MLH1//CDC25C//RBL1//POLL//RFC5//MCM8//LOC100154715//SUPT16H//SUPT16H//HUS1//DBF4//TRAF6//TGFB1//TNF//PPARD//PAX3//PAX7//EHMT2//MDM2//ZBTB10//LOC100153939//NR2F2//TLE3//LCOR//PROX1//LEF1//KLF12//MSX1//SIRT1//EIF3E//DDX39B//PRPF19//SART3//SRPK1//SRPK3//PAN2//DCPS//HNRNPA1//SIAHBP1//SRSF6//SRSF2//RBM39//PRMT5//GNB2L1//SRSF1//TRA2A//SF3B1//CDK10//USF1//WDR46//WDR3//HEATR1//NOC4L//RAD51//ER…
GO:0046651	lymphocyte proliferation	Biological process	38	77	933	4670	2.47018	5.67493e-09	7.05913e-07	8.24604	SLC11A2//CASP3//CD74//CD40LG//CD40//MIF//STAT5B//STAT5A//CXCR4//CD86//CXCL12//LOC654323//ITGAL//CCND3//PRDX4//LOC396634//HSPD1//IL7R//IL2//IL12B//CD3E//IL6ST//ADK//CORO1C//NCK1//NCK2//PDCD1LG2//CD274//TGFB1//CTLA4//PTPN6//CD80//SYK//BLM//TNFSF13B//ITGB2//FYN//HELLS
GO:0044267	cellular protein metabolic process	Biological process	254	948	933	4670	1.3411	6.6535e-09	7.93153e-07	8.17695	P14ARF//BLM//FLT1//EGF//JAK2//JAK1//TYK2//GNAI2//PSEN1//MAP3K7//CD74//SOD1//TNF//CD81//PRDX4//GRM4//SHC1//ARRB2//MAP2K1//PRKCB//MAP3K1//TRAF6//LOC780419//PRPF19//LOC100153402//CHFR//PPIL2//MDM2//LOC100155665//LOC100156570//PRKAR2A//LTA//CCDC88C//LOC396634//IL2//TGFB1//CCNB1//IGFBP3//LOC654323//CCNB2//HMGB2//AIF1//ADAM17//IL6//HMGB1//CCND3//EP300//LOC100152612//LOC100153625//FKBP5//DNAJB12//LOC100…
GO:0002696	positive regulation of leukocyte activation	Biological process	40	84	933	4670	2.3835	8.38143e-09	9.59171e-07	8.07668	CD74//CD40LG//CD40//MIF//TNFSF13B//CD80//ICOS//BLOC1S3//HPS1//PLDN//STAT5B//STAT5A//IL2RG//IL7R//LOC396634//IL2//IL12B//CD3E//ITGAL//IL6ST//ADK//CORO1C//NCK1//NCK2//HSPD1//SYK//LOC100153365//SLA-DQA//LCK//IL6//BLM//TGFB1//CTLA4//CD86//LOC100153411//CD1.1//PCD1E//CD1D//LOC100038019//SAMSN1
GO:0032943	mononuclear cell proliferation	Biological process	38	78	933	4670	2.43851	8.98163e-09	9.88325e-07	8.04664	SLC11A2//CASP3//CD74//CD40LG//CD40//MIF//STAT5B//STAT5A//CXCR4//CD86//CXCL12//LOC654323//ITGAL//CCND3//PRDX4//LOC396634//HSPD1//IL7R//IL2//IL12B//CD3E//IL6ST//ADK//CORO1C//NCK1//NCK2//PDCD1LG2//CD274//TGFB1//CTLA4//PTPN6//CD80//SYK//BLM//HELLS//TNFSF13B//ITGB2//FYN
GO:0002694	regulation of leukocyte activation	Biological process	48	110	933	4670	2.18416	9.92237e-09	1.0514e-06	8.00338	CASP3//CD74//CD40LG//CD40//MIF//TNFSF13B//CD80//ICOS//BLOC1S3//HPS1//PLDN//STAT5B//STAT5A//IL2RG//IL7R//LOC396634//IL2//IL12B//CD3E//ITGAL//IL6ST//ADK//CORO1C//NCK1//NCK2//PDCD1LG2//CD274//TGFB1//CTLA4//PTPN6//RORA//HSPD1//HO2//SYK//LOC100153365//PRDX4//SLA-DQA//LCK//IL6//BLM//LOC100157401//CD86//LOC100153411//CD1.1//PCD1E//CD1D//LOC100038019//SAMSN1
GO:0042098	T cell proliferation	Biological process	30	56	933	4670	2.68144	2.09601e-08	2.14167e-06	7.67861	SLC11A2//LOC396634//IL2//IL12B//CD3E//ITGAL//IL6ST//ADK//CORO1C//NCK1//NCK2//STAT5B//STAT5A//PDCD1LG2//CD274//TGFB1//CTLA4//PTPN6//CASP3//CD80//SYK//BLM//ITGB2//FYN//CXCR4//CD86//CXCL12//LOC654323//CCND3//PRDX4
GO:0070661	leukocyte proliferation	Biological process	38	80	933	4670	2.37755	2.17156e-08	2.14236e-06	7.66323	SLC11A2//CASP3//CD74//CD40LG//CD40//MIF//STAT5B//STAT5A//CXCR4//CD86//CXCL12//LOC654323//ITGAL//CCND3//PRDX4//LOC396634//HSPD1//IL7R//IL2//IL12B//CD3E//IL6ST//ADK//CORO1C//NCK1//NCK2//PDCD1LG2//CD274//TGFB1//CTLA4//PTPN6//CD80//SYK//BLM//HELLS//TNFSF13B//ITGB2//FYN
GO:0050778	positive regulation of immune response	Biological process	49	119	933	4670	2.06103	6.7586e-08	6.44546e-06	7.17014	CD69//MASP2//CD1.1//TAP2//SLA-3//PCD1E//CD1D//SLA-8//SLA-6//TLR1//TLR6//TLR2//TLR8//TLR10//TLR7//LOC396634//TRAF6//MAP3K7//HSPD1//SLC11A2//CD40LG//TNF//LTA//HPX//C1S//C2//C4//CACNB4//CD247//PSEN1//FYN//SYK//LOC100154647//BCL2A1//LOC100153411//LCK//NLRC5//POLR3D//STAT5B//STAT5A//LOC780420//PRKCB//CD19//PTPN6//RELA//MIF//SLA-DRA//GZMH//IGHA
GO:0006974	response to DNA damage stimulus	Biological process	51	126	933	4670	2.02598	7.08707e-08	6.54068e-06	7.14953	APTX//MAPK14//HUS1//CHEK2//RAD51//ERCC1//LOC100154647//LOC100155921//BRCA1//ATM//BLM//PRPF19//APEX1//SUPT16H//RRM2B//MMS19//SUPT16H//POLL//NEIL1//PCNA//POLG//HMGB2//HMGB1//LOC100155036//NEIL3//RFC5//MLH3//MSH2//MLH1//SOD1//VCP//MGMT//RBM38//PPP2R5D//CDK1//HO2//PRKCB//CD74//MIF//SIRT1//MDM2//TXNRD1//TOPOII//CASP3//PSMD4//PSEN1//XIAP//RPS6KB1//IKBKG//PRDX4//TXNRD2
GO:0050776	regulation of immune response	Biological process	62	168	933	4670	1.84722	1.6106e-07	1.43998e-05	6.79301	CD69//MASP2//LOC396634//IL7R//CD1.1//TAP2//SLA-3//PCD1E//CD1D//SLA-8//SLA-6//TLR1//TLR6//TLR2//TLR8//TLR10//TLR7//TRAF6//MAP3K7//TNF//HSPD1//CD40//VAV2//TNFSF13B//SLC11A2//CD40LG//GPX1//LTA//PTPN6//HPX//C1S//C2//C4//CACNB4//CD247//PSEN1//FYN//SYK//LOC100154647//BCL2A1//LOC100153411//LCK//HO2//TAP1//TAP1//NLRC5//POLR3D//IL6//ARRB2//STAT5B//STAT5A//LOC780420//TGFB1//CTLA4//MIF//SLA-DRA//GZMH//IGHA/…
GO:0071840	cellular component organization or biogenesis	Biological process	338	1369	933	4670	1.2358	1.96706e-07	1.70133e-05	6.70618	BYS1//LOC100157573//RPL36AL//RPS15//RPL12//RPSA//RPL18//LOC100156570//CTSD//PIK3C3//ATG5//BECN1//PSEN1//VPS33A//CLN3//PTTG1//BIRC5//NEK2//BUB3//PAFAH1B1//CORO1C//AURKB//RAN//AURKA//RANBP9//TUBGCP4//TUBGCP3//AP1G2//PKC//CCNB1//DDX39B//PRPF19//SART3//SRPK1//SRPK3//PRMT5//WDR46//WDR3//HEATR1//NOC4L//ATM//BLM//RAD51//FLT1//HMGB2//AKAP13//HMGB1//LIPA//ARHGEF2//PCDH15//MAPK14//SSH1//IL7R//SMAD4//DKK1//…
GO:0043412	macromolecule modification	Biological process	202	747	933	4670	1.35352	2.02185e-07	1.70133e-05	6.69425	P14ARF//BLM//FLT1//EGF//JAK2//JAK1//TYK2//GNAI2//PSEN1//MAP3K7//CD74//SOD1//TNF//CD81//PRDX4//GRM4//SHC1//ARRB2//MAP2K1//PRKCB//MAP3K1//TRAF6//LOC780419//PRPF19//LOC100153402//CHFR//PPIL2//MDM2//LOC100155665//TGS1//RPUSD3//DKC1//PRKAR2A//LTA//CCDC88C//LOC396634//IL2//TGFB1//CCNB1//IGFBP3//LOC654323//CCNB2//HMGB2//AIF1//ADAM17//IL6//HMGB1//CCND3//EP300//MOCS3//LOC100156764//AKT1//ISG15//UBD//HELLS…
GO:0042129	regulation of T cell proliferation	Biological process	21	35	933	4670	3.00322	2.19097e-07	1.79096e-05	6.65936	LOC396634//IL2//IL12B//CD3E//ITGAL//IL6ST//ADK//CORO1C//NCK1//NCK2//STAT5B//STAT5A//TGFB1//CTLA4//PTPN6//CASP3//CD80//SYK//BLM//PDCD1LG2//CD274
GO:0050670	regulation of lymphocyte proliferation	Biological process	26	49	933	4670	2.6559	2.40477e-07	1.91112e-05	6.61893	CASP3//CD74//CD40LG//CD40//MIF//STAT5B//STAT5A//LOC396634//IL2//IL12B//CD3E//ITGAL//IL6ST//ADK//CORO1C//NCK1//NCK2//PDCD1LG2//CD274//TGFB1//CTLA4//PTPN6//CD80//SYK//BLM//TNFSF13B
GO:0010467	gene expression	Biological process	240	920	933	4670	1.30575	2.80664e-07	2.17021e-05	6.55181	TRAF6//TGFB1//TNF//PPARD//PAX3//PAX7//EHMT2//MDM2//ZBTB10//RBL1//LOC100153939//NR2F2//TLE3//LCOR//PROX1//LEF1//KLF12//MSX1//SIRT1//DDX39B//PRPF19//SART3//SRPK1//SRPK3//PAN2//MLH1//HNRNPA1//SIAHBP1//SRSF6//SRSF2//RBM39//PRMT5//GNB2L1//SRSF1//TRA2A//SF3B1//CDK10//USF1//WDR46//WDR3//HEATR1//NOC4L//LOC100156570//MOCS3//LOC100156764//LOC100156985//STAT1//POLR3D//HELLS//TOPOII//SIRT7//LOC100157440//LOC…
GO:0034641	cellular nitrogen compound metabolic process	Biological process	321	1295	933	4670	1.24071	3.29076e-07	2.47759e-05	6.4827	APTX//BLM//MLH1//HDH//ARG2//CDC25C//RBL1//POLL//RFC5//MCM8//LOC100154715//SUPT16H//SUPT16H//HUS1//DBF4//TRAF6//TGFB1//TNF//PPARD//PAX3//PAX7//EHMT2//MDM2//ZBTB10//LOC100153939//NR2F2//TLE3//LCOR//PROX1//LEF1//KLF12//MSX1//SIRT1//EIF3E//DDX39B//PRPF19//SART3//SRPK1//SRPK3//PAN2//DCPS//HNRNPA1//SIAHBP1//SRSF6//SRSF2//RBM39//PRMT5//GNB2L1//SRSF1//TRA2A//SF3B1//CDK10//USF1//WDR46//WDR3//HEATR1//NOC4L…
GO:0022402	cell cycle process	Biological process	91	283	933	4670	1.6095	3.98499e-07	2.91221e-05	6.39957	RPL36AL//RPS15//RPL12//RPSA//RPL18//LOC100156570//NEK2//BUB3//ATM//CDK1//MAPK14//HUS1//CHEK2//NFATC1//CAMK2G//TBPRF10//CCND3//CDK4//COPS4//P14ARF//BIRC5//LOC100153900//TAF2//CDC20//CDC25C//PAFAH1B1//CCNB1//EHMT2//MLH1//PTTG1//TUBGCP4//TUBGCP3//GNB2L1//ACTB//RAD51//RBM38//PPP2R5D//TGFB1//LOC100157451//MAP2K1//MSH2//TOPOII//STMN1//PCNA//SMC4//STMN2//MAPRE1//CCNB2//ANAPC5//LOC100152590//CEP110//CDK5…
GO:0032944	regulation of mononuclear cell proliferation	Biological process	26	50	933	4670	2.60279	4.07159e-07	2.91221e-05	6.39024	CASP3//CD74//CD40LG//CD40//MIF//STAT5B//STAT5A//LOC396634//IL2//IL12B//CD3E//ITGAL//IL6ST//ADK//CORO1C//NCK1//NCK2//PDCD1LG2//CD274//TGFB1//CTLA4//PTPN6//CD80//SYK//BLM//TNFSF13B
GO:0006464	protein modification process	Biological process	195	726	933	4670	1.34441	6.06832e-07	4.2345e-05	6.21693	P14ARF//BLM//FLT1//EGF//JAK2//JAK1//TYK2//GNAI2//PSEN1//MAP3K7//CD74//SOD1//TNF//CD81//PRDX4//GRM4//SHC1//ARRB2//MAP2K1//PRKCB//MAP3K1//TRAF6//LOC780419//PRPF19//LOC100153402//CHFR//PPIL2//MDM2//LOC100155665//PRKAR2A//LTA//CCDC88C//LOC396634//IL2//TGFB1//CCNB1//IGFBP3//LOC654323//CCNB2//HMGB2//AIF1//ADAM17//IL6//HMGB1//CCND3//EP300//AKT1//ISG15//UBD//TLR2//AURKB//PIK3CG//STAT4//TLR8//CREB1//COFIL…
GO:0019538	protein metabolic process	Biological process	290	1158	933	4670	1.2535	6.43748e-07	4.38515e-05	6.19128	P14ARF//BLM//FLT1//EGF//JAK2//JAK1//TYK2//GNAI2//PSEN1//MAP3K7//CD74//SOD1//TNF//CD81//PRDX4//GRM4//SHC1//ARRB2//MAP2K1//PRKCB//MAP3K1//TRAF6//LOC780419//PRPF19//LOC100153402//CHFR//PPIL2//MDM2//LOC100155665//LOC100156570//CD69//MASP2//PRKAR2A//LTA//CCDC88C//LOC396634//IL2//TGFB1//CCNB1//IGFBP3//LOC654323//CCNB2//HMGB2//AIF1//ADAM17//IL6//HMGB1//CCND3//EP300//LOC100152612//LOC100153625//FKBP5//DN…
GO:0070663	regulation of leukocyte proliferation	Biological process	26	51	933	4670	2.55175	6.75078e-07	4.49163e-05	6.17065	CASP3//CD74//CD40LG//CD40//MIF//STAT5B//STAT5A//LOC396634//IL2//IL12B//CD3E//ITGAL//IL6ST//ADK//CORO1C//NCK1//NCK2//PDCD1LG2//CD274//TGFB1//CTLA4//PTPN6//CD80//SYK//BLM//TNFSF13B
GO:0007059	chromosome segregation	Biological process	21	37	933	4670	2.84088	8.05069e-07	5.23478e-05	6.09417	NEK2//BUB3//MLH1//TOPOII//SMC4//CCNB1//LOC100152590//DSCC1//LOC733611//LOC733612//GNB2L1//AURKB//PTTG1//PPP2R1A//BIRC5//PPP1CB//PPP2R1B//AURKA//PSMD4//SRPK1//HDLBP
GO:0002764	immune response-regulating signaling pathway	Biological process	24	46	933	4670	2.61149	1.0569e-06	6.71955e-05	5.97597	TLR1//TLR6//TLR2//TLR8//TLR10//TLR7//HSPD1//CD40//VAV2//CACNB4//TRAF6//CD247//PSEN1//FYN//SYK//LOC100154647//BCL2A1//LOC100153411//LCK//LOC396634//PRKCB//CD19//PTPN6//RELA
GO:0071841	cellular component organization or biogenesis at cellular level	Biological process	252	990	933	4670	1.27409	1.23613e-06	7.60591e-05	5.90794	BYS1//LOC100157573//RPL36AL//RPS15//RPL12//RPSA//RPL18//LOC100156570//CTSD//PIK3C3//ATG5//BECN1//PSEN1//VPS33A//CLN3//PTTG1//BIRC5//NEK2//BUB3//PAFAH1B1//CORO1C//AURKB//RAN//AURKA//RANBP9//TUBGCP4//TUBGCP3//AP1G2//PKC//CCNB1//DDX39B//PRPF19//SART3//SRPK1//SRPK3//PRMT5//WDR46//WDR3//HEATR1//NOC4L//ATM//BLM//RAD51//SPAST//SUPT16H//TLK1//SUPT16H//CASP3//GPX1//CCK//MYC//BID//CHD2//SMARCC2//LOC595122/…
GO:0016043	cellular component organization	Biological process	327	1339	933	4670	1.22237	1.24948e-06	7.60591e-05	5.90327	RPL36AL//RPS15//RPL12//RPSA//RPL18//LOC100156570//CTSD//PIK3C3//ATG5//BECN1//PSEN1//VPS33A//CLN3//PTTG1//BIRC5//NEK2//BUB3//PAFAH1B1//CORO1C//AURKB//RAN//AURKA//RANBP9//TUBGCP4//TUBGCP3//AP1G2//PKC//CCNB1//DDX39B//PRPF19//SART3//SRPK1//SRPK3//PRMT5//ATM//BLM//RAD51//FLT1//HMGB2//AKAP13//HMGB1//LIPA//ARHGEF2//PCDH15//MAPK14//SSH1//IL7R//SMAD4//DKK1//IGFBP3//CDH13//IGFBP4//LOC100155070//SPAST//SUPT…
GO:0022403	cell cycle phase	Biological process	73	219	933	4670	1.66845	1.34518e-06	8.01784e-05	5.87122	RPL36AL//RPS15//RPL12//RPSA//RPL18//LOC100156570//NEK2//BUB3//CDK1//NFATC1//CAMK2G//TBPRF10//CCND3//CDK4//COPS4//P14ARF//BIRC5//LOC100153900//TAF2//CDC20//CDC25C//CCNB1//EHMT2//MLH1//PTTG1//TUBGCP4//TUBGCP3//RAD51//TOPOII//STMN1//PCNA//SMC4//STMN2//PAFAH1B1//MAPRE1//CCNB2//ANAPC5//LOC100152590//CEP110//CDK5RAP2//MAP2K1//CDC42//MDM2//ATM//PPP1CB//VCP//ACTB//MLH3//ERCC1//DYNC1H1//TGFB1//FZR1//ADAM1…
GO:0000278	mitotic cell cycle	Biological process	70	208	933	4670	1.6845	1.50803e-06	8.80502e-05	5.82159	RPL36AL//RPS15//RPL12//RPSA//RPL18//LOC100156570//NEK2//BUB3//CDK1//NFATC1//CAMK2G//TBPRF10//CCND3//CDK4//COPS4//P14ARF//BIRC5//LOC100153900//TAF2//CDC20//CDC25C//PAFAH1B1//CCNB1//TOPOII//STMN1//PCNA//SMC4//STMN2//MAPRE1//CCNB2//ANAPC5//LOC100152590//CEP110//CDK5RAP2//MAP2K1//CDC42//MDM2//CHFR//ATM//MYC//PIM1//DBF4//DYNC1H1//TGFB1//FZR1//ADAM17//AKT1//DSCC1//SOS2//APEX1//PROX1//EGF//TNF//STAT5B//…
GO:0007049	cell cycle	Biological process	113	382	933	4670	1.48064	1.83629e-06	0.000105072	5.73606	RPL36AL//RPS15//RPL12//RPSA//RPL18//LOC100156570//NEK2//BUB3//ATM//CDK1//MAPK14//HUS1//CHEK2//P14ARF//BLM//NFATC1//CAMK2G//TBPRF10//CCND3//CDK4//COPS4//BIRC5//LOC100153900//TAF2//CDC20//CDC25C//PAFAH1B1//CCNB1//EHMT2//MLH1//AURKB//AURKA//CDH13//TUBGCP4//PTTG1//TUBGCP3//GNB2L1//ACTB//RAD51//LOC396634//SIAHBP1//PCNA//RBL1//PTEN//ASF1B//RBM38//PPP2R5D//TGFB1//LOC100157451//MAP2K1//MSH2//TOPOII//STMN…
GO:0006807	nitrogen compound metabolic process	Biological process	328	1349	933	4670	1.21702	1.91606e-06	0.000107487	5.71759	APTX//BLM//MLH1//HDH//ARG2//CDC25C//RBL1//POLL//RFC5//MCM8//LOC100154715//SUPT16H//SUPT16H//HUS1//DBF4//TRAF6//TGFB1//TNF//PPARD//PAX3//PAX7//EHMT2//MDM2//ZBTB10//LOC100153939//NR2F2//TLE3//LCOR//PROX1//LEF1//KLF12//MSX1//SIRT1//EIF3E//DDX39B//PRPF19//SART3//SRPK1//SRPK3//PAN2//DCPS//HNRNPA1//SIAHBP1//SRSF6//SRSF2//RBM39//PRMT5//GNB2L1//SRSF1//TRA2A//SF3B1//CDK10//USF1//WDR46//WDR3//HEATR1//NOC4L…
GO:0016070	RNA metabolic process	Biological process	188	706	933	4670	1.33287	1.97011e-06	0.000108248	5.70551	TRAF6//TGFB1//TNF//PPARD//PAX3//PAX7//EHMT2//MDM2//ZBTB10//RBL1//LOC100153939//NR2F2//TLE3//LCOR//PROX1//LEF1//KLF12//MSX1//SIRT1//EIF3E//DDX39B//PRPF19//SART3//SRPK1//SRPK3//PAN2//MLH1//DCPS//HNRNPA1//SIAHBP1//SRSF6//SRSF2//RBM39//PRMT5//GNB2L1//SRSF1//TRA2A//SF3B1//CDK10//USF1//WDR46//WDR3//HEATR1//NOC4L//TGS1//RPUSD3//DKC1//MOCS3//LOC100156764//LOC100156985//STAT1//POLR3D//TOPOII//SIRT7//HELLS…
GO:0008380	RNA splicing	Biological process	31	69	933	4670	2.24878	2.00529e-06	0.000108248	5.69782	DDX39B//PRPF19//SART3//SRPK1//SRPK3//HNRNPA1//SIAHBP1//SRSF6//SRSF2//RBM39//PRMT5//GNB2L1//SRSF1//TRA2A//SF3B1//CDK10//PTBP1//ROD1//AKT1//RBM38//ASF1B//POLR2B//POLR2I//SRSF11//STIP//SRSF4//CSTF1//SMNDC1//DHX32//PRPF39//SYNCRIP
GO:0033554	cellular response to stress	Biological process	98	322	933	4670	1.52337	2.41027e-06	0.0001277	5.61793	APTX//CTSD//PIK3C3//ATG5//BECN1//PSEN1//VPS33A//CLN3//MAPK14//HUS1//CHEK2//RAD51//ERCC1//LOC100154647//LOC100155921//BRCA1//ATM//BLM//PRPF19//APEX1//SUPT16H//RRM2B//MMS19//SUPT16H//POLL//NEIL1//PCNA//POLG//HMGB2//HMGB1//LOC100155036//NEIL3//RFC5//MLH3//MSH2//MLH1//SOD1//VCP//MGMT//TXNRD1//TOPOII//CASP3//PSMD4//XIAP//RPS6KB1//IKBKG//PRDX4//TXNRD2//RBM38//PPP2R5D//CDK1//TRAF6//LTA//MAP3K1//SYK//LOC…
GO:0002768	immune response-regulating cell surface receptor signaling pathway	Biological process	17	28	933	4670	3.03897	2.57536e-06	0.000133966	5.58916	TLR2//CACNB4//TRAF6//CD247//PSEN1//FYN//SYK//LOC100154647//BCL2A1//LOC100153411//LCK//LOC396634//PRKCB//CD19//PTPN6//CD40//VAV2
GO:0006259	DNA metabolic process	Biological process	69	209	933	4670	1.65249	3.90593e-06	0.000199551	5.40828	APTX//BLM//MLH1//CDC25C//RBL1//POLL//RFC5//MCM8//LOC100154715//SUPT16H//SUPT16H//HUS1//DBF4//RAD51//ERCC1//ATM//LOC100154647//LOC100155921//LOC595122//H2AFZ//LOC100153329//LOC100154071//LOC100154508//ASF1B//RSF1//MTERFD1//RRM2B//POLG//TOPOII//USP8//MCM3//PCNA//BRCA1//PRPF19//APEX1//MMS19//NEIL1//HMGB2//HMGB1//LOC100155036//NEIL3//MLH3//MSH2//SOD1//VCP//HELLS//MGMT//CASP3//MYC//CIDEA//SMC4//TGFB1/…
GO:0050671	positive regulation of lymphocyte proliferation	Biological process	20	37	933	4670	2.7056	4.15125e-06	0.000208364	5.38182	CD74//CD40LG//CD40//MIF//STAT5B//STAT5A//LOC396634//IL2//IL12B//CD3E//ITGAL//IL6ST//ADK//CORO1C//NCK1//NCK2//CD80//SYK//BLM//TNFSF13B
GO:0065009	regulation of molecular function	Biological process	152	555	933	4670	1.37084	4.34763e-06	0.000214458	5.36175	P14ARF//BLM//FLT1//EGF//JAK2//JAK1//TYK2//GNAI2//PSEN1//MAP3K7//CD74//SOD1//TNF//CD81//PRDX4//GRM4//SHC1//ARRB2//MAP2K1//PRKCB//ADAM17//IL6//AKT1//PDPK1//CCK//VCP//PPARG//MYC//HSPD1//SLC11A2//LOC100153411//DIABLO//LCK//CRSP-2//HTR4//GNAS//NTRK2//LOC396643//GABBR1//HCRT//IL2//DGKA//GNB2L1//AGK//TLR1//TRAF6//IKBKG//MAP3K1//SYK//PN-1//LOC100154352//SERPINE1//RPL5//NFKB1//PKC//PIM1//NEIL1//HMGB2//PAR…
GO:0001817	regulation of cytokine production	Biological process	49	134	933	4670	1.83032	4.47941e-06	0.000217213	5.34878	PPARG//SLC11A2//CRSP-2//TLR2//SOD1//TLR8//CD3E//SCARB2//TLR10//NLRC5//SAMSN1//TRAF6//MAP3K7//TNF//ARNT//HIF1A//LTA//LOC100153365//ADAM17//TSPO//CIDEA//TLR7//HSPD1//POLR3D//CD40LG//JAK2//JAK1//TYK2//CD40//TGFB1//SERPINE1//HO2//SMAD4//CREB1//TLR1//TLR6//CD1D//IL6//NFKB1//RELA//CD1.1//STAT5B//STAT5A//PCD1E//SYK//LOC100153411//MIF//PLTP//IL6R
GO:0002757	immune response-activating signal transduction	Biological process	22	43	933	4670	2.56088	4.57384e-06	0.000218096	5.33972	TLR1//TLR6//TLR2//TLR8//TLR10//TLR7//HSPD1//CACNB4//TRAF6//CD247//PSEN1//FYN//SYK//LOC100154647//BCL2A1//LOC100153411//LCK//LOC396634//PRKCB//CD19//PTPN6//RELA
GO:0006397	mRNA processing	Biological process	30	68	933	4670	2.20825	4.65039e-06	0.000218111	5.33251	DDX39B//PRPF19//SART3//SRPK1//SRPK3//PAN2//MLH1//HNRNPA1//SIAHBP1//SRSF6//SRSF2//RBM39//PRMT5//GNB2L1//SRSF1//TRA2A//SF3B1//CDK10//PTBP1//ROD1//CCNB1//CCNB2//ASF1B//STIP//CSTF1//SMNDC1//DHX32//PRPF39//SYNCRIP//KHDRBS3
GO:0002252	immune effector process	Biological process	62	183	933	4670	1.6958	4.76947e-06	0.000220088	5.32153	CD69//MASP2//GZMH//LOC396634//IL7R//CD1.1//TAP2//SLA-3//PCD1E//CD1D//SLA-8//SLA-6//TLR1//TLR6//TLR2//TLR8//TLR10//TLR7//PSEN1//LCP1//ITGAL//SLC11A2//IL12B//HSPD1//SERPINB9//ACE//LOC396781//PRDX4//YWHAZ//LCK//IL2//HPX//NCF1//LTA//TRAF6//MAP3K7//TNF//PTPN6//C1S//C2//C4//CD74//LOC100049651//SLA-DRA//LOC100153411//IGHA//HO2//TAP1//TAP1//SYK//ERCC1//MSH2//MLH1//IL6//ARRB2//STAT5B//STAT5A//LOC780420//T…
GO:0071156	regulation of cell cycle arrest	Biological process	17	29	933	4670	2.93418	5.07417e-06	0.000227425	5.29463	ATM//CDK1//MAPK14//HUS1//CHEK2//RBM38//PPP2R5D//PAFAH1B1//CHFR//BUB3//MSH2//P14ARF//TGFB1//BIRC5//MIF//MDM2//CCNB1
GO:0002520	immune system development	Biological process	84	270	933	4670	1.55722	5.15866e-06	0.000227425	5.28746	SP3//TGFB1//PSEN1//NCOR1//ICOS//SLA-3//SLA-8//SLA-6//LOC100038019//CRSP-2//NME1//LTA//CCL21//LOC100037976//IL7R//MSH2//MLH1//IL6ST//NCOA3//RELA//CDK4//ADD3//SART3//TYK2//TLE3//LOC396634//CD40LG//NTRK2//CACNB4//CORO1C//BCL2A1//JAK2//JAK1//SFXN1//P14ARF//LOC396575//SP1//VPS33A//PPARG//GL//CHUK//RUNX2//STAT5B//STAT5A//IL2RG//CD3E//HMGB2//HMGB1//CDC42//FSCN1//HIF1A//PRKCB//SLC11A2//LOC100153622//ARRB…
GO:0009791	post-embryonic development	Biological process	77	242	933	4670	1.59261	5.16695e-06	0.000227425	5.28677	RPS23//RPL36AL//ACO2//POLR2B//PPP1CB//MIF//CS//VCP//FASN//GNB2L1//ACTB//AHCY//NIP7//ARL6IP5//LOC733678//SDHA//CAPZB//MOCS3//RAE1//CSTF1//CAPZB//CTSZ//VARS//EXOSC3//DDX18//RPN2//SMARCB1//VPS28//DHX35//SHOC2//LOC100156229//BYS1//COPA//TGS1//ATP5A1//SF3B1//DRG1//POR//CDS2//VARS//PTEN//SETDB1//FZR1//ATXN1//GNAS//GRB2//SMAD4//SBNO1//EIF3E//CDK1//PRMT5//EEF1G//CTSD//ATG5//BECN1//CTSB//LOC100152612//KCT…
GO:0006917	induction of apoptosis	Biological process	57	165	933	4670	1.72912	5.91282e-06	0.000256312	5.22821	GZMH//LOC396634//IL7R//CD1.1//TAP2//SLA-3//PCD1E//CD1D//SLA-8//SLA-6//PTPN6//TRAF6//AKAP13//LTA//PSEN1//ARHGEF2//VAV2//SOS2//TNF//CASP3//PRKCB//MYC//HO2//ATM//CHEK2//MLH1//JAK2//JAK1//TYK2//GPX1//DIABLO//TAP1//TAP1//PPP2R5D//ARRB2//STAT5B//STAT5A//LOC780420//STAT1//STAT2//TGFB1//STAT4//PMAIP1//APOE//PPARG//TBX5//PRDX4//STK17B//NSMAF//LOC100153411//PTEN//RRM2B//PML//LOC100157451//USP7//LCK//ETS1
GO:0051247	positive regulation of protein metabolic process	Biological process	67	204	933	4670	1.64392	6.62202e-06	0.000280756	5.17901	IL2//TNF//HMGB2//PRKCB//AIF1//ADAM17//IL6//HMGB1//PSEN1//CCND3//EP300//TGFB1//CDK4//PTK2B//HDLBP//LOC100154647//NCOR1//LOC654323//LOC100153411//LTA//VCP//MDM2//AKT1//APOE//CCNB1//CCNB2//MIF//ARRB2//LOC100157517//TLR8//HPX//IL6ST//JAK2//JAK1//TYK2//TLR1//TLR6//TLR2//TLR10//TLR7//CD1D//TRAF6//RELA//CD1.1//STAT5B//STAT5A//PCD1E//SYK//EIF2B5//CD74//CCK//IL6R//CD81//ADNP//PSMB8//CDC20//PSME1//FZR1//PS…
GO:0009056	catabolic process	Biological process	144	524	933	4670	1.37552	6.67299e-06	0.000280756	5.17568	CTSD//PIK3C3//ATG5//BECN1//PSEN1//VPS33A//CLN3//EIF3E//MAP3K1//MDM2//LOC100155665//PAN2//MLH1//DCPS//ERCC1//LOC100154647//PPP1CB//LOC733611//LOC733612//OVGP1//LOC100154001//MDH2//GPI//PGK1//TPI1//PKM2//ACO2//CS//SDHA//IDH3A//DPYD//PDE3A//ATP1A2//ATP2A2//LOC733678//ATP5B//ATP5A1//UPB1//SOD1//CASP3//MYC//CIDEA//LOC100153939//LOC100153926//IDE//USP18//UBE1X//UBA52//UBE2J1//UCHL5//USP45//UFD1L//CHFR/…
GO:0044248	cellular catabolic process	Biological process	123	434	933	4670	1.41857	6.90963e-06	0.000286499	5.16055	CTSD//PIK3C3//ATG5//BECN1//PSEN1//VPS33A//CLN3//EIF3E//MAP3K1//MDM2//LOC100155665//PAN2//MLH1//DCPS//ERCC1//LOC100154647//PPP1CB//LOC733611//LOC733612//ACO2//MDH2//CS//SDHA//IDH3A//DPYD//PDE3A//ATP1A2//ATP2A2//LOC733678//ATP5B//ATP5A1//UPB1//SOD1//CASP3//MYC//CIDEA//LOC100153939//LOC100153926//IDE//USP18//UBE1X//UBA52//UBE2J1//UCHL5//USP45//UFD1L//CHFR//USP8//USP7//GOT1//GOT2//GLS//MTHFD1//FRRS1/…
GO:0032946	positive regulation of mononuclear cell proliferation	Biological process	20	38	933	4670	2.6344	7.13655e-06	0.000291681	5.14651	CD74//CD40LG//CD40//MIF//STAT5B//STAT5A//LOC396634//IL2//IL12B//CD3E//ITGAL//IL6ST//ADK//CORO1C//NCK1//NCK2//CD80//SYK//BLM//TNFSF13B
GO:0006955	immune response	Biological process	101	343	933	4670	1.47388	8.56971e-06	0.000345323	5.06703	CD69//MASP2//GZMH//LOC396634//IL7R//CD1.1//TAP2//SLA-3//PCD1E//CD1D//SLA-8//SLA-6//TLR1//TLR6//TLR2//TLR8//TLR10//TLR7//PSEN1//LCP1//ITGAL//SLC11A2//IL12B//HSPD1//HMGB2//HMGB1//AHCY//LOC396781//TNFSF13B//YWHAZ//LCK//TRAF6//MAP3K7//TNF//CD40//VAV2//CD40LG//GPX1//LTA//PTPN6//HPX//C1S//C2//C4//LOC780420//LOC100049651//TGFB1//CD74//SLA-DRA//LOC100153411//IGHA//PCNA//CACNB4//CD247//FYN//SYK//LOC100154…
GO:0012502	induction of programmed cell death	Biological process	57	167	933	4670	1.70842	9.00204e-06	0.000350225	5.04566	GZMH//LOC396634//IL7R//CD1.1//TAP2//SLA-3//PCD1E//CD1D//SLA-8//SLA-6//STAT1//STAT2//TGFB1//STAT4//PMAIP1//APOE//PPARG//TBX5//PRDX4//STK17B//NSMAF//LOC100153411//PTEN//RRM2B//PML//LOC100157451//USP7//LCK//ETS1//PTPN6//TRAF6//AKAP13//LTA//PSEN1//ARHGEF2//VAV2//SOS2//TNF//CASP3//PRKCB//MYC//HO2//ATM//CHEK2//MLH1//JAK2//JAK1//TYK2//GPX1//DIABLO//TAP1//TAP1//PPP2R5D//ARRB2//STAT5B//STAT5A//LOC780420
GO:0002443	leukocyte mediated immunity	Biological process	43	115	933	4670	1.87157	9.02604e-06	0.000350225	5.0445	GZMH//LOC396634//IL7R//CD1.1//TAP2//SLA-3//PCD1E//CD1D//SLA-8//SLA-6//HSPD1//SLC11A2//ACE//LOC396781//YWHAZ//LCK//TRAF6//MAP3K7//PTPN6//HPX//TNF//LTA//C4//CD74//LOC100049651//SLA-DRA//LOC100153411//IGHA//TAP1//TAP1//HO2//SYK//ERCC1//MSH2//MLH1//ARRB2//STAT5B//STAT5A//LOC780420//TGFB1//CD40//NCF1//SERPINB9
GO:0007010	cytoskeleton organization	Biological process	90	298	933	4670	1.51169	9.10046e-06	0.000350225	5.04094	RPL36AL//RPS15//RPL12//RPSA//RPL18//LOC100156570//PAFAH1B1//CORO1C//AURKB//BIRC5//RAN//AURKA//RANBP9//TUBGCP4//TUBGCP3//AP1G2//PKC//SPAST//AIF1//LCP1//CAPZB//CAPZB//LOC100037957//RHOG//VPS28//PTEN//NISCH//SSH1//TMOD3//AKAP13//PDLIM3//RPS6KB1//ARHGEF2//SOS2//GRB2//STMN1//STMN2//TOPOII//PCNA//SMC4//BUB3//ACTR2//VCP//ACTR3//LOC100152590//CDC42//FSCN1//CXCR4//CXCL12//PROX1//ACTA1//MEF2C//MEF2B//ARPC3…
GO:0001816	cytokine production	Biological process	53	152	933	4670	1.74529	9.28151e-06	0.000350225	5.03238	PLTP//IL6R//PPARG//SLC11A2//CRSP-2//TLR2//SOD1//TLR8//CD3E//SCARB2//TLR10//NLRC5//SAMSN1//HSPD1//TRAF6//MAP3K7//TNF//ARNT//HIF1A//LTA//LOC100153365//ADAM17//TSPO//CIDEA//TLR7//POLR3D//CD40LG//JAK2//JAK1//TYK2//CD40//TGFB1//SERPINE1//HO2//SMAD4//CREB1//IRF7//TLR1//TLR6//CD1D//IL6//NFKB1//RELA//CD1.1//STAT5B//STAT5A//PCD1E//SYK//LOC100153411//LCK//MIF//NFATC2//LIPA
GO:0050851	antigen receptor-mediated signaling pathway	Biological process	14	22	933	4670	3.18523	9.41023e-06	0.000350225	5.0264	CACNB4//TRAF6//CD247//PSEN1//FYN//SYK//LOC100154647//BCL2A1//LOC100153411//LCK//LOC396634//PRKCB//CD19//PTPN6
GO:0006281	DNA repair	Biological process	30	70	933	4670	2.14515	9.50608e-06	0.000350225	5.022	APTX//RAD51//ERCC1//LOC100154647//LOC100155921//POLL//NEIL1//PCNA//POLG//HMGB2//HMGB1//LOC100155036//NEIL3//RFC5//MLH3//MSH2//MLH1//SOD1//VCP//MGMT//PRKCB//BRCA1//ATM//BLM//PRPF19//APEX1//SUPT16H//RRM2B//MMS19//SUPT16H
GO:0045619	regulation of lymphocyte differentiation	Biological process	17	30	933	4670	2.83637	9.54824e-06	0.000350225	5.02008	STAT5B//STAT5A//IL2RG//IL7R//LOC100153365//PTPN6//SYK//CD74//PRDX4//LOC396634//SLA-DQA//LCK//CTLA4//IL2//IL6//LOC100038019//CD1D
GO:0050790	regulation of catalytic activity	Biological process	129	463	933	4670	1.39458	1.03724e-05	0.000375638	4.98412	P14ARF//BLM//FLT1//EGF//JAK2//JAK1//TYK2//GNAI2//PSEN1//MAP3K7//CD74//SOD1//TNF//CD81//PRDX4//GRM4//SHC1//ARRB2//MAP2K1//PRKCB//ADAM17//IL6//AKT1//PDPK1//CCK//VCP//PPARG//MYC//HSPD1//SLC11A2//LOC100153411//DIABLO//LCK//CRSP-2//HTR4//GNAS//NTRK2//LOC396643//GABBR1//HCRT//IL2//DGKA//GNB2L1//AGK//TLR1//TRAF6//IKBKG//MAP3K1//SYK//PN-1//LOC100154352//RPL5//SERPINE1//NFKB1//PKC//PIM1//NEIL1//HMGB2//LOC…
GO:0002164	larval development	Biological process	48	134	933	4670	1.79296	1.07684e-05	0.000383525	4.96785	RPS23//RPL36AL//ACO2//POLR2B//PPP1CB//MIF//CS//VCP//FASN//GNB2L1//ACTB//AHCY//NIP7//ARL6IP5//LOC733678//SDHA//CAPZB//MOCS3//RAE1//CSTF1//CAPZB//CTSZ//VARS//EXOSC3//DDX18//RPN2//SMARCB1//VPS28//DHX35//SHOC2//LOC100156229//BYS1//COPA//TGS1//ATP5A1//SF3B1//DRG1//POR//CDS2//VARS//SAR1A//SEC23A//OGT//SIRT1//ATP5B//LOC100156764//SOD1//PTEN
GO:0002119	nematode larval development	Biological process	45	123	933	4670	1.83123	1.08583e-05	0.000383525	4.96424	OGT//SIRT1//ATP5B//LOC100156764//SOD1//RPS23//RPL36AL//ACO2//POLR2B//PPP1CB//MIF//CS//VCP//FASN//GNB2L1//ACTB//AHCY//NIP7//ARL6IP5//LOC733678//SDHA//CAPZB//MOCS3//RAE1//CSTF1//CAPZB//CTSZ//VARS//EXOSC3//DDX18//RPN2//SMARCB1//VPS28//DHX35//SHOC2//LOC100156229//BYS1//COPA//TGS1//ATP5A1//SF3B1//DRG1//POR//CDS2//VARS
GO:0070665	positive regulation of leukocyte proliferation	Biological process	20	39	933	4670	2.56685	1.19303e-05	0.000416251	4.92335	CD74//CD40LG//CD40//MIF//STAT5B//STAT5A//LOC396634//IL2//IL12B//CD3E//ITGAL//IL6ST//ADK//CORO1C//NCK1//NCK2//CD80//SYK//BLM//TNFSF13B
GO:0002429	immune response-activating cell surface receptor signaling pathway	Biological process	15	25	933	4670	3.00322	1.25612e-05	0.00042783	4.90097	TLR2//CACNB4//TRAF6//CD247//PSEN1//FYN//SYK//LOC100154647//BCL2A1//LOC100153411//LCK//LOC396634//PRKCB//CD19//PTPN6
GO:0042102	positive regulation of T cell proliferation	Biological process	15	25	933	4670	3.00322	1.25612e-05	0.00042783	4.90097	STAT5B//STAT5A//CD80//SYK//BLM//LOC396634//IL2//IL12B//CD3E//ITGAL//IL6ST//ADK//CORO1C//NCK1//NCK2
GO:0009057	macromolecule catabolic process	Biological process	64	196	933	4670	1.6344	1.324e-05	0.000436225	4.87811	EIF3E//MAP3K1//MDM2//LOC100155665//PAN2//MLH1//DCPS//ERCC1//LOC100154647//PPP1CB//LOC733611//LOC733612//OVGP1//LOC100154001//SOD1//CASP3//MYC//CIDEA//LOC100153939//LOC100153926//IDE//USP18//UBE1X//UBA52//UBE2J1//UCHL5//USP45//UFD1L//CHFR//USP8//USP7//CDC20//FZR1//LNPEP//VPS28//LOC100155947//PSMB8//PSME1//CCNB1//PSMD4//PSMB10//LOC780419//ANAPC5//PSMB8//PSMD1//CDK1//ANAPC5//COPS4//VCP//AKT1//TGFB1/…
GO:0006793	phosphorus metabolic process	Biological process	149	552	933	4670	1.35108	1.32652e-05	0.000436225	4.87729	P14ARF//BLM//FLT1//EGF//JAK2//JAK1//TYK2//GNAI2//PSEN1//MAP3K7//CD74//SOD1//TNF//CD81//PRDX4//GRM4//SHC1//ARRB2//MAP2K1//PRKCB//PRKAR2A//LTA//CCDC88C//LOC396634//IL2//TGFB1//CCNB1//IGFBP3//LOC654323//CCNB2//HMGB2//AIF1//ADAM17//IL6//HMGB1//CCND3//EP300//MSH2//ND4//COX3//NME1//TLR2//AURKB//PIK3CG//STAT4//TLR8//CREB1//COFILIN//PIK3C3//AURKA//TLR10//RPS6KB1//PBK//CDK4//PKC//STK17B//STK38//LOC1001547…
GO:0006796	phosphate-containing compound metabolic process	Biological process	149	552	933	4670	1.35108	1.32652e-05	0.000436225	4.87729	P14ARF//BLM//FLT1//EGF//JAK2//JAK1//TYK2//GNAI2//PSEN1//MAP3K7//CD74//SOD1//TNF//CD81//PRDX4//GRM4//SHC1//ARRB2//MAP2K1//PRKCB//PRKAR2A//LTA//CCDC88C//LOC396634//IL2//TGFB1//CCNB1//IGFBP3//LOC654323//CCNB2//HMGB2//AIF1//ADAM17//IL6//HMGB1//CCND3//EP300//MSH2//ND4//COX3//NME1//TLR2//AURKB//PIK3CG//STAT4//TLR8//CREB1//COFILIN//PIK3C3//AURKA//TLR10//RPS6KB1//PBK//CDK4//PKC//STK17B//STK38//LOC1001547…
GO:0006914	autophagy	Biological process	13	20	933	4670	3.25348	1.42404e-05	0.000457772	4.84648	CTSD//PIK3C3//ATG5//BECN1//PSEN1//VPS33A//CLN3//SRP54//TLR8//AS-A//CTSB//RPS6KB1//ATG4D
GO:0008629	induction of apoptosis by intracellular signals	Biological process	13	20	933	4670	3.25348	1.42404e-05	0.000457772	4.84648	HO2//ATM//CHEK2//MLH1//JAK2//JAK1//CASP3//TYK2//GPX1//DIABLO//PPP2R5D//PRKCB//MYC
GO:0042981	regulation of apoptotic process	Biological process	144	531	933	4670	1.35739	1.4576e-05	0.000463355	4.83636	GZMH//LOC396634//IL7R//CD1.1//TAP2//SLA-3//PCD1E//CD1D//SLA-8//SLA-6//PTEN//MYC//LOC100153411//PLA2G7//TRAF6//HDH//CLU//SOD1//FOXO1//TNF//CD40LG//BIRC5//ADAM17//GPX1//APOE//C-FLIP//PRNP//NFKB1//PSEN1//XIAP//LOC100049694//IKBKB//RELA//PRDX4//HELLS//CDK1//BCL2A1//BAG3//PKC//ETS1//STAT1//STAT2//TGFB1//STAT4//PMAIP1//PPARG//TBX5//STK17B//NSMAF//RRM2B//PML//LOC100157451//USP7//LCK//PTPN6//AKAP13//LTA/…
GO:0045580	regulation of T cell differentiation	Biological process	16	28	933	4670	2.86021	1.52247e-05	0.000478659	4.81745	IL2RG//IL7R//LOC100153365//CD74//PRDX4//LOC396634//SLA-DQA//STAT5B//STAT5A//SYK//LCK//CTLA4//IL2//IL6//LOC100038019//CD1D
GO:0071842	cellular component organization at cellular level	Biological process	239	960	933	4670	1.24613	1.65946e-05	0.000512704	4.78003	RPL36AL//RPS15//RPL12//RPSA//RPL18//LOC100156570//CTSD//PIK3C3//ATG5//BECN1//PSEN1//VPS33A//CLN3//PTTG1//BIRC5//NEK2//BUB3//PAFAH1B1//CORO1C//AURKB//RAN//AURKA//RANBP9//TUBGCP4//TUBGCP3//AP1G2//PKC//CCNB1//DDX39B//PRPF19//SART3//SRPK1//SRPK3//PRMT5//ATM//BLM//RAD51//SPAST//SUPT16H//TLK1//SUPT16H//CASP3//GPX1//CCK//MYC//BID//CHD2//SMARCC2//LOC595122//H2AFZ//LOC100153329//LOC100154071//LOC100154508…
GO:0006260	DNA replication	Biological process	28	65	933	4670	2.15615	1.67634e-05	0.000512704	4.77564	MTERFD1//RRM2B//POLG//RAD51//MCM3//PCNA//TGFB1//HMGB2//HCRT//HMGB1//LOC100155921//BLM//POT1//FZR1//CDK1//IL6//CDC42//NPM2//CDC25C//RBL1//POLL//RFC5//MCM8//LOC100154715//SUPT16H//SUPT16H//HUS1//DBF4
GO:0012501	programmed cell death	Biological process	163	616	933	4670	1.32447	1.68452e-05	0.000512704	4.77352	IL6//CASP3//GPX1//CCK//MYC//BID//GZMH//PTEN//LOC100153411//AKAP13//CPR2//TBPRF10//SIAHBP1//ARF6//LOC100037976//NCF1//LOC100153321//EP300//LOC100156280//SOD1//CIDEA//PLA2G7//TRAF6//HDH//CLU//FOXO1//TNF//CD40LG//BIRC5//ADAM17//APOE//C-FLIP//PRNP//NFKB1//PSEN1//XIAP//LOC100049694//IKBKB//RELA//PRDX4//HELLS//CDK1//BCL2A1//BAG3//PKC//ETS1//STAT1//STAT2//TGFB1//STAT4//PMAIP1//PPARG//TBX5//STK17B//NSMAF…
GO:0010941	regulation of cell death	Biological process	149	555	933	4670	1.34378	1.82561e-05	0.000549797	4.73859	GZMH//LOC396634//IL7R//CD1.1//TAP2//SLA-3//PCD1E//CD1D//SLA-8//SLA-6//PTEN//MYC//LOC100153411//PLA2G7//TRAF6//HDH//CLU//SOD1//FOXO1//TNF//CD40LG//BIRC5//ADAM17//GPX1//APOE//C-FLIP//PRNP//NFKB1//PSEN1//XIAP//LOC100049694//IKBKB//RELA//PRDX4//HELLS//CDK1//BCL2A1//BAG3//PKC//ETS1//STAT1//STAT2//TGFB1//STAT4//PMAIP1//PPARG//TBX5//STK17B//NSMAF//RRM2B//PML//LOC100157451//USP7//LCK//PTPN6//AKAP13//LTA/…
GO:0045087	innate immune response	Biological process	34	86	933	4670	1.97886	2.02153e-05	0.000602459	4.69432	CD69//MASP2//TLR1//TLR6//TLR2//TLR8//TLR10//TLR7//HSPD1//C2//PTPN6//TGFB1//HMGB2//CD86//HMGB1//SLC11A2//TAP1//TAP2//TAP1//NLRC5//POLR3D//SLA-3//SLA-8//SLA-6//ARRB2//STAT5B//STAT5A//LOC780420//HPX//RELA//MX1//C1S//C4//LOC100153411
GO:0034621	cellular macromolecular complex subunit organization	Biological process	61	187	933	4670	1.63276	2.19319e-05	0.000646879	4.65892	RPS15//DDX39B//PRPF19//SART3//SRPK1//SRPK3//PRMT5//LOC100156570//LOC595122//H2AFZ//LOC100153329//LOC100154071//LOC100154508//ASF1B//RSF1//CAPZB//CAPZB//ERCC1//PTBP1//SIAHBP1//ROD1//FKBP4//SRP54//STMN1//STMN2//ARHGEF2//TGFB1//SMAD4//LOC654323//ACTR2//LOC100156375//CDC42//HMGB2//HMGB1//TMOD3//MEF2C//MEF2B//ARPC3//CORO1C//ARPC1B//ARPC5//COFILIN//ACTR3//ARF6//ARPC2//NCK1//NCK2//MAPRE1//SPAST//NIP7//C…
GO:0043067	regulation of programmed cell death	Biological process	145	541	933	4670	1.34155	2.65577e-05	0.000775321	4.57581	GZMH//LOC396634//IL7R//CD1.1//TAP2//SLA-3//PCD1E//CD1D//SLA-8//SLA-6//PTEN//MYC//LOC100153411//PLA2G7//TRAF6//HDH//CLU//SOD1//FOXO1//TNF//CD40LG//BIRC5//ADAM17//GPX1//APOE//C-FLIP//PRNP//NFKB1//PSEN1//XIAP//LOC100049694//IKBKB//RELA//PRDX4//HELLS//CDK1//BCL2A1//BAG3//PKC//ETS1//STAT1//STAT2//TGFB1//STAT4//PMAIP1//PPARG//TBX5//STK17B//NSMAF//RRM2B//PML//LOC100157451//USP7//LCK//PTPN6//AKAP13//LTA/…
GO:0008219	cell death	Biological process	168	643	933	4670	1.30778	2.69086e-05	0.000777632	4.57011	IL6//CASP3//GPX1//CCK//MYC//BID//GZMH//PTEN//LOC100153411//AKAP13//CPR2//TBPRF10//SIAHBP1//ARF6//LOC100037976//NCF1//LOC100153321//EP300//LOC100156280//SOD1//CIDEA//PLA2G7//TRAF6//HDH//CLU//FOXO1//TNF//CD40LG//BIRC5//ADAM17//APOE//C-FLIP//PRNP//NFKB1//PSEN1//XIAP//LOC100049694//IKBKB//RELA//PRDX4//HELLS//CDK1//BCL2A1//BAG3//PKC//ETS1//STAT1//STAT2//TGFB1//STAT4//PMAIP1//PPARG//TBX5//STK17B//NSMAF…
GO:0048518	positive regulation of biological process	Biological process	332	1404	933	4670	1.1836	2.82805e-05	0.000809104	4.54851	USF1//CRSP-2//TLR2//SOD1//TLR8//CD3E//SCARB2//TLR10//NLRC5//SAMSN1//CD69//MASP2//GZMH//LOC396634//IL7R//CD1.1//TAP2//SLA-3//PCD1E//CD1D//SLA-8//SLA-6//IL2//TNF//HMGB2//PRKCB//AIF1//ADAM17//IL6//HMGB1//PSEN1//CCND3//EP300//FLT1//CXCL12//CDH13//PROX1//CCL8//PKC//CD74//MC1R//LOC100038019//TLR1//TLR6//TLR7//SLC11A2//HPX//PIK3CG//MIF//CD86//AQP3//PECAM1//MADCAM1//TRAF6//MAP3K7//HSPD1//CD40LG//LTA//MYC…
GO:0050852	T cell receptor signaling pathway	Biological process	11	16	933	4670	3.44118	3.10892e-05	0.000880654	4.50739	LOC100153411//LCK//PTPN6//CACNB4//TRAF6//CD247//PSEN1//FYN//SYK//LOC100154647//BCL2A1
GO:0030217	T cell differentiation	Biological process	25	57	933	4670	2.19533	3.27235e-05	0.000908952	4.48514	NCOR1//IL2RG//STAT5B//CD3E//STAT5A//IL7R//SYK//LOC100153365//CD74//CD3D//CD1D//LOC396634//TGFB1//PRDX4//SLA-DQA//LCK//CTLA4//IL2//IL6//BLM//LOC100038019//CACNB4//SP3//CORO1C//BCL2A1
GO:0040035	hermaphrodite genitalia development	Biological process	25	57	933	4670	2.19533	3.27235e-05	0.000908952	4.48514	RPS23//RPL36AL//ACO2//MIF//GNB2L1//ACTB//NIP7//CAPZB//MOCS3//RAE1//CAPZB//ABCF1//VARS//RAP2A//PRPF19//LOC100152812//SMARCB1//VPS28//CDK1//LOC100156229//BYS1//IDH3A//SF3B1//DRG1//VARS
GO:0016071	mRNA metabolic process	Biological process	36	95	933	4670	1.89677	3.45984e-05	0.000942724	4.46094	EIF3E//DDX39B//PRPF19//SART3//SRPK1//SRPK3//PAN2//MLH1//DCPS//HNRNPA1//SIAHBP1//SRSF6//SRSF2//RBM39//PRMT5//GNB2L1//SRSF1//TRA2A//SF3B1//CDK10//PTBP1//ROD1//STIP//CSTF1//SMNDC1//DHX32//PRPF39//SYNCRIP//KHDRBS3//LOC100153939//CCNB1//CCNB2//ASF1B//SLC11A2//RBM38//ATM
GO:0044257	cellular protein catabolic process	Biological process	36	95	933	4670	1.89677	3.45984e-05	0.000942724	4.46094	MAP3K1//MDM2//LOC100155665//LOC100153926//IDE//USP18//UBE1X//UBA52//UBE2J1//UCHL5//USP45//UFD1L//PAN2//CHFR//LOC100154647//USP8//USP7//CDC20//FZR1//LOC100155947//PSMB8//PSME1//CCNB1//PSMD4//PSMB10//LOC780419//ANAPC5//PSMB8//PSMD1//CDK1//ANAPC5//COPS4//VCP//AKT1//APOE//PPP2R5D
GO:0060255	regulation of macromolecule metabolic process	Biological process	254	1040	933	4670	1.22246	3.8083e-05	0.00100251	4.41927	BLM//MLH1//P14ARF//TRAF6//TGFB1//TNF//PPARD//PAX3//PAX7//EHMT2//MDM2//ZBTB10//RBL1//LOC100153939//NR2F2//TLE3//LCOR//PROX1//LEF1//KLF12//MSX1//SIRT1//FLT1//EGF//JAK2//JAK1//TYK2//GNAI2//PSEN1//MAP3K7//CD74//SOD1//CD81//PRDX4//GRM4//SHC1//ARRB2//MAP2K1//PRKCB//SIAHBP1//SRSF6//SRSF2//RBM39//USF1//PRKAR2A//LTA//CCDC88C//LOC396634//IL2//CCNB1//IGFBP3//LOC654323//CCNB2//HMGB2//AIF1//ADAM17//IL6//HMGB1…
GO:0009059	macromolecule biosynthetic process	Biological process	217	869	933	4670	1.2499	3.85148e-05	0.00100251	4.41437	CDC25C//RBL1//POLL//RFC5//MCM8//LOC100154715//SUPT16H//SUPT16H//HUS1//DBF4//TRAF6//TGFB1//TNF//PPARD//PAX3//PAX7//EHMT2//MDM2//ZBTB10//LOC100153939//NR2F2//TLE3//LCOR//PROX1//LEF1//KLF12//MSX1//SIRT1//USF1//RAD51//LOC100155921//LOC100156570//LOC100156985//STAT1//POLR3D//PPP1CB//LOC733611//LOC733612//RHOF//MTERFD1//RRM2B//POLG//MCM3//PCNA//TOPOII//SIRT7//HELLS//LOC100157440//LOC100156439//MYC//RSF…
GO:0065003	macromolecular complex assembly	Biological process	95	329	933	4670	1.44532	3.85215e-05	0.00100251	4.4143	RPS15//DDX39B//PRPF19//SART3//SRPK1//SRPK3//PRMT5//LOC100156570//LOC595122//H2AFZ//LOC100153329//LOC100154071//LOC100154508//ASF1B//RSF1//CAPZB//CAPZB//ERCC1//PTBP1//SIAHBP1//ROD1//CD74//MGP//CCNB1//TAP2//MDM2//CCNB2//CDK1//ATP5A1//FKBP4//SRP54//TGFB1//SMAD4//LOC654323//LOC100156375//CDC42//HMGB2//HMGB1//TMOD3//MEF2C//MEF2B//ARPC3//CORO1C//ARPC1B//ARPC5//ACTR3//ARF6//ARPC2//NCK1//NCK2//STMN1//MAP…
GO:0045582	positive regulation of T cell differentiation	Biological process	14	24	933	4670	2.91979	3.85446e-05	0.00100251	4.41404	IL2RG//IL7R//LOC100153365//STAT5B//STAT5A//SYK//LCK//IL2//IL6//LOC100038019//CD1D//LOC396634//CD74//SLA-DQA
GO:0045621	positive regulation of lymphocyte differentiation	Biological process	14	24	933	4670	2.91979	3.85446e-05	0.00100251	4.41404	STAT5B//STAT5A//IL2RG//IL7R//LOC100153365//SYK//LOC396634//CD74//SLA-DQA//LCK//IL2//IL6//LOC100038019//CD1D
GO:0016265	death	Biological process	168	647	933	4670	1.29969	3.93478e-05	0.00101418	4.40508	IL6//CASP3//GPX1//CCK//MYC//BID//GZMH//PTEN//LOC100153411//AKAP13//CPR2//TBPRF10//SIAHBP1//ARF6//LOC100037976//NCF1//LOC100153321//EP300//LOC100156280//SOD1//CIDEA//PLA2G7//TRAF6//HDH//CLU//FOXO1//TNF//CD40LG//BIRC5//ADAM17//APOE//C-FLIP//PRNP//NFKB1//PSEN1//XIAP//LOC100049694//IKBKB//RELA//PRDX4//HELLS//CDK1//BCL2A1//BAG3//PKC//ETS1//STAT1//STAT2//TGFB1//STAT4//PMAIP1//PPARG//TBX5//STK17B//NSMAF…
GO:0042269	regulation of natural killer cell mediated cytotoxicity	Biological process	10	14	933	4670	3.57526	4.41909e-05	0.00112807	4.35467	TAP1//TAP2//TAP1//SLA-3//SLA-8//SLA-6//ARRB2//STAT5B//STAT5A//LOC780420
GO:0000075	cell cycle checkpoint	Biological process	15	27	933	4670	2.78076	4.45549e-05	0.00112807	4.3511	CDK1//MAPK14//HUS1//CHEK2//RBM38//PPP2R5D//PAFAH1B1//CHFR//ATM//BUB3//MSH2//P14ARF//TGFB1//BIRC5//CCNB1
GO:0002449	lymphocyte mediated immunity	Biological process	36	96	933	4670	1.87701	4.49626e-05	0.0011284	4.34715	GZMH//LOC396634//IL7R//CD1.1//TAP2//SLA-3//PCD1E//CD1D//SLA-8//SLA-6//HSPD1//SLC11A2//LOC396781//TRAF6//MAP3K7//PTPN6//HPX//TNF//LTA//C4//CD74//LOC100049651//SLA-DRA//LOC100153411//IGHA//TAP1//TAP1//ERCC1//MSH2//MLH1//ARRB2//STAT5B//STAT5A//LOC780420//TGFB1//CD40
GO:0071843	cellular component biogenesis at cellular level	Biological process	25	58	933	4670	2.15748	4.67909e-05	0.00116408	4.32984	BYS1//LOC100157573//RPS15//DDX39B//PRPF19//SART3//SRPK1//SRPK3//PRMT5//WDR46//WDR3//HEATR1//NOC4L//LOC100156570//RPS16//RPL5//EXOSC3//DKC1//PTBP1//SIAHBP1//ROD1//LOC100153742//RHOF//NIP7//RPSA
GO:0030098	lymphocyte differentiation	Biological process	30	75	933	4670	2.00214	4.76111e-05	0.0011715	4.32229	SP3//NCOR1//LOC396634//CD40LG//MSH2//NTRK2//CACNB4//CORO1C//BCL2A1//STAT5B//STAT5A//IL2RG//CD3E//IL7R//SYK//LOC100153365//CD74//CD3D//CD1D//TGFB1//PTPN6//PRDX4//SLA-DQA//LCK//CTLA4//IL2//IL6//BLM//LOC100038019//SART3
GO:0043933	macromolecular complex subunit organization	Biological process	100	352	933	4670	1.42198	4.92219e-05	0.0011715	4.30784	RPS15//DDX39B//PRPF19//SART3//SRPK1//SRPK3//PRMT5//LOC100156570//LOC595122//H2AFZ//LOC100153329//LOC100154071//LOC100154508//ASF1B//RSF1//CAPZB//CAPZB//ERCC1//PTBP1//SIAHBP1//ROD1//CD74//MGP//CCNB1//TAP2//MDM2//CCNB2//CDK1//ATP5A1//FKBP4//SRP54//STMN1//STMN2//ARHGEF2//TGFB1//SMAD4//LOC654323//ACTR2//LOC100156375//CDC42//HMGB2//HMGB1//TMOD3//MEF2C//MEF2B//ARPC3//CORO1C//ARPC1B//ARPC5//COFILIN//ACT…
GO:0034645	cellular macromolecule biosynthetic process	Biological process	205	817	933	4670	1.25593	4.92516e-05	0.0011715	4.30758	CDC25C//RBL1//POLL//RFC5//MCM8//LOC100154715//SUPT16H//SUPT16H//HUS1//DBF4//TRAF6//TGFB1//TNF//PPARD//PAX3//PAX7//EHMT2//MDM2//ZBTB10//LOC100153939//NR2F2//TLE3//LCOR//PROX1//LEF1//KLF12//MSX1//SIRT1//USF1//RAD51//LOC100155921//LOC100156570//LOC100156985//STAT1//POLR3D//PPP1CB//LOC733611//LOC733612//RHOF//MTERFD1//RRM2B//POLG//MCM3//PCNA//TOPOII//SIRT7//HELLS//LOC100157440//LOC100156439//MYC//RSF…
GO:0040010	positive regulation of growth rate	Biological process	37	100	933	4670	1.85198	4.9609e-05	0.0011715	4.30444	ACTR3//POLR2B//SOD1//MDH2//CS//VCP//GNB2L1//MRPS11//NIP7//OGT//LOC733678//SRSF2//SDHA//CAPZB//RAE1//COPS2//CAPZB//SLMO2//VARS//PRPF19//ALDH18A1//LOC100152812//LOC100153939//SMARCB1//VPS28//SHOC2//LOC100156229//BYS1//LOC100156375//ATP5B//IDH3A//COPA//TGS1//ATP5A1//SF3B1//POR//VARS
GO:0000375	RNA splicing, via transesterification reactions	Biological process	19	39	933	4670	2.43851	4.99557e-05	0.0011715	4.30142	DDX39B//PRPF19//SART3//SRPK1//SRPK3//HNRNPA1//SIAHBP1//SRSF6//SRSF2//RBM39//PRMT5//GNB2L1//SRSF1//TRA2A//SF3B1//CDK10//PTBP1//ROD1//ASF1B
GO:0000377	RNA splicing, via transesterification reactions with bulged adenosine as nucleophile	Biological process	19	39	933	4670	2.43851	4.99557e-05	0.0011715	4.30142	DDX39B//PRPF19//SART3//SRPK1//SRPK3//HNRNPA1//SIAHBP1//SRSF6//SRSF2//RBM39//PRMT5//GNB2L1//SRSF1//TRA2A//SF3B1//CDK10//PTBP1//ROD1//ASF1B
GO:0000398	nuclear mRNA splicing, via spliceosome	Biological process	19	39	933	4670	2.43851	4.99557e-05	0.0011715	4.30142	DDX39B//PRPF19//SART3//SRPK1//SRPK3//HNRNPA1//SIAHBP1//SRSF6//SRSF2//RBM39//PRMT5//PTBP1//ROD1//ASF1B//GNB2L1//SRSF1//TRA2A//SF3B1//CDK10
GO:0016310	phosphorylation	Biological process	134	499	933	4670	1.34412	5.11156e-05	0.00118896	4.29145	P14ARF//BLM//FLT1//EGF//JAK2//JAK1//TYK2//GNAI2//PSEN1//MAP3K7//CD74//SOD1//TNF//CD81//PRDX4//GRM4//SHC1//ARRB2//MAP2K1//PRKCB//PRKAR2A//LTA//CCDC88C//LOC396634//IL2//TGFB1//CCNB1//IGFBP3//LOC654323//CCNB2//HMGB2//AIF1//ADAM17//IL6//HMGB1//CCND3//EP300//MSH2//ND4//COX3//NME1//TLR2//AURKB//PIK3CG//STAT4//TLR8//CREB1//COFILIN//PIK3C3//AURKA//TLR10//RPS6KB1//PBK//CDK4//PKC//STK17B//STK38//LOC1001547…
GO:0051603	proteolysis involved in cellular protein catabolic process	Biological process	35	93	933	4670	1.88374	5.24983e-05	0.00121127	4.27985	MAP3K1//MDM2//LOC100155665//USP18//UBE1X//UBA52//UBE2J1//UCHL5//USP45//UFD1L//PAN2//CHFR//LOC100154647//USP8//USP7//CDC20//FZR1//LOC100155947//PSMB8//PSME1//CCNB1//PSMD4//PSMB10//LOC780419//ANAPC5//PSMB8//PSMD1//CDK1//ANAPC5//COPS4//VCP//AKT1//PPP2R5D//LOC100153926//IDE
GO:0048534	hemopoietic or lymphoid organ development	Biological process	77	257	933	4670	1.49966	5.65367e-05	0.00129401	4.24767	SP3//TGFB1//PSEN1//NCOR1//CRSP-2//NME1//LTA//CCL21//LOC100037976//IL7R//IL6ST//NCOA3//RELA//CDK4//ADD3//SART3//TYK2//TLE3//LOC396634//CD40LG//MSH2//NTRK2//CACNB4//CORO1C//BCL2A1//JAK2//JAK1//SFXN1//P14ARF//LOC396575//SP1//VPS33A//PPARG//GL//CHUK//RUNX2//STAT5B//STAT5A//IL2RG//CD3E//CDC42//FSCN1//HIF1A//PRKCB//SLC11A2//LOC100038019//LOC100153622//ARRB2//ERCC1//TRAF6//SYK//LOC100153365//CD74//CD3D/…
GO:0034622	cellular macromolecular complex assembly	Biological process	54	165	933	4670	1.63812	5.89472e-05	0.00133847	4.22954	RPS15//DDX39B//PRPF19//SART3//SRPK1//SRPK3//PRMT5//LOC100156570//LOC595122//H2AFZ//LOC100153329//LOC100154071//LOC100154508//ASF1B//RSF1//CAPZB//CAPZB//ERCC1//PTBP1//SIAHBP1//ROD1//FKBP4//SRP54//TGFB1//SMAD4//LOC654323//LOC100156375//CDC42//HMGB2//HMGB1//TMOD3//MEF2C//MEF2B//ARPC3//CORO1C//ARPC1B//ARPC5//ACTR3//ARF6//ARPC2//NCK1//NCK2//STMN1//MAPRE1//STMN2//NIP7//TBPRF10//MLH1//TUBA1B//TUBB2A//TU…
GO:0046907	intracellular transport	Biological process	90	312	933	4670	1.44385	6.50033e-05	0.0014538	4.18706	RPS15//TNF//TYK2//SLC11A2//AKT1//HDH//KPNA2//KPNA5//KPNA6//RAN//COFILIN//NUP214//XPO7//PML//TGFB1//SRP54//VPS33A//HSPD1//MTX1//YWHAZ//TOMM20//UCP2//BID//PSEN1//CPT1B//CD74//PAFAH1B1//RAB14//SAR1A//PCNA//ARF6//DYNC1H1//RHOF//RHOG//STX16//MUDENG//LOC100154662//AP4E1//SEC23A//TRPC4AP//COPZ1//COPB2//COPA//TLK1//AP1G2//SPAST//VCP//BLOC1S3//PLDN//ARRB2//ANP32E//MLXIP//JAK2//JAK1//ACTR3//CAPZB//CAPZB//V…
GO:0018193	peptidyl-amino acid modification	Biological process	50	150	933	4670	1.66845	6.50423e-05	0.0014538	4.1868	TGFB1//PLOD2//EP300//MAP3K1//PRKCB//PRKACB//LOC100038019//CLK1//PKC//PDK3//PDK1//PDPK1//FLT1//STAT5B//STAT5A//FYN//CLK3//LCK//IL12RB1//MOCS3//RPN2//P4HA1//MIF//AKT1//SIRT1//ARRB2//PRMT5//TYK2//JAK2//JAK1//HPX//IL6ST//PTK2B//TBPRF10//BRPF1//BRPF3//EP400//EP400//ITGB2//EGF//PKC//CD74//CCK//IL6R//CD81//SYK//ADNP//PTPN6//IL6//ASPHD2
GO:0000279	M phase	Biological process	51	154	933	4670	1.65762	6.67603e-05	0.00147905	4.17548	RPL36AL//RPS15//RPL12//RPSA//RPL18//LOC100156570//NEK2//BUB3//CDC20//CDC25C//CDK1//CCNB1//EHMT2//MLH1//RAD51//TOPOII//STMN1//PCNA//SMC4//STMN2//BIRC5//PAFAH1B1//MAPRE1//CCNB2//ANAPC5//LOC100152590//CEP110//CDK5RAP2//MAP2K1//CDC42//ATM//PPP1CB//VCP//ACTB//MLH3//ERCC1//DYNC1H1//TGFB1//FZR1//DSCC1//PDE3A//GNB2L1//LOC733611//LOC733612//EGF//TNF//TUBB2A//NCOR1//PTTG1//TUBGCP4//TUBGCP3
GO:0051246	regulation of protein metabolic process	Biological process	127	471	933	4670	1.34964	6.73765e-05	0.00147905	4.17149	P14ARF//BLM//FLT1//EGF//JAK2//JAK1//TYK2//GNAI2//PSEN1//MAP3K7//CD74//SOD1//TNF//CD81//PRDX4//GRM4//SHC1//ARRB2//MAP2K1//PRKCB//PRKAR2A//LTA//CCDC88C//LOC396634//IL2//TGFB1//CCNB1//IGFBP3//LOC654323//CCNB2//HMGB2//AIF1//ADAM17//IL6//HMGB1//CCND3//EP300//IREB2//MKNK1//TRMT6//LOC100153423//AKT1//PDPK1//DGKA//HCRT//CCK//GNB2L1//AGK//TLR1//TRAF6//IKBKG//MAP3K1//SYK//LOC100153411//SERPINE1//PN-1//ADNP…
GO:0044085	cellular component biogenesis	Biological process	142	537	933	4670	1.32358	6.79334e-05	0.00147905	4.16792	BYS1//LOC100157573//RPS15//CTSD//PIK3C3//ATG5//BECN1//PSEN1//CORO1C//DDX39B//PRPF19//SART3//SRPK1//SRPK3//PRMT5//WDR46//WDR3//HEATR1//NOC4L//PAFAH1B1//LOC100156570//LOC595122//H2AFZ//LOC100153329//LOC100154071//LOC100154508//ASF1B//RSF1//AIF1//LCP1//CAPZB//CAPZB//ERCC1//RPS16//RPL5//EXOSC3//DKC1//PTBP1//SIAHBP1//ROD1//CD74//MGP//CCNB1//TAP2//MDM2//CCNB2//CDK1//ATP5A1//FKBP4//SRP54//EHMT2//MLH3//T…
GO:0045088	regulation of innate immune response	Biological process	21	46	933	4670	2.28506	6.82398e-05	0.00147905	4.16596	TLR1//TLR6//TLR2//TLR8//TLR10//TLR7//HSPD1//TAP1//TAP2//TAP1//NLRC5//POLR3D//SLA-3//SLA-8//SLA-6//ARRB2//STAT5B//STAT5A//LOC780420//HPX//RELA
GO:0030163	protein catabolic process	Biological process	42	120	933	4670	1.75188	7.13268e-05	0.00153278	4.14675	MAP3K1//MDM2//LOC100155665//LOC100153926//IDE//USP18//UBE1X//UBA52//UBE2J1//UCHL5//USP45//UFD1L//PAN2//CHFR//LOC100154647//USP8//USP7//CDC20//FZR1//LOC100155947//PSMB8//PSME1//CCNB1//PSMD4//PSMB10//LOC780419//ANAPC5//PSMB8//PSMD1//CDK1//ANAPC5//COPS4//VCP//AKT1//APOE//PRKCB//PN-1//RELA//PPP2R5D//TNF//LNPEP//VPS28
GO:0002440	production of molecular mediator of immune response	Biological process	20	43	933	4670	2.32807	7.32476e-05	0.00153278	4.13521	HSPD1//SLC11A2//LOC396634//TNFSF13B//IL7R//IL2//HPX//LTA//TRAF6//MAP3K7//TNF//MSH2//MLH1//HO2//ERCC1//TGFB1//CD40//CD40LG//TLR2//NLRC5
GO:0019222	regulation of metabolic process	Biological process	306	1294	933	4670	1.18365	7.3352e-05	0.00153278	4.13459	BLM//MLH1//P14ARF//TRAF6//TGFB1//TNF//PPARD//PAX3//PAX7//EHMT2//MDM2//ZBTB10//RBL1//LOC100153939//NR2F2//TLE3//LCOR//PROX1//LEF1//KLF12//MSX1//SIRT1//FLT1//EGF//JAK2//JAK1//TYK2//GNAI2//PSEN1//MAP3K7//CD74//SOD1//CD81//PRDX4//GRM4//SHC1//ARRB2//MAP2K1//PRKCB//SIAHBP1//SRSF6//SRSF2//RBM39//USF1//PRKAR2A//LTA//CCDC88C//LOC396634//IL2//CCNB1//IGFBP3//LOC654323//CCNB2//HMGB2//AIF1//ADAM17//IL6//HMGB1…
GO:0006915	apoptotic process	Biological process	156	600	933	4670	1.30139	7.33641e-05	0.00153278	4.13452	IL6//CASP3//GPX1//CCK//MYC//BID//GZMH//PTEN//LOC100153411//SOD1//CIDEA//PLA2G7//TRAF6//HDH//CLU//FOXO1//TNF//CD40LG//BIRC5//ADAM17//APOE//C-FLIP//PRNP//NFKB1//PSEN1//XIAP//LOC100049694//IKBKB//RELA//PRDX4//HELLS//CDK1//BCL2A1//BAG3//PKC//ETS1//STAT1//STAT2//TGFB1//STAT4//PMAIP1//PPARG//TBX5//STK17B//NSMAF//RRM2B//PML//LOC100157451//USP7//LCK//VCP//HSPD1//SLC11A2//DIABLO//AKT1//PKR//LTA//PTPN6//AK…
GO:0044249	cellular biosynthetic process	Biological process	302	1275	933	4670	1.18558	7.33976e-05	0.00153278	4.13432	HDH//ARG2//CDC25C//RBL1//POLL//RFC5//MCM8//LOC100154715//SUPT16H//SUPT16H//HUS1//DBF4//TRAF6//TGFB1//TNF//PPARD//PAX3//PAX7//EHMT2//MDM2//ZBTB10//LOC100153939//NR2F2//TLE3//LCOR//PROX1//LEF1//KLF12//MSX1//SIRT1//USF1//RAD51//LOC100155921//CD74//MIF//PTGDS//LOC100156570//LOC100156985//STAT1//POLR3D//PPP1CB//LOC733611//LOC733612//RHOF//ACL//GPI//PGK1//PCK1//GOT1//NME1//ADSS//ADSL//ADK//LOC396635//A…
GO:0002706	regulation of lymphocyte mediated immunity	Biological process	24	56	933	4670	2.14515	7.4054e-05	0.00153528	4.13045	LOC396634//IL7R//CD1.1//TAP2//SLA-3//PCD1E//CD1D//SLA-8//SLA-6//TRAF6//MAP3K7//HSPD1//PTPN6//HPX//TNF//LTA//TAP1//TAP1//ARRB2//STAT5B//STAT5A//LOC780420//TGFB1//CD40
GO:0009792	embryo development ending in birth or egg hatching	Biological process	118	433	933	4670	1.36405	7.65456e-05	0.00157552	4.11608	GRB2//SMAD4//CCNB1//SRSF1//LOC733643//LOC100038019//SOX18//CCNB2//EGFL8//LOC100153079//RUNX2//PITPNB//MSX1//MSH2//CREB1//MEF2C//PSEN1//ATM//EP300//LEF1//MEOX2//IKBKB//CHUK//LOC100153402//LOC396575//SP1//SP3//PRPF19//SETDB1//SMARCB1//LOC100151884//MAP3K7//PKC//COFILIN//PAX3//PAX7//LOC100153411//ARNT//HIF1A//GCM1//PRDM1//CDC42//ACTR3//ATP1A2//TGFB1//CDH13//NCKAP1L//GATAD2B//GNAS//SEC23A//MED12//EIF…
GO:0007552	metamorphosis	Biological process	19	40	933	4670	2.37755	7.75694e-05	0.00158519	4.11031	FZR1//ATXN1//SMARCB1//PPP1CB//GNAS//GRB2//SMAD4//SBNO1//EEF1G//CTSD//ATG5//BECN1//CTSB//LOC100152612//KCTD20//STK38//FSCN1//CDC42//ACE
GO:0032268	regulation of cellular protein metabolic process	Biological process	114	416	933	4670	1.37166	7.93704e-05	0.00161049	4.10034	P14ARF//BLM//FLT1//EGF//JAK2//JAK1//TYK2//GNAI2//PSEN1//MAP3K7//CD74//SOD1//TNF//CD81//PRDX4//GRM4//SHC1//ARRB2//MAP2K1//PRKCB//PRKAR2A//LTA//CCDC88C//LOC396634//IL2//TGFB1//CCNB1//IGFBP3//LOC654323//CCNB2//HMGB2//AIF1//ADAM17//IL6//HMGB1//CCND3//EP300//IREB2//MKNK1//TRMT6//LOC100153423//AKT1//PDPK1//DGKA//HCRT//CCK//GNB2L1//AGK//TLR1//TRAF6//IKBKG//MAP3K1//SYK//LOC100153411//ADNP//CDK4//PTK2B//H…
GO:0040009	regulation of growth rate	Biological process	37	102	933	4670	1.81567	8.10458e-05	0.0016329	4.09127	ACTR3//POLR2B//SOD1//MDH2//CS//VCP//GNB2L1//MRPS11//NIP7//OGT//LOC733678//SRSF2//SDHA//CAPZB//RAE1//COPS2//CAPZB//SLMO2//VARS//PRPF19//ALDH18A1//LOC100152812//LOC100153939//SMARCB1//VPS28//SHOC2//LOC100156229//BYS1//LOC100156375//ATP5B//IDH3A//COPA//TGS1//ATP5A1//SF3B1//POR//VARS
GO:0051276	chromosome organization	Biological process	53	163	933	4670	1.62751	8.38052e-05	0.00167669	4.07673	NEK2//BUB3//ATM//BLM//RAD51//SUPT16H//TLK1//SUPT16H//CHD2//SMARCC2//LOC595122//H2AFZ//LOC100153329//LOC100154071//LOC100154508//ASF1B//RSF1//NPM2//SMARCB1//SIRT1//TOPOII//SMC4//CCNB1//EHMT2//MLH3//POT1//KDM2A//PIM1//RING1//TBPRF10//CDK1//HDLBP//LOC100154647//TGFB1//NCOR1//MYC//ERCC1//CCNB2//DSCC1//ARRB2//PRKCB//MSH2//BRPF1//BRPF3//EP400//EP300//EP400//MLH1//PAFAH1B1//SETDB1//DNMT1//PTTG1//BIRC5
GO:0044265	cellular macromolecule catabolic process	Biological process	47	140	933	4670	1.68037	8.82288e-05	0.00175293	4.05439	EIF3E//MAP3K1//MDM2//LOC100155665//PAN2//MLH1//DCPS//ERCC1//LOC100154647//SOD1//CASP3//MYC//CIDEA//LOC100153939//LOC100153926//IDE//USP18//UBE1X//UBA52//UBE2J1//UCHL5//USP45//UFD1L//CHFR//USP8//USP7//CDC20//FZR1//LOC100155947//PSMB8//PSME1//CCNB1//PSMD4//PSMB10//LOC780419//ANAPC5//PSMB8//PSMD1//CDK1//ANAPC5//COPS4//VCP//AKT1//APOE//ATM//PPP2R5D//LOC100155036
GO:0006511	ubiquitin-dependent protein catabolic process	Biological process	33	88	933	4670	1.87701	9.28389e-05	0.00180689	4.03227	MAP3K1//MDM2//LOC100155665//CDC20//FZR1//LOC100155947//PSMB8//PSME1//CCNB1//PSMD4//PSMB10//LOC780419//ANAPC5//PSMB8//PSMD1//CDK1//ANAPC5//COPS4//VCP//AKT1//PPP2R5D//USP18//UBE1X//UBA52//UBE2J1//UCHL5//USP45//UFD1L//PAN2//CHFR//LOC100154647//USP8//USP7
GO:0019941	modification-dependent protein catabolic process	Biological process	33	88	933	4670	1.87701	9.28389e-05	0.00180689	4.03227	MAP3K1//MDM2//LOC100155665//USP18//UBE1X//UBA52//UBE2J1//UCHL5//USP45//UFD1L//PAN2//CHFR//LOC100154647//USP8//USP7//CDC20//FZR1//LOC100155947//PSMB8//PSME1//CCNB1//PSMD4//PSMB10//LOC780419//ANAPC5//PSMB8//PSMD1//CDK1//ANAPC5//COPS4//VCP//AKT1//PPP2R5D
GO:0043632	modification-dependent macromolecule catabolic process	Biological process	33	88	933	4670	1.87701	9.28389e-05	0.00180689	4.03227	MAP3K1//MDM2//LOC100155665//USP18//UBE1X//UBA52//UBE2J1//UCHL5//USP45//UFD1L//PAN2//CHFR//LOC100154647//USP8//USP7//CDC20//FZR1//LOC100155947//PSMB8//PSME1//CCNB1//PSMD4//PSMB10//LOC780419//ANAPC5//PSMB8//PSMD1//CDK1//ANAPC5//COPS4//VCP//AKT1//PPP2R5D
GO:0022618	ribonucleoprotein complex assembly	Biological process	12	20	933	4670	3.00322	9.67079e-05	0.00185139	4.01454	RPS15//DDX39B//PRPF19//SART3//SRPK1//SRPK3//PRMT5//LOC100156570//PTBP1//SIAHBP1//ROD1//NIP7
GO:0071826	ribonucleoprotein complex subunit organization	Biological process	12	20	933	4670	3.00322	9.67079e-05	0.00185139	4.01454	RPS15//DDX39B//PRPF19//SART3//SRPK1//SRPK3//PRMT5//LOC100156570//PTBP1//SIAHBP1//ROD1//NIP7
GO:0002521	leukocyte differentiation	Biological process	44	129	933	4670	1.70725	9.70671e-05	0.00185139	4.01293	SP3//NCOR1//PSEN1//CRSP-2//NME1//SART3//LOC396634//CD40LG//MSH2//NTRK2//CACNB4//CORO1C//BCL2A1//PPARG//LTA//GL//CHUK//RUNX2//STAT5B//STAT5A//IL2RG//CD3E//IL7R//TRAF6//TGFB1//LOC100038019//SYK//LOC100153365//CD74//CD3D//CD1D//PTPN6//PRDX4//SLA-DQA//LCK//CTLA4//IL2//IL6//TNF//CCL4//LOC780409//LOC100037976//GNAS//BLM
GO:0030097	hemopoiesis	Biological process	73	245	933	4670	1.49139	0.000107739	0.00204133	3.96763	SP3//TGFB1//PSEN1//NCOR1//CRSP-2//NME1//SART3//TYK2//TLE3//LOC396634//CD40LG//MSH2//NTRK2//CACNB4//CORO1C//BCL2A1//JAK2//JAK1//SFXN1//P14ARF//LOC396575//SP1//VPS33A//PPARG//LTA//GL//CHUK//RUNX2//STAT5B//STAT5A//IL2RG//CD3E//IL7R//CDC42//FSCN1//HIF1A//PRKCB//SLC11A2//LOC100038019//LOC100153622//ARRB2//ERCC1//TRAF6//SYK//LOC100153365//CD74//CD3D//CD1D//PTPN6//PRDX4//SLA-DQA//LCK//CTLA4//IL2//IL6//H…
GO:0002715	regulation of natural killer cell mediated immunity	Biological process	10	15	933	4670	3.33691	0.000108866	0.00204912	3.96311	TAP1//TAP2//TAP1//SLA-3//SLA-8//SLA-6//ARRB2//STAT5B//STAT5A//LOC780420
GO:0002703	regulation of leukocyte mediated immunity	Biological process	26	64	933	4670	2.03343	0.000111326	0.00208173	3.9534	LOC396634//IL7R//CD1.1//TAP2//SLA-3//PCD1E//CD1D//SLA-8//SLA-6//TRAF6//MAP3K7//HSPD1//PTPN6//HPX//TNF//LTA//TAP1//TAP1//HO2//SYK//ARRB2//STAT5B//STAT5A//LOC780420//TGFB1//CD40
GO:0022613	ribonucleoprotein complex biogenesis	Biological process	23	54	933	4670	2.13191	0.000117083	0.00217516	3.93151	BYS1//LOC100157573//RPS15//DDX39B//PRPF19//SART3//SRPK1//SRPK3//PRMT5//WDR46//WDR3//HEATR1//NOC4L//LOC100156570//RPS16//RPL5//EXOSC3//DKC1//PTBP1//SIAHBP1//ROD1//NIP7//RPSA
GO:0048707	instar larval or pupal morphogenesis	Biological process	18	38	933	4670	2.37096	0.00012521	0.00231114	3.90236	FZR1//ATXN1//SMARCB1//PPP1CB//GNAS//GRB2//SMAD4//SBNO1//EEF1G//CTSD//ATG5//BECN1//CTSB//LOC100152612//KCTD20//STK38//FSCN1//CDC42
GO:0044093	positive regulation of molecular function	Biological process	104	377	933	4670	1.38079	0.000126512	0.00232021	3.89787	FLT1//EGF//JAK2//JAK1//TYK2//GNAI2//PSEN1//MAP3K7//CD74//SOD1//TNF//CD81//PRDX4//GRM4//SHC1//ARRB2//MAP2K1//ADAM17//CCK//VCP//PPARG//MYC//HSPD1//SLC11A2//LOC100153411//DIABLO//LCK//CRSP-2//HTR4//GNAS//NTRK2//HCRT//IL2//DGKA//GNB2L1//AGK//TLR1//TRAF6//IKBKG//MAP3K1//SYK//RPL5//PKC//AKT1//PIM1//HMGB2//LOC654323//LOC100038019//ADNP//PDPK1//LOC100157517//POR//TPM2//PTK2B//PRKAR2A//PRKACB//LOC10015397…
GO:0031399	regulation of protein modification process	Biological process	96	343	933	4670	1.40092	0.000130797	0.00237483	3.8834	P14ARF//BLM//FLT1//EGF//JAK2//JAK1//TYK2//GNAI2//PSEN1//MAP3K7//CD74//SOD1//TNF//CD81//PRDX4//GRM4//SHC1//ARRB2//MAP2K1//PRKCB//PRKAR2A//LTA//CCDC88C//LOC396634//IL2//TGFB1//CCNB1//IGFBP3//LOC654323//CCNB2//HMGB2//AIF1//ADAM17//IL6//HMGB1//CCND3//EP300//AKT1//PDPK1//DGKA//HCRT//CCK//GNB2L1//AGK//TLR1//TRAF6//IKBKG//MAP3K1//SYK//LOC100153411//ADNP//LOC100154647//NCOR1//VPS33A//ATG5//VPS28//PIM1//S…
GO:0048872	homeostasis of number of cells	Biological process	34	93	933	4670	1.82992	0.000131151	0.00237483	3.88223	IL6//CASP3//IKBKB//IKBKG//BCL2A1//SOD1//LOC100153411//AKT1//JAK2//JAK1//TYK2//SFXN1//STAT5B//STAT5A//IREB2//TGFB1//CCNB2//CORO1C//LOC100153622//LOC396575//SP1//SP3//LOC780436//HIF1A//HMGB2//MAPK14//ETS1//SLC11A2//SEC23A//LIPA//NCOR1//TSPO//PRDX4//IL7R
GO:0006468	protein phosphorylation	Biological process	120	447	933	4670	1.34372	0.000134533	0.00242075	3.87117	P14ARF//BLM//FLT1//EGF//JAK2//JAK1//TYK2//GNAI2//PSEN1//MAP3K7//CD74//SOD1//TNF//CD81//PRDX4//GRM4//SHC1//ARRB2//MAP2K1//PRKCB//PRKAR2A//LTA//CCDC88C//LOC396634//IL2//TGFB1//CCNB1//IGFBP3//LOC654323//CCNB2//HMGB2//AIF1//ADAM17//IL6//HMGB1//CCND3//EP300//AKT1//PDPK1//ATM//LOC100038019//DGKA//HCRT//CCK//GNB2L1//AGK//TLR1//TRAF6//IKBKG//TLR2//TLR7//IKBKB//CHUK//IKBKAP//MAP3K1//SYK//LOC100153411//PIM…
GO:0009058	biosynthetic process	Biological process	311	1328	933	4670	1.17219	0.000143559	0.00256702	3.84297	HDH//ARG2//CDC25C//RBL1//POLL//RFC5//MCM8//LOC100154715//SUPT16H//SUPT16H//HUS1//DBF4//TRAF6//TGFB1//TNF//PPARD//PAX3//PAX7//EHMT2//MDM2//ZBTB10//LOC100153939//NR2F2//TLE3//LCOR//PROX1//LEF1//KLF12//MSX1//SIRT1//USF1//RAD51//LOC100155921//CD74//MIF//PTGDS//LOC100156570//LOC100156985//STAT1//POLR3D//PPP1CB//LOC733611//LOC733612//RHOF//ACL//GPI//PGK1//PCK1//GOT1//NME1//ADSS//ADSL//ADK//LOC396635//A…
GO:0042267	natural killer cell mediated cytotoxicity	Biological process	11	18	933	4670	3.05883	0.000152323	0.00270681	3.81723	TAP1//TAP2//TAP1//SLA-3//SLA-8//SLA-6//ARRB2//STAT5B//STAT5A//LOC780420//PTPN6
GO:0016567	protein ubiquitination	Biological process	33	90	933	4670	1.8353	0.00015386	0.00271725	3.81287	MAP3K1//TRAF6//LOC780419//PRPF19//LOC100153402//CHFR//PPIL2//MDM2//LOC100155665//RING1//VPS33A//PRKCB//ATG5//VPS28//ARRB2//LOC654323//LOC100153411//LOC100154647//PSMB8//CDC20//PSME1//FZR1//PSMD4//PSMB10//ANAPC5//PSMB8//PSMD1//ANAPC5//CCNB1//CDK1//AKT1//ISG15//UBD
GO:0045927	positive regulation of growth	Biological process	55	175	933	4670	1.57311	0.000171586	0.00301171	3.76552	ADAM17//IL6ST//AKT1//RPS6KB1//LOC100153321//LOC100155947//PTK2B//ACTR3//POLR2B//SOD1//MDH2//CS//VCP//GNB2L1//MRPS11//NIP7//OGT//LOC733678//SRSF2//SDHA//CAPZB//RAE1//COPS2//CAPZB//SLMO2//VARS//PRPF19//ALDH18A1//LOC100152812//LOC100153939//SMARCB1//VPS28//SHOC2//LOC100156229//BYS1//LOC100156375//ATP5B//IDH3A//COPA//TGS1//ATP5A1//SF3B1//POR//VARS//RPL36AL//STAT5B//CREB1//STAT5A//LOC100038019//SPAST/…
GO:0002253	activation of immune response	Biological process	27	69	933	4670	1.95862	0.000175356	0.00305911	3.75608	CD69//MASP2//TLR1//TLR6//TLR2//TLR8//TLR10//TLR7//HSPD1//C1S//C2//C4//CACNB4//TRAF6//CD247//PSEN1//FYN//SYK//LOC100154647//BCL2A1//LOC100153411//LCK//LOC396634//PRKCB//CD19//PTPN6//RELA
GO:0006898	receptor-mediated endocytosis	Biological process	28	73	933	4670	1.91986	0.000199841	0.00346513	3.69931	ARRB2//GRB2//PRKCB//SERPINE1//PN-1//MDH2//APOE//ACTB//MRPS11//AHCY//NIP7//LOC100038019//RAE1//CSTF1//CLN3//SLMO2//VARS//PRPF19//ALDH18A1//EXOSC3//LOC100152812//RPN2//SMARCB1//BYS1//ATP5B//IDH3A//SF3B1//VARS
GO:0002165	instar larval or pupal development	Biological process	21	49	933	4670	2.14515	0.00020758	0.00355621	3.68281	PPP1CB//FZR1//ATXN1//SMARCB1//GNAS//GRB2//SMAD4//SBNO1//EEF1G//CTSD//ATG5//BECN1//CTSB//LOC100152612//KCTD20//SAR1A//SEC23A//STK38//FSCN1//CDC42//SETDB1
GO:0051091	positive regulation of sequence-specific DNA binding transcription factor activity	Biological process	21	49	933	4670	2.14515	0.00020758	0.00355621	3.68281	TLR2//TRAF6//ITGB2//TGFB1//TNF//AMH//IKBKB//IKBKG//CHUK//RELA//NLRC3//LOC100153411//LOC100154647//LOC100156280//JAK2//JAK1//TYK2//PPARG//NCOA3//SMARCB1//EP300
GO:0070647	protein modification by small protein conjugation or removal	Biological process	38	110	933	4670	1.72912	0.000213336	0.00363307	3.67094	MAP3K1//TRAF6//LOC780419//PRPF19//LOC100153402//CHFR//PPIL2//MDM2//LOC100155665//AKT1//ISG15//UBD//COPS4//RING1//TBPRF10//UCHL5//USP7//VPS33A//PRKCB//ATG5//VPS28//ARRB2//LOC654323//LOC100153411//LOC100154647//PSMB8//CDC20//PSME1//FZR1//PSMD4//PSMB10//ANAPC5//PSMB8//PSMD1//ANAPC5//CCNB1//CDK1//OTUB1
GO:0033044	regulation of chromosome organization	Biological process	14	27	933	4670	2.59537	0.000215535	0.00364879	3.66648	SUPT16H//TLK1//SUPT16H//LOC100154647//TGFB1//NCOR1//MYC//ERCC1//POT1//CCNB1//CCNB2//SIRT1//ARRB2//DNMT1
GO:0051338	regulation of transferase activity	Biological process	64	213	933	4670	1.50396	0.000221097	0.00372094	3.65542	P14ARF//BLM//FLT1//EGF//JAK2//JAK1//TYK2//GNAI2//PSEN1//MAP3K7//CD74//SOD1//TNF//CD81//PRDX4//GRM4//SHC1//ARRB2//MAP2K1//PRKCB//ADAM17//IL6//AKT1//PDPK1//IL2//DGKA//HCRT//CCK//GNB2L1//AGK//TLR1//TRAF6//IKBKG//MAP3K1//SYK//LOC100153411//PIM1//SLC11A2//LOC100038019//ADNP//PKC//PRKAR2A//PRKACB//PTK2B//TGFB1//APOE//PTPN6//TLR6//PDCD4//RBL1//CDC42//VAV2//CASP3//CDK5RAP1//NR2F2//CCND3//PROX1//LOC396634…
GO:0071375	cellular response to peptide hormone stimulus	Biological process	35	99	933	4670	1.76957	0.000225676	0.00377578	3.64651	FOXO1//AKT1//PTEN//GRB2//SLC29A1//STAT1//HIF1A//STAT2//GOT1//STAT4//UCP2//PPARG//ACSL1//CAPN10//CCND3//LOC100154715//CDK1//RXRB//USF1//LPIN1//LPIN2//PDPK1//PTPN1//PTPN2//PRKCB//RELA//PKC//ADIPOR2//TYK2//JAK2//JAK1//STAT5B//STAT5A//MDM2//POR
GO:0000245	spliceosome assembly	Biological process	8	11	933	4670	3.64026	0.000228793	0.00380568	3.64056	PTBP1//SIAHBP1//ROD1//DDX39B//PRPF19//SART3//SRPK1//SRPK3
GO:0042770	signal transduction in response to DNA damage	Biological process	10	16	933	4670	3.12835	0.000238494	0.00394411	3.62252	RBM38//PPP2R5D//HO2//ATM//CHEK2//MLH1//CD74//MIF//SIRT1//MDM2
GO:0009790	embryo development	Biological process	174	695	933	4670	1.25314	0.000243239	0.00399947	3.61397	CAPZB//CAPZB//PRDM1//GRB2//SMAD4//CCNB1//SRSF1//LOC733643//LOC100038019//SOX18//CCNB2//EGFL8//LOC100153079//RUNX2//PITPNB//MSX1//MSH2//LOC780436//FYN//SRSF2//RAE1//CSTF1//SUPT16H//SUPT16H//LOC100154087//TXNRD1//PRKACB//CREB1//MEF2C//PSEN1//ATM//EP300//LEF1//MEOX2//IKBKB//CHUK//LOC100153402//LOC396575//SP1//SP3//PRPF19//SETDB1//SMARCB1//LOC100151884//MAP3K7//PKC//COFILIN//PAX3//PAX7//LOC100153411/…
GO:0007444	imaginal disc development	Biological process	19	43	933	4670	2.21167	0.000256473	0.00419297	3.59096	LOC100157440//FZR1//ATXN1//SMARCB1//PPP1CB//GNAS//GRB2//SMAD4//SBNO1//GNB2L1//OGT//CAPZB//CAPZB//SETDB1//STK38//FSCN1//CDC42//SEPHS2//CDH23
GO:0080134	regulation of response to stress	Biological process	63	210	933	4670	1.50161	0.00025968	0.00422127	3.58556	TLR1//TLR6//TLR2//TLR8//TLR10//TLR7//PPARG//PIK3CG//MIF//HSPD1//GPX1//TNF//LTA//SYK//LOC100153411//PRMT5//PN-1//APOE//BECN1//CLN3//LOC100154352//RFC5//CCL4//PRKCB//FOXO1//TAP1//TAP2//TAP1//LOC100038019//MAP3K1//MAP3K7//PTK2B//PDCD4//ATM//CD74//SIRT1//MDM2//NLRC5//POLR3D//LOC100154647//MGMT//SLA-3//SLA-8//SLA-6//ARRB2//STAT5B//STAT5A//LOC780420//PPP1CB//NCOR1//AKT1//CDC42//MST4//CRSP-2//HMGB2//HMG…
GO:0010605	negative regulation of macromolecule metabolic process	Biological process	89	320	933	4670	1.39212	0.00029469	0.00476332	3.53064	BLM//MLH1//TRAF6//TGFB1//TNF//PPARD//PAX3//PAX7//EHMT2//MDM2//ZBTB10//RBL1//LOC100153939//NR2F2//TLE3//LCOR//PROX1//LEF1//KLF12//MSX1//SIRT1//LOC396634//IL2//PRKCB//CCNB1//IGFBP3//LOC654323//PSEN1//CCNB2//TOPOII//SIRT7//HELLS//LOC100157440//HMGB2//HCRT//HMGB1//MYC//PML//AIF1//MIF//ADNP//PPARG//ACO2//IDH3A//TGS1//DNMT1//SMAD4//POU2F1//LTA//NFKB1//LOC780436//SOX18//COPS2//HNRNPAB//SMARCC2//RSF1//AT…
GO:0002228	natural killer cell mediated immunity	Biological process	11	19	933	4670	2.89784	0.00029683	0.00477096	3.52749	PTPN6//TAP1//TAP2//TAP1//SLA-3//SLA-8//SLA-6//ARRB2//STAT5B//STAT5A//LOC780420
GO:0019882	antigen processing and presentation	Biological process	23	57	933	4670	2.01971	0.000309225	0.00494243	3.50972	SLA-3//TAP2//SLA-DRB1//SLC11A2//PSME1//TAP1//TAP1//TRAF6//CD74//SLA-DQB1//SLA-DRA//SLA-DQA//CD1D//CD1.1//PSMB8//PROCR//PCD1E//MIC-2//SLA-8//SLA-6//SLA-DOB//PSMB8//LOC100153926
GO:0010564	regulation of cell cycle process	Biological process	30	82	933	4670	1.83123	0.000317728	0.0050501	3.49794	ATM//CDK1//MAPK14//HUS1//CHEK2//RBM38//PPP2R5D//NEK2//CDC42//PAFAH1B1//CHFR//BUB3//CDC20//CAMK2G//DYNC1H1//TGFB1//BIRC5//FZR1//MSH2//P14ARF//EP300//PDE3A//CCNB1//SOS2//APEX1//PROX1//EGF//TNF//MIF//MDM2
GO:0032270	positive regulation of cellular protein metabolic process	Biological process	54	175	933	4670	1.54451	0.000329925	0.00521196	3.48158	IL2//TNF//HMGB2//PRKCB//AIF1//ADAM17//IL6//HMGB1//PSEN1//CCND3//EP300//TGFB1//CDK4//PTK2B//HDLBP//LOC100154647//NCOR1//LOC654323//LOC100153411//VCP//MDM2//AKT1//APOE//CCNB1//CCNB2//MIF//ARRB2//LOC100157517//HPX//IL6ST//JAK2//JAK1//TYK2//EIF2B5//CD74//CCK//IL6R//CD81//SYK//ADNP//PSMB8//CDC20//PSME1//FZR1//PSMD4//PSMB10//LOC780419//ANAPC5//PSMB8//PSMD1//CDK1//ANAPC5//DNMT1//LTA
GO:0000226	microtubule cytoskeleton organization	Biological process	34	97	933	4670	1.75446	0.000332763	0.00521196	3.47786	RPL36AL//RPS15//RPL12//RPSA//RPL18//LOC100156570//PAFAH1B1//SPAST//STMN1//STMN2//ARHGEF2//TOPOII//PCNA//SMC4//BUB3//VCP//LOC100152590//FKBP4//MAPRE1//DYNC1H1//CCNB1//TUBB2A//NCOR1//MLH1//NEK2//AURKB//BIRC5//RAN//AURKA//RANBP9//TUBGCP4//TUBGCP3//AP1G2//PKC
GO:0070925	organelle assembly	Biological process	12	22	933	4670	2.7302	0.000333376	0.00521196	3.47707	RPS15//CTSD//PIK3C3//ATG5//BECN1//PSEN1//CORO1C//NIP7//PAFAH1B1//TUBB2A//NCOR1//MLH1
GO:0001910	regulation of leukocyte mediated cytotoxicity	Biological process	15	31	933	4670	2.42195	0.000343573	0.00534219	3.46398	LOC396634//IL7R//CD1.1//TAP2//SLA-3//PCD1E//CD1D//SLA-8//SLA-6//TAP1//TAP1//ARRB2//STAT5B//STAT5A//LOC780420
GO:0001819	positive regulation of cytokine production	Biological process	29	79	933	4670	1.83741	0.000372846	0.00573502	3.42847	TRAF6//MAP3K7//ARNT//HIF1A//TLR2//TNF//ADAM17//TLR7//HSPD1//POLR3D//CD40LG//LTA//SLC11A2//JAK2//JAK1//TYK2//LOC100153365//CD40//TGFB1//SERPINE1//CREB1//CRSP-2//SOD1//TLR8//CD3E//SCARB2//TLR10//NLRC5//SAMSN1
GO:0051090	regulation of sequence-specific DNA binding transcription factor activity	Biological process	29	79	933	4670	1.83741	0.000372846	0.00573502	3.42847	PRDX4//ARRB2//HO2//HR//SIRT1//PIM1//PROX1//TNF//JAK2//JAK1//TYK2//PPARG//NCOA3//SMARCB1//EP300//TLR2//TRAF6//ITGB2//TGFB1//AMH//IKBKB//IKBKG//CHUK//RELA//NLRC3//LOC100153411//LOC100154647//LOC100156280//TLR8
GO:0031323	regulation of cellular metabolic process	Biological process	263	1116	933	4670	1.17958	0.000403249	0.00616949	3.39443	BLM//MLH1//P14ARF//TRAF6//TGFB1//TNF//PPARD//PAX3//PAX7//EHMT2//MDM2//ZBTB10//RBL1//LOC100153939//NR2F2//TLE3//LCOR//PROX1//LEF1//KLF12//MSX1//SIRT1//FLT1//EGF//JAK2//JAK1//TYK2//GNAI2//PSEN1//MAP3K7//CD74//SOD1//CD81//PRDX4//GRM4//SHC1//ARRB2//MAP2K1//PRKCB//SIAHBP1//SRSF6//SRSF2//RBM39//USF1//PRKAR2A//LTA//CCDC88C//LOC396634//IL2//CCNB1//IGFBP3//LOC654323//CCNB2//HMGB2//AIF1//ADAM17//IL6//HMGB1…
GO:0043549	regulation of kinase activity	Biological process	62	209	933	4670	1.48484	0.000406673	0.00618879	3.39075	P14ARF//BLM//FLT1//EGF//JAK2//JAK1//TYK2//GNAI2//PSEN1//MAP3K7//CD74//SOD1//TNF//CD81//PRDX4//GRM4//SHC1//ARRB2//MAP2K1//PRKCB//ADAM17//IL6//AKT1//PDPK1//IL2//DGKA//HCRT//CCK//GNB2L1//AGK//TLR1//TRAF6//IKBKG//MAP3K1//SYK//LOC100153411//PIM1//SLC11A2//LOC100038019//ADNP//PKC//PRKAR2A//PRKACB//PTK2B//TGFB1//APOE//PTPN6//TLR6//PDCD4//RBL1//CDC42//VAV2//CASP3//CDK5RAP1//NR2F2//CCND3//PROX1//LOC396634…
GO:0016032	viral reproduction	Biological process	17	38	933	4670	2.23924	0.000451392	0.00679702	3.34545	LOC100152612//LOC100153321//TGFB1//CXCR4//TAP1//TAP2//TAP1//USF1//LOC396575//SP1//TNF//PROX1//SMARCB1//TOPOII//DDX39B//MAP3K1//RSF1
GO:0022415	viral reproductive process	Biological process	17	38	933	4670	2.23924	0.000451392	0.00679702	3.34545	LOC100152612//LOC100153321//TGFB1//CXCR4//TAP1//TAP2//TAP1//USF1//LOC396575//SP1//TNF//PROX1//SMARCB1//TOPOII//DDX39B//MAP3K1//RSF1
GO:0006508	proteolysis	Biological process	78	277	933	4670	1.40945	0.000466014	0.00698045	3.3316	MAP3K1//MDM2//LOC100155665//PSEN1//LOC100153926//IDE//USP18//UBE1X//UBA52//UBE2J1//UCHL5//USP45//UFD1L//PAN2//CHFR//LOC100154647//USP8//USP7//CDC20//FZR1//SBNO1//LOC100155947//PSMB8//PSME1//CCNB1//PSMD4//PSMB10//LOC780419//ANAPC5//PSMB8//PSMD1//CDK1//ANAPC5//TRAF6//ADAM17//NFKB1//RELA//COPS4//VCP//AKT1//PPP2R5D//SERPINE1//PLAT//PN-1//CLN3//LOC100154352//EP300//TNF//APOE//CAPN1//CASP3//C1S//CTSK//…
GO:0007346	regulation of mitotic cell cycle	Biological process	29	80	933	4670	1.81444	0.00047577	0.00705651	3.3226	CDK1//RBM38//PPP2R5D//NEK2//CDC42//MDM2//PAFAH1B1//CHFR//ATM//BUB3//CDC20//CAMK2G//DYNC1H1//TGFB1//BIRC5//FZR1//P14ARF//CCNB1//SOS2//APEX1//PROX1//EGF//TNF//STAT5B//STAT5A//MYC//CCNB2//PIM1//DBF4
GO:0000060	protein import into nucleus, translocation	Biological process	10	17	933	4670	2.94433	0.000476025	0.00705651	3.32237	SIRT1//JAK2//JAK1//TYK2//IL6//CDK1//EP300//TNF//SLC11A2//AKT1
GO:0032446	protein modification by small protein conjugation	Biological process	33	95	933	4670	1.7387	0.000488866	0.00720952	3.31081	MAP3K1//TRAF6//LOC780419//PRPF19//LOC100153402//CHFR//PPIL2//MDM2//LOC100155665//AKT1//ISG15//UBD//RING1//VPS33A//PRKCB//ATG5//VPS28//ARRB2//LOC654323//LOC100153411//LOC100154647//PSMB8//CDC20//PSME1//FZR1//PSMD4//PSMB10//ANAPC5//PSMB8//PSMD1//ANAPC5//CCNB1//CDK1
GO:0022607	cellular component assembly	Biological process	129	501	933	4670	1.28881	0.000526659	0.00772704	3.27847	RPS15//CTSD//PIK3C3//ATG5//BECN1//PSEN1//CORO1C//DDX39B//PRPF19//SART3//SRPK1//SRPK3//PRMT5//PAFAH1B1//LOC100156570//LOC595122//H2AFZ//LOC100153329//LOC100154071//LOC100154508//ASF1B//RSF1//AIF1//LCP1//CAPZB//CAPZB//ERCC1//PTBP1//SIAHBP1//ROD1//CD74//MGP//CCNB1//TAP2//MDM2//CCNB2//CDK1//ATP5A1//FKBP4//SRP54//EHMT2//MLH3//TGFB1//SMAD4//LOC654323//PCNA//VCP//SPAST//GOT2//CDH13//GNPAT//LOC100156375/…
GO:0033043	regulation of organelle organization	Biological process	45	142	933	4670	1.58621	0.000540251	0.00786146	3.2674	SUPT16H//TLK1//SUPT16H//CAPZB//CAPZB//ARHGEF2//NEK2//CDC42//ATM//BUB3//ACTR2//DYNC1H1//ARPC3//CORO1C//ARPC1B//ARPC5//COFILIN//ACTR3//ARF6//ARPC2//NCK1//NCK2//LOC100154647//TGFB1//NCOR1//FKBP4//STMN1//MAPRE1//STMN2//SPAST//MYC//ERCC1//POT1//MAP3K1//CCNB1//CCNB2//SIRT1//ARRB2//EGF//TNF//DNMT1//TPM2//EP300//CEP110//CDK5RAP2
GO:0043065	positive regulation of apoptotic process	Biological process	77	274	933	4670	1.40662	0.000541502	0.00786146	3.2664	GZMH//LOC396634//IL7R//CD1.1//TAP2//SLA-3//PCD1E//CD1D//SLA-8//SLA-6//MYC//STAT1//STAT2//TGFB1//STAT4//PMAIP1//APOE//PPARG//TBX5//PRDX4//STK17B//NSMAF//LOC100153411//PTEN//RRM2B//PML//LOC100157451//USP7//LCK//ETS1//PTPN6//TRAF6//AKAP13//LTA//PSEN1//ARHGEF2//VAV2//SOS2//TNF//CASP3//PRKCB//HO2//ATM//CHEK2//MLH1//JAK2//JAK1//TYK2//GPX1//DIABLO//YWHAZ//AKT1//HMGB2//HMGB1//TAP1//TAP1//PPP2R5D//IL18//A…
GO:0043086	negative regulation of catalytic activity	Biological process	48	154	933	4670	1.56011	0.000544065	0.00786146	3.26435	PRKCB//IL6//PSEN1//AKT1//PDPK1//LOC396643//GNAI2//GNAS//GABBR1//GRM4//PN-1//LOC100154352//SERPINE1//NFKB1//NEIL1//LOC654323//LOC100157517//BIRC5//GPX1//GPI//C-FLIP//XIAP//MDM2//BCL2A1//APOE//PTPN6//PDCD4//CASP3//CDK5RAP1//NR2F2//ARG2//ANGPTL4//SIRT1//PKC//PSMB8//CDC20//PSME1//FZR1//PSMD4//PSMB10//LOC780419//ANAPC5//PSMB8//PSMD1//ANAPC5//PPARG//POT1//CLN3
GO:0002377	immunoglobulin production	Biological process	14	29	933	4670	2.41638	0.000557984	0.00792828	3.25338	IL2//HPX//MSH2//MLH1//ERCC1//HSPD1//TGFB1//CD40//TRAF6//TNF//CD40LG//LOC396634//TNFSF13B//IL7R
GO:0050864	regulation of B cell activation	Biological process	14	29	933	4670	2.41638	0.000557984	0.00792828	3.25338	CASP3//CD74//CD40LG//CD40//MIF//PTPN6//IL2RG//STAT5B//STAT5A//SYK//TGFB1//LOC396634//IL2//TNFSF13B
GO:0048477	oogenesis	Biological process	28	77	933	4670	1.82013	0.000559214	0.00792828	3.25242	AMH//PDE3A//CCNB1//CCNB2//CDK1//PTK2B//PAFAH1B1//DYNC1H1//CAPZB//CAPZB//RANBP9//PPP1CB//HSPD1//ACTR3//PCNA//VCP//PRMT5//POR//CDC42//LOC100156764//COASY//GNB2L1//RPS6KB1//TSC22D2//LOC100157440//SETDB1//ERCC1//MLH1
GO:0080090	regulation of primary metabolic process	Biological process	260	1107	933	4670	1.1756	0.000559774	0.00792828	3.25199	BLM//MLH1//P14ARF//TRAF6//TGFB1//TNF//PPARD//PAX3//PAX7//EHMT2//MDM2//ZBTB10//RBL1//LOC100153939//NR2F2//TLE3//LCOR//PROX1//LEF1//KLF12//MSX1//SIRT1//FLT1//EGF//JAK2//JAK1//TYK2//GNAI2//PSEN1//MAP3K7//CD74//SOD1//CD81//PRDX4//GRM4//SHC1//ARRB2//MAP2K1//PRKCB//SIAHBP1//SRSF6//SRSF2//RBM39//USF1//PRKAR2A//LTA//CCDC88C//LOC396634//IL2//CCNB1//IGFBP3//LOC654323//CCNB2//HMGB2//AIF1//ADAM17//IL6//HMGB1…
GO:0030101	natural killer cell activation	Biological process	8	12	933	4670	3.33691	0.000566262	0.00794154	3.24698	SP3//IL12B//BLOC1S3//HPS1//PLDN//STAT5B//STAT5A//ITGB2
GO:2001020	regulation of response to DNA damage stimulus	Biological process	8	12	933	4670	3.33691	0.000566262	0.00794154	3.24698	PRKCB//ATM//CD74//MIF//SIRT1//MDM2//LOC100154647//MGMT
GO:0001909	leukocyte mediated cytotoxicity	Biological process	18	42	933	4670	2.14515	0.000585004	0.00816437	3.23284	GZMH//LOC396634//IL7R//CD1.1//TAP2//SLA-3//PCD1E//CD1D//SLA-8//SLA-6//PTPN6//TAP1//TAP1//ARRB2//STAT5B//STAT5A//LOC780420//NCF1
GO:0015031	protein transport	Biological process	84	305	933	4670	1.37853	0.000615003	0.00854138	3.21112	TNF//TYK2//SLC11A2//AKT1//HDH//KPNA2//KPNA5//KPNA6//RAN//COFILIN//NUP214//XPO7//PML//TGFB1//SRP54//VPS33A//HSPD1//MTX1//YWHAZ//TOMM20//CD74//PAFAH1B1//RAB14//SAR1A//PCNA//ARF6//DYNC1H1//RHOF//RHOG//STX16//MUDENG//LOC100154662//AP4E1//SEC23A//TRPC4AP//COPZ1//COPB2//COPA//TLK1//AP1G2//JAK2//JAK1//TAP1//TAP2//TAP1//VCP//LOC100155947//LCP1//SIRT1//IL6//CDK1//EP300//BLOC1S3//HPS1//PLDN//TLR2//TLR7//LO…
GO:0031401	positive regulation of protein modification process	Biological process	46	147	933	4670	1.5663	0.000641369	0.00878496	3.19289	IL2//TNF//HMGB2//PRKCB//AIF1//ADAM17//IL6//HMGB1//PSEN1//CCND3//EP300//TGFB1//LOC100154647//NCOR1//LOC654323//LOC100153411//CCNB1//CCNB2//MIF//AKT1//ARRB2//LOC100157517//HPX//IL6ST//JAK2//JAK1//TYK2//CD74//CCK//IL6R//CD81//SYK//ADNP//PSMB8//CDC20//PSME1//FZR1//PSMD4//PSMB10//LOC780419//ANAPC5//PSMB8//PSMD1//CDK1//ANAPC5//DNMT1
GO:0045184	establishment of protein localization	Biological process	86	314	933	4670	1.37089	0.000642665	0.00878496	3.19202	TNF//TYK2//SLC11A2//AKT1//HDH//KPNA2//KPNA5//KPNA6//RAN//COFILIN//NUP214//XPO7//PML//TGFB1//SRP54//VPS33A//HSPD1//MTX1//YWHAZ//TOMM20//CD74//PAFAH1B1//RAB14//SAR1A//PCNA//ARF6//DYNC1H1//RHOF//RHOG//STX16//MUDENG//LOC100154662//AP4E1//SEC23A//TRPC4AP//COPZ1//COPB2//COPA//TLK1//AP1G2//JAK2//JAK1//RHOT2//GDI2//CD3G//TAP1//PSEN1//CDC42//RAP2A//VPS28//TAP2//TAP1//VCP//LOC100155947//LCP1//SIRT1//IL6//C…
GO:0042113	B cell activation	Biological process	22	56	933	4670	1.96639	0.000645645	0.00878496	3.19001	LOC396634//CD40LG//SP3//MSH2//NTRK2//CASP3//CD74//CD40//MIF//HSPD1//IL7R//ERCC1//MLH1//PTPN6//IL2RG//STAT5B//STAT5A//SYK//TGFB1//IL2//TNFSF13B//PRKCB
GO:0002705	positive regulation of leukocyte mediated immunity	Biological process	17	39	933	4670	2.18182	0.000653598	0.00878496	3.18469	CD1.1//TAP2//SLA-3//PCD1E//CD1D//SLA-8//SLA-6//LOC396634//TRAF6//MAP3K7//HSPD1//HPX//TNF//LTA//STAT5B//STAT5A//LOC780420
GO:0002708	positive regulation of lymphocyte mediated immunity	Biological process	17	39	933	4670	2.18182	0.000653598	0.00878496	3.18469	CD1.1//TAP2//SLA-3//PCD1E//CD1D//SLA-8//SLA-6//LOC396634//TRAF6//MAP3K7//HSPD1//HPX//TNF//LTA//STAT5B//STAT5A//LOC780420
GO:0071900	regulation of protein serine/threonine kinase activity	Biological process	35	104	933	4670	1.6845	0.000654777	0.00878496	3.18391	P14ARF//BLM//CD74//SOD1//TNF//CD81//PRDX4//GRM4//SHC1//ARRB2//MAP2K1//PRKCB//TLR1//TRAF6//IKBKG//MAP3K7//SYK//LOC100153411//ADAM17//AKT1//PIM1//TGFB1//EGF//PSEN1//APOE//PTPN6//MAP3K1//TLR6//PTK2B//PDCD4//CASP3//CDK5RAP1//NR2F2//CCND3//PROX1
GO:0018108	peptidyl-tyrosine phosphorylation	Biological process	27	74	933	4670	1.82628	0.000657107	0.00878496	3.18236	TYK2//JAK2//JAK1//HPX//IL6ST//PTK2B//ITGB2//EGF//PRKCB//PKC//CD74//MIF//CCK//IL6R//CD81//SYK//ADNP//PTPN6//PKC//FLT1//STAT5B//STAT5A//FYN//CLK1//CLK3//LCK//IL12RB1
GO:0018212	peptidyl-tyrosine modification	Biological process	27	74	933	4670	1.82628	0.000657107	0.00878496	3.18236	FLT1//STAT5B//STAT5A//FYN//CLK1//CLK3//LCK//IL12RB1//TYK2//JAK2//JAK1//HPX//IL6ST//PTK2B//ITGB2//EGF//PRKCB//PKC//CD74//MIF//CCK//IL6R//CD81//SYK//ADNP//PTPN6//PKC
GO:0000087	M phase of mitotic cell cycle	Biological process	25	67	933	4670	1.86767	0.000703763	0.00936496	3.15257	NEK2//BUB3//CCNB1//BIRC5//PAFAH1B1//MAPRE1//CCNB2//ANAPC5//LOC100152590//CEP110//CDK1//CDK5RAP2//MAP2K1//TOPOII//SMC4//CDC42//ATM//CDC20//DYNC1H1//TGFB1//FZR1//DSCC1//EGF//TNF//CDC25C
GO:0030036	actin cytoskeleton organization	Biological process	54	180	933	4670	1.50161	0.000708552	0.00938503	3.14963	CORO1C//AIF1//LCP1//CAPZB//CAPZB//TMOD3//AKAP13//RAN//PDLIM3//RPS6KB1//ARHGEF2//SOS2//PKC//GRB2//ACTR2//ACTR3//CDC42//FSCN1//CXCR4//CXCL12//PROX1//ACTA1//MEF2C//MEF2B//ARPC3//ARPC1B//ARPC5//COFILIN//ARF6//ARPC2//NCK1//NCK2//LOC100153079//TRPM7//HMGB2//HMGB1//CAPN10//DTNBP1//SHC1//LPIN1//LPIN2//MAP3K1//PTK2B//ACTB//ACTB//TPM2//EP300//PAFAH1B1//LOC100037957//RHOG//VPS28//PTEN//NISCH//SSH1
GO:0006886	intracellular protein transport	Biological process	61	209	933	4670	1.46089	0.000721698	0.00950051	3.14164	TNF//TYK2//SLC11A2//AKT1//HDH//KPNA2//KPNA5//KPNA6//RAN//COFILIN//NUP214//XPO7//PML//TGFB1//SRP54//VPS33A//HSPD1//MTX1//YWHAZ//TOMM20//JAK2//JAK1//TAP1//TAP2//TAP1//VCP//LOC100155947//LCP1//SIRT1//IL6//CDK1//EP300//TLR2//TLR7//LOC100156280//IKBKG//PRKACB//MDM2//KPNA3//KPNA4//ACTB//CD74//PAFAH1B1//RAB14//SAR1A//PCNA//ARF6//DYNC1H1//RHOF//RHOG//STX16//MUDENG//LOC100154662//AP4E1//SEC23A//TRPC4AP//C…
GO:0042108	positive regulation of cytokine biosynthetic process	Biological process	16	36	933	4670	2.2246	0.000723912	0.00950051	3.14031	TLR1//TLR6//TLR2//TLR10//TLR7//CD1D//TNF//TRAF6//RELA//CD1.1//STAT5B//STAT5A//PCD1E//SYK//LOC100153411//TLR8
GO:0045859	regulation of protein kinase activity	Biological process	59	201	933	4670	1.46923	0.000751571	0.00981847	3.12403	P14ARF//BLM//FLT1//EGF//JAK2//JAK1//TYK2//GNAI2//PSEN1//MAP3K7//CD74//SOD1//TNF//CD81//PRDX4//GRM4//SHC1//ARRB2//MAP2K1//PRKCB//ADAM17//IL6//AKT1//PDPK1//IL2//DGKA//HCRT//CCK//GNB2L1//AGK//TLR1//TRAF6//IKBKG//MAP3K1//SYK//LOC100153411//PIM1//SLC11A2//LOC100038019//ADNP//PKC//PRKAR2A//PRKACB//PTK2B//TGFB1//APOE//PTPN6//TLR6//PDCD4//CASP3//CDK5RAP1//NR2F2//CCND3//PROX1//TLR2//TLR10//LOC396634//AKAP…
GO:0006979	response to oxidative stress	Biological process	57	193	933	4670	1.47827	0.000780213	0.0101463	3.10779	SERPINE1//PRKCB//PN-1//TRA2A//UCP2//SOD1//GPX1//JAK2//JAK1//TYK2//ND1//IKBKB//CHUK//SLC11A2//MGMT//APTX//HO2//STAT1//STAT2//CASP3//STAT4//GPX4//HSPD1//LOC654323//PARK7//ND5//RELA//SHC1//PTK2B//LCK//TXNRD1//PRDX4//TXNRD2//ARNT//HIF1A//MDM2//APEX1//CDK1//ETS1//TPM2//PSMB8//CLU//SLC23A2//CAMK2G//APOE//CCS//PRNP//NFKB1//PSEN1//BTG1//GATM//PSMB8//LOC100153977//NEIL1//RRM2B//MAP2K1//ERCC1
GO:0008104	protein localization	Biological process	103	390	933	4670	1.32193	0.00078625	0.0101786	3.10444	TNF//TYK2//SLC11A2//AKT1//HDH//KPNA2//KPNA5//KPNA6//RAN//COFILIN//NUP214//XPO7//PML//TGFB1//SRP54//VPS33A//HSPD1//MTX1//YWHAZ//TOMM20//CD74//PAFAH1B1//RAB14//SAR1A//PCNA//ARF6//DYNC1H1//RHOF//RHOG//STX16//MUDENG//LOC100154662//AP4E1//SEC23A//TRPC4AP//COPZ1//COPB2//COPA//TLK1//AP1G2//JAK2//JAK1//PRMT5//NCKAP1L//LOC100152590//BUB3//RHOT2//GDI2//CD3G//TAP1//PSEN1//CDC42//RAP2A//VPS28//TAP2//TAP1//VC…
GO:0031397	negative regulation of protein ubiquitination	Biological process	15	33	933	4670	2.27516	0.000793008	0.0102198	3.10072	PSMB8//CDC20//PSME1//FZR1//PSMD4//PSMB10//LOC780419//ANAPC5//PSMB8//PSMD1//ANAPC5//PRKCB//ATG5//VPS28//ARRB2
GO:0051325	interphase	Biological process	24	64	933	4670	1.87701	0.000823711	0.0105262	3.08422	CDK1//NFATC1//CAMK2G//TBPRF10//CCND3//CDK4//COPS4//P14ARF//BIRC5//LOC100153900//TAF2//MDM2//TGFB1//ADAM17//AKT1//PIM1//EP300//SOS2//APEX1//PROX1//RBL1//DBF4
GO:0010942	positive regulation of cell death	Biological process	78	282	933	4670	1.38446	0.000838446	0.0105262	3.07653	GZMH//LOC396634//IL7R//CD1.1//TAP2//SLA-3//PCD1E//CD1D//SLA-8//SLA-6//MYC//STAT1//STAT2//TGFB1//STAT4//PMAIP1//APOE//PPARG//TBX5//PRDX4//STK17B//NSMAF//LOC100153411//PTEN//RRM2B//PML//LOC100157451//USP7//LCK//ETS1//PTPN6//TRAF6//AKAP13//LTA//PSEN1//ARHGEF2//VAV2//SOS2//TNF//CASP3//PRKCB//HO2//ATM//CHEK2//MLH1//JAK2//JAK1//TYK2//GPX1//DIABLO//YWHAZ//AKT1//TSPO//HMGB2//HMGB1//TAP1//TAP1//PPP2R5D//M…
GO:0007252	I-kappaB phosphorylation	Biological process	7	10	933	4670	3.50375	0.000846216	0.0105262	3.07252	TLR2//TLR7//IKBKB//IKBKG//CHUK//MAP3K7//IKBKAP
GO:0016236	macroautophagy	Biological process	7	10	933	4670	3.50375	0.000846216	0.0105262	3.07252	CTSD//PIK3C3//ATG5//BECN1//PSEN1//VPS33A//CLN3
GO:0030330	DNA damage response, signal transduction by p53 class mediator	Biological process	7	10	933	4670	3.50375	0.000846216	0.0105262	3.07252	RBM38//PPP2R5D//ATM//CD74//MIF//SIRT1//MDM2
GO:0042274	ribosomal small subunit biogenesis	Biological process	7	10	933	4670	3.50375	0.000846216	0.0105262	3.07252	RPS15//WDR46//WDR3//HEATR1//NOC4L//RPS16//RPSA
GO:0048102	autophagic cell death	Biological process	7	10	933	4670	3.50375	0.000846216	0.0105262	3.07252	EEF1G//CTSD//ATG5//BECN1//CTSB//LOC100152612//KCTD20
GO:0072331	signal transduction by p53 class mediator	Biological process	7	10	933	4670	3.50375	0.000846216	0.0105262	3.07252	RBM38//PPP2R5D//ATM//CD74//MIF//SIRT1//MDM2
GO:0051092	positive regulation of NF-kappaB transcription factor activity	Biological process	14	30	933	4670	2.33583	0.000856422	0.010607	3.06731	TLR2//TRAF6//ITGB2//TGFB1//TNF//AMH//IKBKB//IKBKG//CHUK//RELA//NLRC3//LOC100153411//LOC100154647//LOC100156280
GO:0043068	positive regulation of programmed cell death	Biological process	77	278	933	4670	1.38638	0.000865844	0.0106775	3.06256	GZMH//LOC396634//IL7R//CD1.1//TAP2//SLA-3//PCD1E//CD1D//SLA-8//SLA-6//MYC//STAT1//STAT2//TGFB1//STAT4//PMAIP1//APOE//PPARG//TBX5//PRDX4//STK17B//NSMAF//LOC100153411//PTEN//RRM2B//PML//LOC100157451//USP7//LCK//ETS1//PTPN6//TRAF6//AKAP13//LTA//PSEN1//ARHGEF2//VAV2//SOS2//TNF//CASP3//PRKCB//HO2//ATM//CHEK2//MLH1//JAK2//JAK1//TYK2//GPX1//DIABLO//YWHAZ//AKT1//HMGB2//HMGB1//TAP1//TAP1//PPP2R5D//TSPO//M…
GO:0006261	DNA-dependent DNA replication	Biological process	10	18	933	4670	2.78076	0.000880651	0.0107673	3.0552	MTERFD1//RRM2B//POLG//RAD51//MCM3//PCNA//LOC100155921//BLM//FZR1//CDK1
GO:0007093	mitotic cell cycle checkpoint	Biological process	10	18	933	4670	2.78076	0.000880651	0.0107673	3.0552	RBM38//PPP2R5D//ATM//BUB3//CDK1//P14ARF//TGFB1//CCNB1//PAFAH1B1//CHFR
GO:0048584	positive regulation of response to stimulus	Biological process	97	365	933	4670	1.33019	0.000897126	0.010922	3.04715	CD69//MASP2//CD1.1//TAP2//SLA-3//PCD1E//CD1D//SLA-8//SLA-6//CD74//TLR1//TLR6//TLR2//TLR8//TLR10//TLR7//PIK3CG//MIF//LOC396634//TRAF6//MAP3K7//HSPD1//SLC11A2//CD40LG//TNF//LTA//HPX//C1S//C2//EGF//ADAM17//C4//AKT1//PRMT5//SCARB2//TGFB1//FLT1//JAK2//JAK1//PPARD//TYK2//BECN1//CACNB4//CD247//PSEN1//FYN//SYK//LOC100154647//BCL2A1//LOC100153411//LCK//P14ARF//SMAD4//HIF1A//HDH//CCL4//PRKCB//NCOA3//IL6ST/…
GO:0050871	positive regulation of B cell activation	Biological process	12	24	933	4670	2.50268	0.000937472	0.0113649	3.02804	CD74//CD40LG//CD40//MIF//IL2RG//STAT5B//STAT5A//SYK//TGFB1//LOC396634//IL2//TNFSF13B
GO:0009892	negative regulation of metabolic process	Biological process	104	397	933	4670	1.31123	0.00100772	0.0121649	2.99666	BLM//MLH1//TRAF6//TGFB1//TNF//PPARD//PAX3//PAX7//EHMT2//MDM2//ZBTB10//RBL1//LOC100153939//NR2F2//TLE3//LCOR//PROX1//LEF1//KLF12//MSX1//SIRT1//LOC396634//IL2//PRKCB//CCNB1//IGFBP3//LOC654323//PSEN1//CCNB2//TOPOII//SIRT7//HELLS//LOC100157440//LOC396643//GNAI2//GNAS//GABBR1//GRM4//HMGB2//HCRT//HMGB1//MYC//SRP54//PML//AIF1//MIF//ADNP//PPARG//CLN3//ACO2//IDH3A//TGS1//DNMT1//SMAD4//POU2F1//LTA//NFKB1//…
GO:0051347	positive regulation of transferase activity	Biological process	49	162	933	4670	1.51397	0.00101345	0.0121827	2.9942	FLT1//EGF//JAK2//JAK1//TYK2//GNAI2//PSEN1//MAP3K7//CD74//SOD1//TNF//CD81//PRDX4//GRM4//SHC1//ARRB2//MAP2K1//ADAM17//IL2//DGKA//HCRT//CCK//GNB2L1//AGK//TLR1//TRAF6//IKBKG//MAP3K1//SYK//LOC100153411//AKT1//PIM1//SLC11A2//LOC100038019//ADNP//PKC//PDPK1//PRKAR2A//PRKACB//PTK2B//TGFB1//TLR6//CDC42//VAV2//CCND3//PROX1//TLR2//TLR10//POT1
GO:0034613	cellular protein localization	Biological process	67	237	933	4670	1.41502	0.00104027	0.0124527	2.98285	TNF//TYK2//SLC11A2//AKT1//HDH//KPNA2//KPNA5//KPNA6//RAN//COFILIN//NUP214//XPO7//PML//TGFB1//SRP54//VPS33A//HSPD1//MTX1//YWHAZ//TOMM20//CD74//PAFAH1B1//RAB14//SAR1A//PCNA//ARF6//DYNC1H1//RHOF//RHOG//STX16//MUDENG//LOC100154662//AP4E1//SEC23A//TRPC4AP//COPZ1//COPB2//COPA//TLK1//AP1G2//JAK2//JAK1//TAP1//TAP2//TAP1//VCP//LOC100155947//LCP1//SIRT1//IL6//CDK1//EP300//GNB2L1//AURKB//MDM2//MAPRE1//TLR2//…
GO:0044092	negative regulation of molecular function	Biological process	61	212	933	4670	1.44022	0.00107368	0.0127992	2.96912	PRKCB//ARRB2//IL6//PSEN1//AKT1//PDPK1//LOC396643//GNAI2//GNAS//GABBR1//GRM4//PN-1//LOC100154352//SERPINE1//NFKB1//NEIL1//PRDX4//MYC//PARK7//ADNP//LOC654323//LOC100157517//CLN3//BIRC5//GPX1//GPI//C-FLIP//XIAP//MDM2//BCL2A1//JAK2//JAK1//TYK2//RSF1//APOE//PTPN6//HO2//HR//SIRT1//PIM1//PROX1//PDCD4//CASP3//CDK5RAP1//NR2F2//ARG2//ANGPTL4//PKC//PSMB8//CDC20//PSME1//FZR1//PSMD4//PSMB10//LOC780419//ANAPC5…
GO:0048519	negative regulation of biological process	Biological process	256	1099	933	4670	1.16594	0.0010905	0.0129266	2.96237	BLM//MLH1//ATM//CDK1//MAPK14//HUS1//CHEK2//TRAF6//TGFB1//TNF//PPARD//PAX3//PAX7//EHMT2//MDM2//ZBTB10//RBL1//LOC100153939//NR2F2//TLE3//LCOR//PROX1//LEF1//KLF12//MSX1//SIRT1//PRKCB//PPARG//SLC11A2//IL7R//LOC396634//IL2//CCNB1//IGFBP3//LOC654323//PSEN1//CCNB2//APOE//ATP5A1//ARRB2//LOC100156280//NME1//CD74//GPX1//LOC100153411//PTPN6//CAPZB//CAPZB//HCRT//TOPOII//SIRT7//HELLS//LOC100157440//PLA2G7//HD…
GO:0040008	regulation of growth	Biological process	89	332	933	4670	1.3418	0.00109341	0.0129266	2.96122	PTTG1//IGFBP3//CDH13//IGFBP4//LOC100155070//APOE//MC1R//ADAM17//IL6ST//AKT1//RPS6KB1//LOC100153321//LOC100155947//PTK2B//TGFB1//SMAD4//PPARD//PN-1//PPARG//ADIPOR2//STK38//LOC100154087//LOC100156280//TLR2//TNF//LTA//GZMH//ACTR3//POLR2B//SOD1//MDH2//CS//VCP//GNB2L1//MRPS11//NIP7//OGT//LOC733678//SRSF2//SDHA//CAPZB//RAE1//COPS2//CAPZB//SLMO2//VARS//PRPF19//ALDH18A1//LOC100152812//LOC100153939//SMARC…
GO:0031400	negative regulation of protein modification process	Biological process	28	80	933	4670	1.75188	0.00112069	0.0131466	2.95051	LOC396634//IL2//TGFB1//PRKCB//CCNB1//IGFBP3//LOC654323//PSEN1//CCNB2//ATG5//VPS28//ARRB2//YWHAZ//LOC100157517//PTPN6//PKC//PSMB8//CDC20//PSME1//FZR1//PSMD4//PSMB10//LOC780419//ANAPC5//PSMB8//PSMD1//ANAPC5//DNMT1
GO:0002263	cell activation involved in immune response	Biological process	22	58	933	4670	1.89858	0.00112581	0.0131466	2.94854	TLR1//TLR6//TLR2//TLR8//TLR10//TLR7//PSEN1//LCP1//ITGAL//SLC11A2//IL12B//YWHAZ//LCK//HO2//SYK//ERCC1//MSH2//MLH1//IL6//HSPD1//TGFB1//CD40
GO:0002366	leukocyte activation involved in immune response	Biological process	22	58	933	4670	1.89858	0.00112581	0.0131466	2.94854	TLR1//TLR6//TLR2//TLR8//TLR10//TLR7//PSEN1//LCP1//ITGAL//SLC11A2//IL12B//YWHAZ//LCK//HO2//SYK//ERCC1//MSH2//MLH1//IL6//HSPD1//TGFB1//CD40
GO:0043085	positive regulation of catalytic activity	Biological process	88	328	933	4670	1.3429	0.0011342	0.0131908	2.94531	FLT1//EGF//JAK2//JAK1//TYK2//GNAI2//PSEN1//MAP3K7//CD74//SOD1//TNF//CD81//PRDX4//GRM4//SHC1//ARRB2//MAP2K1//ADAM17//CCK//VCP//PPARG//MYC//HSPD1//SLC11A2//LOC100153411//DIABLO//LCK//CRSP-2//HTR4//GNAS//NTRK2//HCRT//IL2//DGKA//GNB2L1//AGK//TLR1//TRAF6//IKBKG//MAP3K1//SYK//RPL5//PKC//AKT1//PIM1//HMGB2//LOC100038019//ADNP//PDPK1//LOC100157517//POR//TPM2//PTK2B//PRKAR2A//PRKACB//LOC100153977//HMGB1//T…
GO:0070727	cellular macromolecule localization	Biological process	68	242	933	4670	1.40646	0.00114127	0.0132193	2.94261	TNF//TYK2//SLC11A2//AKT1//HDH//KPNA2//KPNA5//KPNA6//RAN//COFILIN//NUP214//XPO7//PML//TGFB1//SRP54//VPS33A//HSPD1//MTX1//YWHAZ//TOMM20//CD74//PAFAH1B1//RAB14//SAR1A//PCNA//ARF6//DYNC1H1//RHOF//RHOG//STX16//MUDENG//LOC100154662//AP4E1//SEC23A//TRPC4AP//COPZ1//COPB2//COPA//TLK1//AP1G2//JAK2//JAK1//VCP//PRMT5//TAP1//TAP2//TAP1//LOC100155947//LCP1//SIRT1//IL6//CDK1//EP300//GNB2L1//AURKB//MDM2//BIRC5//…
GO:0051351	positive regulation of ligase activity	Biological process	15	34	933	4670	2.20825	0.00116099	0.0133936	2.93517	LOC100153977//PSMB8//CDC20//PSME1//CCNB1//FZR1//PSMD4//PSMB10//LOC780419//ANAPC5//PSMB8//PSMD1//CDK1//ANAPC5//LOC100154647
GO:0033674	positive regulation of kinase activity	Biological process	48	159	933	4670	1.51105	0.00119072	0.0136813	2.92419	FLT1//EGF//JAK2//JAK1//TYK2//GNAI2//PSEN1//MAP3K7//CD74//SOD1//TNF//CD81//PRDX4//GRM4//SHC1//ARRB2//MAP2K1//ADAM17//IL2//DGKA//HCRT//CCK//GNB2L1//AGK//TLR1//TRAF6//IKBKG//MAP3K1//SYK//LOC100153411//AKT1//PIM1//SLC11A2//LOC100038019//ADNP//PKC//PDPK1//PRKAR2A//PRKACB//PTK2B//TGFB1//TLR6//CDC42//VAV2//CCND3//PROX1//TLR2//TLR10
GO:0016044	cellular membrane organization	Biological process	74	268	933	4670	1.38208	0.00119768	0.0137062	2.92166	VPS33A//CLN3//CORO1C//ARRB2//LOC100155583//PCDH15//CDH23//MDH2//APOE//ACTB//MRPS11//AHCY//NIP7//LOC100038019//RAE1//CSTF1//SLMO2//VARS//PRPF19//ALDH18A1//EXOSC3//LOC100152812//RPN2//SMARCB1//BYS1//ATP5B//IDH3A//SF3B1//VARS//SCARB2//LOC100156481//IGHA//ACTR3//CDC20//CDC42//COPS2//RPS6KB1//LOC100153079//DBT//EIF3E//COPA//ATP5A1//PLDN//VCP//BIN1//CDH13//LOC100154662//CASP3//GRB2//SOD1//SCARB1//LOC10…
GO:2001252	positive regulation of chromosome organization	Biological process	8	13	933	4670	3.08022	0.00121535	0.013853	2.9153	LOC100154647//TGFB1//NCOR1//POT1//CCNB1//CCNB2//ARRB2//DNMT1
GO:0006897	endocytosis	Biological process	53	180	933	4670	1.4738	0.00127563	0.0143535	2.89427	CORO1C//ARRB2//MDH2//APOE//ACTB//MRPS11//AHCY//NIP7//LOC100038019//RAE1//CSTF1//CLN3//SLMO2//VARS//PRPF19//ALDH18A1//EXOSC3//LOC100152812//RPN2//SMARCB1//BYS1//ATP5B//IDH3A//SF3B1//VARS//SCARB2//LOC100156481//IGHA//ACTR3//CDC20//CDC42//COPS2//RPS6KB1//LOC100153079//DBT//EIF3E//COPA//ATP5A1//BIN1//CDH13//LOC100154662//GRB2//SCARB1//PRKCB//SERPINE1//PN-1//ARF6//TGFB1//PTEN//SLC11A2//PTK2B//PCDH15//…
GO:0010324	membrane invagination	Biological process	53	180	933	4670	1.4738	0.00127563	0.0143535	2.89427	CORO1C//ARRB2//PCDH15//CDH23//MDH2//APOE//ACTB//MRPS11//AHCY//NIP7//LOC100038019//RAE1//CSTF1//CLN3//SLMO2//VARS//PRPF19//ALDH18A1//EXOSC3//LOC100152812//RPN2//SMARCB1//BYS1//ATP5B//IDH3A//SF3B1//VARS//SCARB2//LOC100156481//IGHA//ACTR3//CDC20//CDC42//COPS2//RPS6KB1//LOC100153079//DBT//EIF3E//COPA//ATP5A1//BIN1//CDH13//LOC100154662//GRB2//SCARB1//PRKCB//SERPINE1//PN-1//ARF6//TGFB1//PTEN//SLC11A2//…
GO:0002250	adaptive immune response	Biological process	31	92	933	4670	1.68659	0.00127932	0.0143535	2.89302	GZMH//LOC396634//IL7R//CD1.1//TAP2//SLA-3//PCD1E//CD1D//SLA-8//SLA-6//HSPD1//SLC11A2//LOC396781//TNFSF13B//TRAF6//MAP3K7//PTPN6//HPX//TNF//LTA//C4//CD74//LOC100049651//SLA-DRA//LOC100153411//IGHA//ERCC1//MSH2//MLH1//TGFB1//CD40
GO:0002460	adaptive immune response based on somatic recombination of immune receptors built from immunoglobulin superfamily domains	Biological process	31	92	933	4670	1.68659	0.00127932	0.0143535	2.89302	GZMH//LOC396634//IL7R//CD1.1//TAP2//SLA-3//PCD1E//CD1D//SLA-8//SLA-6//HSPD1//SLC11A2//LOC396781//TRAF6//MAP3K7//TNFSF13B//PTPN6//HPX//TNF//LTA//C4//CD74//LOC100049651//SLA-DRA//LOC100153411//IGHA//ERCC1//MSH2//MLH1//TGFB1//CD40
GO:0007050	cell cycle arrest	Biological process	19	48	933	4670	1.98129	0.00133816	0.0148652	2.87349	ATM//CDK1//MAPK14//HUS1//CHEK2//RBM38//PPP2R5D//PAFAH1B1//CHFR//BUB3//MSH2//P14ARF//TGFB1//BIRC5//MIF//MDM2//CCNB1//LOC100157451//MAP2K1
GO:0009886	post-embryonic morphogenesis	Biological process	19	48	933	4670	1.98129	0.00133816	0.0148652	2.87349	FZR1//ATXN1//SMARCB1//PPP1CB//GNAS//GRB2//SMAD4//SBNO1//EEF1G//CTSD//ATG5//BECN1//CTSB//LOC100152612//KCTD20//STK38//FSCN1//CDC42//CDH23
GO:0061024	membrane organization	Biological process	74	269	933	4670	1.37694	0.00134052	0.0148652	2.87273	VPS33A//CLN3//CORO1C//ARRB2//LOC100155583//PCDH15//CDH23//MDH2//APOE//ACTB//MRPS11//AHCY//NIP7//LOC100038019//RAE1//CSTF1//SLMO2//VARS//PRPF19//ALDH18A1//EXOSC3//LOC100152812//RPN2//SMARCB1//BYS1//ATP5B//IDH3A//SF3B1//VARS//SCARB2//LOC100156481//IGHA//ACTR3//CDC20//CDC42//COPS2//RPS6KB1//LOC100153079//DBT//EIF3E//COPA//ATP5A1//PLDN//SAR1A//BLOC1S3//RHOF//SEC23A//GNPAT//AP1G2//VCP//BIN1//CDH13//LO…
GO:0002704	negative regulation of leukocyte mediated immunity	Biological process	9	16	933	4670	2.81551	0.00143489	0.0157288	2.84318	IL7R//PTPN6//TAP1//TAP2//TAP1//SLA-3//SLA-8//SLA-6//ARRB2
GO:0002707	negative regulation of lymphocyte mediated immunity	Biological process	9	16	933	4670	2.81551	0.00143489	0.0157288	2.84318	IL7R//PTPN6//TAP1//TAP2//TAP1//SLA-3//SLA-8//SLA-6//ARRB2
GO:0010976	positive regulation of neuron projection development	Biological process	9	16	933	4670	2.81551	0.00143489	0.0157288	2.84318	MIF//MST4//SERPINE1//HMGB2//PN-1//HMGB1//ACSL1//ADNP//LOC100154352
GO:0007017	microtubule-based process	Biological process	42	136	933	4670	1.54577	0.00145603	0.0158997	2.83683	RPL36AL//RPS15//RPL12//RPSA//RPL18//LOC100156570//PAFAH1B1//AURKB//BIRC5//RAN//AURKA//RANBP9//TUBGCP4//TUBGCP3//AP1G2//PKC//SPAST//TUBA1B//TUBB2A//TUBA4A//KIFC1//TUBE1//STMN1//STMN2//ARHGEF2//TOPOII//PCNA//SMC4//BUB3//HDH//DYNC1H1//VCP//LOC100152590//FKBP4//MAPRE1//CCNB1//MAP2K1//RHOT2//NCOR1//MLH1//NEK2//BRCA1
GO:0051640	organelle localization	Biological process	22	59	933	4670	1.86641	0.00146381	0.0159238	2.83452	RPS15//PAFAH1B1//PSEN1//CCNB1//CDC42//PKC//DYNC1H1//PIK3CG//VPS33A//LOC100153972//LOC100157552//MAP2K1//CAPZB//CAPZB//MLH1//HDH//RHOT2//COPZ1//COPB2//BIRC5//TOPOII//ATP2A2
GO:0000910	cytokinesis	Biological process	16	38	933	4670	2.10752	0.00147278	0.0159607	2.83186	GNB2L1//ACTB//SPAST//LOC100156481//ARF6//AURKB//BIRC5//VCP//COFILIN//AURKA//LOC733611//LOC733612//DYNC1H1//COPS2//RPN2//CDK1
GO:0033036	macromolecule localization	Biological process	128	509	933	4670	1.25872	0.00151622	0.0163136	2.81924	TNF//TYK2//SLC11A2//AKT1//HDH//KPNA2//KPNA5//KPNA6//RAN//COFILIN//NUP214//APOE//AKAP13//CD81//CUTA//MLH3//XPO7//PML//TGFB1//SRP54//VPS33A//HSPD1//MTX1//YWHAZ//TOMM20//LOC100155583//CPT1B//APOC3//SCARB2//LRP10//CD74//PAFAH1B1//RAB14//SAR1A//PCNA//ARF6//DYNC1H1//RHOF//RHOG//STX16//MUDENG//LOC100154662//AP4E1//SEC23A//TRPC4AP//COPZ1//COPB2//COPA//TLK1//AP1G2//JAK2//JAK1//VCP//PRMT5//NCKAP1L//LOC1001…
GO:0046635	positive regulation of alpha-beta T cell activation	Biological process	10	19	933	4670	2.6344	0.00152934	0.0163136	2.8155	IL2RG//LOC100153365//IL6//SYK//CD80//BLM//CD1.1//PCD1E//CD1D//LOC100038019
GO:0002819	regulation of adaptive immune response	Biological process	20	52	933	4670	1.92514	0.00153256	0.0163136	2.81458	LOC396634//IL7R//CD1.1//TAP2//SLA-3//PCD1E//CD1D//SLA-8//SLA-6//TRAF6//MAP3K7//TNFSF13B//SLC11A2//HSPD1//PTPN6//HPX//TNF//LTA//TGFB1//CD40
GO:0002822	regulation of adaptive immune response based on somatic recombination of immune receptors built from immunoglobulin superfamily domains	Biological process	20	52	933	4670	1.92514	0.00153256	0.0163136	2.81458	LOC396634//IL7R//CD1.1//TAP2//SLA-3//PCD1E//CD1D//SLA-8//SLA-6//TRAF6//MAP3K7//SLC11A2//HSPD1//PTPN6//HPX//TNF//LTA//TGFB1//CD40//TNFSF13B
GO:0002711	positive regulation of T cell mediated immunity	Biological process	11	22	933	4670	2.50268	0.00153386	0.0163136	2.81422	CD1.1//TAP2//SLA-3//PCD1E//CD1D//SLA-8//SLA-6//TRAF6//MAP3K7//HSPD1//LOC396634
GO:0051329	interphase of mitotic cell cycle	Biological process	23	63	933	4670	1.82735	0.00160266	0.0169823	2.79516	CDK1//NFATC1//CAMK2G//TBPRF10//CCND3//CDK4//COPS4//P14ARF//BIRC5//LOC100153900//TAF2//MDM2//TGFB1//ADAM17//AKT1//PIM1//SOS2//APEX1//PROX1//RBL1//DBF4
GO:0031341	regulation of cell killing	Biological process	15	35	933	4670	2.14515	0.0016627	0.017544	2.77919	LOC396634//IL7R//CD1.1//TAP2//SLA-3//PCD1E//CD1D//SLA-8//SLA-6//TAP1//TAP1//ARRB2//STAT5B//STAT5A//LOC780420
GO:0071844	cellular component assembly at cellular level	Biological process	91	345	933	4670	1.32025	0.00166794	0.017544	2.77782	RPS15//CTSD//PIK3C3//ATG5//BECN1//PSEN1//CORO1C//DDX39B//PRPF19//SART3//SRPK1//SRPK3//PRMT5//PAFAH1B1//LOC100156570//LOC595122//H2AFZ//LOC100153329//LOC100154071//LOC100154508//ASF1B//RSF1//AIF1//LCP1//CAPZB//CAPZB//ERCC1//PTBP1//SIAHBP1//ROD1//FKBP4//SRP54//EHMT2//MLH3//TGFB1//SMAD4//LOC654323//PCNA//VCP//SPAST//GOT2//CDH13//GNPAT//LOC100156375//CDC42//LOC100157552//ACTR3//HMGB2//HMGB1//ARPC2//S…
GO:0006913	nucleocytoplasmic transport	Biological process	41	133	933	4670	1.54301	0.00171502	0.0179732	2.76573	RPS15//TNF//TYK2//SLC11A2//AKT1//HDH//KPNA2//KPNA5//KPNA6//RAN//COFILIN//NUP214//TGFB1//JAK2//JAK1//SIRT1//IL6//CDK1//EP300//TLR2//TLR7//LOC100156280//IKBKG//DDX39B//LOC733611//LOC733612//PRKACB//MDM2//AKAP13//HNRNPA1//ATXN1//KPNA3//KPNA4//ACTB//RAB14//RHOF//RHOG//XPO7//ANP32E//LOC100154662//MLXIP
GO:0080135	regulation of cellular response to stress	Biological process	24	67	933	4670	1.79296	0.00172991	0.018063	2.76198	SYK//LOC100153411//BECN1//CLN3//PRKCB//FOXO1//MAP3K1//TLR6//MAP3K7//PTK2B//PDCD4//ATM//CD74//MIF//SIRT1//MDM2//LOC100154647//MGMT//PPP1CB//NCOR1//AKT1//TNF//CDC42//MST4
GO:0002697	regulation of immune effector process	Biological process	30	90	933	4670	1.66845	0.00184704	0.0192159	2.73352	LOC396634//IL7R//CD1.1//TAP2//SLA-3//PCD1E//CD1D//SLA-8//SLA-6//IL2//HPX//LTA//TRAF6//MAP3K7//TNF//HSPD1//PTPN6//HO2//TAP1//TAP1//SYK//IL6//ARRB2//STAT5B//STAT5A//LOC780420//TGFB1//CD40//CD40LG//TLR2
GO:0035220	wing disc development	Biological process	14	32	933	4670	2.18984	0.00186205	0.0193019	2.73001	ATXN1//SMARCB1//PPP1CB//GNAS//GRB2//SBNO1//STK38//FSCN1//CDC42//GNB2L1//OGT//CAPZB//CAPZB//SETDB1
GO:0070482	response to oxygen levels	Biological process	59	208	933	4670	1.41979	0.00187678	0.0193844	2.72659	HO2//TLR2//ARNT//CXCR4//TXNRD1//HIF1A//FLT1//CAPN1//IL18//TGFB1//PLAT//SMAD4//CASP3//PPARD//STAT5B//ADAM17//PIAP//CAMK2G//ITPR1//UCP2//STAT5A//ANGPTL4//PPARG//PGK1//PDLIM3//ACSL1//HSPD1//CXCL12//AHCY//TLR10//ACE//PLOD2//SLC11A2//PSEN1//ND4//ND5//CYTB//LOC100038019//ATM//LIPA//LOC100152368//CA9//EP300//SHC1//TXNRD2//BCL2A1//USF1//PTK2B//PKM2//ADSL//ETS1//CCL8//MLH1//ATP8//ATP6//CDK4//SLC29A1//CCNB…
GO:0045860	positive regulation of protein kinase activity	Biological process	46	154	933	4670	1.49511	0.00190245	0.0195788	2.72069	FLT1//EGF//JAK2//JAK1//TYK2//GNAI2//PSEN1//MAP3K7//CD74//SOD1//TNF//CD81//PRDX4//GRM4//SHC1//ARRB2//MAP2K1//ADAM17//IL2//DGKA//HCRT//CCK//GNB2L1//AGK//TLR1//TRAF6//IKBKG//MAP3K1//SYK//LOC100153411//AKT1//PIM1//SLC11A2//LOC100038019//ADNP//PKC//PDPK1//PRKAR2A//PRKACB//PTK2B//TGFB1//TLR6//CCND3//PROX1//TLR2//TLR10
GO:0031058	positive regulation of histone modification	Biological process	7	11	933	4670	3.18523	0.00192671	0.0196868	2.71518	TGFB1//NCOR1//CCNB1//CCNB2//ARRB2//DNMT1//LOC100154647
GO:0045824	negative regulation of innate immune response	Biological process	7	11	933	4670	3.18523	0.00192671	0.0196868	2.71518	TAP1//TAP2//TAP1//SLA-3//SLA-8//SLA-6//ARRB2
GO:0051169	nuclear transport	Biological process	41	134	933	4670	1.53149	0.00200802	0.0204447	2.69723	RPS15//TNF//TYK2//SLC11A2//AKT1//HDH//KPNA2//KPNA5//KPNA6//RAN//COFILIN//NUP214//TGFB1//RAB14//RHOF//RHOG//XPO7//ANP32E//LOC100154662//MLXIP//JAK2//JAK1//SIRT1//IL6//CDK1//EP300//TLR2//TLR7//LOC100156280//IKBKG//DDX39B//LOC733611//LOC733612//PRKACB//MDM2//AKAP13//HNRNPA1//ATXN1//KPNA3//KPNA4//ACTB
GO:0006325	chromatin organization	Biological process	36	114	933	4670	1.58064	0.00202374	0.0205054	2.69385	SUPT16H//TLK1//SUPT16H//CHD2//SMARCC2//LOC595122//H2AFZ//LOC100153329//LOC100154071//LOC100154508//ASF1B//RSF1//NPM2//SMARCB1//SIRT1//KDM2A//ATM//PIM1//RING1//TBPRF10//LOC100154647//TGFB1//NCOR1//HDLBP//CCNB1//CCNB2//ARRB2//PRKCB//BRPF1//BRPF3//EP400//EP300//EP400//EHMT2//SETDB1//DNMT1
GO:0001666	response to hypoxia	Biological process	56	196	933	4670	1.4301	0.00203075	0.0205054	2.69234	SLC29A1//CCNB1//CCNB2//HO2//TLR2//ARNT//CXCR4//TXNRD1//HIF1A//FLT1//CAPN1//IL18//TGFB1//PLAT//SMAD4//CASP3//PPARD//STAT5B//ADAM17//PIAP//CAMK2G//ITPR1//UCP2//STAT5A//ANGPTL4//PPARG//PGK1//PDLIM3//ACSL1//HSPD1//CXCL12//AHCY//TLR10//ACE//PLOD2//SLC11A2//PSEN1//ND4//ND5//CYTB//LOC100038019//ATM//LIPA//LOC100152368//CA9//EP300//SHC1//TXNRD2//BCL2A1//USF1//PTK2B//PKM2//ADSL//ETS1//CCL8//MLH1
GO:0002699	positive regulation of immune effector process	Biological process	23	64	933	4670	1.7988	0.00203964	0.0205054	2.69045	CD1.1//TAP2//SLA-3//PCD1E//CD1D//SLA-8//SLA-6//HPX//LOC396634//TRAF6//MAP3K7//HSPD1//TNF//LTA//HO2//SYK//IL6//STAT5B//STAT5A//LOC780420//TGFB1//CD40//TLR2
GO:0090316	positive regulation of intracellular protein transport	Biological process	16	39	933	4670	2.05348	0.00204265	0.0205054	2.68981	JAK2//JAK1//TYK2//IL6//CDK1//EP300//TLR2//TNF//TLR7//LOC100156280//PRKACB//MDM2//KPNA3//KPNA4//ACTB//TGFB1
GO:0051346	negative regulation of hydrolase activity	Biological process	18	46	933	4670	1.95862	0.00207461	0.0207533	2.68306	PN-1//LOC100154352//SERPINE1//NEIL1//LOC654323//LOC100157517//BIRC5//GPX1//GPI//IL6//C-FLIP//XIAP//MDM2//AKT1//BCL2A1//ANGPTL4//SIRT1//PKC
GO:0010259	multicellular organismal aging	Biological process	24	68	933	4670	1.7666	0.00217909	0.0217226	2.66172	RPS23//TXNRD1//ACO2//POLR2B//HDH//MDH2//GPI//CCS//LOC733678//SIRT1//VPS33A//RPS6KB1//LOC100152812//DDX18//TXNRD2//ATP5B//IDH3A//TPI1//ATP5A1//SF3B1//CDS2//MSH2//ACAN//ERCC1
GO:0007067	mitosis	Biological process	21	57	933	4670	1.84408	0.0022162	0.0219397	2.65439	NEK2//BUB3//CCNB1//TOPOII//SMC4//CDC42//ATM//DYNC1H1//DSCC1//EGF//TNF//BIRC5//PAFAH1B1//MAPRE1//CCNB2//ANAPC5//LOC100152590//CEP110//CDK1//CDK5RAP2//MAP2K1
GO:0031396	regulation of protein ubiquitination	Biological process	21	57	933	4670	1.84408	0.0022162	0.0219397	2.65439	PRKCB//ATG5//VPS28//ARRB2//LOC654323//LOC100153411//LOC100154647//PSMB8//CDC20//PSME1//FZR1//PSMD4//PSMB10//LOC780419//ANAPC5//PSMB8//PSMD1//ANAPC5//CCNB1//CDK1//VPS33A
GO:0006412	translation	Biological process	44	147	933	4670	1.4982	0.00226396	0.0222047	2.64513	LOC100156570//EIF3E//RPS23//RPL36AL//FAU//RPL29//EEF1G//UBA52//RPS15//RPS20//RPS16//RPL12//RPL32//RPSA//RPL18//RPL10A//RPL5//IREB2//MKNK1//WDR46//PRDM1//PRCC//AARS2//VARS//VARS//TRMT6//LOC100153423//CDK4//EP300//PTK2B//HDLBP//PRKCB//EIF2B1//EIF2B5//MTERFD1//TNF//LOC396626//PKR//MRPS11//ATM//AKT1//ABCF1//MRPL18//LOC100156764
GO:0048806	genitalia development	Biological process	25	72	933	4670	1.73797	0.00230318	0.0222047	2.63767	RPS23//RPL36AL//ACO2//MIF//GNB2L1//ACTB//NIP7//CAPZB//MOCS3//RAE1//CAPZB//ABCF1//VARS//RAP2A//PRPF19//LOC100152812//SMARCB1//VPS28//CDK1//LOC100156229//BYS1//IDH3A//SF3B1//DRG1//VARS
GO:0019220	regulation of phosphate metabolic process	Biological process	85	322	933	4670	1.32129	0.00230739	0.0222047	2.63688	P14ARF//BLM//FLT1//EGF//JAK2//JAK1//TYK2//GNAI2//PSEN1//MAP3K7//CD74//SOD1//TNF//CD81//PRDX4//GRM4//SHC1//ARRB2//MAP2K1//PRKCB//PRKAR2A//LTA//CCDC88C//LOC396634//IL2//TGFB1//CCNB1//IGFBP3//LOC654323//CCNB2//HMGB2//AIF1//ADAM17//IL6//HMGB1//CCND3//EP300//AKT1//PDPK1//DGKA//HCRT//CCK//GNB2L1//AGK//TLR1//TRAF6//IKBKG//MAP3K1//SYK//LOC100153411//RPL5//PIM1//SLC11A2//LOC100038019//ADNP//PKC//LOC100157…
GO:0051174	regulation of phosphorus metabolic process	Biological process	85	322	933	4670	1.32129	0.00230739	0.0222047	2.63688	P14ARF//BLM//FLT1//EGF//JAK2//JAK1//TYK2//GNAI2//PSEN1//MAP3K7//CD74//SOD1//TNF//CD81//PRDX4//GRM4//SHC1//ARRB2//MAP2K1//PRKCB//PRKAR2A//LTA//CCDC88C//LOC396634//IL2//TGFB1//CCNB1//IGFBP3//LOC654323//CCNB2//HMGB2//AIF1//ADAM17//IL6//HMGB1//CCND3//EP300//AKT1//PDPK1//DGKA//HCRT//CCK//GNB2L1//AGK//TLR1//TRAF6//IKBKG//MAP3K1//SYK//LOC100153411//RPL5//PIM1//SLC11A2//LOC100038019//ADNP//PKC//LOC100157…
GO:0051340	regulation of ligase activity	Biological process	15	36	933	4670	2.08557	0.00233326	0.0222047	2.63204	LOC100153977//PSMB8//CDC20//PSME1//FZR1//PSMD4//PSMB10//LOC780419//ANAPC5//PSMB8//PSMD1//ANAPC5//CCNB1//CDK1//LOC100154647
GO:0031324	negative regulation of cellular metabolic process	Biological process	92	353	933	4670	1.30451	0.0023411	0.0222047	2.63058	BLM//MLH1//TRAF6//TGFB1//TNF//PPARD//PAX3//PAX7//EHMT2//MDM2//ZBTB10//RBL1//LOC100153939//NR2F2//TLE3//LCOR//PROX1//LEF1//KLF12//MSX1//SIRT1//LOC396634//IL2//PRKCB//CCNB1//IGFBP3//LOC654323//PSEN1//CCNB2//TOPOII//SIRT7//HELLS//LOC100157440//LOC396643//GNAI2//GNAS//GABBR1//GRM4//HMGB2//HCRT//HMGB1//SRP54//PPARG//CLN3//SMAD4//POU2F1//LTA//DNMT1//NFKB1//LOC780436//SOX18//COPS2//HNRNPAB//SMARCC2//RSF…
GO:0000077	DNA damage checkpoint	Biological process	8	14	933	4670	2.86021	0.00234237	0.0222047	2.63034	RBM38//PPP2R5D//CDK1//ATM//MSH2//MAPK14//HUS1//CHEK2
GO:0001911	negative regulation of leukocyte mediated cytotoxicity	Biological process	8	14	933	4670	2.86021	0.00234237	0.0222047	2.63034	IL7R//TAP1//TAP2//TAP1//SLA-3//SLA-8//SLA-6//ARRB2
GO:0030032	lamellipodium assembly	Biological process	8	14	933	4670	2.86021	0.00234237	0.0222047	2.63034	CAPZB//CAPZB//ACTR3//CDH13//VAV2//LOC100153079//NCK1//NCK2
GO:0031570	DNA integrity checkpoint	Biological process	8	14	933	4670	2.86021	0.00234237	0.0222047	2.63034	CDK1//MAPK14//HUS1//CHEK2//RBM38//PPP2R5D//ATM//MSH2
GO:0050684	regulation of mRNA processing	Biological process	8	14	933	4670	2.86021	0.00234237	0.0222047	2.63034	SIAHBP1//SRSF6//SRSF2//RBM39//CCNB1//CCNB2//ASF1B//SRPK1
GO:0010498	proteasomal protein catabolic process	Biological process	19	50	933	4670	1.90204	0.00235067	0.0222047	2.62881	CDC20//FZR1//LOC100155947//PSMB8//PSME1//CCNB1//PSMD4//PSMB10//LOC780419//ANAPC5//PSMB8//PSMD1//CDK1//ANAPC5//COPS4//VCP//MDM2//AKT1//PPP2R5D
GO:0043161	proteasomal ubiquitin-dependent protein catabolic process	Biological process	19	50	933	4670	1.90204	0.00235067	0.0222047	2.62881	CDC20//FZR1//LOC100155947//PSMB8//PSME1//CCNB1//PSMD4//PSMB10//LOC780419//ANAPC5//PSMB8//PSMD1//CDK1//ANAPC5//COPS4//VCP//MDM2//AKT1//PPP2R5D
GO:0048522	positive regulation of cellular process	Biological process	267	1165	933	4670	1.14715	0.00235163	0.0222047	2.62863	USF1//GZMH//LOC396634//IL7R//CD1.1//TAP2//SLA-3//PCD1E//CD1D//SLA-8//SLA-6//IL2//TNF//HMGB2//PRKCB//AIF1//ADAM17//IL6//HMGB1//PSEN1//CCND3//EP300//FLT1//CXCL12//CDH13//PROX1//CCL8//PKC//CD74//LOC100038019//TLR2//PECAM1//MADCAM1//MYC//EGF//STAT1//STAT2//TGFB1//STAT4//PMAIP1//APOE//PPARG//TBX5//PRDX4//STK17B//NSMAF//LOC100153411//PTEN//RRM2B//PML//LOC100157451//USP7//LCK//ETS1//RBM38//PPP2R5D//CRSP…
GO:0016444	somatic cell DNA recombination	Biological process	9	17	933	4670	2.6499	0.00251361	0.0235355	2.5997	HMGB2//HMGB1//ERCC1//MSH2//MLH1//HSPD1//TGFB1//CD40//APOBEC3F
GO:0090305	nucleic acid phosphodiester bond hydrolysis	Biological process	9	17	933	4670	2.6499	0.00251361	0.0235355	2.5997	WDR46//WDR3//NOC4L//ERCC1//SOD1//CASP3//MYC//CIDEA//RAD51
GO:0033077	T cell differentiation in thymus	Biological process	10	20	933	4670	2.50268	0.00251726	0.0235355	2.59907	IL2RG//IL7R//CD74//CD3D//CD1D//SYK//LOC396634//STAT5B//CD3E//STAT5A
GO:0042325	regulation of phosphorylation	Biological process	82	310	933	4670	1.324	0.0025833	0.0240744	2.58782	P14ARF//BLM//FLT1//EGF//JAK2//JAK1//TYK2//GNAI2//PSEN1//MAP3K7//CD74//SOD1//TNF//CD81//PRDX4//GRM4//SHC1//ARRB2//MAP2K1//PRKCB//PRKAR2A//LTA//CCDC88C//LOC396634//IL2//TGFB1//CCNB1//IGFBP3//LOC654323//CCNB2//HMGB2//AIF1//ADAM17//IL6//HMGB1//CCND3//EP300//AKT1//PDPK1//DGKA//HCRT//CCK//GNB2L1//AGK//TLR1//TRAF6//IKBKG//MAP3K1//SYK//LOC100153411//PIM1//SLC11A2//LOC100038019//ADNP//PKC//MIF//PRKACB//AT…
GO:0048523	negative regulation of cellular process	Biological process	221	948	933	4670	1.16686	0.00259268	0.0240833	2.58625	BLM//MLH1//ATM//CDK1//MAPK14//HUS1//CHEK2//TRAF6//TGFB1//TNF//PPARD//PAX3//PAX7//EHMT2//MDM2//ZBTB10//RBL1//LOC100153939//NR2F2//TLE3//LCOR//PROX1//LEF1//KLF12//MSX1//SIRT1//PRKCB//LOC396634//IL2//CCNB1//IGFBP3//LOC654323//PSEN1//CCNB2//APOE//ATP5A1//ARRB2//LOC100156280//NME1//LOC100153411//CAPZB//CAPZB//TOPOII//SIRT7//HELLS//LOC100157440//PLA2G7//HDH//CLU//SOD1//FOXO1//CD40LG//BIRC5//ADAM17//GPX…
GO:0019221	cytokine-mediated signaling pathway	Biological process	20	54	933	4670	1.85384	0.00260479	0.0241175	2.58423	CD74//TNF//ADIPOR2//HPX//CCL8//IL6//IL6ST//LIFR-BETA//TRAF6//STAT1//JAK2//JAK1//STAT4//STAT5B//TYK2//STAT5A//IL6R//LOC654323//RELA//LOC100153939
GO:0016192	vesicle-mediated transport	Biological process	84	319	933	4670	1.31803	0.00263888	0.0243543	2.57858	CORO1C//ARRB2//YWHAZ//LCK//PSEN1//LOC100156861//SPAST//HDH//VCP//SAR1A//ARF6//SEC23A//COPB2//COPZ1//COPA//BLOC1S3//PLDN//RAB14//PCDH15//CDH23//MDH2//APOE//ACTB//MRPS11//AHCY//NIP7//LOC100038019//RAE1//CSTF1//CLN3//SLMO2//VARS//PRPF19//ALDH18A1//EXOSC3//LOC100152812//RPN2//SMARCB1//BYS1//ATP5B//IDH3A//SF3B1//VARS//VPS33A//SCARB2//LOC100156481//IGHA//ACTR3//CDC20//CDC42//COPS2//RPS6KB1//LOC10015307…
GO:0051443	positive regulation of ubiquitin-protein ligase activity	Biological process	14	33	933	4670	2.12349	0.00264976	0.0243641	2.57679	PSMB8//CDC20//PSME1//CCNB1//FZR1//PSMD4//PSMB10//LOC780419//ANAPC5//PSMB8//PSMD1//CDK1//ANAPC5//LOC100154647
GO:0032868	response to insulin stimulus	Biological process	43	144	933	4670	1.49466	0.00265698	0.0243641	2.57561	FOXO1//AKT1//PTEN//GRB2//SLC29A1//STAT1//HIF1A//STAT2//GOT1//STAT4//UCP2//PPARG//ACSL1//CAPN10//CCND3//LOC100154715//CDK1//RXRB//USF1//LPIN1//LPIN2//PDPK1//PTPN1//PTPN2//PRKCB//RELA//PKC//ADIPOR2//TLR2//CCL4//HMGB2//PPARD//MIF//IL6//FADS2//HMGB1//TLR10//RPS6KB1//PCK1//SHC1//BCL2A1//PKM2//LCK
GO:0051726	regulation of cell cycle	Biological process	55	194	933	4670	1.41905	0.00267935	0.0244908	2.57197	ATM//CDK1//MAPK14//HUS1//CHEK2//P14ARF//BLM//RBM38//PPP2R5D//TGFB1//LOC100157451//MAP2K1//MSH2//NEK2//CDC42//MDM2//PAFAH1B1//CHFR//BUB3//CDC20//MYC//CCNB2//PIM1//DBF4//CAMK2G//DYNC1H1//BIRC5//FZR1//ADAM17//AKT1//EP300//PDE3A//CCNB1//CASP3//CDK5RAP1//NR2F2//CCND3//PROX1//SOS2//APEX1//ETS1//CDK4//EGF//TNF//STAT5B//STAT5A//PRKACB//MIF//LOC396634//RPL36AL//SIAHBP1//PCNA//RBL1//PTEN//ASF1B
GO:0051641	cellular localization	Biological process	143	585	933	4670	1.22353	0.0027108	0.0246994	2.5669	RPS15//TNF//TYK2//SLC11A2//AKT1//PAFAH1B1//SYK//YWHAZ//LCK//HDH//KPNA2//KPNA5//KPNA6//RAN//COFILIN//NUP214//PSEN1//XPO7//PML//TGFB1//SRP54//VPS33A//HSPD1//MTX1//TOMM20//UCP2//BID//CPT1B//CD74//RAB14//SAR1A//PCNA//ARF6//DYNC1H1//RHOF//RHOG//STX16//MUDENG//LOC100154662//AP4E1//SEC23A//TRPC4AP//COPZ1//COPB2//COPA//TLK1//AP1G2//LOC100156861//SPAST//VCP//BLOC1S3//PLDN//ARRB2//ANP32E//MLXIP//CCNB1//CDC…
GO:0051098	regulation of binding	Biological process	18	47	933	4670	1.91695	0.00274759	0.024837	2.56105	ARRB2//MYC//PARK7//ADNP//LOC654323//HMGB2//HMGB1//NME1//JAK2//JAK1//TYK2//RSF1//PSEN1//TBPRF10//APEX1//MEF2C//SMAD4//BLM
GO:0051656	establishment of organelle localization	Biological process	18	47	933	4670	1.91695	0.00274759	0.024837	2.56105	RPS15//PAFAH1B1//PSEN1//CCNB1//CDC42//PKC//DYNC1H1//LOC100153972//LOC100157552//MAP2K1//CAPZB//CAPZB//MLH1//RHOT2//COPZ1//COPB2//BIRC5//TOPOII
GO:0030029	actin filament-based process	Biological process	54	190	933	4670	1.42258	0.00275195	0.024837	2.56036	CORO1C//AIF1//LCP1//CAPZB//CAPZB//PAFAH1B1//LOC100037957//RHOG//VPS28//PTEN//NISCH//SSH1//TMOD3//AKAP13//RAN//PDLIM3//RPS6KB1//ARHGEF2//SOS2//PKC//GRB2//ACTR2//ACTR3//CDC42//FSCN1//CXCR4//CXCL12//PROX1//ACTA1//MEF2C//MEF2B//ARPC3//ARPC1B//ARPC5//COFILIN//ARF6//ARPC2//NCK1//NCK2//LOC100153079//TRPM7//HMGB2//HMGB1//CAPN10//DTNBP1//SHC1//LPIN1//LPIN2//MAP3K1//PTK2B//ACTB//ACTB//TPM2//EP300
GO:0032388	positive regulation of intracellular transport	Biological process	16	40	933	4670	2.00214	0.00278532	0.0250592	2.55512	JAK2//JAK1//TYK2//IL6//CDK1//EP300//TLR2//TNF//TLR7//LOC100156280//PRKACB//MDM2//KPNA3//KPNA4//ACTB//TGFB1
GO:0009987	cellular process	Biological process	846	4112	933	4670	1.0298	0.00282841	0.0253474	2.54846	BYS1//LOC100157573//APTX//BLM//MLH1//RPL36AL//RPS15//RPL12//RPSA//RPL18//LOC100156570//CTSD//PIK3C3//ATG5//BECN1//PSEN1//VPS33A//CLN3//HDH//ARG2//TNF//TYK2//SLC11A2//AKT1//CDC25C//RBL1//POLL//RFC5//MCM8//LOC100154715//SUPT16H//SUPT16H//HUS1//DBF4//AURKB//PTTG1//PPP2R1A//BIRC5//PPP1CB//PPP2R1B//AURKA//PSMD4//SRPK1//HDLBP//NEK2//BUB3//ATM//CDK1//MAPK14//CHEK2//P14ARF//NFATC1//CAMK2G//TBPRF10//CCND3…
GO:0000280	nuclear division	Biological process	21	58	933	4670	1.81229	0.00283508	0.0253474	2.54743	NEK2//BUB3//CCNB1//BIRC5//PAFAH1B1//MAPRE1//CCNB2//ANAPC5//LOC100152590//CEP110//CDK1//CDK5RAP2//MAP2K1//TOPOII//SMC4//CDC42//ATM//DYNC1H1//DSCC1//EGF//TNF
GO:0071902	positive regulation of protein serine/threonine kinase activity	Biological process	26	77	933	4670	1.69012	0.00296731	0.0264469	2.52764	CD74//SOD1//TNF//CD81//PRDX4//GRM4//SHC1//ARRB2//MAP2K1//TLR1//TRAF6//IKBKG//MAP3K7//SYK//LOC100153411//ADAM17//AKT1//PIM1//TGFB1//EGF//PSEN1//MAP3K1//TLR6//PTK2B//CCND3//PROX1
GO:0051701	interaction with host	Biological process	13	30	933	4670	2.16899	0.00298651	0.0264789	2.52484	LOC100153321//TGFB1//TAP1//TAP2//TAP1//DDX39B//TLR1//TLR6//TLR2//TLR8//TLR10//TLR7//GUCY1A3
GO:0040007	growth	Biological process	132	536	933	4670	1.23266	0.0029894	0.0264789	2.52442	FZR1//RHOF//ACTA1//IL7R//PTTG1//IGFBP3//CDH13//IGFBP4//LOC100155070//PRPF19//SETDB1//LOC100157440//ADAM17//IL6ST//AKT1//RPS6KB1//LOC100153321//LOC100155947//PTK2B//TGFB1//SMAD4//PPARD//PN-1//PPARG//ADIPOR2//STK38//LOC100154087//LOC100156280//HSPD1//CXCL12//LEF1//TLR2//TNF//LTA//GZMH//RPL29//NCOA3//ERCC1//EHMT2//PRKCB//CD81//TKT//SOCS6//PDPK1//ACTR3//POLR2B//SOD1//MDH2//CS//VCP//GNB2L1//MRPS11//NI…
GO:0071822	protein complex subunit organization	Biological process	75	281	933	4670	1.33595	0.00303066	0.0265308	2.51846	CAPZB//CAPZB//CD74//MGP//CCNB1//TAP2//MDM2//CCNB2//CDK1//ATP5A1//FKBP4//SRP54//STMN1//STMN2//ARHGEF2//TGFB1//SMAD4//LOC654323//LOC100156375//CDC42//HMGB2//HMGB1//TMOD3//MEF2C//MEF2B//ARPC3//CORO1C//ARPC1B//ARPC5//COFILIN//ACTR3//ARF6//ARPC2//NCK1//NCK2//MAPRE1//SPAST//PKC//CCK//CLU//VCP//ANGPTL4//CPT1A//TBPRF10//PRNP//LOC100037976//RAD51//CUTA//CCDC88C//LOC100153411//NPM2//IVD//DYNC1H1//ADSL//MLH…
GO:0051052	regulation of DNA metabolic process	Biological process	22	62	933	4670	1.7761	0.0030408	0.0265308	2.51701	BLM//MLH1//PCNA//TGFB1//HMGB2//HCRT//HMGB1//LOC100155921//MYC//ERCC1//POT1//PRKCB//DNMT1//LOC100154647//MGMT//IL6//CDC42//NPM2//CDK1//MSH2//CD40//RAD51
GO:0010604	positive regulation of macromolecule metabolic process	Biological process	115	459	933	4670	1.25407	0.00304748	0.0265308	2.51606	USF1//IL2//TNF//HMGB2//PRKCB//AIF1//ADAM17//IL6//HMGB1//PSEN1//CCND3//EP300//TLR2//DNMT1//MEF2B//MDM2//PRDM1//CDK1//TGFB1//CDK4//PTK2B//HDLBP//NFATC1//LTA//LOC100153411//LOC100154087//SMARCC2//NFYB//LOC100154647//NCOR1//LOC654323//CCNB1//CCNB2//POT1//VCP//AKT1//APOE//MAP2K1//MIF//ARRB2//LOC100157517//TLR8//HPX//IL6ST//JAK2//JAK1//TYK2//TLR1//TLR6//TLR10//LOC396575//SP1//TLR7//CD1D//TRAF6//RELA//C…
GO:0006461	protein complex assembly	Biological process	72	268	933	4670	1.34472	0.00304915	0.0265308	2.51582	CAPZB//CAPZB//FKBP4//SRP54//TGFB1//SMAD4//LOC654323//LOC100156375//CDC42//HMGB2//HMGB1//TMOD3//MEF2C//MEF2B//ARPC3//CORO1C//ARPC1B//ARPC5//ACTR3//ARF6//ARPC2//NCK1//NCK2//STMN1//MAPRE1//STMN2//PKC//CCK//CLU//SPAST//VCP//ANGPTL4//CPT1A//TBPRF10//PRNP//LOC100037976//RAD51//CUTA//CCDC88C//LOC100153411//NPM2//IVD//ADSL//MLH1//TUBA1B//TUBB2A//TUBA4A//TUBE1//MAP3K1//BLM//RRM2B//IDE//KCNAB2//PIAP//PRKAR…
GO:0070271	protein complex biogenesis	Biological process	72	268	933	4670	1.34472	0.00304915	0.0265308	2.51582	CAPZB//CAPZB//CD74//MGP//CCNB1//TAP2//MDM2//CCNB2//CDK1//ATP5A1//FKBP4//SRP54//TGFB1//SMAD4//LOC654323//LOC100156375//CDC42//HMGB2//HMGB1//TMOD3//MEF2C//MEF2B//ARPC3//CORO1C//ARPC1B//ARPC5//ACTR3//ARF6//ARPC2//NCK1//NCK2//STMN1//MAPRE1//STMN2//PKC//CCK//CLU//SPAST//VCP//ANGPTL4//CPT1A//TBPRF10//PRNP//LOC100037976//RAD51//CUTA//CCDC88C//LOC100153411//NPM2//IVD//ADSL//MLH1//TUBA1B//TUBB2A//TUBA4A//…
GO:0048583	regulation of response to stimulus	Biological process	163	679	933	4670	1.20158	0.00305276	0.0265308	2.51531	CD74//SOD1//TNF//CD81//PRDX4//GRM4//SHC1//ARRB2//MAP2K1//PRKCB//CD69//MASP2//LOC396634//IL7R//CD1.1//TAP2//SLA-3//PCD1E//CD1D//SLA-8//SLA-6//TLR1//TLR6//TLR2//TLR8//TLR10//TLR7//PPARG//PIK3CG//MIF//LOC100156280//TRAF6//MAP3K7//HSPD1//CD40//VAV2//TNFSF13B//SLC11A2//CD40LG//GPX1//LTA//PTPN6//HPX//C1S//C2//EGF//ADAM17//C4//PSEN1//IKBKG//SYK//LOC100153411//ITGB2//IL6ST//AKT1//PRMT5//SERPINE1//PN-1//A…
GO:0034660	ncRNA metabolic process	Biological process	19	51	933	4670	1.86474	0.00306018	0.0265308	2.51425	WDR46//WDR3//HEATR1//NOC4L//MOCS3//LOC100156764//RPS15//RPS16//RPL5//EXOSC3//DKC1//CDK5RAP1//PRDM1//PRCC//AARS2//VARS//VARS//RPP30//INTS9
GO:0002821	positive regulation of adaptive immune response	Biological process	15	37	933	4670	2.0292	0.00321317	0.0276062	2.49307	CD1.1//TAP2//SLA-3//PCD1E//CD1D//SLA-8//SLA-6//LOC396634//TRAF6//MAP3K7//SLC11A2//HSPD1//HPX//TNF//LTA
GO:0002824	positive regulation of adaptive immune response based on somatic recombination of immune receptors built from immunoglobulin superfamily domains	Biological process	15	37	933	4670	2.0292	0.00321317	0.0276062	2.49307	CD1.1//TAP2//SLA-3//PCD1E//CD1D//SLA-8//SLA-6//LOC396634//TRAF6//MAP3K7//SLC11A2//HSPD1//HPX//TNF//LTA
GO:0030162	regulation of proteolysis	Biological process	15	37	933	4670	2.0292	0.00321317	0.0276062	2.49307	COPS4//VCP//MDM2//AKT1//SERPINE1//PLAT//PN-1//CLN3//LOC100154352//IDE//EP300//TNF//APOE//CDC20//SBNO1
GO:0033365	protein localization to organelle	Biological process	36	117	933	4670	1.54011	0.00331801	0.0284217	2.47912	TNF//TYK2//SLC11A2//AKT1//HDH//KPNA2//KPNA5//KPNA6//RAN//COFILIN//NUP214//SRP54//VPS33A//HSPD1//MTX1//YWHAZ//TOMM20//JAK2//JAK1//SIRT1//IL6//CDK1//EP300//AURKB//MDM2//PML//MAPRE1//TLR2//TLR7//LOC100156280//IKBKG//KPNA3//KPNA4//ACTB//TGFB1//GNB2L1
GO:0007051	spindle organization	Biological process	18	48	933	4670	1.87701	0.00359324	0.030596	2.44451	RPL36AL//RPS15//RPL12//RPSA//RPL18//LOC100156570//TOPOII//STMN1//PCNA//SMC4//BUB3//STMN2//CCNB1//DYNC1H1//PAFAH1B1//TUBB2A//NCOR1//MLH1
GO:0042035	regulation of cytokine biosynthetic process	Biological process	18	48	933	4670	1.87701	0.00359324	0.030596	2.44451	TLR8//TLR1//TLR6//TLR2//TLR10//TLR7//CD1D//IL6//TNF//NFKB1//TRAF6//RELA//CD1.1//STAT5B//STAT5A//PCD1E//SYK//LOC100153411
GO:0051248	negative regulation of protein metabolic process	Biological process	40	134	933	4670	1.49414	0.00371245	0.0314874	2.43034	LOC396634//IL2//TGFB1//PRKCB//CCNB1//IGFBP3//LOC654323//PSEN1//CCNB2//ATG5//VPS28//ARRB2//EIF2B1//EIF2B5//COPS4//YWHAZ//LOC100157517//PN-1//RELA//IL6//NFKB1//SERPINE1//PLAT//CLN3//LOC100154352//IDE//PTPN6//PKC//PSMB8//CDC20//PSME1//FZR1//PSMD4//PSMB10//LOC780419//ANAPC5//PSMB8//PSMD1//ANAPC5//DNMT1
GO:0016568	chromatin modification	Biological process	27	82	933	4670	1.64811	0.00371993	0.0314874	2.42946	NPM2//SMARCB1//CHD2//SMARCC2//RSF1//SIRT1//ATM//PIM1//RING1//TBPRF10//LOC100154647//TGFB1//NCOR1//HDLBP//CCNB1//CCNB2//ARRB2//PRKCB//BRPF1//BRPF3//EP400//EP300//EP400//EHMT2//SETDB1//DNMT1//KDM2A
GO:0030099	myeloid cell differentiation	Biological process	39	130	933	4670	1.50161	0.00376352	0.0317623	2.42441	PSEN1//CRSP-2//NME1//JAK2//JAK1//TYK2//SFXN1//P14ARF//LOC396575//SP1//SP3//VPS33A//PPARG//LTA//GL//CHUK//RUNX2//TRAF6//TGFB1//LOC100038019//LOC100153622//HMGB1//STAT5B//STAT5A//LOC780436//HIF1A//HMGB2//MAPK14//ETS1//TNF//CCL4//LOC780409//LOC100037976//GNAS//SLC11A2//SEC23A//NCOR1//TSPO//TLE3
GO:0032869	cellular response to insulin stimulus	Biological process	28	86	933	4670	1.62965	0.00379417	0.0318646	2.42088	FOXO1//AKT1//PTEN//GRB2//PTPN1//PTPN2//PRKCB//RELA//PKC//ADIPOR2//SLC29A1//STAT1//HIF1A//STAT2//GOT1//STAT4//UCP2//PPARG//ACSL1//CAPN10//CCND3//LOC100154715//CDK1//RXRB//USF1//LPIN1//LPIN2//PDPK1
GO:0007300	ovarian nurse cell to oocyte transport	Biological process	7	12	933	4670	2.91979	0.00383133	0.0318646	2.41665	PPP1CB//HSPD1//DYNC1H1//ACTR3//PAFAH1B1//CAPZB//CAPZB
GO:0031111	negative regulation of microtubule polymerization or depolymerization	Biological process	7	12	933	4670	2.91979	0.00383133	0.0318646	2.41665	ARHGEF2//STMN1//MAPRE1//STMN2//CCNB1//DYNC1H1//FKBP4
GO:0033194	response to hydroperoxide	Biological process	7	12	933	4670	2.91979	0.00383133	0.0318646	2.41665	GPX1//JAK2//JAK1//TYK2//ND1//IKBKB//CHUK
GO:0045931	positive regulation of mitotic cell cycle	Biological process	7	12	933	4670	2.91979	0.00383133	0.0318646	2.41665	APEX1//PROX1//BIRC5//STAT5B//STAT5A//CCNB1//CDK1
GO:0032147	activation of protein kinase activity	Biological process	37	122	933	4670	1.51802	0.00384976	0.0319251	2.41457	FLT1//EGF//JAK2//JAK1//TYK2//GNAI2//PSEN1//MAP3K7//CD74//SOD1//TNF//CD81//PRDX4//GRM4//SHC1//ARRB2//MAP2K1//IL2//DGKA//HCRT//CCK//GNB2L1//AGK//TLR1//TRAF6//IKBKG//MAP3K1//SYK//LOC100153411//PKC//PDPK1//PRKAR2A//PRKACB//PTK2B//SLC11A2//LOC100038019//ADNP
GO:0007292	female gamete generation	Biological process	30	94	933	4670	1.59746	0.0038925	0.0321862	2.40977	SIRT1//AMH//PDE3A//CCNB1//CCNB2//CDK1//PTK2B//PAFAH1B1//DYNC1H1//CAPZB//CAPZB//RANBP9//PPP1CB//HSPD1//ACTR3//PCNA//VCP//PRMT5//POR//CDC42//COASY//GNB2L1//RPS6KB1//TSC22D2//LOC100157440//SETDB1//ERCC1//MLH1//LOC100156764//ATM
GO:0001906	cell killing	Biological process	19	52	933	4670	1.82888	0.00393971	0.0324378	2.40454	GZMH//LOC396634//IL7R//CD1.1//TAP2//SLA-3//PCD1E//CD1D//SLA-8//SLA-6//PTPN6//TAP1//TAP1//ARRB2//STAT5B//STAT5A//LOC780420//NCF1//N4BP2L1
GO:0000079	regulation of cyclin-dependent protein kinase activity	Biological process	10	21	933	4670	2.3835	0.00395693	0.0324378	2.40264	ADAM17//AKT1//PIM1//CASP3//CDK5RAP1//NR2F2//CCND3//PROX1//P14ARF//BLM
GO:0001912	positive regulation of leukocyte mediated cytotoxicity	Biological process	10	21	933	4670	2.3835	0.00395693	0.0324378	2.40264	CD1.1//TAP2//SLA-3//PCD1E//CD1D//SLA-8//SLA-6//STAT5B//STAT5A//LOC780420
GO:0031349	positive regulation of defense response	Biological process	23	67	933	4670	1.71826	0.00400199	0.0327134	2.39772	TLR1//TLR6//TLR2//TLR8//TLR10//TLR7//PIK3CG//MIF//HSPD1//TNF//LTA//CCL4//NLRC5//POLR3D//STAT5B//STAT5A//LOC780420//SERPINE1//PRKCB//JAK2//JAK1//TYK2//RELA
GO:0031342	negative regulation of cell killing	Biological process	8	15	933	4670	2.66952	0.0041486	0.0338152	2.3821	IL7R//TAP1//TAP2//TAP1//SLA-3//SLA-8//SLA-6//ARRB2
GO:0031647	regulation of protein stability	Biological process	13	31	933	4670	2.09902	0.00421989	0.0341048	2.3747	CCS//HSPD1//COPS2//COPS4//LOC100153079//LOC100154087//MDM2//CCDC88C//APTX//AURKA//FBXO7//PTEN//USP7
GO:0045089	positive regulation of innate immune response	Biological process	13	31	933	4670	2.09902	0.00421989	0.0341048	2.3747	TLR1//TLR6//TLR2//TLR8//TLR10//TLR7//HSPD1//STAT5B//STAT5A//LOC780420//RELA//NLRC5//POLR3D
GO:0051437	positive regulation of ubiquitin-protein ligase activity involved in mitotic cell cycle	Biological process	13	31	933	4670	2.09902	0.00421989	0.0341048	2.3747	PSMB8//CDC20//PSME1//CCNB1//FZR1//PSMD4//PSMB10//LOC780419//ANAPC5//PSMB8//PSMD1//CDK1//ANAPC5
GO:0051170	nuclear import	Biological process	26	79	933	4670	1.64733	0.00440618	0.0355101	2.35594	TNF//TYK2//SLC11A2//AKT1//HDH//KPNA2//KPNA5//KPNA6//RAN//COFILIN//NUP214//JAK2//JAK1//SIRT1//IL6//CDK1//EP300//TLR2//TLR7//LOC100156280//IKBKG//KPNA3//KPNA4//ACTB//TGFB1//HNRNPA1
GO:0045597	positive regulation of cell differentiation	Biological process	54	194	933	4670	1.39324	0.0044648	0.0358814	2.3502	TGFB1//RELA//RUNX2//P14ARF//STAT5B//STAT5A//IL2RG//IL7R//LOC100153365//SYK//LOC396634//CD74//SLA-DQA//LCK//IL2//PPARG//AKT1//BTG1//NME1//IL6//HMGB1//HIF1A//HMGB2//MAPK14//ETS1//IGFBP3//ACTR3//CXCL12//PRPF19//LOC100151884//PRDM1//IL6ST//GNAS//TRAF6//CCL4//LOC780409//LOC100037976//SPAST//ADNP//EP300//FLT1//MIF//MST4//PN-1//LOC100038019//CD1D//TBX5//TSPO//PTK2B//CLU//JAK2//JAK1//TYK2//MAP2K1
GO:0032269	negative regulation of cellular protein metabolic process	Biological process	37	123	933	4670	1.50568	0.00447795	0.0358863	2.34892	LOC396634//IL2//TGFB1//PRKCB//CCNB1//IGFBP3//LOC654323//PSEN1//CCNB2//ATG5//VPS28//ARRB2//EIF2B1//EIF2B5//COPS4//YWHAZ//LOC100157517//SERPINE1//PLAT//PN-1//CLN3//LOC100154352//IDE//PTPN6//PKC//PSMB8//CDC20//PSME1//FZR1//PSMD4//PSMB10//LOC780419//ANAPC5//PSMB8//PSMD1//ANAPC5//DNMT1
GO:0001932	regulation of protein phosphorylation	Biological process	75	285	933	4670	1.3172	0.00449058	0.035887	2.3477	P14ARF//BLM//FLT1//EGF//JAK2//JAK1//TYK2//GNAI2//PSEN1//MAP3K7//CD74//SOD1//TNF//CD81//PRDX4//GRM4//SHC1//ARRB2//MAP2K1//PRKCB//LOC396634//IL2//TGFB1//CCNB1//IGFBP3//LOC654323//CCNB2//HMGB2//AIF1//ADAM17//IL6//HMGB1//CCND3//EP300//AKT1//PDPK1//DGKA//HCRT//CCK//GNB2L1//AGK//TLR1//TRAF6//IKBKG//MAP3K1//SYK//LOC100153411//PIM1//SLC11A2//LOC100038019//ADNP//PKC//MIF//PRKAR2A//PRKACB//HPX//IL6ST//PTK2…
GO:0043254	regulation of protein complex assembly	Biological process	21	60	933	4670	1.75188	0.00451257	0.0359623	2.34558	CAPZB//CAPZB//HMGB2//HMGB1//ARPC3//CORO1C//ARPC1B//ARPC5//ACTR3//ARF6//ARPC2//NCK1//NCK2//STMN1//MAPRE1//STMN2//CDC42//PKC//CCK//CLU//TPM2
GO:0050730	regulation of peptidyl-tyrosine phosphorylation	Biological process	18	49	933	4670	1.8387	0.00464343	0.0369024	2.33316	HPX//IL6ST//JAK2//JAK1//TYK2//CD74//MIF//CCK//IL6R//CD81//SYK//ADNP//PTPN6//PKC//ITGB2//EGF//PRKCB//PKC
GO:0008340	determination of adult lifespan	Biological process	22	64	933	4670	1.72059	0.00474111	0.0374704	2.32412	RPS23//TXNRD1//ACO2//POLR2B//HDH//MDH2//GPI//CCS//LOC733678//SIRT1//VPS33A//RPS6KB1//LOC100152812//DDX18//TXNRD2//ATP5B//IDH3A//TPI1//ATP5A1//SF3B1//CDS2//MSH2
GO:0048285	organelle fission	Biological process	22	64	933	4670	1.72059	0.00474111	0.0374704	2.32412	NEK2//BUB3//CCNB1//BIRC5//PAFAH1B1//MAPRE1//CCNB2//ANAPC5//LOC100152590//CEP110//CDK1//CDK5RAP2//MAP2K1//TOPOII//SMC4//CDC42//ATM//LOC100153742//DYNC1H1//DSCC1//EGF//TNF
GO:0002709	regulation of T cell mediated immunity	Biological process	12	28	933	4670	2.14515	0.00479009	0.0376496	2.31966	LOC396634//IL7R//CD1.1//TAP2//SLA-3//PCD1E//CD1D//SLA-8//SLA-6//TRAF6//MAP3K7//HSPD1
GO:0031145	anaphase-promoting complex-dependent proteasomal ubiquitin-dependent protein catabolic process	Biological process	12	28	933	4670	2.14515	0.00479009	0.0376496	2.31966	PSMB8//CDC20//PSME1//CCNB1//PSMD4//PSMB10//LOC780419//ANAPC5//PSMB8//PSMD1//CDK1//ANAPC5
GO:0030218	erythrocyte differentiation	Biological process	19	53	933	4670	1.79437	0.00501865	0.0391236	2.29941	LOC100153622//LOC396575//SP1//SP3//STAT5B//STAT5A//LOC780436//HIF1A//HMGB2//MAPK14//ETS1//SLC11A2//SEC23A//NCOR1//TSPO//JAK2//JAK1//TYK2//SFXN1
GO:0042089	cytokine biosynthetic process	Biological process	19	53	933	4670	1.79437	0.00501865	0.0391236	2.29941	TLR8//TLR1//TLR6//TLR2//TLR10//TLR7//CD1D//IL6//TNF//NFKB1//TRAF6//RELA//CD1.1//STAT5B//STAT5A//PCD1E//SYK//LOC100153411//IRF7
GO:0042107	cytokine metabolic process	Biological process	19	53	933	4670	1.79437	0.00501865	0.0391236	2.29941	IRF7//TLR8//TLR1//TLR6//TLR2//TLR10//TLR7//CD1D//IL6//TNF//NFKB1//TRAF6//RELA//CD1.1//STAT5B//STAT5A//PCD1E//SYK//LOC100153411
GO:0051438	regulation of ubiquitin-protein ligase activity	Biological process	14	35	933	4670	2.00214	0.00504469	0.0392197	2.29717	PSMB8//CDC20//PSME1//FZR1//PSMD4//PSMB10//LOC780419//ANAPC5//PSMB8//PSMD1//ANAPC5//CCNB1//CDK1//LOC100154647
GO:0032870	cellular response to hormone stimulus	Biological process	44	153	933	4670	1.43945	0.00519194	0.0402551	2.28467	FOXO1//AKT1//PTEN//GRB2//GPX4//JAK2//JAK1//TYK2//PRKAR2A//PRKACB//ADIPOR2//GNAS//SLC29A1//STAT1//HIF1A//STAT2//GOT1//STAT4//UCP2//PPARG//ACSL1//CAPN10//CCND3//LOC100154715//CDK1//RXRB//USF1//LPIN1//LPIN2//PDPK1//PTPN1//PTPN2//PRKCB//RELA//PKC//STAT5B//STAT5A//MDM2//POR//MSX1//TGFB1//AIF1//PLOD2//RPS6KB1
GO:0034101	erythrocyte homeostasis	Biological process	20	57	933	4670	1.75627	0.00534312	0.0413153	2.27221	JAK2//JAK1//TYK2//SFXN1//LOC100153622//LOC396575//SP1//SP3//STAT5B//STAT5A//LOC780436//HIF1A//HMGB2//MAPK14//ETS1//SLC11A2//SEC23A//NCOR1//TSPO//IREB2
GO:0002260	lymphocyte homeostasis	Biological process	11	25	933	4670	2.20236	0.00538616	0.041381	2.26872	CASP3//IKBKB//IKBKG//BCL2A1//LOC100153411//AKT1//TGFB1//STAT5B//STAT5A//CCNB2//CORO1C
GO:0006399	tRNA metabolic process	Biological process	11	25	933	4670	2.20236	0.00538616	0.041381	2.26872	MOCS3//LOC100156764//CDK5RAP1//WDR46//PRDM1//PRCC//AARS2//VARS//VARS//RPP30//DKC1
GO:0051301	cell division	Biological process	27	84	933	4670	1.60887	0.005395	0.041381	2.26801	GNB2L1//ACTB//AURKB//BIRC5//VCP//COFILIN//AURKA//LOC733611//LOC733612//DYNC1H1//COPS2//RPN2//CDK1//SPAST//LOC100156481//ARF6//SIAHBP1//PAFAH1B1//TOPOII//MAPK14//BLM//PPP1CB//FZR1//MAPRE1//CDC42//LOC100152590//LOC100154715
GO:0002683	negative regulation of immune system process	Biological process	18	50	933	4670	1.80193	0.00593311	0.0453867	2.22672	IL7R//LOC100156280//GPX1//PTPN6//CASP3//HO2//TGFB1//CTLA4//TAP1//TAP2//TAP1//CD74//PRDX4//SLA-3//SLA-8//SLA-6//ARRB2//LOC100157401
GO:0046634	regulation of alpha-beta T cell activation	Biological process	10	22	933	4670	2.27516	0.00597616	0.0455941	2.22358	IL2RG//LOC100153365//IL6//SYK//CD80//BLM//CD1.1//PCD1E//CD1D//LOC100038019
GO:0051649	establishment of localization in cell	Biological process	132	546	933	4670	1.21009	0.00604072	0.0459641	2.21891	RPS15//TNF//TYK2//SLC11A2//AKT1//PAFAH1B1//SYK//YWHAZ//LCK//HDH//KPNA2//KPNA5//KPNA6//RAN//COFILIN//NUP214//PSEN1//XPO7//PML//TGFB1//SRP54//VPS33A//HSPD1//MTX1//TOMM20//UCP2//BID//CPT1B//CD74//RAB14//SAR1A//PCNA//ARF6//DYNC1H1//RHOF//RHOG//STX16//MUDENG//LOC100154662//AP4E1//SEC23A//TRPC4AP//COPZ1//COPB2//COPA//TLK1//AP1G2//LOC100156861//SPAST//VCP//BLOC1S3//PLDN//ARRB2//ANP32E//MLXIP//CCNB1//CDC…
GO:0007019	microtubule depolymerization	Biological process	6	10	933	4670	3.00322	0.00627781	0.0472653	2.20219	ARHGEF2//SPAST//CCNB1//DYNC1H1//STMN1//STMN2
GO:0019048	virus-host interaction	Biological process	6	10	933	4670	3.00322	0.00627781	0.0472653	2.20219	TGFB1//TAP1//TAP2//TAP1//DDX39B//LOC100153321
GO:0030838	positive regulation of actin filament polymerization	Biological process	6	10	933	4670	3.00322	0.00627781	0.0472653	2.20219	ACTR3//CORO1C//ARF6//ARPC2//NCK1//NCK2
GO:0045862	positive regulation of proteolysis	Biological process	6	10	933	4670	3.00322	0.00627781	0.0472653	2.20219	VCP//MDM2//AKT1//TNF//APOE//EP300
GO:0009612	response to mechanical stimulus	Biological process	32	105	933	4670	1.52544	0.00639487	0.0480203	2.19417	SLC12A6//SLC12A6//MYC//CDH23//LOC100157552//FYN//PN-1//PCDH15//STAT1//STAT2//TNF//PRKCB//MGP//ACAN//STAT4//MIF//PKR//CCNB1//IL6//CXCL12//CTSB//LOC100038019//BTG1//RPS6KB1//RELA//CCNB2//ACTA1//PTK2B//TPI1//LCK//ETS1//CCL8
GO:0017038	protein import	Biological process	29	93	933	4670	1.56081	0.00648211	0.0484608	2.18828	TNF//TYK2//SLC11A2//AKT1//HDH//KPNA2//KPNA5//KPNA6//RAN//COFILIN//NUP214//HSPD1//MTX1//YWHAZ//TOMM20//JAK2//JAK1//SIRT1//IL6//CDK1//EP300//TLR2//TLR7//LOC100156280//IKBKG//KPNA3//KPNA4//ACTB//TGFB1
GO:0051053	negative regulation of DNA metabolic process	Biological process	9	19	933	4670	2.37096	0.00650207	0.0484608	2.18695	BLM//MLH1//TGFB1//HMGB2//HCRT//HMGB1//ERCC1//POT1//MSH2
GO:0051128	regulation of cellular component organization	Biological process	104	419	933	4670	1.24238	0.00650435	0.0484608	2.1868	PTTG1//IGFBP3//CDH13//IGFBP4//LOC100155070//SUPT16H//TLK1//SUPT16H//CAPZB//CAPZB//ARHGEF2//NEK2//CDC42//ATM//BUB3//VCP//ACTR2//SPRP//RAN//IL6//FYN//LOC100153079//ARPC2//STK38//SOS2//CORO1C//GRB2//ACTR3//ETS1//LOC100156280//TGFB1//AKT1//SERPINE1//HMGB2//PN-1//HMGB1//ACSL1//ADNP//LOC100154352//FKBP4//DYNC1H1//BIN1//LOC100154662//ADAM17//IL6ST//RPS6KB1//LOC100153321//LOC100155947//PTK2B//SMAD4//PPAR…
GO:0010638	positive regulation of organelle organization	Biological process	20	58	933	4670	1.72599	0.00666314	0.0493866	2.17632	COFILIN//ACTR3//ARF6//ARPC2//NCK1//NCK2//LOC100154647//TGFB1//NCOR1//SPAST//POT1//CCNB1//CCNB2//ARRB2//EGF//TNF//DYNC1H1//CORO1C//DNMT1//EP300
GO:0016570	histone modification	Biological process	20	58	933	4670	1.72599	0.00666314	0.0493866	2.17632	ATM//PIM1//RING1//TBPRF10//LOC100154647//TGFB1//NCOR1//CCNB1//CCNB2//SIRT1//ARRB2//PRKCB//BRPF1//BRPF3//EP400//EP300//EP400//EHMT2//SETDB1//DNMT1
GO:0002285	lymphocyte activation involved in immune response	Biological process	12	29	933	4670	2.07118	0.00671476	0.0495127	2.17297	PSEN1//LCP1//ITGAL//SLC11A2//IL12B//ERCC1//MSH2//MLH1//IL6//HSPD1//TGFB1//CD40
GO:0050777	negative regulation of immune response	Biological process	12	29	933	4670	2.07118	0.00671476	0.0495127	2.17297	IL7R//GPX1//PTPN6//TAP1//TAP2//TAP1//SLA-3//SLA-8//SLA-6//ARRB2//TGFB1//CTLA4
GO:0048610	cellular process involved in reproduction	Biological process	61	228	933	4670	1.33915	0.00680688	0.0496049	2.16705	EHMT2//MLH1//RAD51//PDE3A//CCNB1//CCNB2//CDK1//PTK2B//PAFAH1B1//TOPOII//PPP1CB//VCP//ACTB//MLH3//ERCC1//CDC20//CXCR4//CXCL12//AKT1//DKC1//MSH2//SIAHBP1//DYNC1H1//RAN//LOC100049694//BTG1//LIMK2//LOC100157552//ATP5A1//HMGB2//ACE//VPS28//CAPZB//CAPZB//RANBP9//HSPD1//PCNA//PRMT5//AS-A//ZPBP2//PLCD4//ACTR3//TGFB1//LOC100152612//USF1//FZR1//GNB2L1//LOC396575//SP1//LOC733611//LOC733612//CDC42//LOC100156…
GO:0002562	somatic diversification of immune receptors via germline recombination within a single locus	Biological process	8	16	933	4670	2.50268	0.00686231	0.0496049	2.16353	HMGB2//HMGB1//ERCC1//MSH2//MLH1//HSPD1//TGFB1//CD40
GO:0032663	regulation of interleukin-2 production	Biological process	8	16	933	4670	2.50268	0.00686231	0.0496049	2.16353	TRAF6//MAP3K7//LOC100153365//CD1.1//STAT5B//STAT5A//PCD1E//CD1D
GO:0052173	response to defenses of other organism involved in symbiotic interaction	Biological process	8	16	933	4670	2.50268	0.00686231	0.0496049	2.16353	TGFB1//TLR1//TLR6//TLR2//TLR8//TLR10//TLR7//GUCY1A3
GO:0052200	response to host defenses	Biological process	8	16	933	4670	2.50268	0.00686231	0.0496049	2.16353	TGFB1//TLR1//TLR6//TLR2//TLR8//TLR10//TLR7//GUCY1A3
GO:0075136	response to host	Biological process	8	16	933	4670	2.50268	0.00686231	0.0496049	2.16353	TGFB1//TLR1//TLR6//TLR2//TLR8//TLR10//TLR7//GUCY1A3
GO:0006888	ER to Golgi vesicle-mediated transport	Biological process	7	13	933	4670	2.69519	0.0068833	0.0496049	2.1622	SPAST//HDH//VCP//SAR1A//ARF6//SEC23A//COPB2
GO:0052564	response to immune response of other organism involved in symbiotic interaction	Biological process	7	13	933	4670	2.69519	0.0068833	0.0496049	2.1622	TLR1//TLR6//TLR2//TLR8//TLR10//TLR7//GUCY1A3
GO:0052572	response to host immune response	Biological process	7	13	933	4670	2.69519	0.0068833	0.0496049	2.1622	TLR1//TLR6//TLR2//TLR8//TLR10//TLR7//GUCY1A3
GO:0044403	symbiosis, encompassing mutualism through parasitism	Biological process	21	62	933	4670	1.69536	0.00693981	0.0497614	2.15865	LOC100153321//TGFB1//TAP1//TAP2//TAP1//TLR2//TNF//LTA//GZMH//LOC396575//SP1//DDX39B//GPX1//SCARB1//TLR1//TLR6//TLR8//TLR10//TLR7//GUCY1A3//NCF1
GO:0044419	interspecies interaction between organisms	Biological process	21	62	933	4670	1.69536	0.00693981	0.0497614	2.15865	LOC100153321//TGFB1//TAP1//TAP2//TAP1//TLR2//TNF//LTA//GZMH//LOC396575//SP1//DDX39B//GPX1//SCARB1//TLR1//TLR6//TLR8//TLR10//TLR7//GUCY1A3//NCF1
GO:0043434	response to peptide hormone stimulus	Biological process	64	242	933	4670	1.32373	0.00745427	0.0533167	2.12759	FOXO1//AKT1//PTEN//GRB2//TLR2//CCL4//HMGB2//PPARD//MIF//IL6//FADS2//HMGB1//TLR10//RPS6KB1//PCK1//SHC1//BCL2A1//PKM2//LCK//SLC29A1//STAT1//HIF1A//STAT2//GOT1//STAT4//UCP2//PPARG//ACSL1//CAPN10//CCND3//LOC100154715//CDK1//RXRB//USF1//LPIN1//LPIN2//PDPK1//CYTB//PTPN1//PTPN2//PRKCB//RELA//PKC//ADIPOR2//TYK2//JAK2//JAK1//STAT5B//STAT5A//MDM2//POR//ATP2A2//PLAT//BIRC5//IL6R//APOC3//CXCL12//CTSB//BTG1//…
GO:0052547	regulation of peptidase activity	Biological process	24	74	933	4670	1.62336	0.007473	0.0533173	2.12651	TNF//CCK//VCP//PPARG//MYC//HSPD1//SLC11A2//LOC100153411//DIABLO//LCK//PN-1//LOC100154352//SERPINE1//BIRC5//GPX1//GPI//IL6//C-FLIP//XIAP//MDM2//AKT1//BCL2A1//HMGB2//HMGB1
GO:0006606	protein import into nucleus	Biological process	25	78	933	4670	1.60428	0.00756737	0.0538564	2.12105	TNF//TYK2//SLC11A2//AKT1//JAK2//JAK1//SIRT1//IL6//CDK1//EP300//TLR2//TLR7//LOC100156280//IKBKG//KPNA3//KPNA4//ACTB//TGFB1//HDH//KPNA2//KPNA5//KPNA6//RAN//COFILIN//NUP214
GO:0007015	actin filament organization	Biological process	30	98	933	4670	1.53225	0.00759515	0.0539199	2.11946	AIF1//LCP1//CAPZB//CAPZB//ACTR2//CDC42//FSCN1//ACTR3//ACTA1//ARPC3//CORO1C//ARPC1B//ARPC5//COFILIN//ARF6//ARPC2//NCK1//NCK2//MAP3K1//PTK2B//TPM2//TMOD3//AKAP13//RAN//PDLIM3//RPS6KB1//ARHGEF2//SOS2//PKC//GRB2
GO:0034504	protein localization to nucleus	Biological process	27	86	933	4670	1.57145	0.00765663	0.0541376	2.11596	TNF//TYK2//SLC11A2//AKT1//HDH//KPNA2//KPNA5//KPNA6//RAN//COFILIN//NUP214//JAK2//JAK1//SIRT1//IL6//CDK1//EP300//TLR2//TLR7//LOC100156280//IKBKG//KPNA3//KPNA4//ACTB//TGFB1//MDM2//PML
GO:0001776	leukocyte homeostasis	Biological process	11	26	933	4670	2.11765	0.00768258	0.0541376	2.11449	CASP3//IKBKB//IKBKG//BCL2A1//LOC100153411//AKT1//TGFB1//STAT5B//STAT5A//CCNB2//CORO1C
GO:0031331	positive regulation of cellular catabolic process	Biological process	11	26	933	4670	2.11765	0.00768258	0.0541376	2.11449	TLR8//BECN1//CPT1A//AKT1//VCP//MDM2//APOE//HMGB2//HMGB1//MIF//TNF
GO:0051439	regulation of ubiquitin-protein ligase activity involved in mitotic cell cycle	Biological process	13	33	933	4670	1.97181	0.00790235	0.0555494	2.10224	PSMB8//CDC20//PSME1//FZR1//PSMD4//PSMB10//LOC780419//ANAPC5//PSMB8//PSMD1//ANAPC5//CCNB1//CDK1
GO:0032880	regulation of protein localization	Biological process	35	119	933	4670	1.47216	0.00824922	0.0578457	2.08359	TNF//LCP1//SIRT1//JAK2//JAK1//TYK2//IL6//CDK1//EP300//TLR2//TLR7//LOC100156280//PRKACB//MDM2//EGF//LTA//PIK3C3//CIDEA//TGFB1//MIF//TRAF6//CD40LG//CD40//YWHAZ//PKC//LOC100153972//KPNA3//KPNA4//ACTB//CCNB1//AKT1//PDPK1//RAB14//CDH13//LOC100153079
GO:0031398	positive regulation of protein ubiquitination	Biological process	16	44	933	4670	1.82013	0.00829711	0.0580392	2.08107	PSMB8//CDC20//PSME1//CCNB1//FZR1//PSMD4//PSMB10//LOC780419//ANAPC5//PSMB8//PSMD1//CDK1//ANAPC5//LOC100154647//LOC654323//LOC100153411
GO:0035120	post-embryonic appendage morphogenesis	Biological process	10	23	933	4670	2.17624	0.00871473	0.0606639	2.05975	ATXN1//SMARCB1//PPP1CB//GNAS//GRB2//SBNO1//STK38//FSCN1//CDC42//SMAD4
GO:0050866	negative regulation of cell activation	Biological process	10	23	933	4670	2.17624	0.00871473	0.0606639	2.05975	PN-1//APOE//CASP3//TGFB1//CTLA4//PTPN6//HO2//CD74//PRDX4//LOC100157401
GO:0007249	I-kappaB kinase/NF-kappaB cascade	Biological process	23	71	933	4670	1.62145	0.00886231	0.0614289	2.05245	TLR2//TLR7//IKBKB//IKBKG//CHUK//MAP3K7//IKBKAP//TNF//LOC100156280//LTA//TLR6//TRAF6//PRKCB//C-FLIP//LOC654323//LOC100037976//RELA//LOC100153411//LOC100154647//TLR8//TLR10//NLRC3//TANK
GO:0031347	regulation of defense response	Biological process	38	132	933	4670	1.44094	0.00886758	0.0614289	2.0522	TLR1//TLR6//TLR2//TLR8//TLR10//TLR7//PPARG//PIK3CG//MIF//HSPD1//GPX1//TNF//LTA//RFC5//CCL4//TAP1//TAP2//TAP1//NLRC5//POLR3D//SLA-3//SLA-8//SLA-6//ARRB2//STAT5B//STAT5A//LOC780420//CRSP-2//HMGB2//HMGB1//PPARD//SERPINE1//PRKCB//JAK2//JAK1//TYK2//HPX//RELA
GO:0000209	protein polyubiquitination	Biological process	9	20	933	4670	2.25241	0.00976237	0.0673015	2.01044	TRAF6//ANAPC5//ANAPC5//MAP3K1//LOC780419//PRPF19//LOC100153402//CHFR//PPIL2
GO:0032623	interleukin-2 production	Biological process	9	20	933	4670	2.25241	0.00976237	0.0673015	2.01044	TRAF6//MAP3K7//LOC100153365//CD1.1//STAT5B//STAT5A//PCD1E//CD1D//SLC11A2
GO:0052548	regulation of endopeptidase activity	Biological process	22	68	933	4670	1.61938	0.0105155	0.0723191	1.97817	TNF//CCK//VCP//PPARG//MYC//HSPD1//SLC11A2//LOC100153411//DIABLO//LCK//SERPINE1//BIRC5//GPX1//GPI//IL6//C-FLIP//XIAP//MDM2//AKT1//BCL2A1//HMGB2//HMGB1
GO:0051352	negative regulation of ligase activity	Biological process	11	27	933	4670	2.03922	0.0106734	0.0728796	1.9717	PSMB8//CDC20//PSME1//FZR1//PSMD4//PSMB10//LOC780419//ANAPC5//PSMB8//PSMD1//ANAPC5
GO:0051436	negative regulation of ubiquitin-protein ligase activity involved in mitotic cell cycle	Biological process	11	27	933	4670	2.03922	0.0106734	0.0728796	1.9717	PSMB8//CDC20//PSME1//FZR1//PSMD4//PSMB10//LOC780419//ANAPC5//PSMB8//PSMD1//ANAPC5
GO:0051444	negative regulation of ubiquitin-protein ligase activity	Biological process	11	27	933	4670	2.03922	0.0106734	0.0728796	1.9717	PSMB8//CDC20//PSME1//FZR1//PSMD4//PSMB10//LOC780419//ANAPC5//PSMB8//PSMD1//ANAPC5
GO:0002200	somatic diversification of immune receptors	Biological process	8	17	933	4670	2.35546	0.0107278	0.0729033	1.96949	MSH2//MLH1//HMGB2//HMGB1//ERCC1//HSPD1//TGFB1//CD40
GO:0050792	regulation of viral reproduction	Biological process	8	17	933	4670	2.35546	0.0107278	0.0729033	1.96949	LOC396575//SP1//LOC100152612//TNF//PROX1//TOPOII//MAP3K1//RSF1
GO:0007243	intracellular protein kinase cascade	Biological process	70	273	933	4670	1.28343	0.0113078	0.0763198	1.94662	LOC396634//TLR2//TLR8//TLR10//NLRC3//TANK//TLR7//IKBKB//IKBKG//CHUK//MAP3K7//IKBKAP//TRAF6//LTA//MAP3K1//SYK//LOC100153411//STAT1//STAT2//STAT4//JAK2//JAK1//TYK2//TLR1//IL6R//MIF//SCARB2//FOXO1//TNF//LOC100156280//HPX//IL6ST//TLR6//PRKCB//C-FLIP//LOC654323//LOC100037976//RELA//LOC100154647//GRB2//PTPN6//ITGB2//GRM4//AKT1//LINGO1//EP300//PTK2B//PDCD4//PPP1CB//NCOR1//CDC42//IL6//ADIPOR2//MAPK14//TG…
GO:0030261	chromosome condensation	Biological process	7	14	933	4670	2.50268	0.0114242	0.0763198	1.94217	TOPOII//SMC4//CCNB1//CCNB2//LOC595122//CDK1//HDLBP
GO:0045646	regulation of erythrocyte differentiation	Biological process	7	14	933	4670	2.50268	0.0114242	0.0763198	1.94217	STAT5B//STAT5A//LOC780436//HIF1A//HMGB2//MAPK14//ETS1
GO:0000819	sister chromatid segregation	Biological process	6	11	933	4670	2.7302	0.0114991	0.0763198	1.93934	NEK2//BUB3//TOPOII//SMC4//CCNB1//DSCC1
GO:0002204	somatic recombination of immunoglobulin genes involved in immune response	Biological process	6	11	933	4670	2.7302	0.0114991	0.0763198	1.93934	ERCC1//MSH2//MLH1//HSPD1//TGFB1//CD40
GO:0002208	somatic diversification of immunoglobulins involved in immune response	Biological process	6	11	933	4670	2.7302	0.0114991	0.0763198	1.93934	ERCC1//MSH2//MLH1//HSPD1//TGFB1//CD40
GO:0002312	B cell activation involved in immune response	Biological process	6	11	933	4670	2.7302	0.0114991	0.0763198	1.93934	ERCC1//MSH2//MLH1//HSPD1//TGFB1//CD40
GO:0016601	Rac protein signal transduction	Biological process	6	11	933	4670	2.7302	0.0114991	0.0763198	1.93934	STMN1//ARF6//STMN2//CDH13//RHOG//NISCH
GO:0045190	isotype switching	Biological process	6	11	933	4670	2.7302	0.0114991	0.0763198	1.93934	HSPD1//TGFB1//CD40//ERCC1//MSH2//MLH1
GO:0071407	cellular response to organic cyclic compound	Biological process	6	11	933	4670	2.7302	0.0114991	0.0763198	1.93934	CCNB1//MDM2//CCNB2//MGMT//BYS1//MLH1
GO:0001892	embryonic placenta development	Biological process	14	38	933	4670	1.84408	0.0116111	0.0763198	1.93513	GCM1//GRB2//AKT1//LEF1//LOC100049694//LOC100152368//MAP2K1//PLCD4//LOC396575//ARNT//HIF1A//SP1//SP3//PRDM1
GO:0002456	T cell mediated immunity	Biological process	14	38	933	4670	1.84408	0.0116111	0.0763198	1.93513	GZMH//LOC396634//IL7R//CD1.1//TAP2//SLA-3//PCD1E//CD1D//SLA-8//SLA-6//SLC11A2//TRAF6//MAP3K7//HSPD1
GO:0034470	ncRNA processing	Biological process	14	38	933	4670	1.84408	0.0116111	0.0763198	1.93513	WDR46//WDR3//HEATR1//NOC4L//MOCS3//LOC100156764//RPS15//RPS16//RPL5//EXOSC3//DKC1//CDK5RAP1//RPP30//INTS9
GO:0016064	immunoglobulin mediated immune response	Biological process	18	53	933	4670	1.69993	0.0116307	0.0763198	1.93439	LOC396781//LOC396634//PTPN6//HPX//TNF//LTA//C4//ERCC1//MSH2//MLH1//HSPD1//TGFB1//CD40//CD74//LOC100049651//SLA-DRA//LOC100153411//IGHA
GO:0019724	B cell mediated immunity	Biological process	18	53	933	4670	1.69993	0.0116307	0.0763198	1.93439	HSPD1//LOC396781//LOC396634//PTPN6//HPX//TNF//LTA//C4//CD74//LOC100049651//SLA-DRA//LOC100153411//IGHA//ERCC1//MSH2//MLH1//TGFB1//CD40
GO:0071310	cellular response to organic substance	Biological process	73	287	933	4670	1.27314	0.0119279	0.0780909	1.92344	CD74//FOXO1//AKT1//PTEN//GRB2//SHOC2//SOS2//GPX4//JAK2//JAK1//TYK2//PRKAR2A//PRKACB//ADIPOR2//GNAS//TRAF6//STAT1//STAT4//STAT5B//STAT5A//IL6R//LOC654323//RELA//LOC100153939//HIF1A//FLT1//VCP//PKR//LOC100155947//SLC29A1//STAT2//GOT1//UCP2//PPARG//ACSL1//CAPN10//CCND3//LOC100154715//CDK1//RXRB//USF1//LPIN1//LPIN2//PDPK1//AIF1//PLOD2//RPS6KB1//TNF//PTPN1//PTPN2//PRKCB//PKC//CDH13//HPX//CCL8//IL6//IL…
GO:0046777	protein autophosphorylation	Biological process	19	57	933	4670	1.66845	0.0120053	0.0784183	1.92063	MAP3K1//FLT1//JAK2//JAK1//NEK2//TYK2//CAMK2G//PRKACB//PKR//FYN//ATM//SYK//CLK1//CLK3//MAPK14//PIM1//TRPM7//LCK//NTRK2
GO:0016569	covalent chromatin modification	Biological process	20	61	933	4670	1.6411	0.012286	0.0795522	1.91059	ATM//PIM1//RING1//TBPRF10//LOC100154647//TGFB1//NCOR1//CCNB1//CCNB2//SIRT1//ARRB2//PRKCB//BRPF1//BRPF3//EP400//EP300//EP400//EHMT2//SETDB1//DNMT1
GO:0002698	negative regulation of immune effector process	Biological process	10	24	933	4670	2.08557	0.0123202	0.0795522	1.90938	IL7R//PTPN6//HO2//TAP1//TAP2//TAP1//SLA-3//SLA-8//SLA-6//ARRB2
GO:0035114	imaginal disc-derived appendage morphogenesis	Biological process	10	24	933	4670	2.08557	0.0123202	0.0795522	1.90938	ATXN1//SMARCB1//PPP1CB//GNAS//GRB2//SBNO1//STK38//FSCN1//CDC42//SMAD4
GO:0048737	imaginal disc-derived appendage development	Biological process	10	24	933	4670	2.08557	0.0123202	0.0795522	1.90938	ATXN1//SMARCB1//PPP1CB//GNAS//GRB2//SBNO1//SMAD4//STK38//FSCN1//CDC42
GO:0010466	negative regulation of peptidase activity	Biological process	12	31	933	4670	1.93756	0.0123457	0.0795522	1.90848	SERPINE1//BIRC5//GPX1//GPI//IL6//C-FLIP//XIAP//MDM2//AKT1//BCL2A1//PN-1//LOC100154352
GO:0043648	dicarboxylic acid metabolic process	Biological process	12	31	933	4670	1.93756	0.0123457	0.0795522	1.90848	IDH2//IDH3A//SDHA//GOT1//GOT2//MDH2//CS//PCK1//LIPA//HDH//STAT5B//STAT5A
GO:0043281	regulation of cysteine-type endopeptidase activity involved in apoptotic process	Biological process	21	65	933	4670	1.61712	0.0124844	0.0800847	1.90363	TNF//CCK//VCP//PPARG//MYC//HSPD1//SLC11A2//LOC100153411//DIABLO//LCK//BIRC5//GPX1//GPI//IL6//C-FLIP//XIAP//MDM2//AKT1//BCL2A1//HMGB2//HMGB1
GO:2000116	regulation of cysteine-type endopeptidase activity	Biological process	21	65	933	4670	1.61712	0.0124844	0.0800847	1.90363	TNF//CCK//VCP//PPARG//MYC//HSPD1//SLC11A2//LOC100153411//DIABLO//LCK//BIRC5//GPX1//GPI//IL6//C-FLIP//XIAP//MDM2//AKT1//BCL2A1//HMGB2//HMGB1
GO:0045787	positive regulation of cell cycle	Biological process	15	42	933	4670	1.78763	0.0125207	0.0801383	1.90237	ADAM17//AKT1//PIM1//CCND3//PROX1//APEX1//EGF//TNF//BIRC5//STAT5B//STAT5A//CCNB1//CDK1//MDM2//CDK4
GO:0045786	negative regulation of cell cycle	Biological process	25	81	933	4670	1.54486	0.0126498	0.0807838	1.89792	ATM//CDK1//MAPK14//HUS1//CHEK2//RBM38//PPP2R5D//P14ARF//TGFB1//LOC100157451//MAP2K1//MSH2//PAFAH1B1//CHFR//BUB3//BIRC5//CASP3//CDK5RAP1//NR2F2//SOS2//PRKACB//MIF//MDM2//CCNB1//ETS1
GO:0008283	cell proliferation	Biological process	147	628	933	4670	1.17164	0.0129728	0.0826619	1.88697	PRPF19//SETDB1//SCARB1//APOE//NR2F2//ATP5A1//FLT1//HMGB2//CXCL12//CDH13//PROX1//CCL8//LOC100038019//SLC11A2//CDK1//PAFAH1B1//ACSL1//DYNC1H1//LOC100151884//TGFB1//LIFR-BETA//CLU//TNF//JAK2//JAK1//PPARD//ADAM17//TYK2//CDC20//CAMK2G//CCK//GNAI2//LTA//PAX3//HMGB1//PAX7//CD81//TNFSF13B//LOC100049694//RELA//SLA2//LOC100155947//RRM2B//PKC//ETS1//HO2//PTTG1//SMAD4//PRKCB//PN-1//PPARG//IL6//BECN1//BTG1//R…
GO:0043623	cellular protein complex assembly	Biological process	31	106	933	4670	1.46383	0.013562	0.0862242	1.86768	CAPZB//CAPZB//FKBP4//SRP54//TGFB1//SMAD4//LOC654323//LOC100156375//CDC42//TMOD3//MEF2C//MEF2B//ARPC3//CORO1C//ARPC1B//ARPC5//ACTR3//ARF6//ARPC2//NCK1//NCK2//STMN1//MAPRE1//STMN2//MLH1//TUBA1B//TUBB2A//TUBA4A//TUBE1//TPM2//TBPRF10
GO:0071219	cellular response to molecule of bacterial origin	Biological process	13	35	933	4670	1.85913	0.0137376	0.0871471	1.86209	STAT1//STAT4//MAPK14//PRDX4//TLR2//TLR10//TSPO//SERPINE1//HMGB2//BYS1//TLR6//TLR1//SCARB2
GO:0071845	cellular component disassembly at cellular level	Biological process	17	50	933	4670	1.70182	0.0138368	0.0875821	1.85896	CAPZB//CAPZB//SOD1//CASP3//MYC//CIDEA//STMN1//STMN2//ARHGEF2//ETS1//TOPOII//COFILIN//SPAST//CCNB1//DYNC1H1//PAFAH1B1//TPM2
GO:0031532	actin cytoskeleton reorganization	Biological process	9	21	933	4670	2.14515	0.0141164	0.0887629	1.85027	ACTR3//HMGB2//HMGB1//CAPN10//DTNBP1//SHC1//LPIN1//PKC//LPIN2
GO:0051101	regulation of DNA binding	Biological process	9	21	933	4670	2.14515	0.0141164	0.0887629	1.85027	HMGB2//HMGB1//NME1//JAK2//JAK1//TYK2//RSF1//TBPRF10//APEX1
GO:2000602	regulation of interphase of mitotic cell cycle	Biological process	9	21	933	4670	2.14515	0.0141164	0.0887629	1.85027	CDK1//RBM38//PPP2R5D//CAMK2G//P14ARF//TGFB1//SOS2//APEX1//PROX1
GO:0002700	regulation of production of molecular mediator of immune response	Biological process	11	28	933	4670	1.96639	0.0144802	0.0898654	1.83922	IL2//HPX//TRAF6//MAP3K7//TNF//HO2//TGFB1//CD40//CD40LG//TLR2//LTA
GO:0007435	salivary gland morphogenesis	Biological process	11	28	933	4670	1.96639	0.0144802	0.0898654	1.83922	EEF1G//CTSD//ATG5//BECN1//CTSB//LOC100152612//KCTD20//IL6//TNF//TGFB1//LTA
GO:0014909	smooth muscle cell migration	Biological process	11	28	933	4670	1.96639	0.0144802	0.0898654	1.83922	ACE//HMGB2//HMGB1//IL6ST//RPS6KB1//PTK2B//SERPINE1//PPARD//IGFBP3//APEX1//PLAT
GO:0019058	viral infectious cycle	Biological process	11	28	933	4670	1.96639	0.0144802	0.0898654	1.83922	CXCR4//LOC100152612//USF1//LOC396575//SP1//TNF//PROX1//SMARCB1//TOPOII//MAP3K1//RSF1
GO:0048002	antigen processing and presentation of peptide antigen	Biological process	11	28	933	4670	1.96639	0.0144802	0.0898654	1.83922	SLA-3//TAP2//TAP1//TAP1//TRAF6//CD74//SLA-DQB1//SLA-DRA//SLA-DQA//SLA-DRB1//SLC11A2
GO:0090068	positive regulation of cell cycle process	Biological process	11	28	933	4670	1.96639	0.0144802	0.0898654	1.83922	RBM38//PPP2R5D//TGFB1//BIRC5//FZR1//APEX1//PROX1//CDK1//EGF//TNF//DYNC1H1
GO:0046822	regulation of nucleocytoplasmic transport	Biological process	19	58	933	4670	1.63969	0.0146079	0.0904616	1.83541	SIRT1//JAK2//JAK1//TYK2//IL6//CDK1//EP300//TLR2//TNF//TLR7//LOC100156280//PRKACB//MDM2//KPNA3//KPNA4//ACTB//TGFB1//LOC733611//LOC733612
GO:0007052	mitotic spindle organization	Biological process	14	39	933	4670	1.7968	0.0148713	0.0918938	1.82765	RPL36AL//RPS15//RPL12//RPSA//RPL18//LOC100156570//CCNB1//DYNC1H1//TOPOII//STMN1//PCNA//SMC4//BUB3//STMN2
GO:0032535	regulation of cellular component size	Biological process	24	78	933	4670	1.54011	0.0149606	0.0920891	1.82505	CAPZB//CAPZB//ACTR2//CREB1//PTEN//PDPK1//VPS28//ARPC3//CORO1C//ARPC1B//ARPC5//COFILIN//ACTR3//ARF6//ARPC2//NCK1//NCK2//SPAST//ADNP//EP300//AKT1//CDK4//CXCL12//TPM2
GO:0016311	dephosphorylation	Biological process	21	66	933	4670	1.59261	0.0149673	0.0920891	1.82486	PTPN1//PPP1CB//OGT//LOC733611//LOC733612//CDC25C//PTP23//PTEN//SSH1//PTPN6//PTPN2//RPL5//LOC654323//LOC100157517//JAK2//JAK1//TYK2//TGFB1//YWHAZ//IMPA1//LOC396634
GO:0071345	cellular response to cytokine stimulus	Biological process	23	74	933	4670	1.55572	0.0150215	0.0922241	1.82329	CD74//TRAF6//STAT1//JAK2//JAK1//STAT4//STAT5B//TYK2//STAT5A//IL6R//LOC654323//RELA//LOC100153939//TNF//ADIPOR2//HPX//CCL8//IL6//IL6ST//LIFR-BETA//HMGB2//HMGB1//BYS1
GO:0070201	regulation of establishment of protein localization	Biological process	31	107	933	4670	1.45015	0.0155596	0.0953235	1.808	TNF//LCP1//SIRT1//JAK2//JAK1//TYK2//IL6//CDK1//EP300//TLR2//TLR7//LOC100156280//PRKACB//MDM2//EGF//LTA//PIK3C3//CIDEA//TGFB1//MIF//TRAF6//CD40LG//CD40//YWHAZ//PKC//LOC100153972//KPNA3//KPNA4//ACTB//AKT1//PDPK1
GO:0043066	negative regulation of apoptotic process	Biological process	72	286	933	4670	1.26009	0.0158953	0.097172	1.79873	LOC100153411//PLA2G7//TRAF6//HDH//CLU//SOD1//FOXO1//TNF//CD40LG//BIRC5//ADAM17//GPX1//APOE//C-FLIP//PRNP//NFKB1//PSEN1//XIAP//LOC100049694//IKBKB//RELA//PRDX4//HELLS//CDK1//BCL2A1//BAG3//PKC//ETS1//MYC//STAT5B//STAT5A//GPI//CLN3//ADNP//LOC100153977//MSH2//NTRK2//HO2//LIFR-BETA//HSPD1//BTG1//PTK2B//AKT1//MEF2C//CDH13//PDE3A//SPAST//CD74//SERPINE1//PIK3CG//CASP3//AIF1//PPARD//MIF//ANGPTL4//GCM1//AT…
GO:0018991	oviposition	Biological process	8	18	933	4670	2.2246	0.0159928	0.0973521	1.79607	GNB2L1//FZR1//LOC733611//LOC733612//SDHA//COPS2//ARPC2//SMARCB1
GO:0051100	negative regulation of binding	Biological process	8	18	933	4670	2.2246	0.0159928	0.0973521	1.79607	ARRB2//MYC//PARK7//ADNP//JAK2//JAK1//TYK2//RSF1
GO:0010468	regulation of gene expression	Biological process	160	693	933	4670	1.15564	0.0160869	0.0977167	1.79353	TRAF6//TGFB1//TNF//PPARD//PAX3//PAX7//EHMT2//MDM2//ZBTB10//RBL1//LOC100153939//NR2F2//TLE3//LCOR//PROX1//LEF1//KLF12//MSX1//SIRT1//SIAHBP1//SRSF6//SRSF2//RBM39//USF1//HELLS//TOPOII//SIRT7//LOC100157440//STAT1//IRF3//STAT2//MEOX2//STAT4//GCM1//MEF2B//TAF4B//IRF7//LASS6//NCOA3//ADNP//CREB3//LOC100153900//GATAD2B//LOC100154759//TSC22D2//MED23//LASS2//HMGA1//LTA//SP3//LOC100156439//LOC100156764//IKBK…
GO:0035162	embryonic hemopoiesis	Biological process	12	32	933	4670	1.87701	0.0162533	0.0985184	1.78906	CDC42//FSCN1//JAK2//TYK2//TSPO//HIF1A//PRKCB//SLC11A2//LOC100038019//LOC100153622//RUNX2//ARRB2
GO:0003006	developmental process involved in reproduction	Biological process	83	336	933	4670	1.23644	0.016311	0.0986593	1.78752	SOD1//CCND3//ERMP1//BCL2A1//EIF2B5//SIRT1//AMH//STAT5B//STAT5A//PDE3A//CCNB1//CCNB2//CDK1//PTK2B//PAFAH1B1//CXCR4//CXCL12//AKT1//DKC1//ERCC1//MSH2//SIAHBP1//DYNC1H1//RAN//LOC100049694//BTG1//EHMT2//LIMK2//LOC100157552//ATP5A1//HMGB2//ACE//VPS28//CAPZB//CAPZB//RANBP9//PPP1CB//HSPD1//PCNA//VCP//PRMT5//RAD51//FLT1//SLC35A3//ATP5B//IDH2//EIF3E//POR//RXRB//FKBP4//RPS23//RPL36AL//ACO2//MIF//GNB2L1//ACT…
GO:0031329	regulation of cellular catabolic process	Biological process	27	91	933	4670	1.48511	0.0168466	0.101198	1.77349	PPP1CB//LOC733611//LOC733612//SRP54//TLR8//BECN1//CLN3//ARRB2//AKT1//CPT1A//SMAP2//LOC100153066//TBC1D10A//PAFAH1B1//MAP2K1//COPS4//VCP//MDM2//TPM2//APOE//PTK2B//GDI2//BIN1//HMGB2//HMGB1//MIF//TNF
GO:0014910	regulation of smooth muscle cell migration	Biological process	10	25	933	4670	2.00214	0.0169429	0.101198	1.77101	HMGB2//HMGB1//IL6ST//RPS6KB1//PTK2B//SERPINE1//PPARD//IGFBP3//APEX1//ACE
GO:0031343	positive regulation of cell killing	Biological process	10	25	933	4670	2.00214	0.0169429	0.101198	1.77101	CD1.1//TAP2//SLA-3//PCD1E//CD1D//SLA-8//SLA-6//STAT5B//STAT5A//LOC780420
GO:0035821	modification of morphology or physiology of other organism	Biological process	10	25	933	4670	2.00214	0.0169429	0.101198	1.77101	LOC396575//SP1//TLR1//TLR6//TLR2//TLR8//TLR10//TLR7//NCF1//GZMH
GO:0051168	nuclear export	Biological process	10	25	933	4670	2.00214	0.0169429	0.101198	1.77101	RPS15//NUP214//TGFB1//RAN//DDX39B//PRKACB//MDM2//AKAP13//HNRNPA1//ATXN1
GO:0051817	modification of morphology or physiology of other organism involved in symbiotic interaction	Biological process	10	25	933	4670	2.00214	0.0169429	0.101198	1.77101	LOC396575//SP1//TLR1//TLR6//TLR2//TLR8//TLR10//TLR7//NCF1//GZMH
GO:0022411	cellular component disassembly	Biological process	17	51	933	4670	1.66845	0.0170051	0.101358	1.76942	CAPZB//CAPZB//SOD1//CASP3//MYC//CIDEA//STMN1//STMN2//ARHGEF2//ETS1//TOPOII//COFILIN//SPAST//CCNB1//DYNC1H1//PAFAH1B1//TPM2
GO:0010608	posttranscriptional regulation of gene expression	Biological process	32	112	933	4670	1.4301	0.0173442	0.103163	1.76085	IREB2//MKNK1//TRMT6//LOC100153423//CDK4//EP300//PTK2B//HDLBP//ACO2//IDH3A//TGS1//CCS//HSPD1//COPS2//COPS4//LOC100153079//LOC100154087//PRKCB//APTX//AURKA//FBXO7//PTEN//USP7//MDM2//CCDC88C//EIF2B1//EIF2B5//HEATR1//TNF//SLC11A2//RBM38//PML
GO:0019219	regulation of nucleobase-containing compound metabolic process	Biological process	162	704	933	4670	1.1518	0.0174606	0.103641	1.75794	BLM//MLH1//TRAF6//TGFB1//TNF//PPARD//PAX3//PAX7//EHMT2//MDM2//ZBTB10//RBL1//LOC100153939//NR2F2//TLE3//LCOR//PROX1//LEF1//KLF12//MSX1//SIRT1//SIAHBP1//SRSF6//SRSF2//RBM39//USF1//PCNA//TOPOII//SIRT7//HELLS//LOC100157440//STAT1//IRF3//STAT2//MEOX2//STAT4//GCM1//MEF2B//TAF4B//IRF7//LASS6//NCOA3//ADNP//CREB3//LOC100153900//GATAD2B//LOC100154759//TSC22D2//MED23//LASS2//HMGA1//LTA//SP3//LOC100156439//L…
GO:0006310	DNA recombination	Biological process	13	36	933	4670	1.80749	0.0176758	0.104701	1.75262	BLM//MLH1//RAD51//LOC100154647//ERCC1//APOBEC3F//LOC100152612//HMGB2//HMGB1//MSH2//HSPD1//TGFB1//CD40
GO:0007569	cell aging	Biological process	7	15	933	4670	2.33583	0.0177904	0.104945	1.74981	SERPINE1//ERCC1//HDH//SOD1//MIF//CDK1//PDCD4
GO:0043484	regulation of RNA splicing	Biological process	7	15	933	4670	2.33583	0.0177904	0.104945	1.74981	SIAHBP1//SRSF6//SRSF2//RBM39//AKT1//ASF1B//RBM38
GO:0030336	negative regulation of cell migration	Biological process	14	40	933	4670	1.75188	0.0187912	0.107222	1.72604	LOC100156280//NR2F2//SERPINE1//PPARD//IGFBP3//APEX1//TGFB1//APOE//ACAN//TBX5//ABHD2//PTEN//NISCH//PTK2B
GO:2000146	negative regulation of cell motility	Biological process	14	40	933	4670	1.75188	0.0187912	0.107222	1.72604	LOC100156280//NR2F2//SERPINE1//PPARD//IGFBP3//APEX1//ACAN//TBX5//ABHD2//PTEN//NISCH//PTK2B//TGFB1//APOE
GO:0009893	positive regulation of metabolic process	Biological process	133	569	933	4670	1.16997	0.0187988	0.107222	1.72587	USF1//IL2//TNF//HMGB2//PRKCB//AIF1//ADAM17//IL6//HMGB1//PSEN1//CCND3//EP300//MC1R//CRSP-2//HTR4//GNAS//NTRK2//TLR8//TLR2//CD3E//TNFSF13B//DNMT1//MEF2B//MDM2//PRDM1//CDK1//TGFB1//ACSL1//APOE//CDK4//PTK2B//HDLBP//AKT1//BECN1//NFATC1//LTA//LOC100153411//LOC100154087//SMARCC2//NFYB//ARNT//HIF1A//NME1//GUCY1A3//ADNP//LOC100154647//NCOR1//C1QTNF6//LOC654323//CCNB1//CCNB2//CPT1A//POT1//VCP//MAP2K1//MIF/…
GO:0035556	intracellular signal transduction	Biological process	130	555	933	4670	1.17243	0.0188292	0.107222	1.72517	LOC396634//RBM38//PPP2R5D//ARRB2//CRSP-2//HTR4//GNAS//LOC396643//GNAI2//GRM4//HCRT//TNF//TRAF5//TLR8//PRKACB//TLR10//NLRC5//STK17B//SRPK1//DOK1//LCK//MKNK1//SRPK3//TLR2//NLRC3//TANK//TLR1//TRAF6//IKBKG//MAP3K7//TLR7//IKBKB//CHUK//IKBKAP//LTA//MAP3K1//SYK//LOC100153411//STAT1//STAT2//STAT4//JAK2//JAK1//TYK2//APOE//GUCY1A3//HO2//RHOT2//RAN//GDI2//RAB14//SAR1A//CDC42//RAP2A//LOC100153972//YWHAZ//SHC…
GO:0002281	macrophage activation involved in immune response	Biological process	6	12	933	4670	2.50268	0.0191669	0.107222	1.71745	TLR1//TLR6//TLR2//TLR8//TLR10//TLR7
GO:0002282	microglial cell activation involved in immune response	Biological process	6	12	933	4670	2.50268	0.0191669	0.107222	1.71745	TLR1//TLR6//TLR2//TLR8//TLR10//TLR7
GO:0010948	negative regulation of cell cycle process	Biological process	6	12	933	4670	2.50268	0.0191669	0.107222	1.71745	CDK1//ATM//BUB3//SOS2//MIF//MDM2
GO:0016447	somatic recombination of immunoglobulin gene segments	Biological process	6	12	933	4670	2.50268	0.0191669	0.107222	1.71745	ERCC1//MSH2//MLH1//HSPD1//TGFB1//CD40
GO:0043954	cellular component maintenance	Biological process	6	12	933	4670	2.50268	0.0191669	0.107222	1.71745	PAFAH1B1//ATXN1//LOC100155583//LOC100156764//CDH23//LOC100157552
GO:0050974	detection of mechanical stimulus involved in sensory perception	Biological process	6	12	933	4670	2.50268	0.0191669	0.107222	1.71745	MYC//CDH23//LOC100157552//FYN//PN-1//PCDH15
GO:0052031	modulation by symbiont of host defense response	Biological process	6	12	933	4670	2.50268	0.0191669	0.107222	1.71745	TLR1//TLR6//TLR2//TLR8//TLR10//TLR7
GO:0052033	pathogen-associated molecular pattern dependent induction by symbiont of host innate immune response	Biological process	6	12	933	4670	2.50268	0.0191669	0.107222	1.71745	TLR1//TLR6//TLR2//TLR8//TLR10//TLR7
GO:0052166	positive regulation by symbiont of host innate immune response	Biological process	6	12	933	4670	2.50268	0.0191669	0.107222	1.71745	TLR1//TLR6//TLR2//TLR8//TLR10//TLR7
GO:0052167	modulation by symbiont of host innate immune response	Biological process	6	12	933	4670	2.50268	0.0191669	0.107222	1.71745	TLR1//TLR6//TLR2//TLR8//TLR10//TLR7
GO:0052169	pathogen-associated molecular pattern dependent modulation by symbiont of host innate immune response	Biological process	6	12	933	4670	2.50268	0.0191669	0.107222	1.71745	TLR1//TLR6//TLR2//TLR8//TLR10//TLR7
GO:0052255	modulation by organism of defense response of other organism involved in symbiotic interaction	Biological process	6	12	933	4670	2.50268	0.0191669	0.107222	1.71745	TLR1//TLR6//TLR2//TLR8//TLR10//TLR7
GO:0052257	pathogen-associated molecular pattern dependent induction by organism of innate immune response of other organism involved in symbiotic interaction	Biological process	6	12	933	4670	2.50268	0.0191669	0.107222	1.71745	TLR1//TLR6//TLR2//TLR8//TLR10//TLR7
GO:0052305	positive regulation by organism of innate immune response in other organism involved in symbiotic interaction	Biological process	6	12	933	4670	2.50268	0.0191669	0.107222	1.71745	TLR1//TLR6//TLR2//TLR8//TLR10//TLR7
GO:0052306	modulation by organism of innate immune response in other organism involved in symbiotic interaction	Biological process	6	12	933	4670	2.50268	0.0191669	0.107222	1.71745	TLR1//TLR6//TLR2//TLR8//TLR10//TLR7
GO:0052308	pathogen-associated molecular pattern dependent modulation by organism of innate immune response in other organism involved in symbiotic interaction	Biological process	6	12	933	4670	2.50268	0.0191669	0.107222	1.71745	TLR1//TLR6//TLR2//TLR8//TLR10//TLR7
GO:0052509	positive regulation by symbiont of host defense response	Biological process	6	12	933	4670	2.50268	0.0191669	0.107222	1.71745	TLR1//TLR6//TLR2//TLR8//TLR10//TLR7
GO:0052510	positive regulation by organism of defense response of other organism involved in symbiotic interaction	Biological process	6	12	933	4670	2.50268	0.0191669	0.107222	1.71745	TLR1//TLR6//TLR2//TLR8//TLR10//TLR7
GO:0052552	modulation by organism of immune response of other organism involved in symbiotic interaction	Biological process	6	12	933	4670	2.50268	0.0191669	0.107222	1.71745	TLR1//TLR6//TLR2//TLR8//TLR10//TLR7
GO:0052553	modulation by symbiont of host immune response	Biological process	6	12	933	4670	2.50268	0.0191669	0.107222	1.71745	TLR1//TLR6//TLR2//TLR8//TLR10//TLR7
GO:0052555	positive regulation by organism of immune response of other organism involved in symbiotic interaction	Biological process	6	12	933	4670	2.50268	0.0191669	0.107222	1.71745	TLR1//TLR6//TLR2//TLR8//TLR10//TLR7
GO:0052556	positive regulation by symbiont of host immune response	Biological process	6	12	933	4670	2.50268	0.0191669	0.107222	1.71745	TLR1//TLR6//TLR2//TLR8//TLR10//TLR7
GO:0006352	transcription initiation, DNA-dependent	Biological process	11	29	933	4670	1.89858	0.0192258	0.107222	1.71612	LIPE//POLR2B//TBPRF10//POLR2I//TAF4B//TAF2//MED12//HMGB2//HMGB1//MYC//RSF1
GO:0045428	regulation of nitric oxide biosynthetic process	Biological process	11	29	933	4670	1.89858	0.0192258	0.107222	1.71612	TSPO//TLR2//ITGB2//TNF//JAK2//JAK1//AIF1//TYK2//IL6//AKT1//ARG2
GO:0051270	regulation of cellular component movement	Biological process	46	173	933	4670	1.3309	0.0194307	0.108154	1.71151	TLR2//PECAM1//MADCAM1//LOC100156280//SELE//SELL//PROX1//NR2F2//TGFB1//ADAM17//ACE//HMGB2//HMGB1//IL6ST//RPS6KB1//PTK2B//SERPINE1//PPARD//IGFBP3//APEX1//CXCR4//PN-1//DKK1//FLT1//JAK2//JAK1//AIF1//TYK2//CDH13//AKT1//CXCL9//CORO1C//MAP2K1//ETS1//ACAN//TBX5//ABHD2//PTEN//NISCH//APOE//CXCL12//STAT5B//STAT5A//STMN1//STMN2//SYK
GO:0006473	protein acetylation	Biological process	9	22	933	4670	2.04765	0.019752	0.108258	1.70439	EP300//SIRT1//TGFB1//ARRB2//TBPRF10//BRPF1//BRPF3//EP400//EP400
GO:0006475	internal protein amino acid acetylation	Biological process	9	22	933	4670	2.04765	0.019752	0.108258	1.70439	SIRT1//TGFB1//ARRB2//TBPRF10//BRPF1//BRPF3//EP400//EP300//EP400
GO:0007472	wing disc morphogenesis	Biological process	9	22	933	4670	2.04765	0.019752	0.108258	1.70439	ATXN1//SMARCB1//PPP1CB//GNAS//GRB2//SBNO1//STK38//FSCN1//CDC42
GO:0007476	imaginal disc-derived wing morphogenesis	Biological process	9	22	933	4670	2.04765	0.019752	0.108258	1.70439	ATXN1//SMARCB1//SBNO1//STK38//FSCN1//CDC42//PPP1CB//GNAS//GRB2
GO:0016573	histone acetylation	Biological process	9	22	933	4670	2.04765	0.019752	0.108258	1.70439	SIRT1//TGFB1//ARRB2//TBPRF10//BRPF1//BRPF3//EP400//EP300//EP400
GO:0018393	internal peptidyl-lysine acetylation	Biological process	9	22	933	4670	2.04765	0.019752	0.108258	1.70439	SIRT1//TGFB1//ARRB2//TBPRF10//BRPF1//BRPF3//EP400//EP300//EP400
GO:0018394	peptidyl-lysine acetylation	Biological process	9	22	933	4670	2.04765	0.019752	0.108258	1.70439	EP300//SIRT1//TGFB1//ARRB2//TBPRF10//BRPF1//BRPF3//EP400//EP400
GO:0045429	positive regulation of nitric oxide biosynthetic process	Biological process	9	22	933	4670	2.04765	0.019752	0.108258	1.70439	TLR2//ITGB2//TNF//JAK2//JAK1//AIF1//TYK2//IL6//AKT1
GO:0071103	DNA conformation change	Biological process	16	48	933	4670	1.66845	0.0202695	0.110882	1.69316	LOC595122//H2AFZ//LOC100153329//LOC100154071//LOC100154508//ASF1B//RSF1//TOPOII//USP8//RAD51//SMC4//CDK1//HDLBP//POT1//CCNB1//CCNB2
GO:0070887	cellular response to chemical stimulus	Biological process	100	417	933	4670	1.20033	0.0203754	0.111248	1.69089	USF1//CD74//LOC100156280//FOXO1//AKT1//PTEN//GRB2//SHOC2//SOS2//GPX4//JAK2//JAK1//TYK2//PRKAR2A//PRKACB//ADIPOR2//GNAS//ADAM17//TRAF6//STAT1//STAT4//STAT5B//STAT5A//IL6R//LOC654323//RELA//LOC100153939//SOD1//CCL4//ITGB2//PRKCB//LOC780409//SYK//CXCL9//CCL8//IL16//CORO1C//HIF1A//FLT1//VCP//PKR//LOC100155947//P14ARF//HO2//SLC29A1//STAT2//GOT1//UCP2//PPARG//ACSL1//CAPN10//CCND3//LOC100154715//CDK1//R…
GO:0033157	regulation of intracellular protein transport	Biological process	18	56	933	4670	1.60887	0.0209829	0.114347	1.67813	SIRT1//JAK2//JAK1//TYK2//IL6//CDK1//EP300//TLR2//TNF//TLR7//LOC100156280//PRKACB//MDM2//KPNA3//KPNA4//ACTB//TGFB1//LCP1
GO:0050731	positive regulation of peptidyl-tyrosine phosphorylation	Biological process	12	33	933	4670	1.82013	0.0210253	0.11436	1.67726	HPX//IL6ST//JAK2//JAK1//TYK2//CD74//MIF//CCK//IL6R//CD81//SYK//ADNP
GO:0009607	response to biotic stimulus	Biological process	78	317	933	4670	1.2316	0.0214396	0.116392	1.66878	CD86//IL6//NCF1//TAP2//NLRC5//LOC100153411//TLR2//CD40LG//HSPD1//TLR1//TLR6//SOD1//TLR8//PLTP//TLR10//LOC100049651//PRPF19//HMGB2//HMGB1//GZMH//TRAF6//EEF1G//CLU//TNF//MX1//COFILIN//STMN1//OAS2//STMN2//LTA//SERPINE1//SLC11A2//GPX1//PTGDS//BECN1//CXCL9//HADHA//ANGPTL4//CPT1A//CPT1B//C2//CTSD//PCNA//CAPZB//CAPZB//RHOG//TGFB1//LOC396781//STAT1//STAT4//MAPK14//PRDX4//RELA//IRF3//CCL4//CASP3//STAT5B//…
GO:0042254	ribosome biogenesis	Biological process	13	37	933	4670	1.75864	0.0224102	0.120796	1.64955	RPS15//WDR46//WDR3//HEATR1//NOC4L//RPS16//RPL5//EXOSC3//DKC1//NIP7//RPSA//BYS1//LOC100157573
GO:0045639	positive regulation of myeloid cell differentiation	Biological process	13	37	933	4670	1.75864	0.0224102	0.120796	1.64955	RUNX2//HIF1A//HMGB2//MAPK14//ETS1//TRAF6//CCL4//LOC780409//LOC100037976//GNAS//STAT5B//STAT5A//HMGB1
GO:0046209	nitric oxide metabolic process	Biological process	13	37	933	4670	1.75864	0.0224102	0.120796	1.64955	RORA//TSPO//ARG2//TLR2//ITGB2//TNF//JAK2//JAK1//AIF1//TYK2//IL6//AKT1//POR
GO:0060548	negative regulation of cell death	Biological process	75	304	933	4670	1.23487	0.0224481	0.120796	1.64882	LOC100153411//PLA2G7//TRAF6//HDH//CLU//SOD1//FOXO1//TNF//CD40LG//BIRC5//ADAM17//GPX1//APOE//C-FLIP//PRNP//NFKB1//PSEN1//XIAP//LOC100049694//IKBKB//RELA//PRDX4//HELLS//CDK1//BCL2A1//BAG3//PKC//ETS1//MYC//STAT5B//STAT5A//PDE3A//SPAST//CD74//SERPINE1//PIK3CG//CASP3//AIF1//PPARD//MIF//ANGPTL4//GCM1//ATG5//ATM//MDM2//SERPINB9//CIDEA//CHUK//MAP3K7//NME1//GRM4//LOC100153402//HEATR1//APEX1//LOC100157186/…
GO:0030334	regulation of cell migration	Biological process	42	157	933	4670	1.33901	0.0224619	0.120796	1.64855	TLR2//PECAM1//MADCAM1//LOC100156280//SELE//SELL//PROX1//NR2F2//TGFB1//ADAM17//ACE//HMGB2//HMGB1//IL6ST//RPS6KB1//PTK2B//SERPINE1//PPARD//IGFBP3//APEX1//FLT1//JAK2//JAK1//AIF1//TYK2//CDH13//AKT1//CXCL9//CORO1C//MAP2K1//ETS1//ACAN//TBX5//ABHD2//PTEN//NISCH//APOE//CXCL12//SYK//CXCR4//PN-1//DKK1
GO:0018205	peptidyl-lysine modification	Biological process	10	26	933	4670	1.92514	0.0227306	0.121527	1.64339	PLOD2//EP300//SIRT1//TGFB1//ARRB2//TBPRF10//BRPF1//BRPF3//EP400//EP400
GO:0002221	pattern recognition receptor signaling pathway	Biological process	8	19	933	4670	2.10752	0.0228952	0.121527	1.64026	TLR1//TLR6//TLR2//TLR8//TLR10//TLR7//HSPD1//RELA
GO:0002758	innate immune response-activating signal transduction	Biological process	8	19	933	4670	2.10752	0.0228952	0.121527	1.64026	TLR1//TLR6//TLR2//TLR8//TLR10//TLR7//HSPD1//RELA
GO:0031056	regulation of histone modification	Biological process	8	19	933	4670	2.10752	0.0228952	0.121527	1.64026	LOC100154647//TGFB1//NCOR1//CCNB1//CCNB2//SIRT1//ARRB2//DNMT1
GO:0031110	regulation of microtubule polymerization or depolymerization	Biological process	8	19	933	4670	2.10752	0.0228952	0.121527	1.64026	ARHGEF2//FKBP4//STMN1//MAPRE1//STMN2//SPAST//CCNB1//DYNC1H1
GO:0042100	B cell proliferation	Biological process	8	19	933	4670	2.10752	0.0228952	0.121527	1.64026	CASP3//CD74//CD40LG//CD40//MIF//LOC396634//HSPD1//IL7R
GO:0046427	positive regulation of JAK-STAT cascade	Biological process	8	19	933	4670	2.10752	0.0228952	0.121527	1.64026	HPX//IL6ST//JAK2//JAK1//TYK2//PTK2B//IL6//ADIPOR2
GO:0006916	anti-apoptosis	Biological process	38	140	933	4670	1.3586	0.0232411	0.123135	1.63374	MYC//HO2//LIFR-BETA//HSPD1//BTG1//PTK2B//AKT1//STAT5B//STAT5A//MEF2C//CDH13//PLA2G7//TRAF6//HDH//CLU//SOD1//FOXO1//TNF//CD40LG//BIRC5//ADAM17//GPX1//APOE//C-FLIP//PRNP//NFKB1//PSEN1//XIAP//LOC100049694//IKBKB//RELA//PRDX4//HELLS//CDK1//BCL2A1//BAG3//PKC//ETS1
GO:0008064	regulation of actin polymerization or depolymerization	Biological process	14	41	933	4670	1.70915	0.0234458	0.12349	1.62993	CAPZB//CAPZB//ARPC3//CORO1C//ARPC1B//ARPC5//COFILIN//ACTR3//ARF6//ARPC2//NCK1//NCK2//TPM2//ACTR2
GO:0030832	regulation of actin filament length	Biological process	14	41	933	4670	1.70915	0.0234458	0.12349	1.62993	CAPZB//CAPZB//ACTR2//ARPC3//CORO1C//ARPC1B//ARPC5//COFILIN//ACTR3//ARF6//ARPC2//NCK1//NCK2//TPM2
GO:0051271	negative regulation of cellular component movement	Biological process	14	41	933	4670	1.70915	0.0234458	0.12349	1.62993	LOC100156280//NR2F2//SERPINE1//PPARD//IGFBP3//APEX1//ACAN//TBX5//ABHD2//PTEN//NISCH//PTK2B//TGFB1//APOE
GO:0043069	negative regulation of programmed cell death	Biological process	72	291	933	4670	1.23844	0.0234809	0.12349	1.62929	LOC100153411//PLA2G7//TRAF6//HDH//CLU//SOD1//FOXO1//TNF//CD40LG//BIRC5//ADAM17//GPX1//APOE//C-FLIP//PRNP//NFKB1//PSEN1//XIAP//LOC100049694//IKBKB//RELA//PRDX4//HELLS//CDK1//BCL2A1//BAG3//PKC//ETS1//MYC//STAT5B//STAT5A//PDE3A//SPAST//CD74//SERPINE1//PIK3CG//CASP3//AIF1//PPARD//MIF//ANGPTL4//GCM1//ATG5//ATM//MDM2//SERPINB9//CIDEA//CHUK//MAP3K7//NME1//GRM4//LOC100153402//HEATR1//APEX1//LOC100157186/…
GO:0051493	regulation of cytoskeleton organization	Biological process	24	81	933	4670	1.48307	0.0237708	0.124786	1.62396	CAPZB//CAPZB//ARHGEF2//ACTR2//ARPC3//CORO1C//ARPC1B//ARPC5//COFILIN//ACTR3//ARF6//ARPC2//NCK1//NCK2//FKBP4//STMN1//MAPRE1//STMN2//SPAST//MAP3K1//CCNB1//DYNC1H1//TPM2//EP300
GO:0009581	detection of external stimulus	Biological process	15	45	933	4670	1.66845	0.0241898	0.126521	1.61637	PITPNM2//CDS2//ARRB2//TLR1//TLR2//TLR6//PCDH15//FKBP4//MYC//CDH23//LOC100157552//CRSP-2//FYN//PN-1//TLR10
GO:0042306	regulation of protein import into nucleus	Biological process	15	45	933	4670	1.66845	0.0241898	0.126521	1.61637	SIRT1//JAK2//JAK1//TYK2//IL6//CDK1//EP300//TLR2//TNF//TLR7//LOC100156280//KPNA3//KPNA4//ACTB//TGFB1
GO:0007568	aging	Biological process	57	224	933	4670	1.27369	0.0243815	0.127291	1.61294	SERPINE1//ERCC1//SOD1//HDH//MIF//CDK1//PDCD4//RPS23//TXNRD1//ACO2//POLR2B//MDH2//GPI//CCS//LOC733678//SIRT1//VPS33A//RPS6KB1//LOC100152812//DDX18//TXNRD2//ATP5B//IDH3A//TPI1//ATP5A1//SF3B1//CDS2//MSH2//ACAN//P14ARF//CRSP-2//TSPO//CCL4//TOPOII//AURKB//TGFB1//PRKCB//GPX1//CD86//UCP2//APOE//AMH//IL6//FADS2//MADCAM1//AURKA//ND4//LOC100038019//RELA//APEX1//PTEN//SHC1//RXRB//BCL2A1//POLG//GRB2//LCK
GO:2000145	regulation of cell motility	Biological process	42	158	933	4670	1.33054	0.0248964	0.129262	1.60386	TLR2//PECAM1//MADCAM1//LOC100156280//SELE//SELL//PROX1//NR2F2//TGFB1//ADAM17//ACE//HMGB2//HMGB1//IL6ST//RPS6KB1//PTK2B//SERPINE1//PPARD//IGFBP3//APEX1//CXCR4//PN-1//DKK1//FLT1//JAK2//JAK1//AIF1//TYK2//CDH13//AKT1//CXCL9//CORO1C//MAP2K1//ETS1//ACAN//TBX5//ABHD2//PTEN//NISCH//APOE//CXCL12//SYK
GO:0010639	negative regulation of organelle organization	Biological process	17	53	933	4670	1.60549	0.024992	0.129262	1.6022	CAPZB//CAPZB//ARHGEF2//ATM//BUB3//FKBP4//STMN1//MAPRE1//STMN2//ERCC1//POT1//MAP3K1//CCNB1//DYNC1H1//CORO1C//DNMT1//TPM2
GO:0032386	regulation of intracellular transport	Biological process	20	65	933	4670	1.54011	0.0250078	0.129262	1.60193	LCP1//SIRT1//JAK2//JAK1//TYK2//IL6//CDK1//EP300//TLR2//TNF//TLR7//LOC100156280//LOC733611//LOC733612//PRKACB//MDM2//KPNA3//KPNA4//ACTB//TGFB1
GO:0051258	protein polymerization	Biological process	20	65	933	4670	1.54011	0.0250078	0.129262	1.60193	CAPZB//CAPZB//CDC42//ARPC3//CORO1C//ARPC1B//ARPC5//ACTR3//ARF6//ARPC2//NCK1//NCK2//STMN1//MAPRE1//STMN2//TPM2//TUBA1B//TUBB2A//TUBA4A//TUBE1
GO:0007560	imaginal disc morphogenesis	Biological process	11	30	933	4670	1.8353	0.0250301	0.129262	1.60154	FZR1//ATXN1//SMARCB1//PPP1CB//GNAS//GRB2//SBNO1//STK38//FSCN1//CDC42//SMAD4
GO:0051648	vesicle localization	Biological process	11	30	933	4670	1.8353	0.0250301	0.129262	1.60154	PSEN1//PIK3CG//VPS33A//LOC100153972//LOC100157552//MAP2K1//HDH//PAFAH1B1//PKC//COPZ1//COPB2
GO:0009743	response to carbohydrate stimulus	Biological process	32	115	933	4670	1.3928	0.0252347	0.12985	1.598	FADS2//ERCC1//HIF1A//TGFB1//HMGB2//PRKCB//CASP3//ACAN//PPARD//GPX1//UCP2//HMGB1//LOC654323//CCND3//CDC42//CTSB//LOC100038019//RPS6KB1//PCK1//EIF2B1//EP300//PTEN//MAPK14//PTK2B//EIF2B5//GNAS//SLC29A1//ADK//ACTR3//MDM2//ADNP//LCK
GO:0009894	regulation of catabolic process	Biological process	32	115	933	4670	1.3928	0.0252347	0.12985	1.598	PPP1CB//LOC733611//LOC733612//SRP54//TLR8//BECN1//CLN3//ARRB2//AKT1//CPT1A//SMAP2//LOC100153066//TBC1D10A//PAFAH1B1//MAP2K1//COPS4//VCP//MDM2//TPM2//APOE//PTK2B//PSMD1//PRKCB//PN-1//RELA//GDI2//BIN1//HMGB2//HMGB1//MIF//TNF//CIDEA
GO:0051252	regulation of RNA metabolic process	Biological process	125	537	933	4670	1.16512	0.0255033	0.130996	1.5934	TRAF6//TGFB1//TNF//PPARD//PAX3//PAX7//EHMT2//MDM2//ZBTB10//RBL1//LOC100153939//NR2F2//TLE3//LCOR//PROX1//LEF1//KLF12//MSX1//SIRT1//SIAHBP1//SRSF6//SRSF2//RBM39//USF1//TOPOII//SIRT7//HELLS//LOC100157440//STAT1//IRF3//STAT2//MEOX2//STAT4//GCM1//MEF2B//TAF4B//IRF7//LASS6//NCOA3//ADNP//CREB3//LOC100153900//GATAD2B//LOC100154759//TSC22D2//MED23//LASS2//HMGA1//LTA//SP3//LOC100156439//LOC100156764//IKBK…
GO:0006605	protein targeting	Biological process	35	128	933	4670	1.36865	0.0257335	0.131942	1.5895	TNF//TYK2//SLC11A2//AKT1//HDH//KPNA2//KPNA5//KPNA6//RAN//COFILIN//NUP214//TGFB1//SRP54//VPS33A//HSPD1//MTX1//YWHAZ//TOMM20//JAK2//JAK1//SIRT1//IL6//CDK1//EP300//TLR2//TLR7//LOC100156280//IKBKG//PRKACB//MDM2//KPNA3//KPNA4//ACTB//XPO7//PML
GO:0051171	regulation of nitrogen compound metabolic process	Biological process	166	731	933	4670	1.13665	0.0261044	0.133604	1.58329	BLM//MLH1//TRAF6//TGFB1//TNF//PPARD//PAX3//PAX7//EHMT2//MDM2//ZBTB10//RBL1//LOC100153939//NR2F2//TLE3//LCOR//PROX1//LEF1//KLF12//MSX1//SIRT1//SIAHBP1//SRSF6//SRSF2//RBM39//USF1//PCNA//TOPOII//SIRT7//HELLS//LOC100157440//STAT1//IRF3//STAT2//MEOX2//STAT4//GCM1//MEF2B//TAF4B//IRF7//LASS6//NCOA3//ADNP//CREB3//LOC100153900//GATAD2B//LOC100154759//TSC22D2//MED23//LASS2//HMGA1//LTA//SP3//LOC100156439//L…
GO:0002637	regulation of immunoglobulin production	Biological process	7	16	933	4670	2.18984	0.0262901	0.133836	1.58021	HPX//TGFB1//CD40//TRAF6//TNF//CD40LG//IL2
GO:0009620	response to fungus	Biological process	7	16	933	4670	2.18984	0.0262901	0.133836	1.58021	CD86//IL6//NCF1//TLR2//GZMH//TGFB1//LOC100153411
GO:0032768	regulation of monooxygenase activity	Biological process	7	16	933	4670	2.18984	0.0262901	0.133836	1.58021	NFKB1//POR//SCARB1//APOE//AKT1//ARG2//TNF
GO:0051094	positive regulation of developmental process	Biological process	69	279	933	4670	1.23788	0.0264676	0.134501	1.57728	TGFB1//RELA//RUNX2//P14ARF//STAT5B//STAT5A//IL2RG//IL7R//PRKCB//LOC100153365//LOC100038019//SYK//LOC396634//CD74//SLA-DQA//LCK//IL2//CLU//JAK2//JAK1//TYK2//GNAS//MAP2K1//PPARG//AKT1//BTG1//NME1//IL6//HMGB1//HIF1A//HMGB2//MAPK14//ETS1//IGFBP3//ACTR3//CXCL12//PRPF19//LOC100151884//PRDM1//IL6ST//TRAF6//CCL4//LOC780409//LOC100037976//PPARD//FLT1//ITGB2//SERPINE1//BIRC5//LNPEP//SPAST//ADNP//EP300//RPS…
GO:0001914	regulation of T cell mediated cytotoxicity	Biological process	9	23	933	4670	1.95862	0.0268474	0.135948	1.5711	IL7R//CD1.1//TAP2//SLA-3//PCD1E//CD1D//SLA-8//SLA-6//LOC396634
GO:0043543	protein acylation	Biological process	9	23	933	4670	1.95862	0.0268474	0.135948	1.5711	EP300//SIRT1//TGFB1//ARRB2//TBPRF10//BRPF1//BRPF3//EP400//EP400
GO:0051707	response to other organism	Biological process	74	302	933	4670	1.22648	0.0270422	0.136692	1.56796	CD86//IL6//NCF1//TAP2//NLRC5//LOC100153411//TLR2//TLR1//TLR6//SOD1//TLR8//PLTP//TLR10//LOC100049651//PRPF19//HMGB2//HMGB1//GZMH//TRAF6//EEF1G//CLU//TNF//MX1//COFILIN//STMN1//OAS2//STMN2//LTA//SERPINE1//SLC11A2//GPX1//HADHA//ANGPTL4//CPT1A//CPT1B//C2//CTSD//PCNA//CAPZB//CAPZB//RHOG//TGFB1//LOC396781//STAT1//STAT4//MAPK14//PRDX4//RELA//IRF3//CCL4//CASP3//STAT5B//ADAM17//MIF//SELE//STAT5A//PKR//IL6R…
GO:0051223	regulation of protein transport	Biological process	29	103	933	4670	1.40928	0.0276141	0.139337	1.55887	TNF//LCP1//SIRT1//JAK2//JAK1//TYK2//IL6//CDK1//EP300//TLR2//TLR7//LOC100156280//PRKACB//MDM2//EGF//LTA//PIK3C3//CIDEA//TGFB1//MIF//TRAF6//CD40LG//CD40//YWHAZ//PKC//KPNA3//KPNA4//ACTB//LOC100153972
GO:0000082	G1/S transition of mitotic cell cycle	Biological process	13	38	933	4670	1.71236	0.0280257	0.141165	1.55244	P14ARF//TGFB1//ADAM17//AKT1//PIM1//NFATC1//CAMK2G//TBPRF10//CCND3//CDK4//CDK1
GO:0040012	regulation of locomotion	Biological process	48	186	933	4670	1.29171	0.0291093	0.14504	1.53597	TLR2//PECAM1//MADCAM1//LOC100156280//SELE//SELL//PROX1//NR2F2//TGFB1//ADAM17//ACE//HMGB2//HMGB1//IL6ST//RPS6KB1//PTK2B//SERPINE1//PPARD//IGFBP3//APEX1//CXCR4//PN-1//DKK1//FLT1//JAK2//JAK1//AIF1//TYK2//CDH13//AKT1//CXCL9//CORO1C//MAP2K1//ETS1//ACAN//TBX5//ABHD2//PTEN//NISCH//RAE1//GNB2L1//SMARCB1//APOE//CXCL12//IL16//PRKCB//CCL21//SYK
GO:0007281	germ cell development	Biological process	27	95	933	4670	1.42258	0.02922	0.14504	1.53432	PDE3A//CCNB1//CCNB2//CDK1//PTK2B//PAFAH1B1//SIAHBP1//DYNC1H1//RAN//LOC100049694//BTG1//EHMT2//LIMK2//LOC100157552//ATP5A1//HMGB2//ACE//VPS28//VCP//PRMT5//LOC100156764//CXCR4//CXCL12//AKT1//DKC1//ERCC1//MSH2
GO:0010562	positive regulation of phosphorus metabolic process	Biological process	31	112	933	4670	1.38541	0.0293403	0.14504	1.53253	IL2//TNF//HMGB2//PRKCB//AIF1//ADAM17//IL6//HMGB1//PSEN1//CCND3//EP300//TGFB1//CCNB1//CCNB2//MIF//AKT1//LOC100157517//EGF//LOC100153411//LCK//HPX//IL6ST//JAK2//JAK1//TYK2//CD74//CCK//IL6R//CD81//SYK//ADNP
GO:0045937	positive regulation of phosphate metabolic process	Biological process	31	112	933	4670	1.38541	0.0293403	0.14504	1.53253	IL2//TNF//HMGB2//PRKCB//AIF1//ADAM17//IL6//HMGB1//PSEN1//CCND3//EP300//TGFB1//CCNB1//CCNB2//MIF//AKT1//LOC100157517//EGF//LOC100153411//LCK//HPX//IL6ST//JAK2//JAK1//TYK2//CD74//CCK//IL6R//CD81//SYK//ADNP
GO:0002381	immunoglobulin production involved in immunoglobulin mediated immune response	Biological process	6	13	933	4670	2.31017	0.0296957	0.14504	1.52731	ERCC1//MSH2//MLH1//HSPD1//TGFB1//CD40
GO:0006418	tRNA aminoacylation for protein translation	Biological process	6	13	933	4670	2.31017	0.0296957	0.14504	1.52731	AARS2//VARS//VARS//WDR46//PRDM1//PRCC
GO:0007097	nuclear migration	Biological process	6	13	933	4670	2.31017	0.0296957	0.14504	1.52731	PAFAH1B1//DYNC1H1//CAPZB//CAPZB//CDC42//PKC
GO:0016445	somatic diversification of immunoglobulins	Biological process	6	13	933	4670	2.31017	0.0296957	0.14504	1.52731	MSH2//MLH1//ERCC1//HSPD1//TGFB1//CD40
GO:0043038	amino acid activation	Biological process	6	13	933	4670	2.31017	0.0296957	0.14504	1.52731	WDR46//PRDM1//PRCC//AARS2//VARS//VARS
GO:0043039	tRNA aminoacylation	Biological process	6	13	933	4670	2.31017	0.0296957	0.14504	1.52731	WDR46//PRDM1//PRCC//AARS2//VARS//VARS
GO:0046637	regulation of alpha-beta T cell differentiation	Biological process	6	13	933	4670	2.31017	0.0296957	0.14504	1.52731	IL2RG//LOC100153365//IL6//SYK//LOC100038019//CD1D
GO:0046638	positive regulation of alpha-beta T cell differentiation	Biological process	6	13	933	4670	2.31017	0.0296957	0.14504	1.52731	IL2RG//LOC100153365//IL6//LOC100038019//CD1D//SYK
GO:0050982	detection of mechanical stimulus	Biological process	6	13	933	4670	2.31017	0.0296957	0.14504	1.52731	MYC//CDH23//LOC100157552//FYN//PN-1//PCDH15
GO:0051004	regulation of lipoprotein lipase activity	Biological process	6	13	933	4670	2.31017	0.0296957	0.14504	1.52731	LOC654323//LOC100157517//JAK2//JAK1//TYK2//ANGPTL4
GO:0006414	translational elongation	Biological process	16	50	933	4670	1.60171	0.0297993	0.14504	1.52579	LOC100153423//RPS23//RPL36AL//FAU//RPL29//EEF1G//UBA52//RPS15//RPS20//RPS16//RPL12//RPL32//RPSA//RPL18//RPL10A//RPL5
GO:0006919	activation of cysteine-type endopeptidase activity involved in apoptotic process	Biological process	10	27	933	4670	1.85384	0.0298231	0.14504	1.52545	TNF//CCK//VCP//PPARG//MYC//HSPD1//SLC11A2//LOC100153411//DIABLO//LCK
GO:0010951	negative regulation of endopeptidase activity	Biological process	10	27	933	4670	1.85384	0.0298231	0.14504	1.52545	BIRC5//GPX1//GPI//IL6//C-FLIP//XIAP//MDM2//AKT1//BCL2A1//SERPINE1
GO:0030183	B cell differentiation	Biological process	10	27	933	4670	1.85384	0.0298231	0.14504	1.52545	PTPN6//IL2RG//STAT5B//STAT5A//SYK//LOC396634//CD40LG//SP3//MSH2//NTRK2
GO:0042116	macrophage activation	Biological process	10	27	933	4670	1.85384	0.0298231	0.14504	1.52545	TLR1//TLR6//TLR2//TLR8//TLR10//TLR7//RORA//HSPD1//AIF1//SLC11A2
GO:0097202	activation of cysteine-type endopeptidase activity	Biological process	10	27	933	4670	1.85384	0.0298231	0.14504	1.52545	TNF//CCK//VCP//PPARG//MYC//HSPD1//SLC11A2//LOC100153411//DIABLO//LCK
GO:0002274	myeloid leukocyte activation	Biological process	18	58	933	4670	1.55339	0.0298597	0.14504	1.52491	TLR1//TLR6//TLR2//TLR8//TLR10//TLR7//YWHAZ//LCK//AIF1//SLC11A2//TRAF6//TGFB1//LOC100038019//RORA//HSPD1//HO2//SYK//LOC100153411
GO:0071495	cellular response to endogenous stimulus	Biological process	47	182	933	4670	1.29259	0.0302661	0.146765	1.51904	FOXO1//AKT1//PTEN//GRB2//SHOC2//SOS2//GPX4//JAK2//JAK1//TYK2//PRKAR2A//PRKACB//ADIPOR2//GNAS//SLC29A1//STAT1//HIF1A//STAT2//GOT1//STAT4//UCP2//PPARG//ACSL1//CAPN10//CCND3//LOC100154715//CDK1//RXRB//USF1//LPIN1//LPIN2//PDPK1//AIF1//PLOD2//RPS6KB1//PTPN1//PTPN2//PRKCB//RELA//PKC//CDH13//STAT5B//STAT5A//MDM2//POR//MSX1//TGFB1
GO:0002218	activation of innate immune response	Biological process	8	20	933	4670	2.00214	0.0316504	0.152166	1.49962	TLR1//TLR6//TLR2//TLR8//TLR10//TLR7//HSPD1//RELA
GO:0006302	double-strand break repair	Biological process	8	20	933	4670	2.00214	0.0316504	0.152166	1.49962	RAD51//LOC100154647//ERCC1//MLH1//APTX//SOD1//VCP//MSH2
GO:0046632	alpha-beta T cell differentiation	Biological process	8	20	933	4670	2.00214	0.0316504	0.152166	1.49962	NCOR1//IL2RG//SYK//LOC100153365//IL6//LOC100038019//CD1D//BLM
GO:0060711	labyrinthine layer development	Biological process	8	20	933	4670	2.00214	0.0316504	0.152166	1.49962	GCM1//GRB2//LEF1//PLCD4//AKT1//LOC100049694//LOC100152368//MAP2K1
GO:0007431	salivary gland development	Biological process	11	31	933	4670	1.7761	0.0320064	0.152166	1.49476	TGFB1//LTA//EEF1G//CTSD//ATG5//BECN1//CTSB//LOC100152612//KCTD20//IL6//TNF
GO:0032103	positive regulation of response to external stimulus	Biological process	23	79	933	4670	1.45726	0.0323176	0.152166	1.49056	PIK3CG//MIF//TNF//LTA//ADAM17//BECN1//CCL4//MST4//CXCL12//SERPINE1//PRKCB//JAK2//JAK1//STAT5B//TYK2//STAT5A//HSPD1//TGFB1//CDH13//AKT1//IL16//CCL21//CXCL9
GO:0000380	alternative nuclear mRNA splicing, via spliceosome	Biological process	5	10	933	4670	2.50268	0.0324969	0.152166	1.48816	SIAHBP1//SRSF6//SRSF2//RBM39//HNRNPA1
GO:0001703	gastrulation with mouth forming first	Biological process	5	10	933	4670	2.50268	0.0324969	0.152166	1.48816	SRSF2//RAE1//CSTF1//SUPT16H//SUPT16H
GO:0008156	negative regulation of DNA replication	Biological process	5	10	933	4670	2.50268	0.0324969	0.152166	1.48816	POT1//TGFB1//HMGB2//HCRT//HMGB1
GO:0015813	L-glutamate transport	Biological process	5	10	933	4670	2.50268	0.0324969	0.152166	1.48816	TNF//SLC25A6//HDH//ARL6IP5//PSEN1
GO:0016572	histone phosphorylation	Biological process	5	10	933	4670	2.50268	0.0324969	0.152166	1.48816	CCNB1//CCNB2//PRKCB//ATM//PIM1
GO:0022408	negative regulation of cell-cell adhesion	Biological process	5	10	933	4670	2.50268	0.0324969	0.152166	1.48816	MAP2K1//TGFB1//JAK2//JAK1//TYK2
GO:0032606	type I interferon production	Biological process	5	10	933	4670	2.50268	0.0324969	0.152166	1.48816	TLR8//HSPD1//TLR2//POLR3D//TLR7
GO:0042168	heme metabolic process	Biological process	5	10	933	4670	2.50268	0.0324969	0.152166	1.48816	IREB2//SLC11A2//LOC100156375//HO2//HPX
GO:0042348	NF-kappaB import into nucleus	Biological process	5	10	933	4670	2.50268	0.0324969	0.152166	1.48816	TLR2//TNF//TLR7//LOC100156280//IKBKG
GO:0042531	positive regulation of tyrosine phosphorylation of STAT protein	Biological process	5	10	933	4670	2.50268	0.0324969	0.152166	1.48816	HPX//IL6ST//JAK2//JAK1//TYK2
GO:0045672	positive regulation of osteoclast differentiation	Biological process	5	10	933	4670	2.50268	0.0324969	0.152166	1.48816	TRAF6//CCL4//LOC780409//LOC100037976//GNAS
GO:0048024	regulation of nuclear mRNA splicing, via spliceosome	Biological process	5	10	933	4670	2.50268	0.0324969	0.152166	1.48816	SIAHBP1//SRSF6//SRSF2//RBM39//ASF1B
GO:0048524	positive regulation of viral reproduction	Biological process	5	10	933	4670	2.50268	0.0324969	0.152166	1.48816	LOC396575//SP1//TOPOII//MAP3K1//RSF1
GO:0050930	induction of positive chemotaxis	Biological process	5	10	933	4670	2.50268	0.0324969	0.152166	1.48816	IL16//PRKCB//CCL21//CXCL12//CXCL9
GO:0060396	growth hormone receptor signaling pathway	Biological process	5	10	933	4670	2.50268	0.0324969	0.152166	1.48816	JAK2//JAK1//STAT5B//TYK2//STAT5A
GO:0010627	regulation of intracellular protein kinase cascade	Biological process	47	183	933	4670	1.28553	0.0331295	0.154875	1.47979	PRKCB//SYK//LOC100153411//MIF//LTA//SCARB2//FOXO1//HPX//IL6ST//JAK2//JAK1//TYK2//PTK2B//TLR6//TRAF6//TNF//C-FLIP//LOC654323//LOC100037976//IKBKG//CHUK//MAP3K7//RELA//LOC100154647//IKBKB//GRB2//PTPN6//ITGB2//GRM4//MAP3K1//PDCD4//PPP1CB//NCOR1//AKT1//CDC42//IL6//ADIPOR2//TGFB1//GPX1//PTEN//CD74//ARRB2//TLR1//TLR2//TLR8//IL6R//TLR10
GO:0006809	nitric oxide biosynthetic process	Biological process	12	35	933	4670	1.71612	0.0335566	0.156361	1.47422	TSPO//ARG2//TLR2//ITGB2//TNF//JAK2//JAK1//AIF1//TYK2//IL6//AKT1//RORA
GO:0051494	negative regulation of cytoskeleton organization	Biological process	12	35	933	4670	1.71612	0.0335566	0.156361	1.47422	CAPZB//CAPZB//ARHGEF2//FKBP4//STMN1//MAPRE1//STMN2//MAP3K1//CCNB1//DYNC1H1//CORO1C//TPM2
GO:0042327	positive regulation of phosphorylation	Biological process	30	109	933	4670	1.37762	0.0340928	0.158421	1.46734	IL2//TNF//HMGB2//PRKCB//AIF1//ADAM17//IL6//HMGB1//PSEN1//CCND3//EP300//TGFB1//CCNB1//CCNB2//MIF//AKT1//HPX//IL6ST//JAK2//JAK1//TYK2//CD74//CCK//IL6R//CD81//SYK//ADNP//EGF//LOC100153411//LCK
GO:0031325	positive regulation of cellular metabolic process	Biological process	123	533	933	4670	1.15508	0.0341094	0.158421	1.46713	USF1//IL2//TNF//HMGB2//PRKCB//AIF1//ADAM17//IL6//HMGB1//PSEN1//CCND3//EP300//CRSP-2//HTR4//GNAS//NTRK2//TLR8//TGFB1//ACSL1//APOE//CDK4//PTK2B//HDLBP//BECN1//NFATC1//LTA//LOC100153411//LOC100154087//SMARCC2//NFYB//ARNT//HIF1A//NME1//GUCY1A3//ADNP//LOC100154647//NCOR1//TLR2//LOC654323//CCNB1//CCNB2//CPT1A//AKT1//POT1//VCP//MDM2//MAP2K1//MIF//ARRB2//LOC100157517//EGF//LCK//HPX//IL6ST//JAK2//JAK1//TY…
GO:0030041	actin filament polymerization	Biological process	13	39	933	4670	1.66845	0.034603	0.160452	1.46089	CAPZB//CAPZB//ARPC3//CORO1C//ARPC1B//ARPC5//ACTR3//ARF6//ARPC2//NCK1//NCK2//TPM2//CDC42
GO:0010556	regulation of macromolecule biosynthetic process	Biological process	143	628	933	4670	1.13976	0.0351223	0.162597	1.45442	TRAF6//TGFB1//TNF//PPARD//PAX3//PAX7//EHMT2//MDM2//ZBTB10//RBL1//LOC100153939//NR2F2//TLE3//LCOR//PROX1//LEF1//KLF12//MSX1//SIRT1//USF1//PPP1CB//LOC733611//LOC733612//PCNA//TOPOII//SIRT7//HELLS//LOC100157440//STAT1//IRF3//STAT2//MEOX2//STAT4//GCM1//MEF2B//TAF4B//IRF7//LASS6//NCOA3//ADNP//CREB3//LOC100153900//GATAD2B//LOC100154759//TSC22D2//MED23//LASS2//HMGA1//LTA//SP3//LOC100156439//LOC100156764…
GO:0051321	meiotic cell cycle	Biological process	18	59	933	4670	1.52706	0.0352272	0.162656	1.45312	EHMT2//MLH1//RAD51//TOPOII//PPP1CB//VCP//ACTB//MLH3//ERCC1//CDK1//CDC20//PDE3A//FZR1//GNB2L1//LOC733611//LOC733612//DYNC1H1//PRKACB
GO:0044275	cellular carbohydrate catabolic process	Biological process	14	43	933	4670	1.62965	0.0352487	0.162656	1.45286	PPP1CB//LOC733611//LOC733612//MDH2//GPI//PGK1//TPI1//PKM2//RPIA//TKT//MIOX//HMGB2//HMGB1//MIF
GO:0006364	rRNA processing	Biological process	9	24	933	4670	1.87701	0.0355638	0.163582	1.44899	WDR46//WDR3//HEATR1//NOC4L//RPS15//RPS16//RPL5//EXOSC3//DKC1
GO:0016072	rRNA metabolic process	Biological process	9	24	933	4670	1.87701	0.0355638	0.163582	1.44899	WDR46//WDR3//HEATR1//NOC4L//RPS15//RPS16//RPL5//EXOSC3//DKC1
GO:0032774	RNA biosynthetic process	Biological process	125	544	933	4670	1.15013	0.0370405	0.168327	1.43132	TRAF6//TGFB1//TNF//PPARD//PAX3//PAX7//EHMT2//MDM2//ZBTB10//RBL1//LOC100153939//NR2F2//TLE3//LCOR//PROX1//LEF1//KLF12//MSX1//SIRT1//USF1//LOC100156985//STAT1//POLR3D//TOPOII//SIRT7//HELLS//LOC100157440//LOC100156439//MYC//RSF1//IRF3//STAT2//MEOX2//STAT4//GCM1//MEF2B//TAF4B//IRF7//LASS6//NCOA3//ADNP//CREB3//LOC100153900//GATAD2B//LOC100154759//TSC22D2//MED23//LASS2//HMGA1//LTA//SP3//LOC100156764//I…
GO:0001916	positive regulation of T cell mediated cytotoxicity	Biological process	7	17	933	4670	2.06103	0.0371836	0.168327	1.42965	CD1.1//TAP2//SLA-3//PCD1E//CD1D//SLA-8//SLA-6
GO:0002224	toll-like receptor signaling pathway	Biological process	7	17	933	4670	2.06103	0.0371836	0.168327	1.42965	TLR2//HSPD1//TLR8//TLR1//TLR6//TLR10//TLR7
GO:0002367	cytokine production involved in immune response	Biological process	7	17	933	4670	2.06103	0.0371836	0.168327	1.42965	HSPD1//SLC11A2//TRAF6//MAP3K7//TNF//HO2//TLR2
GO:0006289	nucleotide-excision repair	Biological process	7	17	933	4670	2.06103	0.0371836	0.168327	1.42965	ERCC1//PCNA//RFC5//POLL//LOC100155036//NEIL1//NEIL3
GO:0015985	energy coupled proton transport, down electrochemical gradient	Biological process	7	17	933	4670	2.06103	0.0371836	0.168327	1.42965	ATP5L//ATP8//ATP6//NUP153//ATP5B//ATP5A1//LOC733678
GO:0015986	ATP synthesis coupled proton transport	Biological process	7	17	933	4670	2.06103	0.0371836	0.168327	1.42965	LOC733678//ATP5L//ATP8//ATP6//NUP153//ATP5B//ATP5A1
GO:0030707	ovarian follicle cell development	Biological process	7	17	933	4670	2.06103	0.0371836	0.168327	1.42965	CAPZB//CAPZB//RANBP9//PCNA//PAFAH1B1//CDC42//HSPD1
GO:0043029	T cell homeostasis	Biological process	7	17	933	4670	2.06103	0.0371836	0.168327	1.42965	AKT1//TGFB1//CASP3//STAT5B//STAT5A//CCNB2//CORO1C
GO:0050868	negative regulation of T cell activation	Biological process	7	17	933	4670	2.06103	0.0371836	0.168327	1.42965	TGFB1//CTLA4//PTPN6//CD74//PRDX4//CASP3//LOC100157401
GO:0001934	positive regulation of protein phosphorylation	Biological process	27	97	933	4670	1.39324	0.0375671	0.169794	1.42519	TGFB1//CCNB1//CCNB2//MIF//AKT1//HPX//IL6ST//JAK2//JAK1//TYK2//CD74//CCK//IL6R//CD81//SYK//ADNP//IL2//TNF//HMGB2//PRKCB//AIF1//ADAM17//IL6//HMGB1//PSEN1//CCND3//EP300
GO:0001913	T cell mediated cytotoxicity	Biological process	10	28	933	4670	1.78763	0.0383469	0.172772	1.41627	LOC396634//IL7R//CD1.1//TAP2//SLA-3//PCD1E//CD1D//SLA-8//SLA-6//GZMH
GO:0051261	protein depolymerization	Biological process	10	28	933	4670	1.78763	0.0383469	0.172772	1.41627	CAPZB//CAPZB//STMN1//STMN2//ARHGEF2//COFILIN//SPAST//CCNB1//DYNC1H1//TPM2
GO:0014812	muscle cell migration	Biological process	11	32	933	4670	1.72059	0.0402581	0.181098	1.39515	PLAT//ACE//HMGB2//HMGB1//IL6ST//RPS6KB1//PTK2B//SERPINE1//PPARD//IGFBP3//APEX1
GO:0043542	endothelial cell migration	Biological process	12	36	933	4670	1.66845	0.041497	0.186086	1.38198	PROX1//NR2F2//SCARB1//GPX1//SOX18//PTK2B//TGFB1//APOE//SYK//ITGB2//CDH13//PTEN
GO:0048563	post-embryonic organ morphogenesis	Biological process	12	36	933	4670	1.66845	0.041497	0.186086	1.38198	FZR1//ATXN1//SMARCB1//PPP1CB//GNAS//GRB2//SMAD4//SBNO1//STK38//FSCN1//CDC42//CDH23
GO:0050729	positive regulation of inflammatory response	Biological process	13	40	933	4670	1.62674	0.042216	0.188661	1.37452	PIK3CG//MIF//TNF//LTA//CCL4//SERPINE1//PRKCB//JAK2//JAK1//STAT5B//TYK2//STAT5A//HSPD1
GO:0006865	amino acid transport	Biological process	16	52	933	4670	1.54011	0.0422889	0.188661	1.37377	TNF//ARL6IP5//PSEN1//CPT1B//CACNB4//GRM4//GABBR1//SLC7A1//CLN3//SLC7A3//SLC3A2//POAT1-1//SLC11A2//SLC25A6//HDH//SLC15A2
GO:0048661	positive regulation of smooth muscle cell proliferation	Biological process	16	52	933	4670	1.54011	0.0422889	0.188661	1.37377	TRAF6//STAT1//HIF1A//FLT1//STAT2//TNF//PRKCB//STAT4//AIF1//STAT5B//STAT5A//LOC100038019//CDH13//RPS6KB1//SHC1//PTK2B
GO:0002695	negative regulation of leukocyte activation	Biological process	8	21	933	4670	1.9068	0.0424406	0.188661	1.37222	CASP3//TGFB1//CTLA4//PTPN6//HO2//CD74//PRDX4//LOC100157401
GO:0006470	protein dephosphorylation	Biological process	14	44	933	4670	1.59261	0.0425314	0.188661	1.37129	TGFB1//LOC100157517//YWHAZ//PTPN1//PPP1CB//OGT//LOC733611//LOC733612//CDC25C//PTP23//PTEN//SSH1//PTPN6//PTPN2
GO:0032271	regulation of protein polymerization	Biological process	15	48	933	4670	1.56417	0.0425327	0.188661	1.37128	CAPZB//CAPZB//ARPC3//CORO1C//ARPC1B//ARPC5//ACTR3//ARF6//ARPC2//NCK1//NCK2//STMN1//MAPRE1//STMN2//TPM2
GO:0040013	negative regulation of locomotion	Biological process	15	48	933	4670	1.56417	0.0425327	0.188661	1.37128	LOC100156280//NR2F2//SERPINE1//PPARD//IGFBP3//APEX1//ACAN//TBX5//ABHD2//PTEN//NISCH//PTK2B//TGFB1//APOE//RAE1
GO:0000086	G2/M transition of mitotic cell cycle	Biological process	6	14	933	4670	2.14515	0.0433994	0.191318	1.36252	CDK1//CAMK2G//P14ARF//BIRC5//LOC100153900//TAF2
GO:0009451	RNA modification	Biological process	6	14	933	4670	2.14515	0.0433994	0.191318	1.36252	TGS1//RPUSD3//DKC1//MOCS3//LOC100156764//CDK5RAP1
GO:0044003	modification by symbiont of host morphology or physiology	Biological process	6	14	933	4670	2.14515	0.0433994	0.191318	1.36252	TLR1//TLR6//TLR2//TLR8//TLR10//TLR7
GO:0051353	positive regulation of oxidoreductase activity	Biological process	6	14	933	4670	2.14515	0.0433994	0.191318	1.36252	POR//SCARB1//APOE//AKT1//TNF//CCS
GO:0000302	response to reactive oxygen species	Biological process	29	107	933	4670	1.35659	0.0443389	0.195159	1.35322	UCP2//SOD1//APTX//HO2//STAT1//STAT2//CASP3//STAT4//GPX4//HSPD1//LOC654323//PARK7//ND5//RELA//SHC1//PTK2B//LCK//TXNRD1//GPX1//PRDX4//TXNRD2//MDM2//APEX1//CDK1//ETS1//SERPINE1//PRKCB//PN-1//TRA2A
GO:0007265	Ras protein signal transduction	Biological process	30	112	933	4670	1.34072	0.0477019	0.209639	1.32146	PECAM1//IKBKB//CHUK//RHOF//RHOG//CDH13//NISCH//LOC100156861//LOC100154662//APOE//STMN1//ARF6//STMN2//AKAP13//ARHGEF2//VAV2//SOS2//SHOC2//YWHAZ//SHC1//MAPK14//USP8//GRB2//DOK1
GO:0002275	myeloid cell activation involved in immune response	Biological process	10	29	933	4670	1.72599	0.0484106	0.212102	1.31506	TLR1//TLR6//TLR2//TLR8//TLR10//TLR7//YWHAZ//LCK//HO2//SYK
GO:0051495	positive regulation of cytoskeleton organization	Biological process	10	29	933	4670	1.72599	0.0484106	0.212102	1.31506	COFILIN//ACTR3//ARF6//ARPC2//NCK1//NCK2//SPAST//CORO1C//CCNB1//EP300
GO:0044262	cellular carbohydrate metabolic process	Biological process	46	183	933	4670	1.25818	0.0486573	0.212857	1.31285	OGT//IL6ST//PPP1CB//LOC733611//LOC733612//TNF//CREB1//PGM1//CPT1A//MYC//NISCH//MAPK14//USF1//MAN2C1//RHOF//GPI//PGK1//PCK1//MDH2//TPI1//PKM2//GOT1//ST6GALNAC2//B3GALNT1//ST8SIA4//PSEN1//FUT11//ST6GAL1//GALNT7//RPIA//TKT//RPN2//MIOX//FUT8//AKR1A1//MAT2B//IL6//AKT1//HMGB2//HMGB1//MIF//CMAH//IMPA1//PTEN//CS//ACL
GO:0050769	positive regulation of neurogenesis	Biological process	17	57	933	4670	1.49283	0.0489635	0.21387	1.31013	RELA//SPAST//ADNP//EP300//FLT1//MIF//MST4//PN-1//IL6ST//PRPF19//PPARG//CXCL12//ACTR3//TSPO//PTK2B//LCK//LOC100151884
GO:0009896	positive regulation of catabolic process	Biological process	11	33	933	4670	1.66845	0.0498745	0.214126	1.30212	TLR8//BECN1//CPT1A//AKT1//VCP//MDM2//APOE//HMGB2//HMGB1//MIF//TNF
GO:0002920	regulation of humoral immune response	Biological process	5	11	933	4670	2.27516	0.0499951	0.214126	1.30107	LOC396634//PTPN6//HPX//TNF//LTA
GO:0006921	cellular component disassembly involved in apoptosis	Biological process	5	11	933	4670	2.27516	0.0499951	0.214126	1.30107	SOD1//CASP3//MYC//CIDEA//TOPOII
GO:0007293	germarium-derived egg chamber formation	Biological process	5	11	933	4670	2.27516	0.0499951	0.214126	1.30107	PAFAH1B1//DYNC1H1//PPP1CB//HSPD1//CDK1
GO:0010922	positive regulation of phosphatase activity	Biological process	5	11	933	4670	2.27516	0.0499951	0.214126	1.30107	JAK2//JAK1//TYK2//LOC100157517//RPL5
GO:0015800	acidic amino acid transport	Biological process	5	11	933	4670	2.27516	0.0499951	0.214126	1.30107	TNF//ARL6IP5//PSEN1//SLC25A6//HDH
GO:0030262	apoptotic nuclear change	Biological process	5	11	933	4670	2.27516	0.0499951	0.214126	1.30107	SOD1//CASP3//MYC//CIDEA//TOPOII
GO:0045123	cellular extravasation	Biological process	5	11	933	4670	2.27516	0.0499951	0.214126	1.30107	SELE//SELL//TNF//ITGB2//LTA
GO:0045408	regulation of interleukin-6 biosynthetic process	Biological process	5	11	933	4670	2.27516	0.0499951	0.214126	1.30107	TLR1//TLR6//TLR2//TRAF6//TLR10
GO:0045732	positive regulation of protein catabolic process	Biological process	5	11	933	4670	2.27516	0.0499951	0.214126	1.30107	VCP//MDM2//AKT1//APOE//TNF
GO:0071378	cellular response to growth hormone stimulus	Biological process	5	11	933	4670	2.27516	0.0499951	0.214126	1.30107	TYK2//JAK2//JAK1//STAT5B//STAT5A
GO:0005622	intracellular	Cellular component	789	3384	940	4747	1.17744	1.1676e-23	3.98152e-21	22.9327	ERCC1//HR//LOC733643//NCOR1//ZNF217//EP300//TBPRF10//GTF3C3//ACTR3//SLC35A3//ARF6//CDC42//CLN3//STX16//GORASP2//SEC23A//SLC30A7//FUT11//NTRK2//PRPF19//RING1//PPIL2//PPP2R1A//PPP2R1B//PPP2R5D//PPP1CB//LOC733611//LOC733612//SHOC2//EXOSC3//RPL36AL//RPL12//RPL32//RPL18//RPL10A//RPS23//FAU//RPS15//RPS20//RPS16//RPSA//TOPOII//BIRC5//NEK2//ADD3//HMGB2//HMGB1//PAFAH1B1//LCK//GNAI2//GNAS//ATP5B//ATP5L//LO…
GO:0044424	intracellular part	Cellular component	763	3252	940	4747	1.18486	2.84669e-22	4.85361e-20	21.5457	ERCC1//HR//LOC733643//NCOR1//ZNF217//EP300//TBPRF10//GTF3C3//ACTR3//SLC35A3//ARF6//CDC42//CLN3//STX16//GORASP2//SEC23A//SLC30A7//FUT11//NTRK2//PRPF19//RING1//PPIL2//PPP2R1A//PPP2R1B//PPP2R5D//PPP1CB//LOC733611//LOC733612//SHOC2//EXOSC3//RPL36AL//RPL12//RPL32//RPL18//RPL10A//RPS23//FAU//RPS15//RPS20//RPS16//RPSA//TOPOII//BIRC5//NEK2//ADD3//HMGB2//HMGB1//PAFAH1B1//LCK//GNAI2//GNAS//ATP5B//ATP5L//LO…
GO:0005623	cell	Cellular component	869	3931	940	4747	1.11637	3.382e-21	2.88315e-19	20.4708	IL16//TRAF6//SLC29A1//CXCR4//FLT1//VCAM1//PECAM1//SERPINE1//GOT2//SOD1//MDH2//EGF//DGKA//CD40LG//CASP3//ACAN//OPRL1//CD86//ITPR1//PRKACB//IDH2//GNB2L1//IL6R//GPX4//PCDH11X//ACSL1//CXCL12//SLC5A10//SLC7A1//PDCD1LG2//CD274//RPSA//CAPN10//LOC733678//RPL18//ARF6//CDC42//FYN//TLR7//DTNBP1//LNPEP//MDM2//AKT1//SLC16A1//IFITM1//RAP2A//SLC3A2//VAV2//PCDH15//PKC//LOC100153972//SLA2//ADK//LOC100154662//VPS2…
GO:0044464	cell part	Cellular component	869	3931	940	4747	1.11637	3.382e-21	2.88315e-19	20.4708	IL16//TRAF6//SLC29A1//CXCR4//FLT1//VCAM1//PECAM1//SERPINE1//GOT2//SOD1//MDH2//EGF//DGKA//CD40LG//CASP3//ACAN//OPRL1//CD86//ITPR1//PRKACB//IDH2//GNB2L1//IL6R//GPX4//PCDH11X//ACSL1//CXCL12//SLC5A10//SLC7A1//PDCD1LG2//CD274//RPSA//CAPN10//LOC733678//RPL18//ARF6//CDC42//FYN//TLR7//DTNBP1//LNPEP//MDM2//AKT1//SLC16A1//IFITM1//RAP2A//SLC3A2//VAV2//PCDH15//PKC//LOC100153972//SLA2//ADK//LOC100154662//VPS2…
GO:0043227	membrane-bounded organelle	Cellular component	597	2443	940	4747	1.23408	7.11617e-17	4.85323e-15	16.1478	ERCC1//HR//LOC733643//NCOR1//ZNF217//EP300//TBPRF10//GTF3C3//ACTR3//SLC35A3//ARF6//CDC42//CLN3//STX16//GORASP2//SEC23A//SLC30A7//FUT11//NTRK2//EXOSC3//TOPOII//BIRC5//NEK2//ADD3//ATP5B//ATP5L//LOC733678//ATP8//DDX39B//PIGA//AURKB//POT1//KLHDC3//RAD51//BRPF1//MLH3//MLH1//BLM//CCNB1//ITGB2//AS-A//RING1//H2AFZ//CD74//GOT1//CTSK//GBA//CTSD//RAB14//CTSB//VPS33A//CD1D//SLA-DRA//SLA-DQA//SLA-DOB//LIPA//G…
GO:0043231	intracellular membrane-bounded organelle	Cellular component	595	2439	940	4747	1.23196	1.51501e-16	8.61031e-15	15.8196	ERCC1//HR//LOC733643//NCOR1//ZNF217//EP300//TBPRF10//GTF3C3//ACTR3//SLC35A3//ARF6//CDC42//CLN3//STX16//GORASP2//SEC23A//SLC30A7//FUT11//NTRK2//EXOSC3//TOPOII//BIRC5//NEK2//ADD3//ATP5B//ATP5L//LOC733678//ATP8//DDX39B//PIGA//AURKB//POT1//KLHDC3//RAD51//BRPF1//MLH3//MLH1//BLM//CCNB1//ITGB2//AS-A//RING1//H2AFZ//CD74//GOT1//CTSK//GBA//CTSD//RAB14//CTSB//VPS33A//CD1D//SLA-DRA//SLA-DQA//SLA-DOB//LIPA//G…
GO:0044428	nuclear part	Cellular component	191	574	940	4747	1.6804	2.34205e-16	1.14091e-14	15.6304	ERCC1//HR//LOC733643//NCOR1//ZNF217//EP300//TBPRF10//GTF3C3//EXOSC3//TOPOII//BIRC5//NEK2//ADD3//DDX39B//AURKB//POT1//KLHDC3//RAD51//BRPF1//MLH3//MLH1//BLM//CCNB1//RING1//H2AFZ//PTGDS//GNB2L1//SIRT1//DYNC1H1//RAE1//NUP188//LOC100156481//CDS2//ITPR1//PSEN1//KPNA3//KPNA4//KPNA2//KPNA5//KPNA6//PCNA//APTX//FOXO1//CASP3//CDC20//CAMK2G//RAN//FZR1//MEF2B//NFKB1//HNRNPA1//LOC780419//ATM//RDBP//AKT1//CDC25…
GO:0031981	nuclear lumen	Cellular component	166	478	940	4747	1.75377	3.88107e-16	1.65431e-14	15.411	HR//LOC733643//NCOR1//ZNF217//EP300//TBPRF10//GTF3C3//EXOSC3//TOPOII//BIRC5//NEK2//ADD3//AURKB//POT1//ERCC1//KLHDC3//RAD51//BRPF1//MLH3//MLH1//BLM//CCNB1//RING1//H2AFZ//PCNA//APTX//FOXO1//KPNA5//CASP3//CDC20//CAMK2G//KPNA6//RAN//FZR1//MEF2B//NFKB1//HNRNPA1//LOC780419//ATM//RDBP//AKT1//CDC25C//ANAPC5//NUP153//RFC5//MCM8//MCM3//LOC100155036//CDK1//ANAPC5//BUB3//DSCC1//LOC100156481//MAPK14//PML//POL…
GO:0043229	intracellular organelle	Cellular component	649	2736	940	4747	1.1979	8.07195e-16	3.05837e-14	15.093	ERCC1//HR//LOC733643//NCOR1//ZNF217//EP300//TBPRF10//GTF3C3//ACTR3//SLC35A3//ARF6//CDC42//CLN3//STX16//GORASP2//SEC23A//SLC30A7//FUT11//NTRK2//EXOSC3//RPL36AL//RPL12//RPL32//RPL18//RPL10A//RPS23//FAU//RPS15//RPS20//RPS16//RPSA//TOPOII//BIRC5//NEK2//ADD3//HMGB2//HMGB1//PAFAH1B1//LCK//ATP5B//ATP5L//LOC733678//ATP8//DDX39B//PIGA//PPP2R1A//PPP2R1B//PPP2R5D//DSCC1//CDC20//GNB2L1//DYNC1H1//BUB3//LOC100…
GO:0043226	organelle	Cellular component	652	2754	940	4747	1.19557	1.02181e-15	3.48437e-14	14.9906	ERCC1//HR//LOC733643//NCOR1//ZNF217//EP300//TBPRF10//GTF3C3//ACTR3//SLC35A3//ARF6//CDC42//CLN3//STX16//GORASP2//SEC23A//SLC30A7//FUT11//NTRK2//EXOSC3//RPL36AL//RPL12//RPL32//RPL18//RPL10A//RPS23//FAU//RPS15//RPS20//RPS16//RPSA//TOPOII//BIRC5//NEK2//ADD3//HMGB2//HMGB1//PAFAH1B1//LCK//ATP5B//ATP5L//LOC733678//ATP8//DDX39B//PIGA//PPP2R1A//PPP2R1B//PPP2R5D//DSCC1//CDC20//GNB2L1//DYNC1H1//BUB3//LOC100…
GO:0005634	nucleus	Cellular component	354	1289	940	4747	1.38689	2.00681e-15	6.22111e-14	14.6975	ERCC1//HR//LOC733643//NCOR1//ZNF217//EP300//TBPRF10//GTF3C3//EXOSC3//TOPOII//BIRC5//NEK2//ADD3//DDX39B//AURKB//POT1//KLHDC3//RAD51//BRPF1//MLH3//MLH1//BLM//CCNB1//RING1//H2AFZ//PTGDS//GNB2L1//SIRT1//DYNC1H1//RAE1//NUP188//LOC100156481//CDS2//ITPR1//PSEN1//KPNA3//KPNA4//KPNA2//KPNA5//KPNA6//PCNA//APTX//FOXO1//CASP3//CDC20//CAMK2G//RAN//FZR1//MEF2B//NFKB1//HNRNPA1//LOC780419//ATM//RDBP//AKT1//CDC25…
GO:0070013	intracellular organelle lumen	Cellular component	188	582	940	4747	1.63127	1.31171e-14	3.72744e-13	13.8822	HR//LOC733643//NCOR1//ZNF217//EP300//TBPRF10//GTF3C3//EXOSC3//TOPOII//BIRC5//NEK2//ADD3//AURKB//POT1//ERCC1//KLHDC3//RAD51//BRPF1//MLH3//MLH1//BLM//CCNB1//RING1//H2AFZ//PCNA//APTX//FOXO1//KPNA5//CASP3//CDC20//CAMK2G//KPNA6//RAN//FZR1//MEF2B//NFKB1//HNRNPA1//LOC780419//ATM//RDBP//AKT1//CDC25C//ANAPC5//NUP153//RFC5//MCM8//MCM3//LOC100155036//CDK1//ANAPC5//BUB3//DSCC1//LOC100156481//MAPK14//PML//POL…
GO:0005654	nucleoplasm	Cellular component	114	298	940	4747	1.93188	1.76058e-14	4.61812e-13	13.7543	HR//LOC733643//NCOR1//ZNF217//EP300//TBPRF10//GTF3C3//POLR2B//POLR2I//LOC100156985//POLR3D//ARNT//HIF1A//CREB1//POU2F1//PAX3//GCM1//PAX7//RELA//CDK4//RBL1//LOC100154087//APEX1//MED23//USF1//TFEB//LEF1//ETS1//TAF4B//TAF2//ELL3//LOC100156764//IKBKAP//LOC100152612//EWSR1//DKC1//MED12//NFYB//MYC//MDM2//SMNDC1//RING1//PTK2B//SIRT1//SRSF2//BLM//RAD51//CHFR//EIF3E//CHEK2//DDX39B//MEF2C//STIP//PRPF19//LO…
GO:0043233	organelle lumen	Cellular component	189	602	940	4747	1.58547	2.52968e-13	6.16159e-12	12.5969	HR//LOC733643//NCOR1//ZNF217//EP300//TBPRF10//GTF3C3//EXOSC3//TOPOII//BIRC5//NEK2//ADD3//AURKB//POT1//ERCC1//KLHDC3//RAD51//BRPF1//MLH3//MLH1//BLM//CCNB1//RING1//H2AFZ//PCNA//APTX//FOXO1//KPNA5//CASP3//CDC20//CAMK2G//KPNA6//RAN//FZR1//MEF2B//NFKB1//HNRNPA1//LOC780419//ATM//RDBP//AKT1//CDC25C//ANAPC5//NUP153//RFC5//MCM8//MCM3//LOC100155036//CDK1//ANAPC5//BUB3//DSCC1//LOC100156481//MAPK14//PML//POL…
GO:0031974	membrane-enclosed lumen	Cellular component	192	616	940	4747	1.57403	3.38343e-13	7.69167e-12	12.4706	HR//LOC733643//NCOR1//ZNF217//EP300//TBPRF10//GTF3C3//EXOSC3//TOPOII//BIRC5//NEK2//ADD3//AURKB//POT1//ERCC1//KLHDC3//RAD51//BRPF1//MLH3//MLH1//BLM//CCNB1//RING1//H2AFZ//PCNA//APTX//FOXO1//KPNA5//CASP3//CDC20//CAMK2G//KPNA6//RAN//FZR1//MEF2B//NFKB1//HNRNPA1//LOC780419//ATM//RDBP//AKT1//CDC25C//ANAPC5//NUP153//RFC5//MCM8//MCM3//LOC100155036//CDK1//ANAPC5//BUB3//DSCC1//LOC100156481//MAPK14//PML//POL…
GO:0044446	intracellular organelle part	Cellular component	383	1470	940	4747	1.31575	7.36392e-13	1.56944e-11	12.1329	ERCC1//HR//LOC733643//NCOR1//ZNF217//EP300//TBPRF10//GTF3C3//ACTR3//SLC35A3//ARF6//CDC42//CLN3//STX16//GORASP2//SEC23A//SLC30A7//FUT11//NTRK2//EXOSC3//RPL36AL//RPL12//RPL32//RPL18//RPL10A//RPS23//FAU//RPS15//RPS20//RPS16//RPSA//TOPOII//BIRC5//NEK2//ADD3//PAFAH1B1//LCK//ATP5B//ATP5L//LOC733678//ATP8//DDX39B//PIGA//PPP2R1A//PPP2R1B//PPP2R5D//DSCC1//CDC20//GNB2L1//DYNC1H1//BUB3//LOC100152590//AURKA/…
GO:0032991	macromolecular complex	Cellular component	314	1157	940	4747	1.37053	1.48584e-12	2.98043e-11	11.828	ERCC1//HR//LOC733643//NCOR1//ZNF217//EP300//TBPRF10//GTF3C3//PRPF19//RING1//PPIL2//PPP2R1A//PPP2R1B//PPP2R5D//PPP1CB//LOC733611//LOC733612//SHOC2//EXOSC3//RPL36AL//RPL12//RPL32//RPL18//RPL10A//RPS23//FAU//RPS15//RPS20//RPS16//RPSA//PAFAH1B1//GNAI2//GNAS//ATP5B//ATP5L//LOC733678//ATP8//PCNA//CCND3//CDK4//CDK1//DDX39B//VCP//PSMD1//PIGA//NEK2//CDC20//GNB2L1//DYNC1H1//BUB3//LOC100152590//POT1//LOC595…
GO:0044422	organelle part	Cellular component	386	1509	940	4747	1.29178	1.2315e-11	2.333e-10	10.9096	ERCC1//HR//LOC733643//NCOR1//ZNF217//EP300//TBPRF10//GTF3C3//ACTR3//SLC35A3//ARF6//CDC42//CLN3//STX16//GORASP2//SEC23A//SLC30A7//FUT11//NTRK2//EXOSC3//RPL36AL//RPL12//RPL32//RPL18//RPL10A//RPS23//FAU//RPS15//RPS20//RPS16//RPSA//TOPOII//BIRC5//NEK2//ADD3//PAFAH1B1//LCK//ATP5B//ATP5L//LOC733678//ATP8//DDX39B//PIGA//PPP2R1A//PPP2R1B//PPP2R5D//DSCC1//CDC20//GNB2L1//DYNC1H1//BUB3//LOC100152590//AURKA/…
GO:0043234	protein complex	Cellular component	265	981	940	4747	1.36417	3.97239e-10	7.1294e-09	9.40095	ERCC1//HR//LOC733643//NCOR1//ZNF217//EP300//TBPRF10//GTF3C3//PRPF19//RING1//PPIL2//PPP2R1A//PPP2R1B//PPP2R5D//PPP1CB//LOC733611//LOC733612//SHOC2//EXOSC3//PAFAH1B1//GNAI2//GNAS//ATP5B//ATP5L//LOC733678//ATP8//PCNA//CCND3//CDK4//CDK1//DDX39B//VCP//PSMD1//PIGA//NEK2//CDC20//GNB2L1//DYNC1H1//BUB3//LOC100152590//CCNB1//NME1//TPM2//ACTR3//PROCR//SLA-3//CD1D//MIC-2//SLA-8//SLA-6//SLA-DQB1//SLA-DRA//SLA…
GO:0044451	nucleoplasm part	Cellular component	79	214	940	4747	1.86425	1.89504e-09	3.23105e-08	8.72238	HR//LOC733643//NCOR1//ZNF217//EP300//TBPRF10//GTF3C3//POLR2B//POLR2I//LOC100156985//POLR3D//ARNT//HIF1A//CREB1//POU2F1//PAX3//GCM1//PAX7//RELA//CDK4//RBL1//LOC100154087//APEX1//MED23//USF1//TFEB//LEF1//ETS1//TAF4B//TAF2//ELL3//LOC100156764//IKBKAP//LOC100152612//EWSR1//DKC1//MED12//NFYB//MYC//MDM2//SMNDC1//RING1//PTK2B//SIRT1//SRSF2//BLM//RAD51//CHFR//EIF3E//CHEK2//DDX39B//MEF2C//STIP//PRPF19//LO…
GO:0005737	cytoplasm	Cellular component	583	2538	940	4747	1.16003	2.25066e-09	3.65465e-08	8.64769	ACTR3//SLC35A3//ARF6//CDC42//CLN3//STX16//GORASP2//SEC23A//SLC30A7//FUT11//NTRK2//PPP1CB//LOC733611//LOC733612//SHOC2//EXOSC3//RPL36AL//RPL12//RPL32//RPL18//RPL10A//RPS23//FAU//RPS15//RPS20//RPS16//RPSA//PAFAH1B1//LCK//ATP5B//ATP5L//LOC733678//ATP8//PIGA//ITGB2//AS-A//DYNC1H1//CD74//GOT1//CTSK//GBA//CTSD//RAB14//CTSB//VPS33A//CD1D//SLA-DRA//SLA-DQA//SLA-DOB//LIPA//GUSB//LOC100153411//LOC100153484…
GO:0005694	chromosome	Cellular component	63	158	940	4747	2.01361	2.75366e-09	4.26817e-08	8.56009	TOPOII//BIRC5//NEK2//ADD3//HMGB2//HMGB1//PPP2R1A//PPP2R1B//PPP2R5D//DSCC1//CDC20//PAFAH1B1//GNB2L1//DYNC1H1//BUB3//LOC100152590//AURKA//AURKB//ATM//BLM//CHEK2//POT1//ERCC1//APTX//CREB1//RAN//LOC733643//SRSF2//SMC4//RBL1//RCOR1//CHD2//SMARCC2//HMGA1//ARRB2//ASF1B//LOC595122//H2AFZ//LOC100153329//LOC100154071//LOC100154508//KLHDC3//RAD51//BRPF1//HDLBP//MLH3//MLH1//CDK1//EP300//CCNB1//RING1//PIAP//S…
GO:0043228	non-membrane-bounded organelle	Cellular component	222	818	940	4747	1.37054	1.27584e-08	1.81276e-07	7.8942	RPL36AL//RPL12//RPL32//RPL18//RPL10A//RPS23//FAU//RPS15//RPS20//RPS16//RPSA//TOPOII//BIRC5//NEK2//ADD3//HMGB2//HMGB1//PAFAH1B1//LCK//PPP2R1A//PPP2R1B//PPP2R5D//DSCC1//CDC20//GNB2L1//DYNC1H1//BUB3//LOC100152590//AURKA//AURKB//ATM//BLM//CHEK2//POT1//ERCC1//APTX//CREB1//RAN//LOC733643//SRSF2//SMC4//RBL1//RCOR1//CHD2//SMARCC2//HMGA1//ARRB2//ASF1B//LOC595122//H2AFZ//LOC100153329//LOC100154071//LOC1001…
GO:0043232	intracellular non-membrane-bounded organelle	Cellular component	222	818	940	4747	1.37054	1.27584e-08	1.81276e-07	7.8942	RPL36AL//RPL12//RPL32//RPL18//RPL10A//RPS23//FAU//RPS15//RPS20//RPS16//RPSA//TOPOII//BIRC5//NEK2//ADD3//HMGB2//HMGB1//PAFAH1B1//LCK//PPP2R1A//PPP2R1B//PPP2R5D//DSCC1//CDC20//GNB2L1//DYNC1H1//BUB3//LOC100152590//AURKA//AURKB//ATM//BLM//CHEK2//POT1//ERCC1//APTX//CREB1//RAN//LOC733643//SRSF2//SMC4//RBL1//RCOR1//CHD2//SMARCC2//HMGA1//ARRB2//ASF1B//LOC595122//H2AFZ//LOC100153329//LOC100154071//LOC1001…
GO:0005730	nucleolus	Cellular component	73	202	940	4747	1.825	2.31977e-08	3.16417e-07	7.63455	LOC100156985//APTX//LOC396575//HO2//STAT1//HIF1A//TOPOII//HMGB2//SMAD4//CASP3//STAT4//BIRC5//SP1//PPP1CB//ITPR1//VCP//GNB2L1//PNAS-5//RPL12//PDLIM3//LOC414432//HMGB1//MYC//NIP7//PCNA//MEF2C//LOC733611//LOC733612//LOC733643//SRSF11//SIRT1//HNRNPA1//RDBP//COPS2//MDM2//SIRT7//RPL5//BLM//ADNP//PCK1//WDHD1//LOC100152831//DDX21//RING1//LOC100153900//PRPF39//EP400//WDR46//SRP54//LOC100154376//WDR3//ATXN…
GO:0005829	cytosol	Cellular component	183	656	940	4747	1.40877	4.13888e-08	5.42831e-07	7.38312	RPL36AL//RPL12//RPL32//RPL18//RPL10A//RPS23//FAU//RPS15//RPS20//RPS16//RPSA//PIK3CG//PIK3C3//GUCY1A3//IKBKB//IKBKG//CHUK//MAP3K7//RPL29//BLOC1S3//IDE//MAPK14//PDE3A//CACNB4//HO2//TRAF6//PTPN1//TXNRD1//PIK3R5//CRY//AKR1A1//GOT1//EEF1G//SOD1//FOXO1//PPP2R1A//DGKA//DPYD//DGAT//PLCD4//SMAD4//PRKCB//JAK2//JAK1//KPNA5//CASP3//BIRC5//AIF1//STAT5B//TYK2//PPP1CB//CDC20//CAMK2G//GPX1//UBA52//FABP6//PPP2R1B…
GO:0016604	nuclear body	Cellular component	25	46	940	4747	2.74457	1.86283e-07	2.35268e-06	6.72983	EWSR1//DKC1//SIRT1//SRSF2//BLM//RAD51//CHFR//EIF3E//CHEK2//DDX39B//MEF2C//STIP//PRPF19//LOC100153900//SRP54//NOC3L//PNN//SRSF6//HR//MYC//LOC733643//MDM2//SMNDC1//RING1//PTK2B
GO:0044444	cytoplasmic part	Cellular component	465	2007	940	4747	1.17003	4.21139e-07	5.12887e-06	6.37557	ACTR3//SLC35A3//ARF6//CDC42//CLN3//STX16//GORASP2//SEC23A//SLC30A7//FUT11//NTRK2//PPP1CB//LOC733611//LOC733612//SHOC2//EXOSC3//RPL36AL//RPL12//RPL32//RPL18//RPL10A//RPS23//FAU//RPS15//RPS20//RPS16//RPSA//PAFAH1B1//LCK//ATP5B//ATP5L//LOC733678//ATP8//PIGA//ITGB2//AS-A//DYNC1H1//CD74//GOT1//CTSK//GBA//CTSD//RAB14//CTSB//VPS33A//CD1D//SLA-DRA//SLA-DQA//SLA-DOB//LIPA//GUSB//LOC100153411//LOC100153484…
GO:0000775	chromosome, centromeric region	Cellular component	17	26	940	4747	3.30192	4.94063e-07	5.8095e-06	6.30622	NEK2//CDC20//PAFAH1B1//GNB2L1//DYNC1H1//BUB3//LOC100152590//AURKA//AURKB//EP300//CCNB1//DNMT1//PPP2R1A//BIRC5//PPP2R1B//PPP2R5D//DSCC1
GO:0044427	chromosomal part	Cellular component	51	137	940	4747	1.87993	1.17172e-06	1.33186e-05	5.93118	PPP2R1A//BIRC5//PPP2R1B//PPP2R5D//DSCC1//NEK2//CDC20//PAFAH1B1//GNB2L1//DYNC1H1//BUB3//LOC100152590//AURKA//AURKB//ATM//BLM//CHEK2//POT1//ERCC1//APTX//CREB1//RAN//LOC733643//SRSF2//SMC4//RBL1//RCOR1//CHD2//SMARCC2//HMGA1//ARRB2//ASF1B//LOC595122//H2AFZ//LOC100153329//LOC100154071//LOC100154508//KLHDC3//RAD51//BRPF1//HDLBP//MLH3//MLH1//EP300//CCNB1//RING1//DNMT1//PCNA//RFC5//SETDB1//SIRT1
GO:0005819	spindle	Cellular component	22	44	940	4747	2.525	6.40579e-06	7.04637e-05	5.19343	PAFAH1B1//AURKB//NEK2//CCNB1//DYNC1H1//TUBGCP4//MAPK14//TUBGCP3//BIRC5//AURKA//NCOR1//CDK1//SPAG5//CDC20//MYC//STMN1//FZR1//MAPRE1//ATM//AKT1//LOC100156481//STMN2
GO:0005874	microtubule	Cellular component	21	47	940	4747	2.25638	8.79131e-05	0.000936824	4.05595	PAFAH1B1//TUBGCP3//BIRC5//AURKA//NCOR1//CDK1//SPAG5//RAN//TUBA1B//MAPRE1//TUBA4A//RANBP9//BYS1//AURKB//APOE//STMN1//TUBB2A//DYNC1H1//ARHGEF2//TUBE1//MAP2K1
GO:0015630	microtubule cytoskeleton	Cellular component	51	157	940	4747	1.64045	9.2628e-05	0.000957156	4.03326	PAFAH1B1//LCK//AURKB//NEK2//CCNB1//DYNC1H1//TUBGCP4//MAPK14//PRKCB//CDC20//GNB2L1//RBM39//CTSZ//NME1//CEP110//RANBP9//APEX1//MCM3//MED12//TOPOII//BIRC5//FZR1//TUBGCP3//MAPRE1//MYC//STMN1//ATM//AKT1//LOC100156481//STMN2//KIFC1//APOE//TUBB2A//ARHGEF2//TUBE1//MAP2K1//AURKA//NCOR1//CDK1//SPAG5//RAN//TUBA1B//TUBA4A//BYS1//CDH23//FLOT1//SPAST//AKAP13//CCNB2//LOC100154715//AP1G2
GO:0000793	condensed chromosome	Cellular component	14	26	940	4747	2.71923	0.000114756	0.00115094	3.94022	NEK2//ADD3//LOC100152590//AURKA//AURKB//MLH3//MLH1//BLM//RAD51//EP300//CCNB1//TOPOII//HMGB2//HMGB1
GO:0000776	kinetochore	Cellular component	9	13	940	4747	3.49615	0.000149401	0.0014556	3.82565	LOC100152590//EP300//CCNB1//NEK2//CDC20//PAFAH1B1//GNB2L1//DYNC1H1//BUB3
GO:0016607	nuclear speck	Cellular component	10	16	940	4747	3.15625	0.000220791	0.00209138	3.65602	SRSF6//SRSF2//DDX39B//MEF2C//STIP//PRPF19//LOC100153900//SRP54//NOC3L//PNN
GO:0030529	ribonucleoprotein complex	Cellular component	48	154	940	4747	1.57403	0.000441838	0.00407207	3.35474	RPL36AL//RPL12//RPL32//RPL18//RPL10A//RPS23//FAU//RPS15//RPS20//RPS16//RPSA//UBA52//MRPS11//ATM//RPL5//ABCF1//MRPL18//PTBP1//DDX39B//STIP//ROD1//HNRNPA1//SRSF2//SMNDC1//SYNCRIP//ZRSR2//DKC1//LOC396626//SRP54//RPL29//NOC4L//WDR46//WDR3//GNB2L1//SIAHBP1//SRSF1//SRSF6//RBM39//PRPF19//DHX32//SF3B1//CDK10//ACTB//ACTB//DYNC1H1//HNRNPAB//RPP30//HDLBP
GO:0005681	spliceosomal complex	Cellular component	18	42	940	4747	2.16429	0.000523121	0.00469433	3.2814	ZRSR2//GNB2L1//SIAHBP1//SRSF1//SRSF6//RBM39//PRPF19//DHX32//SF3B1//CDK10//PTBP1//DDX39B//STIP//ROD1//HNRNPA1//SRSF2//SMNDC1//SYNCRIP
GO:0000123	histone acetyltransferase complex	Cellular component	9	15	940	4747	3.03	0.000711515	0.0062212	3.14782	TBPRF10//TAF2//ACTB//ACTB//EP400//EP400//BRPF1//BRPF3//EP300
GO:0005813	centrosome	Cellular component	22	58	940	4747	1.91552	0.000995604	0.00848752	3.00191	LCK//TOPOII//BIRC5//FZR1//TUBGCP3//PAFAH1B1//AURKA//FLOT1//AURKB//PRKCB//NEK2//CDC20//GNB2L1//DYNC1H1//RBM39//CTSZ//NME1//CEP110//RANBP9//APEX1//MCM3//MED12
GO:0005739	mitochondrion	Cellular component	134	539	940	4747	1.25547	0.00132326	0.0110056	2.87836	ATP5B//ATP5L//LOC733678//ATP8//FYN//CIDEA//SLA2//TSPO//RHOT2//CPT1A//CPT1B//SLC25A6//ACSL1//MTX1//CAPN10//LOC733611//LOC733612//CYB5B//TOMM20//GOT2//HADHA//MDH2//OMC//PRKAR2A//UCP2//IDH2//HSD3B1//PSEN1//CYTB//SFXN1//ALDH18A1//LOC100152612//LOC100153622//NDUFB9//LOC100156375//POLG//SLC25A3//ND1//SDHA//COX3//ATP5A1//GATM//LCK//CS//GLS//HSPD1//BRCA1//IVD//LOC396626//IDH3A//BID//GABBR1//LOC100152984/…
GO:0009897	external side of plasma membrane	Cellular component	32	97	940	4747	1.66598	0.00137657	0.0111764	2.8612	AS-A//PN-1//APOE//TLR2//CD8B//CD74//CD1.1//TNF//IL2RG//CD80//CD69//CTLA4//CD40//SELE//CD19//IL6//ACE//ITGAL//IL6ST//SLA-DQB1//CTSB//PCD1E//LOC100038019//CD1D//CDH13//SELL//SLA-DRA//SLA-DQA//LOC100153365//SLA-DRB1//IL12RB1//IL7R
GO:0031967	organelle envelope	Cellular component	66	238	940	4747	1.40042	0.0015394	0.0122078	2.81265	ATP5B//ATP5L//LOC733678//ATP8//PTGDS//GNB2L1//SIRT1//DYNC1H1//RAE1//RAD51//NUP188//LOC100156481//CDS2//ITPR1//PSEN1//KPNA3//KPNA4//KPNA2//KPNA5//KPNA6//FYN//CIDEA//SLA2//TSPO//RHOT2//CPT1A//CPT1B//SLC25A6//ACSL1//MTX1//CAPN10//LOC733611//LOC733612//CYB5B//TOMM20//GOT2//HADHA//MDH2//OMC//PRKAR2A//UCP2//IDH2//HSD3B1//CYTB//SFXN1//ALDH18A1//LOC100152612//LOC100153622//NDUFB9//LOC100156375//POLG//SLC…
GO:0005815	microtubule organizing center	Cellular component	25	71	940	4747	1.77817	0.00162148	0.0125664	2.79009	LCK//AURKB//PRKCB//NEK2//CDC20//GNB2L1//DYNC1H1//RBM39//CTSZ//NME1//CEP110//RANBP9//APEX1//MCM3//MED12//TOPOII//BIRC5//FZR1//TUBGCP3//CDH23//PAFAH1B1//AURKA//FLOT1//MAPRE1//TUBGCP4
GO:0031975	envelope	Cellular component	67	243	940	4747	1.39239	0.00167037	0.0126577	2.77719	ATP5B//ATP5L//LOC733678//ATP8//PTGDS//GNB2L1//SIRT1//DYNC1H1//RAE1//RAD51//NUP188//LOC100156481//CDS2//ITPR1//PSEN1//KPNA3//KPNA4//KPNA2//KPNA5//KPNA6//FYN//CIDEA//SLA2//TSPO//RHOT2//CPT1A//CPT1B//SLC25A6//ACSL1//MTX1//CAPN10//LOC733611//LOC733612//CYB5B//TOMM20//GOT2//HADHA//MDH2//OMC//PRKAR2A//UCP2//IDH2//HSD3B1//CYTB//SFXN1//ALDH18A1//LOC100152612//LOC100153622//NDUFB9//LOC100156375//POLG//SLC…
GO:0031966	mitochondrial membrane	Cellular component	44	151	940	4747	1.47152	0.00335073	0.0248391	2.47486	ATP5B//ATP5L//LOC733678//ATP8//TSPO//RHOT2//CPT1A//CPT1B//SLC25A6//ACSL1//MTX1//CAPN10//LOC733611//LOC733612//CYB5B//TOMM20//GOT2//HADHA//MDH2//OMC//PRKAR2A//UCP2//IDH2//HSD3B1//PSEN1//CYTB//SFXN1//ALDH18A1//LOC100152612//LOC100153622//NDUFB9//LOC100156375//POLG//SLC25A3//ND1//SDHA//COX3//ATP5A1//HSPD1//LCK//BID//GABBR1//LOC100152984//IVD
GO:0016605	PML body	Cellular component	7	12	940	4747	2.94583	0.00363373	0.0263639	2.43965	SIRT1//SRSF2//BLM//RAD51//CHFR//EIF3E//CHEK2
GO:0042611	MHC protein complex	Cellular component	11	25	940	4747	2.222	0.00501766	0.0350768	2.2995	PROCR//SLA-3//CD1D//MIC-2//SLA-8//SLA-6//SLA-DQB1//SLA-DRA//SLA-DQA//SLA-DOB//SLA-DRB1
GO:0005740	mitochondrial envelope	Cellular component	48	171	940	4747	1.41754	0.00504036	0.0350768	2.29754	ATP5B//ATP5L//LOC733678//ATP8//TSPO//RHOT2//CPT1A//CPT1B//SLC25A6//ACSL1//MTX1//CAPN10//LOC733611//LOC733612//CYB5B//TOMM20//GOT2//HADHA//MDH2//OMC//PRKAR2A//UCP2//IDH2//HSD3B1//PSEN1//CYTB//SFXN1//ALDH18A1//LOC100152612//LOC100153622//NDUFB9//LOC100156375//POLG//SLC25A3//ND1//SDHA//COX3//ATP5A1//GATM//LCK//HSPD1//BID//GABBR1//LOC100152984//IVD//FYN//CIDEA//SLA2
GO:0044430	cytoskeletal part	Cellular component	76	294	940	4747	1.30544	0.00547864	0.0373643	2.26133	PAFAH1B1//LCK//AURKB//NEK2//CCNB1//DYNC1H1//TUBGCP4//MAPK14//NME1//PGM1//ACTA1//FSCN1//TPM2//ACTR3//PRKCB//CDC20//GNB2L1//RBM39//CTSZ//CEP110//RANBP9//APEX1//MCM3//MED12//TOPOII//BIRC5//FZR1//TUBGCP3//MAPRE1//MYC//STMN1//ATM//AKT1//LOC100156481//STMN2//TNNI2//KIFC1//APOE//TUBB2A//ARHGEF2//TUBE1//MAP2K1//AURKA//NCOR1//CDK1//SPAG5//RAN//TUBA1B//TUBA4A//BYS1//INA//AIF1//LCP1//ACTR2//ARPC2//CDH23//LO…
GO:0005811	lipid particle	Cellular component	27	85	940	4747	1.60412	0.0056977	0.0380964	2.2443	GOT2//ACO2//HADHA//EEF1G//MDH2//OMC//VCP//FASN//LIPE//GPI//RPS15//RAN//RPL12//HSPD1//SAR1A//RPSA//LOC733678//ACL//TKT//CIDEA//PRPF19//ALDH18A1//ATP5B//IDH3A//ATP5A1//POR//HDLBP
GO:0005881	cytoplasmic microtubule	Cellular component	8	16	940	4747	2.525	0.00648738	0.0423754	2.18793	PAFAH1B1//CDK1//BIRC5//TUBA1B//MAPRE1//TUBA4A//RANBP9//BYS1
GO:0005625	soluble fraction	Cellular component	62	234	940	4747	1.33803	0.0065862	0.0423754	2.18137	PDE3A//CCL4//TOPOII//SERPINE1//GOT1//HDH//CAPN1//EGF//DPYD//PLCD4//HMGB2//PRKCB//CASP3//GPX1//PAFAH1B1//PRKAR2A//PRKACB//PN-1//FASN//PKR//GPI//IDH2//NLN//ACTB//CCNB1//PGK1//ACTB//HMGB1//HSD3B1//IGFBP3//ACSL1//CTSD//PLOD2//LOC780409//YWHAZ//CTSB//RPIA//ACL//MDM2//AKT1//TKT//RPS6KB1//GABBR1//NME1//GUSB//PCK1//LOC100153972//LOC100153977//IREB2//LOC100154617//LOC100154662//ADD3//UPB1//EIF2B1//LIMK2//…
GO:0000794	condensed nuclear chromosome	Cellular component	8	17	940	4747	2.37647	0.0101597	0.0641568	1.99312	AURKB//MLH3//MLH1//BLM//RAD51//CCNB1//NEK2//ADD3
GO:0034708	methyltransferase complex	Cellular component	6	11	940	4747	2.75455	0.0110003	0.0669837	1.9586	PPP1CB//ACTB//ACTB//OGT//LOC733611//LOC733612
GO:0035097	histone methyltransferase complex	Cellular component	6	11	940	4747	2.75455	0.0110003	0.0669837	1.9586	PPP1CB//ACTB//ACTB//OGT//LOC733611//LOC733612
GO:0044429	mitochondrial part	Cellular component	55	209	940	4747	1.32895	0.0117182	0.0701035	1.93114	ATP5B//ATP5L//LOC733678//ATP8//FYN//CIDEA//SLA2//TSPO//RHOT2//CPT1A//CPT1B//SLC25A6//ACSL1//MTX1//CAPN10//LOC733611//LOC733612//CYB5B//TOMM20//GOT2//HADHA//MDH2//OMC//PRKAR2A//UCP2//IDH2//HSD3B1//PSEN1//CYTB//SFXN1//ALDH18A1//LOC100152612//LOC100153622//NDUFB9//LOC100156375//POLG//SLC25A3//ND1//SDHA//COX3//ATP5A1//GATM//LCK//CS//GLS//HSPD1//BRCA1//IVD//LOC396626//IDH3A//BID//GABBR1//LOC100152984/…
GO:0000785	chromatin	Cellular component	26	86	940	4747	1.52674	0.0131603	0.0773738	1.88073	LOC595122//H2AFZ//LOC100153329//LOC100154071//LOC100154508//KLHDC3//RAD51//BRPF1//HDLBP//RING1//DNMT1//SIRT1//APTX//CREB1//RAN//LOC733643//SRSF2//SMC4//RBL1//RCOR1//DSCC1//CHD2//SMARCC2//HMGA1//ARRB2//ASF1B
GO:0005743	mitochondrial inner membrane	Cellular component	32	112	940	4747	1.44286	0.0153344	0.0886279	1.81433	ATP5B//ATP5L//LOC733678//ATP8//ND1//SDHA//COX3//ATP5A1//HSPD1//LCK//GOT2//HADHA//MDH2//OMC//PRKAR2A//UCP2//IDH2//CPT1A//SLC25A6//HSD3B1//CAPN10//PSEN1//CYTB//SFXN1//ALDH18A1//LOC100152612//LOC100153622//NDUFB9//LOC100156375//POLG//CYB5B//SLC25A3
GO:0030117	membrane coat	Cellular component	7	15	940	4747	2.35667	0.016962	0.0932909	1.77052	COPZ1//COPB2//COPA//AP4E1//SEC23A//MUDENG//AP1G2
GO:0030496	midbody	Cellular component	7	15	940	4747	2.35667	0.016962	0.0932909	1.77052	SPAST//AURKB//NEK2//BIRC5//AURKA//CDK1//LOC100156481
GO:0048475	coated membrane	Cellular component	7	15	940	4747	2.35667	0.016962	0.0932909	1.77052	COPZ1//COPB2//COPA//AP4E1//SEC23A//MUDENG//AP1G2
GO:0045259	proton-transporting ATP synthase complex	Cellular component	6	12	940	4747	2.525	0.0183668	0.0965147	1.73597	ATP5B//ATP5L//LOC733678//ATP8//ATP5A1//ATP6
GO:0005856	cytoskeleton	Cellular component	95	396	940	4747	1.21149	0.0185892	0.0965147	1.73074	PAFAH1B1//LCK//AURKB//NEK2//CCNB1//DYNC1H1//TUBGCP4//MAPK14//SPRP//NME1//PGM1//ACTA1//FSCN1//TPM2//ACTR3//PRKCB//CDC20//GNB2L1//RBM39//CTSZ//CEP110//RANBP9//APEX1//MCM3//MED12//TOPOII//BIRC5//FZR1//TUBGCP3//MAPRE1//MYC//STMN1//ATM//AKT1//LOC100156481//STMN2//TNNI2//KIFC1//APOE//TUBB2A//ARHGEF2//TUBE1//MAP2K1//AURKA//NCOR1//CDK1//SPAG5//RAN//TUBA1B//TUBA4A//BYS1//INA//AIF1//LCP1//ACTR2//ARPC2//CDH…
GO:0000922	spindle pole	Cellular component	9	22	940	4747	2.06591	0.0186803	0.0965147	1.72862	TUBGCP3//PAFAH1B1//AURKA//AURKB//NEK2//CCNB1//DYNC1H1//TUBGCP4//MAPK14
GO:0045335	phagocytic vesicle	Cellular component	9	22	940	4747	2.06591	0.0186803	0.0965147	1.72862	SLC11A2//TLR1//NEK2//CDC20//CAPZB//RAE1//CAPZB//LOC100156481//CORO1C
GO:0030027	lamellipodium	Cellular component	12	33	940	4747	1.83636	0.0196705	0.100114	1.70619	ACTR3//AIF1//COFILIN//CAPZB//AKT1//CAPZB//NME1//LOC100153079//ARPC3//CORO1C//ARPC5//FSCN1
GO:0009507	chloroplast	Cellular component	10	26	940	4747	1.94231	0.0214313	0.104401	1.66895	GPX4//MIPEP//MDH2//ABCB7//RPL18//NLRC3//PRPF19//ADK//SF3B1//LOC100158002
GO:0009536	plastid	Cellular component	10	26	940	4747	1.94231	0.0214313	0.104401	1.66895	RPL18//NLRC3//PRPF19//ADK//SF3B1//LOC100158002//GPX4//MIPEP//MDH2//ABCB7
GO:0016585	chromatin remodeling complex	Cellular component	10	26	940	4747	1.94231	0.0214313	0.104401	1.66895	HR//LOC733643//NCOR1//ZNF217//SIRT1//TOPOII//SMARCB1//SMARCC2//RSF1//ASF1B
GO:0071013	catalytic step 2 spliceosome	Cellular component	9	23	940	4747	1.97609	0.0254351	0.120607	1.59457	GNB2L1//SIAHBP1//SRSF1//SRSF6//RBM39//PRPF19//DHX32//SF3B1//CDK10
GO:0031252	cell leading edge	Cellular component	23	78	940	4747	1.4891	0.0254655	0.120607	1.59405	ARF6//GNAS//NME1//LCP1//TRPM7//FSCN1//ACTR3//AIF1//COFILIN//CAPZB//AKT1//CAPZB//LOC100153079//ARPC3//CORO1C//ARPC5//GABBR1//ADAM17//SLC12A6//SLC12A6//CXCR4//PAFAH1B1//ARPC2
GO:0019866	organelle inner membrane	Cellular component	33	121	940	4747	1.37727	0.0274351	0.128156	1.56169	ATP5B//ATP5L//LOC733678//ATP8//ITPR1//GOT2//HADHA//MDH2//OMC//PRKAR2A//UCP2//IDH2//CPT1A//SLC25A6//HSD3B1//CAPN10//PSEN1//CYTB//SFXN1//ALDH18A1//LOC100152612//LOC100153622//NDUFB9//LOC100156375//POLG//CYB5B//SLC25A3//ND1//SDHA//COX3//ATP5A1//HSPD1//LCK
GO:0009986	cell surface	Cellular component	63	255	940	4747	1.24765	0.0284648	0.131169	1.54569	TLR2//CD8B//CD74//CD1.1//TNF//IL2RG//CD80//CD69//CTLA4//CD40//SELE//CD19//IL6//ACE//ITGAL//IL6ST//SLA-DQB1//CTSB//PCD1E//LOC100038019//CD1D//CDH13//SELL//SLA-DRA//SLA-DQA//LOC100153365//SLA-DRB1//IL12RB1//IL7R//AS-A//PN-1//APOE//LOC396634//CXCR4//CD2//PECAM1//ITGB2//GOT2//SCARB1//TGFB1//PLAT//HMGB2//ADAM17//MIF//LTA//SCARB2//GDI2//MRC1//HMGB1//HSPD1//PRNP//SLC11A2//PSEN1//LNPEP//RPS6KB1//SLC3A2//…
GO:0000307	cyclin-dependent protein kinase holoenzyme complex	Cellular component	5	10	940	4747	2.525	0.0313529	0.138849	1.50372	LOC100152612//PCNA//CCND3//CDK4//CDK1
GO:0030120	vesicle coat	Cellular component	5	10	940	4747	2.525	0.0313529	0.138849	1.50372	COPZ1//COPB2//COPA//SEC23A//AP4E1
GO:0030660	Golgi-associated vesicle membrane	Cellular component	5	10	940	4747	2.525	0.0313529	0.138849	1.50372	COPZ1//COPB2//COPA//AP4E1//PI4KA
GO:0000228	nuclear chromosome	Cellular component	16	51	940	4747	1.58431	0.0330884	0.144656	1.48032	NEK2//ADD3//AURKB//POT1//ERCC1//KLHDC3//RAD51//BRPF1//MLH3//MLH1//BLM//CCNB1//RING1//H2AFZ//TOPOII//BIRC5
GO:0016591	DNA-directed RNA polymerase II, holoenzyme	Cellular component	9	24	940	4747	1.89375	0.0337512	0.145686	1.47171	POLR2B//POLR2I//LOC100156985//TBPRF10//TAF4B//TAF2//INTS9//LOC100156764//IKBKAP
GO:0017053	transcriptional repressor complex	Cellular component	7	17	940	4747	2.07941	0.0355733	0.151631	1.44888	HMGB2//PPARG//HMGB1//LOC733643//YWHAZ//NCOR1//SMARCC2
GO:0000502	proteasome complex	Cellular component	10	28	940	4747	1.80357	0.0362815	0.15274	1.44032	PSMD4//UCHL5//PSMB8//PSMB10//PSMB8//LOC100153926//PSME1//IDE//VCP//PSMD1
GO:0030863	cortical cytoskeleton	Cellular component	11	32	940	4747	1.73594	0.0379757	0.157923	1.42049	CDK1//COFILIN//CORO1C//MAPRE1//TPM2//TMOD3//ACTB//ACTB//LOC100037957//CAPZB//CAPZB
GO:0008287	protein serine/threonine phosphatase complex	Cellular component	8	21	940	4747	1.92381	0.0404726	0.166279	1.39284	PPP2R1A//PPP2R1B//PPP2R5D//PPP1CB//LOC733611//LOC733612//SHOC2//ITPR1
GO:0031941	filamentous actin	Cellular component	6	14	940	4747	2.16429	0.0417272	0.169393	1.37958	TPM2//ACTB//ACTB//CORO1C//PKC//FSCN1
GO:0005643	nuclear pore	Cellular component	5	11	940	4747	2.29545	0.0483135	0.193822	1.31593	KPNA3//KPNA4//KPNA2//KPNA5//KPNA6
GO:0005488	binding	Molecular function	856	3948	968	4848	1.08589	4.48429e-11	2.14798e-08	10.3483	HSPD1//TOMM20//DNAJB12//AARS2//HADHA//CAPN10//UBE1X//PTBP1//SIAHBP1//ACSL1//PIK3C3//SRSF1//SRSF11//ROD1//SRSF4//SRSF6//HNRNPA1//TRA2A//SRSF2//RBM39//RDBP//RBM38//HNRNPAB//SART3//CEP110//SYNCRIP//CHFR//ADK//LOC100154647//TRMT2A//NKRF//GOLGA3//EWSR1//ZRSR2//TDRD10//TRPM7//NTRK2//TOPOII//CACNB4//TSPO//TRAF5//LOC396634//CD8B//IRF3//CD3D//DCPS//ATP1A2//STAT2//AKR1A1//PECAM1//RPL36AL//ATP5L//PSMB8//FAU…
GO:0005515	protein binding	Molecular function	664	2918	968	4848	1.13965	9.8358e-10	2.35567e-07	9.00719	HSPD1//TOMM20//DNAJB12//CAPN10//CD74//APOE//SYK//SHC1//SAMSN1//PTPN6//GRB2//ITGB2//RAB14//FYN//LCK//SERPINE1//XIAP//POLG//SIRT1//MDM2//BLM//SMARCB1//USP7//PRKCB//JAK2//BRPF1//ASF1B//RSF1//SOD1//BIRC5//CXCR4//TPM2//ACTR3//TMOD3//COFILIN//TNNI2//ACE//NFKB1//LOC100037957//PHACTR3//ARPC2//ABLIM1//ARPC3//ADD3//SSH1//TRPM7//ACTR2//ARPC1B//ARPC5//FSCN1//AIF1//CAPZB//CAPZB//LCP1//CORO1C//FCN2//IL12B//PN-…
GO:0000166	nucleotide binding	Molecular function	194	724	968	4848	1.34199	8.23883e-07	0.000131547	6.08413	SPAST//COASY//DDX58//ACTR3//FLT1//ATP1A2//ATP2A2//TOPOII//AURKB//PRKCB//JAK2//JAK1//NEK2//TYK2//CAMK2G//PRKACB//VCP//PKR//CPR2//ACTB//PGK1//MTHFD1//ACTB//DDX39B//HSPD1//AURKA//OASL//OAS2//TAP1//TAP2//FYN//DYNC1H1//SEPHS2//LOC100038019//IKBKB//EIF4A1//SYK//ACL//AKT1//RPS6KB1//CHUK//MAP3K7//BLM//RAD51//PBK//CLK1//NME1//ABCF1//VARS//CDK4//ITPK1//SMC4//PKC//LOC100152811//STK17B//DDX21//N4BP2L1//STK38…
GO:0003824	catalytic activity	Molecular function	414	1757	968	4848	1.18009	1.67381e-06	0.000200439	5.77629	ERCC1//RAD51//PDK3//PDK1//PAN2//ATP5B//ATP5A1//MX1//GNAI2//RAN//RAB14//SAR1A//TUBA1B//TUBB2A//ARF6//CDC42//GNAS//RHOF//RHOG//RAP2A//GBP1//TUBA4A//LOC100153321//SRP54//LOC100154662//TUBE1//CYBRD1//PCNA//CASP3//CTSK//C-FLIP//CTSB//CTSZ//CASP10//ACAD10//LOC100157186//AGK//OAS2//RFC5//DDX18//LOC654323//LOC100152612//FKBP5//PPIL2//FKBP4//PAFAH1B1//HSPD1//DYNC1H1//KIFC1//PLAT//F5//C1S//C2//GZMH//DENND4…
GO:0036094	small molecule binding	Molecular function	205	797	968	4848	1.2882	8.79885e-06	0.000733369	5.05557	UBE1X//PTBP1//SIAHBP1//ACSL1//PIK3C3//SRSF1//SRSF11//ROD1//SRSF4//SRSF6//HNRNPA1//TRA2A//SRSF2//RBM39//RDBP//RBM38//HNRNPAB//SART3//CEP110//SYNCRIP//CHFR//ADK//LOC100154647//TRMT2A//NKRF//GOLGA3//EWSR1//ZRSR2//TDRD10//TRPM7//NTRK2//DPYD//SPAST//COASY//DDX58//ACTR3//FLT1//ATP1A2//ATP2A2//TOPOII//AURKB//PRKCB//JAK2//JAK1//NEK2//TYK2//CAMK2G//PRKACB//VCP//PKR//CPR2//ACTB//PGK1//MTHFD1//ACTB//DDX39B/…
GO:0003676	nucleic acid binding	Molecular function	175	663	968	4848	1.32194	9.18625e-06	0.000733369	5.03686	AARS2//TOPOII//HMGB2//HMGB1//MSH2//BLM//PTPN1//POLR2B//SIAHBP1//POLR2I//KLF13//LOC595122//LOC780436//H2AFZ//ZNF217//PRPF19//ZBTB10//RC3H2//WDHD1//LOC100153329//POLL//LOC100153900//EP400//POLR3D//LOC100154071//MCM8//LOC100154508//HELLS//APEX1//MCM3//RCOR1//LOC100155888//TTF2//ZNF76//LOC100156229//POLR1E//SOS2//CHD2//LOC100156985//POLG//SMARCC2//IKBKAP//HMGA1//EP400//SBNO1//PTPN2//KDM2A//APTX//BRCA…
GO:0043566	structure-specific DNA binding	Molecular function	30	74	968	4848	2.03038	3.49409e-05	0.00228635	4.45667	TOPOII//HMGB2//HMGB1//MSH2//BLM//APTX//LOC396575//HIF1A//SP1//STAT5B//CREB1//STAT5A//MYC//DNMT1//NFKB1//LOC100151884//SP3//RXRB//USF1//USP8//RAD51//PTBP1//ROD1//HNRNPA1//HDLBP//ERCC1//MLH1//MLH3//PCNA//POT1
GO:0035639	purine ribonucleoside triphosphate binding	Molecular function	144	540	968	4848	1.33554	3.81853e-05	0.00228635	4.4181	SPAST//COASY//DDX58//ACTR3//FLT1//ATP1A2//ATP2A2//TOPOII//AURKB//PRKCB//JAK2//JAK1//NEK2//TYK2//CAMK2G//PRKACB//VCP//PKR//CPR2//ACTB//PGK1//MTHFD1//ACTB//DDX39B//HSPD1//AURKA//OASL//OAS2//TAP1//TAP2//FYN//DYNC1H1//SEPHS2//LOC100038019//IKBKB//EIF4A1//SYK//ACL//AKT1//RPS6KB1//CHUK//MAP3K7//BLM//RAD51//PBK//CLK1//NME1//ABCF1//VARS//CDK4//ITPK1//SMC4//PKC//LOC100152811//STK17B//DDX21//N4BP2L1//STK38…
GO:0017076	purine nucleotide binding	Molecular function	149	566	968	4848	1.31843	5.64773e-05	0.00282741	4.24813	SPAST//COASY//DDX58//ACTR3//FLT1//ATP1A2//ATP2A2//TOPOII//AURKB//PRKCB//JAK2//JAK1//NEK2//TYK2//CAMK2G//PRKACB//VCP//PKR//CPR2//ACTB//PGK1//MTHFD1//ACTB//DDX39B//HSPD1//AURKA//OASL//OAS2//TAP1//TAP2//FYN//DYNC1H1//SEPHS2//LOC100038019//IKBKB//EIF4A1//SYK//ACL//AKT1//RPS6KB1//CHUK//MAP3K7//BLM//RAD51//PBK//CLK1//NME1//ABCF1//VARS//CDK4//ITPK1//SMC4//PKC//LOC100152811//STK17B//DDX21//N4BP2L1//STK38…
GO:0003684	damaged DNA binding	Molecular function	9	12	968	4848	3.7562	5.98246e-05	0.00282741	4.22312	MSH2//APTX//HMGB2//BRCA1//RAD51//LOC100155036//NEIL1//NEIL3//ERCC1
GO:0032555	purine ribonucleotide binding	Molecular function	148	563	968	4848	1.31656	6.49301e-05	0.00282741	4.18755	SPAST//COASY//DDX58//ACTR3//FLT1//ATP1A2//ATP2A2//TOPOII//AURKB//PRKCB//JAK2//JAK1//NEK2//TYK2//CAMK2G//PRKACB//VCP//PKR//CPR2//ACTB//PGK1//MTHFD1//ACTB//DDX39B//HSPD1//AURKA//OASL//OAS2//TAP1//TAP2//FYN//DYNC1H1//SEPHS2//LOC100038019//IKBKB//EIF4A1//SYK//ACL//AKT1//RPS6KB1//CHUK//MAP3K7//BLM//RAD51//PBK//CLK1//NME1//ABCF1//VARS//CDK4//ITPK1//SMC4//PKC//LOC100152811//STK17B//DDX21//N4BP2L1//STK38…
GO:0032553	ribonucleotide binding	Molecular function	148	564	968	4848	1.31423	7.15231e-05	0.00285496	4.14555	SPAST//COASY//DDX58//ACTR3//FLT1//ATP1A2//ATP2A2//TOPOII//AURKB//PRKCB//JAK2//JAK1//NEK2//TYK2//CAMK2G//PRKACB//VCP//PKR//CPR2//ACTB//PGK1//MTHFD1//ACTB//DDX39B//HSPD1//AURKA//OASL//OAS2//TAP1//TAP2//FYN//DYNC1H1//SEPHS2//LOC100038019//IKBKB//EIF4A1//SYK//ACL//AKT1//RPS6KB1//CHUK//MAP3K7//BLM//RAD51//PBK//CLK1//NME1//ABCF1//VARS//CDK4//ITPK1//SMC4//PKC//LOC100152811//STK17B//DDX21//N4BP2L1//STK38…
GO:0003697	single-stranded DNA binding	Molecular function	12	20	968	4848	3.00496	9.62736e-05	0.00354731	4.01649	BLM//RAD51//POT1//HMGB2//PTBP1//HMGB1//ROD1//HNRNPA1//HDLBP//ERCC1//MSH2//MLH1
GO:0005524	ATP binding	Molecular function	118	438	968	4848	1.34926	0.000131288	0.00449193	3.88177	SPAST//COASY//DDX58//ACTR3//FLT1//ATP1A2//ATP2A2//TOPOII//AURKB//PRKCB//JAK2//JAK1//NEK2//TYK2//CAMK2G//PRKACB//VCP//PKR//CPR2//ACTB//PGK1//MTHFD1//ACTB//DDX39B//HSPD1//AURKA//OASL//OAS2//TAP1//TAP2//FYN//DYNC1H1//SEPHS2//LOC100038019//IKBKB//EIF4A1//SYK//ACL//AKT1//RPS6KB1//CHUK//MAP3K7//BLM//RAD51//PBK//CLK1//NME1//ABCF1//VARS//CDK4//ITPK1//SMC4//PKC//LOC100152811//STK17B//DDX21//N4BP2L1//STK38…
GO:0030554	adenyl nucleotide binding	Molecular function	122	458	968	4848	1.33408	0.000169688	0.0054187	3.77035	SPAST//COASY//DDX58//ACTR3//FLT1//ATP1A2//ATP2A2//TOPOII//AURKB//PRKCB//JAK2//JAK1//NEK2//TYK2//CAMK2G//PRKACB//VCP//PKR//CPR2//ACTB//PGK1//MTHFD1//ACTB//DDX39B//HSPD1//AURKA//OASL//OAS2//TAP1//TAP2//FYN//DYNC1H1//SEPHS2//LOC100038019//IKBKB//EIF4A1//SYK//ACL//AKT1//RPS6KB1//CHUK//MAP3K7//BLM//RAD51//PBK//CLK1//NME1//ABCF1//VARS//CDK4//ITPK1//SMC4//PKC//LOC100152811//STK17B//DDX21//N4BP2L1//STK38…
GO:0032559	adenyl ribonucleotide binding	Molecular function	121	456	968	4848	1.32895	0.000215615	0.00645497	3.66632	SPAST//COASY//DDX58//ACTR3//FLT1//ATP1A2//ATP2A2//TOPOII//AURKB//PRKCB//JAK2//JAK1//NEK2//TYK2//CAMK2G//PRKACB//VCP//PKR//CPR2//ACTB//PGK1//MTHFD1//ACTB//DDX39B//HSPD1//AURKA//OASL//OAS2//TAP1//TAP2//FYN//DYNC1H1//SEPHS2//LOC100038019//IKBKB//EIF4A1//SYK//ACL//AKT1//RPS6KB1//CHUK//MAP3K7//BLM//RAD51//PBK//CLK1//NME1//ABCF1//VARS//CDK4//ITPK1//SMC4//PKC//LOC100152811//STK17B//DDX21//N4BP2L1//STK38…
GO:0019901	protein kinase binding	Molecular function	36	103	968	4848	1.75046	0.000237789	0.00670004	3.62381	MAP3K1//EP300//TOPOII//PRKCB//GNB2L1//AKT1//ADD3//COPB2//TRAF6//CDC42//LOC100038019//MAP2K1//PRKAR2A//LOC100153411//PTK2B//P14ARF//ITGB2//PRKACB//ACTB//CCNB1//ADIPOR2//ACTB//AURKA//LOC733611//LOC733612//CCND3//CDH13//RELA//CCNB2//CDK5RAP1//LOC100153972//CDK5RAP2//USF1//PKC//PDPK1//LCK
GO:0003723	RNA binding	Molecular function	53	170	968	4848	1.5614	0.000280054	0.00745254	3.55276	AARS2//APTX//PKR//TLR7//NKRF//TLR8//TOPOII//PTBP1//SIAHBP1//ROD1//RBM38//HDLBP//EIF4A1//TRMT6//EIF2B1//LOC100156570//EIF3E//EIF2B5//EEF1G//SYNCRIP//KHDRBS3//HMGB2//HMGB1//RPL5//ATXN1//SRP54//DDX39B//IREB2//LIPE//RPS15//RPS20//RPS16//RPL12//NIP7//OASL//OAS2//SRSF1//HNRNPA1//TRA2A//SRSF2//RPL10A//RBM39//RDBP//TTC14//LOC100152410//SART3//LOC100152831//DDX21//RPUSD3//LOC100153939//LOC100156323//ZRSR2…
GO:0003690	double-stranded DNA binding	Molecular function	23	57	968	4848	2.02088	0.000307498	0.00772063	3.51216	BLM//RAD51//MLH3//MSH2//MLH1//PCNA//APTX//LOC396575//HIF1A//HMGB2//SP1//STAT5B//CREB1//STAT5A//HMGB1//MYC//DNMT1//NFKB1//LOC100151884//SP3//RXRB//USF1//USP8
GO:0016772	transferase activity, transferring phosphorus-containing groups	Molecular function	82	291	968	4848	1.41126	0.00032399	0.00772063	3.48947	PDK3//PDK1//AGK//OAS2//POLL//POLG//POLR2B//POLR2I//POLR3D//LOC100156229//POLR1E//LOC100156985//ADK//COASY//DGKA//ALDH18A1//KCTD20//PI4KA//NME1//CDS2//PGK1//LOC100156323//CPR2//PIK3C3//SLA2//IKBKAP//TRPM7//FLT1//AURKB//JAK2//JAK1//NEK2//TYK2//PKR//AURKA//FYN//SYK//AKT1//PBK//CLK1//STK17B//STK38//SRPK1//CLK3//LIMK2//PAN3//TLK1//PTK2B//PIM1//PKC//CHEK2//LCK//MAP2K1//MKNK1//MST4//SRPK3//PDPK1//ATM//C…
GO:0003823	antigen binding	Molecular function	13	25	968	4848	2.6043	0.000349049	0.00772063	3.45711	TAP1//TAP2//SLA-DQB1//SLA-DQA//SLA-DRB1//TAP1//CD1D//CD2//LOC396781//PPP2R1A//PPP2R1B//SLA-6//EP300
GO:0019899	enzyme binding	Molecular function	83	296	968	4848	1.40434	0.000354601	0.00772063	3.45026	SERPINE1//HSPD1//XIAP//POLG//MAP3K1//EP300//TOPOII//PRKCB//GNB2L1//AKT1//ADD3//COPB2//BIRC5//XPO7//RANBP9//PHACTR3//MAP2K1//AKAP13//POT1//P14ARF//ITGB2//PRKACB//ACTB//CCNB1//ADIPOR2//ACTB//AURKA//LOC733611//LOC733612//CCND3//CDH13//RELA//CCNB2//CDK5RAP1//LOC100153972//CDK5RAP2//USF1//PKC//PDPK1//LCK//NEK2//VCP//SHOC2//SOD1//GDI2//TRAF6//CDC42//LOC100038019//LOC100153411//ARRB2//PRKAR2A//LOC396575…
GO:0043021	ribonucleoprotein complex binding	Molecular function	8	12	968	4848	3.33884	0.000564293	0.011752	3.2485	PTTG1//RPSA//ABCF1//PPP1CB//LOC733611//LOC733612//SRP54//PRMT5
GO:0019900	kinase binding	Molecular function	41	127	968	4848	1.61684	0.0006165	0.0123043	3.21007	MAP3K1//EP300//TOPOII//PRKCB//GNB2L1//AKT1//ADD3//COPB2//P14ARF//ITGB2//PRKACB//ACTB//CCNB1//ADIPOR2//ACTB//AURKA//LOC733611//LOC733612//CCND3//CDH13//RELA//CCNB2//CDK5RAP1//LOC100153972//CDK5RAP2//USF1//PKC//PDPK1//LCK//TRAF6//CDC42//LOC100038019//MAP2K1//PRKAR2A//LOC100153411//PTK2B//JAK2//JAK1//TYK2//FYN//CORO1C
GO:0042826	histone deacetylase binding	Molecular function	10	18	968	4848	2.78237	0.000877226	0.0166474	3.05689	LOC396575//TRAF6//TOPOII//KPNA2//SP1//HR//LOC733643//YWHAZ//NCOR1//USF1
GO:0016779	nucleotidyltransferase activity	Molecular function	13	27	968	4848	2.41139	0.000903617	0.0166474	3.04402	OAS2//POLL//POLG//POLR2B//POLR2I//POLR3D//LOC100156229//POLR1E//LOC100156985//COASY//CDS2//LOC100156323//MOCS3
GO:0016740	transferase activity	Molecular function	139	553	968	4848	1.25886	0.000955525	0.0169135	3.01976	PDK3//PDK1//LOC100157186//AGK//OAS2//ST8SIA4//ST6GAL1//DGAT//ACL//POLL//POLG//POLR2B//POLR2I//POLR3D//LOC100156229//POLR1E//LOC100156985//MGMT//PARP6//ARF6//HADHA//ADK//GOT1//GOT2//CRAT//CPT1A//CPT1B//CS//COASY//DGKA//FASN//ALDH18A1//KCTD20//TBPRF10//EP300//LOC100156764//ARRB2//PI4KA//NME1//RPN2//CDS2//PGK1//LOC100156323//GALNT7//LOC733698//RABGGTA//CPR2//PIK3C3//SLA2//IKBKAP//TRPM7//FLT1//AURKB/…
GO:0003677	DNA binding	Molecular function	102	388	968	4848	1.31661	0.000988682	0.0169135	3.00494	TOPOII//HMGB2//HMGB1//MSH2//BLM//APTX//BRCA1//RAD51//LOC100155036//NEIL1//NEIL3//ERCC1//HNRNPAB//RFC5//LOC396575//HIF1A//SP1//STAT5B//CREB1//STAT5A//MYC//DNMT1//NFKB1//LOC100151884//SP3//RXRB//USF1//USP8//HDLBP//PTBP1//ROD1//HNRNPA1//MLH1//MLH3//LEF1//PCNA//POT1//STAT1//STAT2//FOXO1//MEOX2//STAT4//PPARD//NFATC1//POU2F1//MEF2C//LOC733643//MEF2B//NCOR1//LASS6//NFATC2//TBX5//ADNP//CREB3//GATAD2B//LO…
GO:0051536	iron-sulfur cluster binding	Molecular function	8	13	968	4848	3.08201	0.00121121	0.0193391	2.91678	CMAH//ACO2//CDK5RAP1//IREB2//IRG6//DPYD//ZNF451//LOC100156764
GO:0051540	metal cluster binding	Molecular function	8	13	968	4848	3.08201	0.00121121	0.0193391	2.91678	IRG6//CMAH//DPYD//ZNF451//LOC100156764//ACO2//CDK5RAP1//IREB2
GO:0016787	hydrolase activity	Molecular function	184	764	968	4848	1.20618	0.00134409	0.0207684	2.87157	ERCC1//PAN2//ATP5B//ATP5A1//MX1//GNAI2//RAN//RAB14//SAR1A//TUBA1B//TUBB2A//ARF6//CDC42//GNAS//RHOF//RHOG//RAP2A//GBP1//TUBA4A//LOC100153321//SRP54//LOC100154662//TUBE1//PCNA//CASP3//CTSK//C-FLIP//CTSB//CTSZ//CASP10//ACAD10//RFC5//DDX18//PAFAH1B1//HSPD1//DYNC1H1//KIFC1//PLAT//F5//C1S//C2//GZMH//DENND4B//GZMK//GZMM//MASP2//UPB1//PLA2G7//ATP1A2//TOPOII//MINPP1//DDX39B//LOC100155583//ABCB7//AHCY//MCM…
GO:0035258	steroid hormone receptor binding	Molecular function	9	16	968	4848	2.81715	0.0014297	0.0214008	2.84476	TBPRF10//NCOA3//STAT5B//STAT5A//EP300//ETS1//FKBP4//PRKCB//RNF4
GO:0035257	nuclear hormone receptor binding	Molecular function	14	32	968	4848	2.19112	0.00185372	0.026907	2.73196	HR//NCOR1//RXRB//MED12//TBPRF10//NCOA3//STAT5B//STAT5A//EP300//ETS1//FKBP4//PPARG//PRKCB//RNF4
GO:0016773	phosphotransferase activity, alcohol group as acceptor	Molecular function	67	243	968	4848	1.38088	0.00209554	0.0295224	2.6787	PDK3//PDK1//COASY//DGKA//AGK//KCTD20//PI4KA//POLR2B//CPR2//POLR2I//PIK3C3//SLA2//IKBKAP//TRPM7//FLT1//AURKB//JAK2//JAK1//NEK2//TYK2//PKR//AURKA//FYN//SYK//AKT1//PBK//CLK1//STK17B//STK38//SRPK1//CLK3//LIMK2//PAN3//TLK1//PTK2B//PIM1//PKC//CHEK2//LCK//MAP2K1//MKNK1//MST4//SRPK3//PDPK1//ATM//CAMK2G//PRKACB//CCND3//CDK4//LOC100154715//CDK1//CDK10//PKC//PRKCB//MAP3K1//MAP3K7//RPS6KB1//LOC100038019//ACA…
GO:0016301	kinase activity	Molecular function	72	265	968	4848	1.36074	0.00221118	0.0302616	2.65538	PDK3//PDK1//AGK//ADK//COASY//DGKA//ALDH18A1//KCTD20//PI4KA//NME1//PGK1//POLR2B//CPR2//POLR2I//PIK3C3//SLA2//IKBKAP//TRPM7//FLT1//AURKB//JAK2//JAK1//NEK2//TYK2//PKR//AURKA//FYN//SYK//AKT1//PBK//CLK1//STK17B//STK38//SRPK1//CLK3//LIMK2//PAN3//TLK1//PTK2B//PIM1//PKC//CHEK2//LCK//MAP2K1//MKNK1//MST4//SRPK3//PDPK1//ATM//CAMK2G//PRKACB//CCND3//CDK4//LOC100154715//CDK1//CDK10//PKC//PRKCB//MAP3K1//MAP3K7/…
GO:0015631	tubulin binding	Molecular function	17	44	968	4848	1.93501	0.00319213	0.040398	2.49592	SPAST//BIRC5//PAFAH1B1//AKAP13//PRNP//DYNC1H1//ARHGEF2//LOC100155036//NME1//TUBGCP3//LCK//ADNP//RANBP9//MAPRE1//STMN1//FYN//STMN2
GO:0051427	hormone receptor binding	Molecular function	17	44	968	4848	1.93501	0.00319213	0.040398	2.49592	JAK2//JAK1//TYK2//HR//NCOR1//RXRB//MED12//TBPRF10//NCOA3//STAT5B//STAT5A//EP300//ETS1//FKBP4//PPARG//PRKCB//RNF4
GO:0008022	protein C-terminus binding	Molecular function	23	66	968	4848	1.7453	0.00320485	0.040398	2.49419	LOC396575//KPNA3//KPNA4//ATP2A2//TOPOII//SP1//CDC20//ARL6IP5//SIRT1//YWHAZ//BIN1//RAD51//LOC100153411//ANP32E//ATXN1//NEIL1//CORO1C//MAPK14//MED12//USP7//LCK//ERCC1//MSH2
GO:0042277	peptide binding	Molecular function	30	94	968	4848	1.59838	0.00387021	0.0475341	2.41227	LOC100152612//TAP1//TAP2//SLA-DQB1//SLA-DQA//SLA-DRB1//TAP1//TLR2//MC1R//ACE//LNPEP//SRP54//TLR1//TLR6//TLR10//GPX1//HSPD1//IDE//ITGB2//NLN//CTSD//PLOD2//OGT//SLA-3//CTSB//RPS6KB1//SLA-8//SLA-6//ADNP//MME
GO:0004672	protein kinase activity	Molecular function	59	216	968	4848	1.368	0.00474665	0.0568412	2.32361	PDK3//PDK1//FLT1//AURKB//JAK2//JAK1//NEK2//TYK2//PKR//AURKA//FYN//SYK//AKT1//PBK//CLK1//STK17B//STK38//SRPK1//CLK3//LIMK2//PAN3//TLK1//PTK2B//PIM1//PKC//CHEK2//LCK//MAP2K1//MKNK1//MST4//SRPK3//PDPK1//ATM//CAMK2G//PRKACB//CCND3//CDK4//LOC100154715//CDK1//CDK10//PKC//PRKCB//MAP3K1//MAP3K7//RPS6KB1//LOC100038019//ACAD10//NTRK2//IKBKB//CHUK//CCNB1//CCNB2//POLR2B//CPR2//POLR2I//PIK3C3//SLA2//IKBKAP//T…
GO:0016853	isomerase activity	Molecular function	18	50	968	4848	1.80298	0.00590488	0.0689863	2.22879	LOC654323//LOC100152612//FKBP5//PPIL2//FKBP4//TOPOII//MIF//DCT//GPI//MPI//MPI//PGM1//PTGDS//RPIA//TPI1//RPUSD3//DKC1//HSD3B1
GO:0008270	zinc ion binding	Molecular function	113	460	968	4848	1.23029	0.00650155	0.0741486	2.18698	APTX//LOC396575//TRAF5//TRAF6//PTPN1//SOD1//PRKCB//BIRC5//PPARD//SP1//ADAM17//PIAP//FASN//PPARG//POLR2I//PDLIM3//GCM1//RNF114//KLF13//DNMT1//ACE//RNF4//LOC733579//SLC11A2//SIRT1//XIAP//APOBEC3F//BRCA1//RABGGTA//CRYZL1//EHMT2//LNPEP//MDM2//SIRT7//CHORDC1//ZNF217//ADNP//TRIM26//RNF5//SMAP2//ZBTB10//ZBTB1//TCF19//RC3H2//USP45//CYHR1//ZNF710//ANKZF1//ZNF644//CA9//ZBTB1//LOC100153066//RING1//SP3//LOC1…
GO:0051219	phosphoprotein binding	Molecular function	12	29	968	4848	2.07239	0.0066883	0.0745046	2.17468	SYK//SHC1//SAMSN1//PTPN6//GRB2//YWHAZ//PDE3A//PAFAH1B1//LOC100153321//ARRB2//LCK//FKBP4
GO:0019208	phosphatase regulator activity	Molecular function	9	20	968	4848	2.25372	0.00972991	0.105923	2.01189	PHACTR3//PHI-1//IGFBP3//LOC100157517//PPP1CB//LOC733611//LOC733612//PPP2R5D//ANP32E
GO:0016788	hydrolase activity, acting on ester bonds	Molecular function	52	193	968	4848	1.34938	0.0103116	0.109761	1.98668	ERCC1//PAN2//PLA2G7//ATP1A2//MINPP1//LOC100157249//AS-A//ESD//ABHD2//PDE3A//LOC100127143//USP18//UCHL5//USP45//USP8//USP7//FASN//PLCD4//PTEN//INPP4A//PTBP1//ROD1//LOC100158002//APEX1//RNASE6//POLG//LOC100157573//NME1//RPP30//PNLIPRP1//GRN//HO2//OGT//LOC733611//LOC733612//LCK//LOC396634//CDC25C//PTP23//SSH1//PTPN6//PTPN1//PTPN2//MAP2K1//LIPA//LIPE//LPIN1//LPIN2//IMPA1//APTX//PPP1CB//SMPD4
GO:0019888	protein phosphatase regulator activity	Molecular function	8	17	968	4848	2.35683	0.0106946	0.111363	1.97084	PHACTR3//PHI-1//IGFBP3//LOC100157517//PPP1CB//LOC733611//LOC733612//PPP2R5D
GO:0045309	protein phosphorylated amino acid binding	Molecular function	6	11	968	4848	2.73178	0.0114692	0.116888	1.94047	SYK//SHC1//SAMSN1//PTPN6//GRB2//YWHAZ
GO:0016829	lyase activity	Molecular function	22	69	968	4848	1.59684	0.0125484	0.125222	1.90141	APEX1//NEIL1//NEIL3//ACO2//IREB2//LOC396635//GNAS//ADSL//CA9//LOC100157687//LOC100153841//HADHA//GUCY1A3//LOC100154617//GOT1//PISD//PCK1//ACL//LOC100157249//CCBL2//FASN//LOC100155036
GO:0043167	ion binding	Molecular function	213	944	968	4848	1.13004	0.015417	0.149754	1.812	PRKACB//IDH2//ADSS//TKT//MAP3K7//NME1//PCK1//ITPK1//SRPK1//PTEN//IDH3A//PKM2//SRPK3//MSH2//STAT1//ATP2A2//STAT2//AS-A//CAPN1//EGF//DGKA//PLCD4//CD69//MGP//ACAN//STAT4//AIF1//C1S//STAT5B//STAT5A//CASQ1//PCDH11X//LOC100037948//CDH13//CHORDC1//EGFL8//PCDH15//GRM4//MMP11//MGMT//RUNX2//LCP1//LOC100156481//ATP5B//CDH23//MASP2//ATP1A2//MT-III//PRKCB//ADAM17//PPP1CB//PGM1//HR//NLN//PDLIM3//GCM1//DCT//LOC…
GO:0019787	small conjugating protein ligase activity	Molecular function	15	43	968	4848	1.74707	0.0157092	0.149754	1.80385	MAP3K1//TRAF6//LOC100049694//MDM2//RING1//LOC100153402//UBR7//CHFR//LOC100154647//LOC100155665//PPIL2//PRPF19//UBE2J1//LOC780419//UBE2Q1
GO:0043531	ADP binding	Molecular function	8	18	968	4848	2.2259	0.0159445	0.149754	1.79739	ATP1A2//PGK1//TAP1//TAP2//ATP5A1//PKM2//MSH2//TAP1
GO:0043169	cation binding	Molecular function	211	936	968	4848	1.129	0.0165817	0.152743	1.78037	PRKACB//IDH2//ADSS//TKT//MAP3K7//NME1//PCK1//ITPK1//SRPK1//PTEN//IDH3A//PKM2//SRPK3//MSH2//STAT1//ATP2A2//STAT2//AS-A//CAPN1//EGF//DGKA//PLCD4//CD69//MGP//ACAN//STAT4//AIF1//C1S//STAT5B//STAT5A//CASQ1//PCDH11X//LOC100037948//CDH13//CHORDC1//EGFL8//PCDH15//GRM4//MMP11//MGMT//RUNX2//LCP1//LOC100156481//ATP5B//CDH23//MASP2//ATP1A2//MT-III//PRKCB//ADAM17//PPP1CB//PGM1//HR//NLN//PDLIM3//GCM1//DCT//LOC…
GO:0046872	metal ion binding	Molecular function	206	913	968	4848	1.13001	0.0172964	0.153896	1.76205	PRKACB//IDH2//ADSS//TKT//MAP3K7//NME1//PCK1//ITPK1//SRPK1//PTEN//IDH3A//PKM2//SRPK3//MSH2//STAT1//ATP2A2//STAT2//AS-A//CAPN1//EGF//DGKA//PLCD4//CD69//MGP//ACAN//STAT4//AIF1//C1S//STAT5B//STAT5A//CASQ1//PCDH11X//LOC100037948//CDH13//CHORDC1//EGFL8//PCDH15//GRM4//MMP11//MGMT//RUNX2//LCP1//LOC100156481//ATP5B//CDH23//MASP2//ACO2//MIOX//FADS2//SLC11A2//P4HA1//LOC100152368//POR//SOD1//F5//PRNP//AHCY//…
GO:0003682	chromatin binding	Molecular function	23	75	968	4848	1.53587	0.0176114	0.153896	1.75421	HMGB2//APTX//TOPOII//SMAD4//PRKCB//PPARG//PAX3//PAX7//LOC733643//KLHDC3//NCOA3//ADNP//RING1//SP3//TLE3//HELLS//MCM3//MLH3//EP300//CHD2//LOC100157440//SMARCC2//LEF1
GO:0017111	nucleoside-triphosphatase activity	Molecular function	65	256	968	4848	1.27163	0.0176707	0.153896	1.75275	ATP5B//ATP5A1//MX1//GNAI2//RAN//RAB14//SAR1A//TUBA1B//TUBB2A//ARF6//CDC42//GNAS//RHOF//RHOG//RAP2A//GBP1//TUBA4A//LOC100153321//SRP54//LOC100154662//TUBE1//RFC5//DDX18//PAFAH1B1//HSPD1//DYNC1H1//KIFC1//TOPOII//DDX39B//ATP1A2//LOC100155583//ABCB7//DHX32//EP400//HELLS//TTF2//CHD2//EP400//ATP2A2//DDX58//EIF4A1//DDX21//DHX35//INTS6//ATP5L//SPAST//VCP//ACTB//LOC733678//ABCF1//IDE//LOC100155921//LOC100…
GO:0008234	cysteine-type peptidase activity	Molecular function	14	40	968	4848	1.75289	0.0187164	0.160092	1.72778	CASP3//CTSK//C-FLIP//CTSB//CTSZ//CASP10//ACAD10//CAPN1//CAPN10//USP8//USP7//OTUB1//USP18//ATG4D
GO:0016462	pyrophosphatase activity	Molecular function	67	267	968	4848	1.25676	0.0208766	0.175437	1.68034	ATP5B//ATP5A1//MX1//GNAI2//RAN//RAB14//SAR1A//TUBA1B//TUBB2A//ARF6//CDC42//GNAS//RHOF//RHOG//RAP2A//GBP1//TUBA4A//LOC100153321//SRP54//LOC100154662//TUBE1//RFC5//DDX18//PAFAH1B1//HSPD1//DYNC1H1//KIFC1//TOPOII//DDX39B//ATP1A2//LOC100155583//ABCB7//MCM8//MCM3//SPATA5L1//ATAD1//DHX32//EP400//HELLS//TTF2//CHD2//EP400//ATP2A2//DDX58//EIF4A1//DDX21//DHX35//INTS6//ATP5L//SPAST//VCP//ACTB//LOC733678//ABC…
GO:0016817	hydrolase activity, acting on acid anhydrides	Molecular function	68	272	968	4848	1.25207	0.02172	0.179377	1.66314	ATP5B//ATP5A1//MX1//GNAI2//RAN//RAB14//SAR1A//TUBA1B//TUBB2A//ARF6//CDC42//GNAS//RHOF//RHOG//RAP2A//GBP1//TUBA4A//LOC100153321//SRP54//LOC100154662//TUBE1//RFC5//DDX18//PAFAH1B1//HSPD1//DYNC1H1//KIFC1//TOPOII//DDX39B//ATP1A2//LOC100155583//ABCB7//MCM8//MCM3//SPATA5L1//ATAD1//DHX32//EP400//HELLS//TTF2//CHD2//EP400//ATP2A2//DDX58//EIF4A1//DDX21//DHX35//INTS6//ATP5L//SPAST//VCP//ACTB//LOC733678//ABC…
GO:0004674	protein serine/threonine kinase activity	Molecular function	46	175	968	4848	1.31646	0.0235561	0.191244	1.6279	PDPK1//ATM//CAMK2G//PRKACB//CCND3//CDK4//LOC100154715//CDK1//CDK10//PKC//PRKCB//MAP3K1//MAP3K7//RPS6KB1//IKBKB//CHUK//LOC100038019//FLT1//AURKB//JAK2//JAK1//NEK2//TYK2//PKR//AURKA//FYN//SYK//AKT1//PBK//CLK1//STK17B//STK38//SRPK1//CLK3//LIMK2//PAN3//TLK1//PTK2B//PIM1//PKC//CHEK2//LCK//MAP2K1//MKNK1//MST4//SRPK3
GO:0016818	hydrolase activity, acting on acid anhydrides, in phosphorus-containing anhydrides	Molecular function	67	269	968	4848	1.24741	0.0244421	0.195129	1.61186	ATP5B//ATP5A1//MX1//GNAI2//RAN//RAB14//SAR1A//TUBA1B//TUBB2A//ARF6//CDC42//GNAS//RHOF//RHOG//RAP2A//GBP1//TUBA4A//LOC100153321//SRP54//LOC100154662//TUBE1//RFC5//DDX18//PAFAH1B1//HSPD1//DYNC1H1//KIFC1//TOPOII//DDX39B//ATP1A2//LOC100155583//ABCB7//MCM8//MCM3//SPATA5L1//ATAD1//DHX32//EP400//HELLS//TTF2//CHD2//EP400//ATP2A2//DDX58//EIF4A1//DDX21//DHX35//INTS6//ATP5L//SPAST//VCP//ACTB//LOC733678//ABC…
GO:0004725	protein tyrosine phosphatase activity	Molecular function	9	23	968	4848	1.95976	0.0267643	0.210166	1.57244	PTPN1//PTPN2//MAP2K1//LOC396634//CDC25C//PTP23//PTEN//SSH1//PTPN6
GO:0004386	helicase activity	Molecular function	14	42	968	4848	1.66942	0.028797	0.21743	1.54065	DDX18//DDX39B//DDX58//EIF4A1//DDX21//DHX35//INTS6//BLM//DHX32//EP400//HELLS//TTF2//CHD2//EP400
GO:0005080	protein kinase C binding	Molecular function	6	13	968	4848	2.31151	0.0296233	0.21743	1.52837	TOPOII//PRKCB//GNB2L1//AKT1//ADD3//COPB2
GO:0043548	phosphatidylinositol 3-kinase binding	Molecular function	6	13	968	4848	2.31151	0.0296233	0.21743	1.52837	JAK2//JAK1//TYK2//FYN//CORO1C//LCK
GO:0016835	carbon-oxygen lyase activity	Molecular function	10	27	968	4848	1.85491	0.0297263	0.21743	1.52686	APEX1//NEIL1//NEIL3//ACO2//IREB2//CA9//LOC100157687//HADHA//FASN//LOC100155036
GO:0046914	transition metal ion binding	Molecular function	139	606	968	4848	1.14876	0.0299591	0.21743	1.52347	ACO2//MIOX//FADS2//SLC11A2//P4HA1//LOC100152368//POR//SOD1//F5//PRNP//AHCY//ADNP//MOXD1//ADK//PLOD2//APTX//LOC396575//TRAF5//TRAF6//PTPN1//PRKCB//BIRC5//PPARD//SP1//ADAM17//PIAP//FASN//PPARG//POLR2I//PDLIM3//GCM1//RNF114//KLF13//DNMT1//ACE//RNF4//LOC733579//SIRT1//XIAP//APOBEC3F//BRCA1//RABGGTA//CRYZL1//EHMT2//LNPEP//MDM2//SIRT7//CHORDC1//ZNF217//TRIM26//RNF5//SMAP2//ZBTB10//ZBTB1//TCF19//RC3H2//…
GO:0046982	protein heterodimerization activity	Molecular function	46	178	968	4848	1.29427	0.0312787	0.22189	1.50475	TLR1//TLR6//TLR2//ARNT//HIF1A//TOPOII//ITGB2//IL12B//TGFB1//PPP2R1A//BIRC5//PPP2R1B//APOE//ADIPOR2//MYC//HSPD1//CD3G//GUCY1A3//TLR10//TUBA1B//TAP1//TAP2//ITGAL//SLA-3//BIN1//LOC100038019//IKBKB//IKBKG//SLA-8//SLA-6//CHUK//TUBA4A//LOC100153321//LOC100153411//PDK3//LOC100153977//KHDRBS3//RUNX2//LIMK2//TRPC4AP//RXRB//BCL2A1//USF1//ERCC1//PDK1//TAP1
GO:0042393	histone binding	Molecular function	8	20	968	4848	2.00331	0.0315598	0.22189	1.50087	HMGB2//LOC100157440//PRKCB//JAK2//SIRT1//BRPF1//ASF1B//RSF1
GO:0004693	cyclin-dependent protein kinase activity	Molecular function	5	10	968	4848	2.50413	0.0324265	0.22189	1.4891	CCND3//CDK4//LOC100154715//CDK1//CDK10
GO:0004715	non-membrane spanning protein tyrosine kinase activity	Molecular function	5	10	968	4848	2.50413	0.0324265	0.22189	1.4891	JAK2//JAK1//TYK2//FYN//SYK
GO:0004842	ubiquitin-protein ligase activity	Molecular function	12	35	968	4848	1.71712	0.0334383	0.225591	1.47576	PRPF19//MAP3K1//TRAF6//LOC100049694//MDM2//RING1//LOC100153402//UBR7//CHFR//LOC100154647//LOC100155665//PPIL2
GO:0008017	microtubule binding	Molecular function	9	24	968	4848	1.8781	0.0354564	0.235883	1.45031	MAPRE1//SPAST//BIRC5//PAFAH1B1//AKAP13//PRNP//DYNC1H1//ARHGEF2//LOC100155036
GO:0016874	ligase activity	Molecular function	28	101	968	4848	1.38843	0.0362043	0.23756	1.44124	ACSL1//ADSS//MTHFD1//LOC100153977//ACL//SDHA//WDR46//PRDM1//PRCC//AARS2//VARS//VARS//MAP3K1//TRAF6//LOC100049694//MDM2//RING1//LOC100153402//UBR7//CHFR//LOC100154647//LOC100155665//PPIL2//UBE2J1//LOC780419//UBE2Q1//PRPF19//RNF5
GO:0003705	sequence-specific distal enhancer binding RNA polymerase II transcription factor activity	Molecular function	10	28	968	4848	1.78867	0.0382253	0.238019	1.41765	ARNT//HIF1A//CREB1//PAX3//PAX7//RELA//TLE3//LOC100154087//USF1//LEF1
GO:0000988	protein binding transcription factor activity	Molecular function	21	72	968	4848	1.46074	0.0387589	0.238019	1.41163	LOC780436//ARNT//PPARD//TBPRF10//LOC100153411//APEX1//SMARCB1//EP300//MED12//LPIN1//LPIN2//HR//LOC733643//YWHAZ//NCOR1//COPS2//TLE3//PROX1//PRKCB//NCOA3//RXRB
GO:0000989	transcription factor binding transcription factor activity	Molecular function	21	72	968	4848	1.46074	0.0387589	0.238019	1.41163	LOC780436//ARNT//PPARD//TBPRF10//LOC100153411//APEX1//SMARCB1//EP300//MED12//LPIN1//LPIN2//HR//LOC733643//YWHAZ//NCOR1//COPS2//TLE3//PROX1//PRKCB//NCOA3//RXRB
GO:0003712	transcription cofactor activity	Molecular function	21	72	968	4848	1.46074	0.0387589	0.238019	1.41163	ARNT//PPARD//TBPRF10//LOC100153411//APEX1//SMARCB1//EP300//MED12//LPIN1//LPIN2//HR//LOC733643//YWHAZ//NCOR1//COPS2//TLE3//PROX1//PRKCB//NCOA3//RXRB//LOC780436
GO:0016791	phosphatase activity	Molecular function	21	72	968	4848	1.46074	0.0387589	0.238019	1.41163	ATP1A2//MINPP1//PTEN//INPP4A//OGT//LOC733611//LOC733612//LCK//LOC396634//CDC25C//PTP23//SSH1//PTPN6//PTPN1//PTPN2//MAP2K1//LPIN1//LPIN2//IMPA1//APTX//PPP1CB
GO:0004721	phosphoprotein phosphatase activity	Molecular function	14	44	968	4848	1.59354	0.0423734	0.249871	1.37291	OGT//LOC733611//LOC733612//PTEN//LCK//LOC396634//CDC25C//PTP23//SSH1//PTPN6//PTPN1//PTPN2//MAP2K1//PPP1CB
GO:0002039	p53 binding	Molecular function	6	14	968	4848	2.1464	0.0432971	0.249871	1.36354	HSPD1//SIRT1//MDM2//BLM//SMARCB1//USP7
GO:0004812	aminoacyl-tRNA ligase activity	Molecular function	6	14	968	4848	2.1464	0.0432971	0.249871	1.36354	AARS2//VARS//VARS//WDR46//PRDM1//PRCC
GO:0016875	ligase activity, forming carbon-oxygen bonds	Molecular function	6	14	968	4848	2.1464	0.0432971	0.249871	1.36354	WDR46//PRDM1//PRCC//AARS2//VARS//VARS
GO:0016876	ligase activity, forming aminoacyl-tRNA and related compounds	Molecular function	6	14	968	4848	2.1464	0.0432971	0.249871	1.36354	WDR46//PRDM1//PRCC//AARS2//VARS//VARS
GO:0008092	cytoskeletal protein binding	Molecular function	52	209	968	4848	1.24608	0.0445898	0.254268	1.35076	CXCR4//TPM2//ACTR3//TMOD3//COFILIN//TNNI2//ACE//NFKB1//LOC100037957//PHACTR3//ARPC2//ABLIM1//ARPC3//ADD3//SSH1//TRPM7//ACTR2//ARPC1B//ARPC5//AIF1//CAPZB//CAPZB//LCP1//CORO1C//FSCN1//SPAST//BIRC5//PAFAH1B1//AKAP13//PRNP//DYNC1H1//ARHGEF2//LOC100155036//STMN1//FYN//STMN2//LOC100156861//ACTB//ACTB//PDLIM3//NME1//TUBGCP3//LCK//APOE//FKBP5//FKBP4//ADNP//RANBP9//MAPRE1//CAPN1//CAPN10//ANP32E
GO:0016881	acid-amino acid ligase activity	Molecular function	16	53	968	4848	1.51193	0.0495749	0.277881	1.30474	LOC100153977//MAP3K1//TRAF6//LOC100049694//MDM2//RING1//LOC100153402//UBR7//CHFR//LOC100154647//LOC100155665//PPIL2//UBE2J1//LOC780419//UBE2Q1//PRPF19
GO:0004527	exonuclease activity	Molecular function	5	11	968	4848	2.27648	0.049891	0.277881	1.30198	PAN2//APEX1//APTX//POLG//LOC100157573
UP-REGULATED
GO.ID	Term	Ontology	Count	Pop.Hits	List.Total	Pop.Total	Fold.Enrichment	Pvalue	FDR	Enrichment.Score	GENES
GO:0048856	anatomical structure development	Biological process	263	1820	480	4670	1.40592	9.46174e-14	2.707e-10	13.024	UPK3A//FN1//FRY//CTNNB1//ITGAV//GNAQ//LGALS3//GNA14//TBX3//TGFB2//VCAN//THRA//LOC396903//C-JUN//PLAU//ENPEP//IL1B//CALCRL//ALOX5AP//MMP14//NOS3//IL15//ANXA2//ANG1//EPAS1//ANGPTL2//LOC100154395//PTPRB//LOC100157360//RTN4//ANGPT1//VEGFA//KDR//BMP2//CTNNA1//NOS2//ADAMTS1//MMP9//LOC733617//TCF7L2//GJA4//EDNRA//EDNRB//UNC-6//ACVR1//CAV1//TNNI3//HEY1//EPCAM//LOC100152962//CDH1//SUMO1//RBM8A//NOR-1//INH…
GO:0048731	system development	Biological process	239	1614	480	4670	1.44069	2.9911e-13	4.27876e-10	12.5242	ITGAV//GNAQ//LGALS3//GNA14//TBX3//TGFB2//VCAN//THRA//LOC396903//C-JUN//PLAU//ENPEP//IL1B//CALCRL//ALOX5AP//MMP14//NOS3//IL15//ANXA2//ANG1//EPAS1//ANGPTL2//LOC100154395//PTPRB//LOC100157360//RTN4//ANGPT1//VEGFA//KDR//BMP2//CTNNA1//NOS2//ADAMTS1//MMP9//LOC733617//TCF7L2//GJA4//EDNRA//CTNNB1//EDNRB//UNC-6//ACVR1//CAV1//TNNI3//HEY1//DACH1//TN-X//CFL2//TTC8//MET//CDH1//LRRC1//NR4A2//DCN//HNF1B//TGFB3/…
GO:0072358	cardiovascular system development	Biological process	91	442	480	4670	2.00306	7.62625e-12	5.45467e-09	11.1177	LOC396903//C-JUN//PLAU//ENPEP//IL1B//CALCRL//ITGAV//ALOX5AP//MMP14//NOS3//IL15//ANXA2//ANG1//EPAS1//ANGPTL2//LOC100154395//PTPRB//LOC100157360//RTN4//MMP9//LOC733617//TBX3//TCF7L2//BMP2//GJA4//VEGFA//EDNRA//CTNNB1//EDNRB//UNC-6//ACVR1//KDR//CAV1//TNNI3//HEY1//ZFAND5//EFNB2//ATP2A2//LOC780431//BMPR2//TTC8//LOC100156983//CDH5//ANGPT1//LGALS1//SDC2//LGALS3//FN1//ID2//ID4//ID1//HOPX//LDLR//VCAN//TGFB…
GO:0072359	circulatory system development	Biological process	91	442	480	4670	2.00306	7.62625e-12	5.45467e-09	11.1177	LOC396903//C-JUN//PLAU//ENPEP//IL1B//CALCRL//ITGAV//ALOX5AP//MMP14//NOS3//IL15//ANXA2//ANG1//EPAS1//ANGPTL2//LOC100154395//PTPRB//LOC100157360//RTN4//MMP9//LOC733617//TBX3//TCF7L2//BMP2//GJA4//VEGFA//EDNRA//CTNNB1//EDNRB//UNC-6//ACVR1//KDR//CAV1//TNNI3//HEY1//ZFAND5//EFNB2//ATP2A2//LOC780431//BMPR2//TTC8//LOC100156983//CDH5//ANGPT1//LGALS1//SDC2//LGALS3//FN1//ID2//ID4//ID1//HOPX//LDLR//VCAN//TGFB…
GO:0032502	developmental process	Biological process	287	2120	480	4670	1.31711	1.69372e-11	8.81496e-09	10.7712	CTNNB1//UPK3A//FN1//FRY//SOD2//ITGAV//GNAQ//LGALS3//GNA14//TBX3//TGFB2//VCAN//THRA//LOC396903//C-JUN//PLAU//ENPEP//IL1B//CALCRL//ALOX5AP//MMP14//NOS3//IL15//ANXA2//ANG1//EPAS1//ANGPTL2//LOC100154395//PTPRB//LOC100157360//RTN4//ANGPT1//VEGFA//KDR//BMP2//CTNNA1//NOS2//ADAMTS1//MMP9//LOC733617//TCF7L2//GJA4//EDNRA//EDNRB//UNC-6//ACVR1//CAV1//TNNI3//HEY1//IGF2//SPP1//GPNMB//EPCAM//LOC100152962//TGFB3…
GO:0009653	anatomical structure morphogenesis	Biological process	174	1097	480	4670	1.54319	1.84865e-11	8.81496e-09	10.7331	UPK3A//FN1//FRY//CTNNB1//TGFB2//VCAN//THRA//LOC396903//C-JUN//PLAU//ENPEP//IL1B//CALCRL//ITGAV//ALOX5AP//MMP14//NOS3//IL15//ANXA2//ANG1//EPAS1//ANGPTL2//LOC100154395//PTPRB//LOC100157360//RTN4//VEGFA//EDNRA//EDNRB//UNC-6//ACVR1//KDR//CAV1//TNNI3//HEY1//LOC100152962//BMP2//CDH1//SUMO1//RBM8A//NOR-1//INHBB//BMPR2//DACH1//IGF2//GADD45A//CAV2//EFNB2//MYH2//PTPRK//HNF1B//HOPX//UAP1//CFL2//PTK7//ID1//A…
GO:0048646	anatomical structure formation involved in morphogenesis	Biological process	86	437	480	4670	1.91466	3.95045e-10	1.6146e-07	9.40335	LOC396903//C-JUN//PLAU//ENPEP//IL1B//CALCRL//ITGAV//ALOX5AP//MMP14//NOS3//IL15//ANXA2//ANG1//EPAS1//ANGPTL2//LOC100154395//PTPRB//LOC100157360//RTN4//VEGFA//EDNRA//CTNNB1//EDNRB//UNC-6//ACVR1//NOR-1//INHBB//BMPR2//BMP2//IGF2//FN1//GADD45A//CAV2//EFNB2//MYH2//PTPRK//HNF1B//HOPX//CDH1//UAP1//CFL2//PTK7//ANGPT1//LGALS1//SDC2//LGALS3//MYO6//CAST//CASP1//CAPN2//CRK//COL8A1//CD36//SERPINF1//ATP2B1//CXC…
GO:0007275	multicellular organismal development	Biological process	258	1898	480	4670	1.32251	6.49846e-10	2.32401e-07	9.18719	CTNNB1//ITGAV//GNAQ//LGALS3//GNA14//TBX3//TGFB2//VCAN//THRA//LOC396903//C-JUN//PLAU//ENPEP//IL1B//CALCRL//ALOX5AP//MMP14//NOS3//IL15//ANXA2//ANG1//EPAS1//ANGPTL2//LOC100154395//PTPRB//LOC100157360//RTN4//ANGPT1//VEGFA//KDR//BMP2//CTNNA1//NOS2//ADAMTS1//MMP9//LOC733617//TCF7L2//GJA4//EDNRA//EDNRB//UNC-6//ACVR1//CAV1//TNNI3//HEY1//EPCAM//LOC100152962//TGFB3//ENO3//ZFAND5//CDH1//SUMO1//RBM8A//NOR-1/…
GO:0048869	cellular developmental process	Biological process	173	1151	480	4670	1.46233	2.51828e-09	8.00534e-07	8.5989	UPK3A//FN1//FRY//CTNNB1//VEGFA//ITGAV//KDR//CAV1//TNNI3//HEY1//IGF2//SPP1//GPNMB//GATA2//BMP2//DACH1//EDNRB//TN-X//CFL2//ACVR1//TTC8//LOC396903//MET//UNC-6//CDH1//LRRC1//NR4A2//HNF1B//HOPX//ID1//GFPT1//VCAN//KIT//NME2//ANGPT1//TDRD7//UQCR10//LIMK2//DYNLT1//MYO6//LOC100158015//RBM8A//IFRD1//ID4//CTNNA1//AGER//ATL1//PGRMC1//TGFB2//CAT//PGRMC2//LRRC16A//RTN4//UCHL1//EFNB2//UAP1//CAST//CASP1//CAPN2//…
GO:0001944	vasculature development	Biological process	57	254	480	4670	2.18332	4.05233e-09	1.06565e-06	8.3923	LOC396903//C-JUN//PLAU//ENPEP//IL1B//CALCRL//ITGAV//ALOX5AP//MMP14//NOS3//IL15//ANXA2//ANG1//EPAS1//ANGPTL2//LOC100154395//PTPRB//LOC100157360//RTN4//MMP9//LOC733617//TBX3//TCF7L2//BMP2//GJA4//VEGFA//EDNRA//CTNNB1//EDNRB//UNC-6//ACVR1//KDR//CAV1//TNNI3//HEY1//EFNB2//CDH5//ANGPT1//LGALS1//SDC2//LGALS3//CD36//SERPINF1//ID1//NPG4//GATA2//PR39//CCR1//ITGB8//C5AR1//RHOB//LOC100154449//FIGF//PMAP-23//L…
GO:0001568	blood vessel development	Biological process	55	241	480	4670	2.22035	4.09724e-09	1.06565e-06	8.38751	LOC396903//C-JUN//PLAU//ENPEP//IL1B//CALCRL//ITGAV//ALOX5AP//MMP14//NOS3//IL15//ANXA2//ANG1//EPAS1//ANGPTL2//LOC100154395//PTPRB//LOC100157360//RTN4//VEGFA//EDNRA//CTNNB1//EDNRB//UNC-6//ACVR1//KDR//CAV1//TNNI3//HEY1//CDH5//ANGPT1//LGALS1//SDC2//LGALS3//CD36//SERPINF1//EFNB2//ID1//NPG4//GATA2//PR39//CCR1//ITGB8//C5AR1//RHOB//LOC100154449//FIGF//PMAP-23//NSDHL//MMP9//LOC733617//TBX3//TCF7L2//BMP2//…
GO:0030154	cell differentiation	Biological process	168	1118	480	4670	1.46199	5.18688e-09	1.23664e-06	8.28509	CTNNB1//VEGFA//ITGAV//KDR//CAV1//TNNI3//HEY1//IGF2//SPP1//GPNMB//GATA2//BMP2//DACH1//EDNRB//TN-X//CFL2//ACVR1//TTC8//LOC396903//MET//UNC-6//CDH1//LRRC1//NR4A2//HNF1B//HOPX//ID1//GFPT1//VCAN//KIT//NME2//ANGPT1//TDRD7//UQCR10//LIMK2//DYNLT1//MYO6//LOC100158015//RBM8A//IFRD1//ID4//CTNNA1//AGER//ATL1//PGRMC1//TGFB2//CAT//PGRMC2//LRRC16A//RTN4//UCHL1//EFNB2//UAP1//CAST//CASP1//CAPN2//CRK//DMD//ALCAM//…
GO:0009611	response to wounding	Biological process	83	442	480	4670	1.82697	9.15524e-09	1.84684e-06	8.03833	PTGER3//IL1B//LOC396903//MYH2//GATA2//A2M//DUOX2//ITGB8//HP//PTGES//S100A8//ACVR1//SLC7A2//EPHX2//ALOX12//ALOX5AP//S100A9//S100A12//SFN//YWHAQ//MMP9//ANXA1//ANXA2//ICA//TF//LTF//LOC733603//ITGAV//LOC100154771//LOC100156262//THBD//CXCL2//SLC11A1//SPP1//IL1A//MS4A2//IL15//CXCL2//CLEC7A//C5AR1//BMP2//CALU//VWF//F2//CAV1//INHBB//SCFD1//GJA4//VCAN//P311//CTNNA1//EDNRA//CCR1//EDNRB//GPX3//DCN//TGFB2//T…
GO:0001525	angiogenesis	Biological process	43	170	480	4670	2.46091	9.17051e-09	1.84684e-06	8.03761	VEGFA//EDNRA//CTNNB1//EDNRB//UNC-6//ACVR1//ANGPT1//LGALS1//SDC2//LGALS3//CD36//SERPINF1//ID1//NPG4//GATA2//KDR//PR39//CCR1//ITGB8//C5AR1//RHOB//LOC100154449//FIGF//PMAP-23//LOC396903//C-JUN//PLAU//ENPEP//IL1B//CALCRL//ITGAV//ALOX5AP//MMP14//NOS3//IL15//ANXA2//ANG1//EPAS1//ANGPTL2//LOC100154395//PTPRB//LOC100157360//RTN4
GO:0009888	tissue development	Biological process	111	656	480	4670	1.64625	9.68281e-09	1.84684e-06	8.014	TGFB2//VCAN//THRA//VEGFA//EDNRA//CTNNB1//EDNRB//UNC-6//ACVR1//LOC100152962//BMP2//NOR-1//INHBB//BMPR2//TN-X//CFL2//TTC8//UAP1//CDH1//PTK7//ID1//TGFB3//NSDHL//ATP2A2//LOC780431//TBX3//LOC100156983//LOC100155317//RBM8A//SMARCA1//GFPT1//MYO6//ANGPT1//MYL6//DCN//CAV1//PDLIM3//MET//RHOB//LOC396903//CAST//CASP1//CAPN2//CRK//DMD//KLF4//ANXA1//IRF6//SFN//TXNIP//CLIC5//ALOX12//DUOX2//GPNMB//KLF10//MGP//AD…
GO:0006950	response to stress	Biological process	172	1177	480	4670	1.42176	2.85553e-08	5.10605e-06	7.54431	MYH2//TRA2A//GTF2H3//SOD2//PTGER3//IL1B//VDAC1P5//SLC11A1//ICA//RYR2//NOS2//ATP1B1//PLAU//TF//ANGPT1//HP//TGFB2//RAMP2//KDR//CASP1//MUC1//CAPN2//EDNRA//MMP14//NOS3//LTF//CYP1A1//CAV1//PDLIM3//EDNRB//KCNA5//MMP9//ANG1//EPAS1//RHOB//SDC2//LIPM//LOC100154449//FIGF//NR4A2//SCFD1//CRYAB//LOC396903//GATA2//A2M//DUOX2//ITGB8//PTGES//S100A8//ACVR1//SLC7A2//EPHX2//ALOX12//ALOX5AP//S100A9//S100A12//SFN//YW…
GO:0048514	blood vessel morphogenesis	Biological process	47	210	480	4670	2.17748	1.14876e-07	1.93329e-05	6.93977	LOC396903//C-JUN//PLAU//ENPEP//IL1B//CALCRL//ITGAV//ALOX5AP//MMP14//NOS3//IL15//ANXA2//ANG1//EPAS1//ANGPTL2//LOC100154395//PTPRB//LOC100157360//RTN4//VEGFA//EDNRA//CTNNB1//EDNRB//UNC-6//ACVR1//KDR//CAV1//TNNI3//HEY1//ANGPT1//LGALS1//SDC2//LGALS3//CD36//SERPINF1//EFNB2//ID1//NPG4//GATA2//PR39//CCR1//ITGB8//C5AR1//RHOB//LOC100154449//FIGF//PMAP-23
GO:0048513	organ development	Biological process	176	1275	480	4670	1.34301	1.37659e-06	0.000218801	5.8612	TGFB2//VCAN//THRA//ANGPT1//VEGFA//KDR//MMP14//BMP2//CTNNA1//NOS2//NOS3//ADAMTS1//ACVR1//DACH1//EDNRB//TN-X//CFL2//TTC8//DCN//HNF1B//TGFB3//UPK3A//SERPINF1//KCNJ8//LOC100158015//HP//CTNNB1//VWF//MET//ALDH2//SOD2//PEG10//NDP//GATA2//EPAS1//NSDHL//ATP2A2//LOC780431//BMPR2//TBX3//LOC100156983//COL8A1//GFPT1//KIT//NME2//FN1//ID2//ID4//ID1//ATP2B1//IGF2//LOC780407//EFNB2//LOC100154449//FIGF//FRY//CRK//…
GO:0070482	response to oxygen levels	Biological process	44	208	480	4670	2.05809	1.5813e-06	0.000238111	5.80099	SLC11A1//ICA//RYR2//NOS2//ATP1B1//PLAU//TF//ANGPT1//HP//TGFB2//RAMP2//KDR//CASP1//MUC1//CAPN2//EDNRA//MMP14//NOS3//LTF//CYP1A1//CAV1//PDLIM3//EDNRB//KCNA5//MMP9//ANG1//EPAS1//RHOB//SDC2//LIPM//SOD2//LOC100154449//FIGF//NR4A2//SCFD1//CRYAB//ALDH2//NCF2//CDKN1A//TGFB3//LDLR//VEGFA//PRKAA2//STC1
GO:0010033	response to organic substance	Biological process	139	964	480	4670	1.40286	2.9394e-06	0.000420482	5.53174	CAV1//NR4A2//DDIT3//THRA//HSP70//HSPA1L//ME1//ANG1//GFPT1//GPX3//CTSL1//HNF1B//ANGPT1//VCAN//TXNIP//COL6A3//COL6A2//NCF2//RHOB//GHR//TGFB2//IL1A//IL1B//CASP1//TGFB3//MGST1//MGST3//BTG2//CDKN1A//TIMP-3//ICA//C-JUN//ANXA1//TF//HP//OCLN//CALU//MMP14//NOS3//EPHX1//LTF//CTNNB1//AREG//CYP1A1//ANXA2//MMP9//MET//PTGES//ENO3//STC1//FOS//GSTT1//BMP2//ACSL3//CTNNA1//KIT//DUOX2//LOC780407//KLF6//FIGF//VEGFA/…
GO:0010035	response to inorganic substance	Biological process	59	324	480	4670	1.77167	4.90239e-06	0.000640714	5.30959	MYH2//TRA2A//SOD2//A2M//SLC11A1//CASP1//CYP1A1//MT1A//S100A8//S100A9//LOC100154232//S100A12//MAOA//MAOB//ACTA1//GPX3//HP//NOS3//SPARC//CRYAB//NR3C2//CDKN1A//GSN//HSP70//C-JUN//CTNNB1//PRNP//CYP3A46//HSPA1L//GLO1//RYR2//PRDX5//FOS//AREG//KCNA5//TXNIP//ND6//CLEC7A//DDIT3//GJA4//CAT//PRDX6//MGP//PTGES//STC1//TRPV6//ANXA1//PRKAA2//ANXA2//LOC100154449//MET//ALOX5AP//CLIC5//ID2//CDH1//ID4//ID1//NOR-1//…
GO:0001666	response to hypoxia	Biological process	41	196	480	4670	2.03518	4.92685e-06	0.000640714	5.30743	TGFB3//LDLR//VEGFA//PRKAA2//STC1//SLC11A1//ICA//RYR2//NOS2//ATP1B1//PLAU//TF//ANGPT1//HP//TGFB2//RAMP2//KDR//CASP1//MUC1//CAPN2//EDNRA//MMP14//NOS3//LTF//CYP1A1//CAV1//PDLIM3//EDNRB//KCNA5//MMP9//ANG1//EPAS1//RHOB//SDC2//LIPM//SOD2//LOC100154449//FIGF//NR4A2//SCFD1//CRYAB
GO:0007399	nervous system development	Biological process	114	761	480	4670	1.45746	5.1861e-06	0.000645106	5.28516	DACH1//LOC396903//MET//UNC-6//CDH1//LRRC1//NR4A2//CFL2//PTK7//CTNNB1//IFRD1//ID4//CTNNA1//AGER//TN-X//ATL1//PGRMC1//TGFB2//CAT//PGRMC2//LRRC16A//RTN4//UCHL1//EFNB2//UAP1//MYO6//TIMP-3//B3GNT5//AREG//ANG1//SGCE//THRA//EPOR//TPM4//P2RY1//SLC7A9//ACVR1//PTPRG//LOC100155504//TTC8//SMARCA1//ACSL3//EDNRB//VEGFA//ALCAM//VCAN//CLDN11//CD9//NPTN//LGALS1//LGALS3//GSN//CALU//COL8A1//APP//GNAQ//GNA14//TBX3//…
GO:0048468	cell development	Biological process	106	708	480	4670	1.45663	1.28001e-05	0.00149361	4.89279	CTNNB1//DACH1//EDNRB//TN-X//CFL2//ACVR1//TTC8//ID1//GFPT1//VCAN//ANGPT1//TDRD7//KIT//UQCR10//LIMK2//DYNLT1//MYO6//LOC100158015//RBM8A//CTNNA1//AGER//CDH1//ATL1//LOC396903//PGRMC1//TGFB2//CAT//PGRMC2//LRRC16A//RTN4//UCHL1//EFNB2//UAP1//DMD//VEGFA//ALCAM//UNC-6//TGFB3//THRA//MET//NPTN//LGALS1//PTPRG//LGALS3//GSN//CALU//EDNRA//APP//GNAQ//GNA14//KLF4//NOR-1//NR4A2//ACTA2//ACTA1//P311//AREG//PTPRK//FN…
GO:0003013	circulatory system process	Biological process	46	239	480	4670	1.87256	1.35735e-05	0.00149361	4.86731	TNNI3//LOC100157073//ADRB2//ATP2A2//PLN//MYH2//EPAS1//SOD2//NOS3//GPX3//PTGER3//PON2//FIGF//HOPX//NOS2//VEGFA//THRA//LOC100151867//TBX3//GJA4//SULT1A1//POMC//EDNRA//EDNRB//ACVR1//NPR1//KDR//PTPRK//KCNJ8//P2RY1//ANGPT1//EPHX2//NCF2//TGFB2//HSP70//HSPA1L//CAV1//RHOB//DES//VCL//LMNA//SGCD//TPM2//TPM4//ACTA2//TPM1
GO:0008015	blood circulation	Biological process	46	239	480	4670	1.87256	1.35735e-05	0.00149361	4.86731	TNNI3//LOC100157073//ADRB2//ATP2A2//PLN//MYH2//EPAS1//SOD2//NOS3//HOPX//NOS2//VEGFA//THRA//LOC100151867//TBX3//GJA4//SULT1A1//POMC//EDNRA//EDNRB//ACVR1//NPR1//KDR//PTPRK//KCNJ8//P2RY1//ANGPT1//EPHX2//NCF2//TGFB2//HSP70//HSPA1L//CAV1//RHOB//DES//VCL//LMNA//SGCD//TPM2//TPM4//ACTA2//TPM1//GPX3//PTGER3//PON2//FIGF
GO:0007507	heart development	Biological process	48	256	480	4670	1.82422	1.81816e-05	0.00185777	4.74037	ATP2A2//LOC780431//BMPR2//ACVR1//TBX3//TTC8//LOC100156983//VEGFA//FN1//BMP2//ID2//ID4//ID1//LOC396903//MYH2//KDR//CTNNB1//SAR1B//ACTA1//GJA4//PLN//SGCD//TGFB2//TPM2//ACTA2//TPM1//TNNI3//LMNA//HEY1//ADAMTS1//HOPX//LDLR//CALCRL//VCAN//TGFB3//EDNRA//EPOR//PDLIM3//EDNRB//SPARC//GNAQ//GNA14//CAV2//TEAD4//KCNJ8//SOD2//LOC100155504//TEF1
GO:0014070	response to organic cyclic compound	Biological process	48	256	480	4670	1.82422	1.81816e-05	0.00185777	4.74037	RYR2//PRKAA2//SDC2//GPX3//IGF2//CASP1//ALDH2//SLC7A9//IL1B//EDNRA//GHR//EDNRB//LGALS1//LGALS3//TIMP-3//ICA//C-JUN//CTSL1//ANXA1//TF//HNF1B//ANGPT1//HP//IL1A//OCLN//CALU//VCAN//MMP14//NOS3//EPHX1//LTF//CTNNB1//AREG//CYP1A1//ANXA2//MMP9//MET//PTGES//ENO3//BTG2//STC1//NCF2//FOS//CDKN1A//GSTT1//BMP2//ACSL3//CTNNA1
GO:0008283	cell proliferation	Biological process	95	628	480	4670	1.47177	2.6741e-05	0.00263814	4.57282	IL15//NOS2//MMP14//NOS3//ANGPT1//CAV1//CAV2//VEGFA//KDR//CCR1//ANG1//BMP2//CTNNB1//FBXW4//SLC11A1//IFRD1//ID4//CTNNA1//KIT//NPG4//ALOX12//TGFB2//ITGAV//ADRB2//THRA//TGFB3//PRKAA2//AREG//FABP4//PR39//ID2//UNC-6//EPAS1//F2//LOC100151867//CDKN1A//TBX3//LOC100154449//FIGF//PMAP-23//ID1//TIMP-3//HSP70//C-JUN//CD9//IRF6//HYAL1//CDH5//PTGES//SFN//BTG2//BTG3//EMP1//HSPA1L//ACVR1//LOC100155995//ANXA1//PLA…
GO:0006954	inflammatory response	Biological process	44	235	480	4670	1.82163	4.28871e-05	0.00409	4.36767	PTGER3//IL1B//GATA2//A2M//DUOX2//ITGB8//HP//PTGES//S100A8//ACVR1//SLC7A2//EPHX2//ALOX12//ALOX5AP//S100A9//S100A12//SFN//YWHAQ//MMP9//ANXA1//ANXA2//ICA//TF//LTF//LOC733603//EDNRA//CCR1//EDNRB//AGER//CALCRL//ADRB2//SERPINF1//FABP4//FABP5//CXCL2//SLC11A1//SPP1//IL1A//MS4A2//IL15//CXCL2//CLEC7A//C5AR1//BMP2
GO:0060537	muscle tissue development	Biological process	36	179	480	4670	1.9567	4.6616e-05	0.00430221	4.33146	MYL6//DCN//TGFB2//TGFB3//CAV1//PDLIM3//MET//RHOB//LOC396903//CAST//CASP1//CAPN2//CRK//DMD//THRA//BMP2//TBX3//ACVR1//ADRB2//PLN//SGCD//VEGFA//LGALS1//CAV2//ACTA1//LGALS3//ZFAND5//APP//TPM2//ACTA2//TPM1//MYH2//TNNI3//LMNA//LOC780431//HEY1
GO:0065008	regulation of biological quality	Biological process	147	1088	480	4670	1.31451	5.87784e-05	0.00514202	4.23078	HSP70//SUMO1//HSPA1L//GNAQ//GNA14//CIDEC//PTGER3//IL1B//PFKM//TNNI3//LOC100157073//ADRB2//ATP2A2//PLN//MYH2//EPAS1//SFN//YWHAQ//SOD2//NOS3//THRA//RDX//ITGAV//LOC100154771//LOC100156262//THBD//PRDX5//PRDX6//DDIT3//SELT//DUOX2//HSD11B1//LOC100155504//ATP2B1//STC1//TRPV6//MT1A//SLC11A1//APP//ICA//TF//LTF//NR3C2//EDNRB//TGFB2//CALCRL//KDR//EPOR//P2RY1//C5AR1//NPTN//ANXA1//ANXA2//VEGFA//CAV1//MET//NME…
GO:0014706	striated muscle tissue development	Biological process	35	174	480	4670	1.95702	5.93103e-05	0.00514202	4.22687	MYL6//DCN//TGFB2//TGFB3//CAV1//PDLIM3//MET//RHOB//LOC396903//CAST//CASP1//CAPN2//CRK//DMD//THRA//BMP2//TBX3//ACVR1//ADRB2//PLN//SGCD//VEGFA//LGALS1//CAV2//ACTA1//LGALS3//APP//TPM2//ACTA2//TPM1//MYH2//TNNI3//LMNA//LOC780431//HEY1
GO:0032989	cellular component morphogenesis	Biological process	64	392	480	4670	1.58844	7.24323e-05	0.00609496	4.14007	UPK3A//FN1//FRY//CTNNB1//ID1//AGER//TN-X//CDH1//ATL1//LOC396903//PGRMC1//TGFB2//CAT//PGRMC2//LRRC16A//RTN4//UCHL1//EFNB2//UAP1//VEGFA//ALCAM//UNC-6//KDR//PALMD//F2//TGFB3//CALU//APP//NR4A2//FRY//ACTA2//ACTA1//CD9//VCAN//P311//CTNNA1//LOC100157153//TTC8//LOC100156983//DES//VCL//DMD//KRT8//TNFRSF12A//SPP1//THBS3//SLC11A1//SDC2//SMARCA1//MBP//RHOB//RUFY2//SAR1B//LOC100155504//MET//TPM2//TPM1//ATP2B1…
GO:0061061	muscle structure development	Biological process	47	264	480	4670	1.73209	8.73426e-05	0.00713963	4.05877	TN-X//SMARCA1//CRYAB//MYL6//DCN//TGFB2//TGFB3//CAV1//PDLIM3//MET//RHOB//LOC396903//CAST//CASP1//CAPN2//CRK//SGCD//IFRD1//DMD//THRA//BMP2//POSTN//ACTA2//ACTA1//DES//VCL//KRT8//CTNNB1//LGALS1//MAPK13//TBX3//ACVR1//TCF7L2//ADRB2//VEGFA//CAV2//LGALS3//APP//GPX3//HOPX//MYLK//TPM2//TPM1//MYH2//TNNI3//LMNA//HEY1
GO:0042060	wound healing	Biological process	35	179	480	4670	1.90235	0.000108726	0.00832418	3.96367	LOC396903//MYH2//ITGAV//LOC100154771//LOC100156262//THBD//VWF//CXCL2//F2//CAV1//INHBB//SCFD1//GJA4//ACVR1//TIMP-3//GSN//PLAU//ENO3//HOPX//LOC100154449//GPX3//SLC11A1//DCN//TGFB2//IL1A//IL1B//TGFB3//FN1//P2RY1//SPARC//S100A8//SDC2//KLF6
GO:0045765	regulation of angiogenesis	Biological process	17	62	480	4670	2.66767	0.000109398	0.00832418	3.96099	ANGPT1//UNC-6//CD36//SERPINF1//NPG4//GATA2//VEGFA//KDR//PR39//CCR1//ITGB8//C5AR1//RHOB//LOC100154449//FIGF//PMAP-23//ID1
GO:0030030	cell projection organization	Biological process	60	366	480	4670	1.59495	0.000110562	0.00832418	3.95639	LOC396903//AGER//TN-X//CDH1//ATL1//PGRMC1//TGFB2//CAT//PGRMC2//LRRC16A//RTN4//UCHL1//EFNB2//UAP1//VEGFA//ALCAM//UNC-6//MET//NPTN//LGALS1//PTPRG//LGALS3//CALU//APP//MYO6//NR4A2//VCL//RDX//VCAN//P311//CTNNA1//AREG//PTPRK//KIT//PRDX6//LOC100157153//FRY//TTC8//LOC100156983//TNFRSF12A//SPP1//KDR//DMD//THBS3//SLC11A1//SDC2//SMARCA1//MBP//RHOB//RUFY2//SAR1B//LOC100155504//TGFB3//ATP2B1//CLIC5//ACSL3//SI…
GO:0044281	small molecule metabolic process	Biological process	117	839	480	4670	1.35675	0.000118172	0.00866896	3.92749	PTGES//PHYH//CD36//CBR2//GFPT1//PFKM//FUCA2//FABP5//CRYAB//UGP2//AKR1E2//MGPD//FMO1//ME1//LOC100154365//ENO3//SDS//ENO4//GPX3//MGST1//GSTT1//SOD2//GLO1//ADSSL1//NME2//GUCY2C//PDE4B//ATP2A2//MYH2//BTG2//NOS2//NOS3//DDO//LOC100154232//GHR//SULT1A1//DUOX2//FABP4//TN-X//LIPM//SCD//SCD5//ACSL3//DECR1//CAT//INSIG1//CAV1//INSIG2//ANG1//CYP39A1//NCF2//ATP1B1//ATP2B1//ATP9A//ATP8B4//CALCRL//ADRB2//GNAQ//G…
GO:0051146	striated muscle cell differentiation	Biological process	28	132	480	4670	2.06376	0.000126459	0.00903038	3.89805	LOC396903//CAST//CASP1//CAPN2//CRK//DMD//THRA//MET//ACTA2//ACTA1//DES//VCL//KRT8//TBX3//ACVR1//VEGFA//LGALS1//CAV2//LGALS3//POSTN//APP//HOPX//MYLK//TPM2//TPM1//LMNA//BMP2//GPX3
GO:0042127	regulation of cell proliferation	Biological process	77	504	480	4670	1.4864	0.000129411	0.00903038	3.88803	ANGPT1//CAV1//CAV2//VEGFA//KDR//CCR1//ANG1//BMP2//CTNNB1//FBXW4//CTNNA1//KIT//NPG4//ALOX12//TGFB2//ITGAV//ADRB2//THRA//TGFB3//PRKAA2//AREG//FABP4//PR39//ID2//UNC-6//EPAS1//F2//ID4//LOC100151867//CDKN1A//TBX3//LOC100154449//FIGF//PMAP-23//ID1//TIMP-3//HSP70//C-JUN//CD9//IRF6//HYAL1//CDH5//PTGES//SFN//BTG2//BTG3//EMP1//HSPA1L//ACVR1//LOC100155995//IL15//LOC100157073//SOD2//AGER//CALCRL//GNAQ//AKR1E…
GO:0007155	cell adhesion	Biological process	47	269	480	4670	1.69989	0.000140107	0.00929414	3.85354	TGFB2//VCAN//THRA//CD36//TNFRSF12A//CDH5//CDH1//NPTN//RDX//ITGB8//CLEC7A//FN1//CTNNB1//TN-X//RHOB//COL8A1//ANGPT1//LGALS1//LGALS3//LOC396903//UNC-6//LOC100154585//SRPX//CLDN5//CLDN7//CLDN11//GSN//VWF//ACVR1//KDR//MMP14//OLR1//VCL//CD9//SPP1//CD34//ITGAV//LOC733617//POSTN//TBX3//SDC2//PTPRK//LOC100154395//THBS3//LOC100155433//TNFAIP6//CTNNA1
GO:0022610	biological adhesion	Biological process	47	269	480	4670	1.69989	0.000140107	0.00929414	3.85354	TGFB2//VCAN//THRA//CD36//OLR1//VCL//CD9//SPP1//CD34//ITGAV//LOC733617//POSTN//TBX3//SDC2//PTPRK//LOC100154395//THBS3//LOC100155433//TNFAIP6//CTNNA1//TNFRSF12A//CDH5//CDH1//NPTN//RDX//ITGB8//CLEC7A//FN1//CTNNB1//TN-X//RHOB//COL8A1//ANGPT1//LGALS1//LGALS3//LOC396903//UNC-6//LOC100154585//SRPX//CLDN5//CLDN7//CLDN11//GSN//VWF//ACVR1//KDR//MMP14
GO:0045766	positive regulation of angiogenesis	Biological process	13	41	480	4670	3.08486	0.000142937	0.00929414	3.84486	NPG4//GATA2//ANGPT1//VEGFA//KDR//PR39//CCR1//ITGB8//C5AR1//RHOB//LOC100154449//FIGF//PMAP-23
GO:0042692	muscle cell differentiation	Biological process	32	161	480	4670	1.93375	0.000156062	0.00992209	3.8067	LOC396903//CAST//CASP1//CAPN2//CRK//DMD//THRA//MET//ACTA2//ACTA1//DES//VCL//KRT8//CTNNB1//LGALS1//MAPK13//TBX3//ACVR1//TCF7L2//VEGFA//CAV2//LGALS3//POSTN//APP//BMP2//GPX3//HOPX//MYLK//TPM2//TPM1//LMNA//IFRD1
GO:0032496	response to lipopolysaccharide	Biological process	33	170	480	4670	1.8886	0.000197507	0.0122841	3.70442	NOS3//LDLR//NPG4//PR39//CD36//PMAP-23//SLC11A1//TIMP-3//NOS2//C-JUN//DCN//HP//IL1A//IL1B//FMO1//CASP1//MGST1//CYP1A1//CCR1//MAOA//MAOB//SPARC//MMP9//PTGES//ALDH2//S100A8//S100A9//NCF2//FOS//KCNJ8//SOD2//THBD//S100A12
GO:0051260	protein homooligomerization	Biological process	18	71	480	4670	2.46655	0.000206923	0.0125959	3.68419	GFPT1//DECR1//PFKM//LOC733653//SOD2//IDE//ALOX5AP//ANGPT1//VWF//CAV1//PRNP//CDH1//AKR1C4//ACVR1//THBS3//ATL1//C1QTNF2//CRYAB
GO:0048545	response to steroid hormone stimulus	Biological process	58	360	480	4670	1.56748	0.000235851	0.0140577	3.62736	GPX3//LDLR//IGF2//ANXA1//TGFB2//IL1B//RAMP2//TGFB3//MMP14//GHR//NOS3//AREG//CYP1A1//INSIG1//ANXA2//ENO3//TXNIP//CD36//SOCS2//LOC100154449//BMP2//INSIG2//CRYAB//CAV1//ALDH2//NCF2//FOS//CLDN6//OCLN//KCNJ8//SMARCA1//TIMP-3//ANGPT1//CTNNB1//AKR1CL1//AKR1C4//CTNNA1//SULT1A1//CTSL1//HP//MGP//NR3C2//FABP4//A2M//SPARC//SERPINF1//CYP3A46//RHOB//CDO1//MAOA//MAOB//CDKN1A//STC1//ATP2B1//SPP1//LOC780407//ACTA…
GO:0060538	skeletal muscle organ development	Biological process	24	110	480	4670	2.12273	0.000243996	0.0142464	3.61262	MYL6//DCN//TGFB2//TGFB3//CAV1//PDLIM3//MET//RHOB//LOC396903//CAST//CASP1//CAPN2//CRK//DMD//THRA//POSTN//TBX3//ACVR1//ADRB2//LGALS1//CAV2//ACTA1//LGALS3//APP
GO:0070887	cellular response to chemical stimulus	Biological process	65	417	480	4670	1.51654	0.00025934	0.0148394	3.58613	CAV1//THRA//VEGFA//EPHX1//GHR//C5AR1//CYP1A1//KIT//DUOX2//IL1B//LOC780407//KLF6//SOD2//CXCL2//IL8//TGFB2//CXCL2//CCR1//FIGF//DDIT3//LDLR//GFPT1//INSIG1//CD36//INSIG2//RAMP2//ALDH2//NCF2//FOS//KRT8//SLC11A1//PRDX5//SMARCA1//LOC733653//GPX3//CAT//PRDX6//EPAS1//CTNNB1//NPTN//ENPP1//IGF2//EDNRB//SOCS2//ANXA1//PRKAA2//ANXA2//LOC100154449//MET//ALOX5AP//CLIC5//ID2//CDH1//ID4//ID1//ATP2B1//STC1//LGALS1/…
GO:0002526	acute inflammatory response	Biological process	17	67	480	4670	2.46859	0.00030605	0.0171043	3.51421	PTGER3//IL1B//GATA2//A2M//ANXA1//ANXA2//ICA//TF//LTF//LOC733603//EDNRA//CCR1//EDNRB//HP//PTGES//S100A8//ACVR1
GO:0000902	cell morphogenesis	Biological process	55	340	480	4670	1.57384	0.000310878	0.0171043	3.50741	CTNNB1//ID1//AGER//TN-X//CDH1//ATL1//LOC396903//PGRMC1//TGFB2//CAT//PGRMC2//LRRC16A//RTN4//UCHL1//EFNB2//UAP1//VEGFA//ALCAM//UNC-6//KDR//PALMD//F2//TGFB3//CALU//APP//NR4A2//FRY//VCAN//P311//CTNNA1//FN1//LOC100157153//TTC8//LOC100156983//TNFRSF12A//SPP1//DMD//THBS3//SLC11A1//SDC2//SMARCA1//MBP//RHOB//RUFY2//SAR1B//LOC100155504//MET//ATP2B1//CLIC5//BMP2//SIPA1L2//LOC100155317//CRYAB//UPK3A//FRY
GO:0006790	sulfur compound metabolic process	Biological process	17	68	480	4670	2.43229	0.000370149	0.0199811	3.43162	SULT1A1//LOC100156262//GPX3//MGST1//GSTT1//SOD2//GLO1//CTNNB1//TCF7L2//ACTA2//HS2ST1//CDO1//DCN//ANGPT1//LOC100155620//OCLN//ENPP1
GO:0007519	skeletal muscle tissue development	Biological process	23	107	480	4670	2.09132	0.000411703	0.0218126	3.38542	LOC396903//CAST//CASP1//CAPN2//CRK//DMD//THRA//MET//TBX3//ACVR1//ADRB2//LGALS1//CAV2//ACTA1//LGALS3//APP//MYL6//DCN//TGFB2//TGFB3//CAV1//PDLIM3//RHOB
GO:0000904	cell morphogenesis involved in differentiation	Biological process	44	259	480	4670	1.65283	0.000437559	0.0221892	3.35896	ID1//AGER//TN-X//CDH1//ATL1//LOC396903//PGRMC1//TGFB2//CAT//PGRMC2//LRRC16A//RTN4//UCHL1//EFNB2//UAP1//VEGFA//ALCAM//UNC-6//TGFB3//CALU//APP//NR4A2//VCAN//P311//CTNNA1//FN1//TNFRSF12A//SPP1//SLC11A1//SDC2//SMARCA1//MBP//RHOB//RUFY2//SAR1B//LOC100155504//MET//ATP2B1//CLIC5//BMP2//SIPA1L2//LOC100155317//CRYAB//CTNNB1
GO:0045444	fat cell differentiation	Biological process	15	57	480	4670	2.56031	0.000450191	0.0221892	3.3466	INSIG1//ENPP1//SOD2//INSIG2//SCD//FABP4//FABP5//SCD5//ADRB2//LOC595121//LOC100157485//TCF7L2//RUNX1T1//TTC8//STEAP4
GO:0031345	negative regulation of cell projection organization	Biological process	12	40	480	4670	2.91875	0.000457987	0.0221892	3.33915	LGALS1//PTPRG//LGALS3//TN-X//UNC-6//RTN4//SPP1//MBP//RHOB//RUFY2//SAR1B//LOC100155504
GO:0034330	cell junction organization	Biological process	12	40	480	4670	2.91875	0.000457987	0.0221892	3.33915	FN1//CTNNA1//CD9//VCL//CTNNB1//TGFB2//TGFB3//MYO6//KANK1//KDR//MMP14//ACVR1
GO:0048666	neuron development	Biological process	57	361	480	4670	1.53618	0.000458128	0.0221892	3.33901	DACH1//AGER//TN-X//CDH1//ATL1//LOC396903//PGRMC1//TGFB2//CAT//PGRMC2//LRRC16A//RTN4//UCHL1//EFNB2//UAP1//VEGFA//ALCAM//UNC-6//MET//NPTN//LGALS1//PTPRG//LGALS3//CALU//APP//GNAQ//GNA14//MYO6//NOR-1//NR4A2//VCAN//P311//CTNNA1//AREG//PTPRK//LOC100155832//TNFRSF12A//TBX3//SPP1//KDR//DMD//THBS3//SLC11A1//SDC2//SMARCA1//MBP//RHOB//RUFY2//FRY//SAR1B//LOC100155504//ATP2B1//CLIC5//ACSL3//SIPA1L2//SOD2//FRY
GO:0002237	response to molecule of bacterial origin	Biological process	34	185	480	4670	1.78806	0.000465344	0.0221892	3.33223	NOS3//C5AR1//SLC11A1//TIMP-3//NOS2//C-JUN//DCN//HP//IL1A//IL1B//FMO1//CASP1//MGST1//CYP1A1//CCR1//MAOA//MAOB//SPARC//MMP9//PTGES//ALDH2//S100A8//S100A9//NCF2//FOS//KCNJ8//SOD2//THBD//S100A12//CD36//LDLR//NPG4//PR39//PMAP-23
GO:0006066	alcohol metabolic process	Biological process	41	240	480	4670	1.66207	0.000611063	0.0286599	3.21391	CBR2//GFPT1//PFKM//FUCA2//FABP5//CRYAB//UGP2//AKR1E2//MGPD//ENO3//SDS//ENO4//SULT1A1//DUOX2//FABP4//INSIG1//INSIG2//CYP39A1//LDLR//CAT//SQLE//PON2//NSDHL//PRKAA2//LIPM//GALM//GLB1L//CYP51//NR4A2//LOC100155504//EPAS1//TGFB2//NOR-1//NPR1//MAOA//MAOB//HSD11B1//SEC14L2//ENPP1//C1QTNF2//THRA
GO:0032355	response to estradiol stimulus	Biological process	23	110	480	4670	2.03428	0.000624023	0.0287956	3.2048	GPX3//LDLR//IGF2//ANXA1//TGFB2//IL1B//RAMP2//TGFB3//MMP14//GHR//NOS3//AREG//CYP1A1//INSIG1//ANXA2//ENO3//TXNIP//CD36//SOCS2//LOC100154449//BMP2//INSIG2//CRYAB
GO:0045595	regulation of cell differentiation	Biological process	61	398	480	4670	1.49115	0.000644567	0.0291284	3.19073	NME2//RBM8A//CTNNA1//TGFB2//TGFB3//CD36//ITGAV//THRA//MET//NPTN//LGALS1//PTPRG//LGALS3//KLF4//TN-X//UNC-6//RTN4//ACVR1//RBP1//CAV1//CTNNB1//KIT//TCF7L2//HNF1B//BMP2//IL15//HOPX//GHR//BTG2//INSIG1//ENPP1//SOD2//INSIG2//ALOX12//GNAQ//GNA14//GATA2//ID2//ID4//ID1//C-JUN//TBX3//P311//CDH1//RHOB//TIMP-3//SOCS2//AREG//KLF10//TNFRSF12A//KDR//SPP1//F2//SERPINF1//MBP//RUFY2//FRY//SAR1B//LOC100155504//SIPA1…
GO:0050673	epithelial cell proliferation	Biological process	25	124	480	4670	1.96153	0.000651597	0.0291284	3.18602	NOS2//MMP14//NOS3//ANGPT1//CAV1//CAV2//VEGFA//KDR//CCR1//ANG1//BMP2//ID2//ID4//ID1//TGFB3//EDNRA//EDNRB//NME2//TGFB2//AREG//CTNNB1//SERPINF1//KIT//HNF1B//COL8A1
GO:0051704	multi-organism process	Biological process	67	448	480	4670	1.45503	0.000692184	0.0304667	3.15978	MUC1//CLEC7A//APP//SLC11A1//DUOX2//NPC2//CYP1A1//CFL2//ENO3//DDO//TGFB2//RAMP2//TGFB3//FOS//LOC100154449//CLDN6//PLAU//KLF9//KLF9//LOC100037974//STC1//FGL2//THRA//PGLYRP2//SCD//NPG4//PR39//CD36//C5AR1//SCD5//LYZ//PMAP-23//NOS2//NOS3//KRT8//LOC733603//LOC780407//TIMP-3//C-JUN//DCN//HP//IL1A//IL1B//FMO1//CASP1//MGST1//CCR1//MAOA//MAOB//SPARC//MMP9//PTGES//ALDH2//S100A8//S100A9//NCF2//KCNJ8//SOD2//T…
GO:0009612	response to mechanical stimulus	Biological process	22	105	480	4670	2.03849	0.00079148	0.0343095	3.10156	ATP2B1//MYO6//TIMP-3//C-JUN//DCN//CARP//ANGPT1//MGP//VCAN//MMP14//CAV1//KCNA5//P2RY1//MMP9//TXNIP//CD36//BTG2//FOS//RHOB//ACTA1//LOC100154449//BMP2
GO:0035295	tube development	Biological process	43	259	480	4670	1.61527	0.000835167	0.0356266	3.07823	VEGFA//EDNRA//CTNNB1//EDNRB//UNC-6//ACVR1//VCAN//EPCAM//LOC100152962//BMP2//UAP1//CDH1//CFL2//PTK7//ATP2A2//LOC780431//BMPR2//TBX3//TTC8//LOC100156983//TGFB2//MGP//THRA//TGFB3//MMP14//HSD11B1//NOS3//CYP1A1//SPARC//EPAS1//LOC100155995//KDR//FN1//SAR1B//ACTA1//GJA4//ARL3//HNF1B//HOPX//NOR-1//SPARCL1//ID1//AREG
GO:0022008	neurogenesis	Biological process	76	526	480	4670	1.40574	0.000846771	0.0356266	3.07223	DACH1//LOC396903//MET//UNC-6//CDH1//LRRC1//NR4A2//CTNNB1//IFRD1//ID4//CTNNA1//AGER//TN-X//ATL1//PGRMC1//TGFB2//CAT//PGRMC2//LRRC16A//RTN4//UCHL1//EFNB2//UAP1//VEGFA//ALCAM//VCAN//CD9//NPTN//LGALS1//PTPRG//LGALS3//GSN//AREG//CALU//APP//GNAQ//GNA14//MYO6//ATP2B1//NOR-1//GATA2//BTG2//P311//PTPRK//ANXA1//ANXA2//LOC100155832//MCOLN3//MMP14//TBX3//RHOB//TIMP-3//SOCS2//BMP2//TNFRSF12A//KIT//KDR//SOD2//F…
GO:0050829	defense response to Gram-negative bacterium	Biological process	7	17	480	4670	4.00613	0.000900075	0.0364297	3.04572	SLC11A1//NOS2//NPG4//NOS3//PR39//LYZ//PMAP-23
GO:0071241	cellular response to inorganic substance	Biological process	7	17	480	4670	4.00613	0.000900075	0.0364297	3.04572	MET//ALOX5AP//CLIC5//ID2//CDH1//ID4//ID1
GO:0009628	response to abiotic stimulus	Biological process	60	395	480	4670	1.47785	0.000904059	0.0364297	3.0438	TIMP-3//C-JUN//DCN//CARP//ANGPT1//MGP//VCAN//MMP14//CAV1//KCNA5//P2RY1//MMP9//TXNIP//CD36//BTG2//FOS//RHOB//ACTA1//LOC100154449//BMP2//FMO1//TBC1D12//KIT//APP//KCNJ8//GJA4//GPX3//IGF2//TGFB2//TGFB3//HSP70//HP//IL1B//NOS3//DNAJA4//HSPA1L//LOC100155338//CRYAB//VEGFA//CASP1//ADRB2//THRA//ATP2B1//GMPR//SQLE//SPARC//CAT//ANXA1//ANXA2//THBD//GATA2//IL1A//SOD2//LOC606742//MYOF//TRPV6//MYO6//KRT8//LOC780…
GO:0032990	cell part morphogenesis	Biological process	41	245	480	4670	1.62815	0.000937529	0.0367434	3.02802	AGER//TN-X//CDH1//ATL1//LOC396903//PGRMC1//TGFB2//CAT//PGRMC2//LRRC16A//RTN4//UCHL1//EFNB2//UAP1//VEGFA//ALCAM//UNC-6//CALU//APP//NR4A2//VCAN//P311//CTNNA1//LOC100157153//TTC8//LOC100156983//TNFRSF12A//SPP1//KDR//DMD//THBS3//SLC11A1//SDC2//SMARCA1//MBP//RHOB//RUFY2//SAR1B//LOC100155504//MET//SIPA1L2
GO:0048858	cell projection morphogenesis	Biological process	41	245	480	4670	1.62815	0.000937529	0.0367434	3.02802	AGER//TN-X//CDH1//ATL1//LOC396903//PGRMC1//TGFB2//CAT//PGRMC2//LRRC16A//RTN4//UCHL1//EFNB2//UAP1//VEGFA//ALCAM//UNC-6//CALU//APP//NR4A2//VCAN//P311//CTNNA1//LOC100157153//TTC8//LOC100156983//TNFRSF12A//SPP1//KDR//DMD//THBS3//SLC11A1//SDC2//SMARCA1//MBP//RHOB//RUFY2//SAR1B//LOC100155504//MET//SIPA1L2
GO:0060429	epithelium development	Biological process	50	316	480	4670	1.53943	0.000989881	0.0382709	3.00442	VEGFA//EDNRA//CTNNB1//EDNRB//UNC-6//ACVR1//LOC100152962//BMP2//UAP1//CDH1//CFL2//PTK7//ID1//ATP2A2//LOC780431//BMPR2//TBX3//TTC8//LOC100156983//LOC100155317//RBM8A//SMARCA1//MYO6//ANXA1//IRF6//SFN//TXNIP//CLIC5//UPK3A//EMP1//UPK1B//CAV1//ID2//ID4//C-JUN//ARL3//FN1//KDR//TGFB2//TGFB3//ALOX12//NME2//MMP14//PPPDE1//LRRC1//DCN//AREG//MET//HNF1B//LOC100157073
GO:0006979	response to oxidative stress	Biological process	34	193	480	4670	1.71395	0.00102516	0.0391066	2.98921	MYH2//TRA2A//SOD2//GPX3//SLC11A1//PRDX5//FOS//C-JUN//AREG//KCNA5//TXNIP//ND6//CLEC7A//DDIT3//CRYAB//GJA4//CAT//PRDX6//EPAS1//ANXA1//PRKAA2//ANXA2//LOC100154449//TPM2//DUOX2//MMP14//TPM4//PRNP//MMP9//SLC7A9//BTG2//BTG3//PON2//LOC100155139
GO:0042221	response to chemical stimulus	Biological process	197	1614	480	4670	1.18751	0.00106895	0.0399015	2.97104	MYH2//TRA2A//MET//LOC100158015//SOD2//SLC11A1//ICA//RYR2//NOS2//ATP1B1//PLAU//TF//ANGPT1//HP//TGFB2//RAMP2//KDR//CASP1//MUC1//CAPN2//EDNRA//MMP14//NOS3//LTF//CYP1A1//CAV1//PDLIM3//EDNRB//KCNA5//MMP9//ANG1//EPAS1//RHOB//SDC2//LIPM//LOC100154449//FIGF//NR4A2//SCFD1//CRYAB//DDIT3//THRA//VEGFA//HSP70//HSPA1L//EPHX1//NOR-1//LOC100155433//TTC8//TPM2//DUOX2//TPM4//PRNP//SLC7A9//BTG2//BTG3//PON2//LOC1001…
GO:0009605	response to external stimulus	Biological process	88	632	480	4670	1.35469	0.0010739	0.0399015	2.96904	A2M//VEGFA//MMP9//ANXA1//ANXA2//PLAU//LOC100155433//TTC8//TIMP-3//C-JUN//DCN//CARP//ANGPT1//MGP//VCAN//MMP14//CAV1//KCNA5//P2RY1//TXNIP//CD36//BTG2//FOS//RHOB//ACTA1//LOC100154449//BMP2//LOC396903//PGRMC1//TGFB2//CAT//PGRMC2//LRRC16A//RTN4//LDLR//RYR2//CYP3A46//ACSL3//DDIT3//ALCAM//UNC-6//CTSL1//C5AR1//APP//F2//CXCL2//IL8//CXCL2//CCR1//LOC780407//EDNRA//EDNRB//IGF2//THRA//NR4A2//GHR//CYP1A1//MUC1…
GO:0032501	multicellular organismal process	Biological process	301	2620	480	4670	1.11774	0.00115637	0.0422245	2.9369	CTNNB1//ITGAV//GNAQ//LGALS3//GNA14//TBX3//TGFB2//VCAN//THRA//MGP//MMP14//FN1//SPARC//MMP9//STC1//LOC396903//C-JUN//PLAU//ENPEP//IL1B//CALCRL//ALOX5AP//NOS3//IL15//ANXA2//ANG1//EPAS1//ANGPTL2//LOC100154395//PTPRB//LOC100157360//RTN4//ANGPT1//VEGFA//KDR//BMP2//CTNNA1//NOS2//ADAMTS1//LOC733617//TCF7L2//GJA4//EDNRA//EDNRB//UNC-6//ACVR1//CAV1//TNNI3//HEY1//IGF2//SPP1//GPNMB//EPCAM//LOC100152962//CIDEC…
GO:0048667	cell morphogenesis involved in neuron differentiation	Biological process	37	217	480	4670	1.65889	0.00116593	0.0422245	2.93333	AGER//TN-X//CDH1//ATL1//LOC396903//PGRMC1//TGFB2//CAT//PGRMC2//LRRC16A//RTN4//UCHL1//EFNB2//UAP1//VEGFA//ALCAM//UNC-6//CALU//APP//NR4A2//VCAN//P311//CTNNA1//TNFRSF12A//SPP1//SLC11A1//SDC2//SMARCA1//MBP//RHOB//RUFY2//SAR1B//LOC100155504//MET//ATP2B1//CLIC5//SIPA1L2
GO:0050768	negative regulation of neurogenesis	Biological process	13	50	480	4670	2.52958	0.00121047	0.0432895	2.91704	CTNNA1//TN-X//UNC-6//RTN4//SPP1//F2//ID4//BMP2//MBP//RHOB//RUFY2//SAR1B//LOC100155504
GO:0050793	regulation of developmental process	Biological process	79	558	480	4670	1.37743	0.00123007	0.0434473	2.91007	NME2//BMP2//RBM8A//CTNNA1//LOC396903//VEGFA//KDR//CTNNB1//PALMD//F2//TGFB2//TGFB3//CD36//ITGAV//THRA//MET//NPTN//LGALS1//PTPRG//LGALS3//ANGPT1//UNC-6//SERPINF1//KLF4//FRY//MGP//ADRB2//ACVR1//TN-X//RTN4//RBP1//CAV1//CDH1//ICA//TF//LTF//KIT//TCF7L2//SUMO1//HNF1B//HOPX//IL15//LOC100154449//GHR//BTG2//INSIG1//ENPP1//SOD2//INSIG2//ALOX12//GNAQ//GNA14//GATA2//ID2//ID4//ID1//C-JUN//TBX3//P311//RHOB//TIM…
GO:0006953	acute-phase response	Biological process	10	33	480	4670	2.94823	0.00124879	0.0435705	2.90351	PTGER3//IL1B//EDNRA//CCR1//EDNRB//ICA//TF//LTF//A2M//LOC733603
GO:0045596	negative regulation of cell differentiation	Biological process	28	151	480	4670	1.80408	0.00126549	0.0436212	2.89774	NME2//CTNNA1//ITGAV//KLF4//TN-X//UNC-6//RTN4//ACVR1//CAV1//CTNNB1//KIT//TCF7L2//BMP2//INSIG1//ENPP1//SOD2//INSIG2//TBX3//RHOB//ID4//AREG//SPP1//F2//MBP//RUFY2//SAR1B//LOC100155504//HOPX
GO:0031175	neuron projection development	Biological process	47	296	480	4670	1.54483	0.00130281	0.0436528	2.88512	AGER//TN-X//CDH1//ATL1//LOC396903//PGRMC1//TGFB2//CAT//PGRMC2//LRRC16A//RTN4//UCHL1//EFNB2//UAP1//VEGFA//ALCAM//UNC-6//MET//NPTN//LGALS1//PTPRG//LGALS3//CALU//APP//MYO6//NR4A2//VCAN//P311//CTNNA1//TNFRSF12A//SPP1//KDR//DMD//THBS3//SLC11A1//SDC2//SMARCA1//MBP//RHOB//RUFY2//FRY//SAR1B//LOC100155504//ACSL3//SIPA1L2//AREG//PTPRK
GO:0071842	cellular component organization at cellular level	Biological process	125	960	480	4670	1.26682	0.00130536	0.0436528	2.88427	LOC396903//RBM8A//SNUPN//HSP70//SUMO1//HSPA1L//C-JUN//SFN//SOD2//THBD//SMARCA1//PLS3//RDX//MYLK//PLEK2//EPB49//SGCD//CAV2//EEA1//CIDEC//NR3C2//YWHAQ//ATP2B1//FRY//MYO6//LMNA//EPAS1//CRYAB//PDLIM3//LOC100137084//ACVR1//MID2//ATL1//LOC100158015//SCP2//CAT//RAB22A//FN1//LOC606742//DYNLT1//GADD45A//ANGPT1//AGER//TN-X//CDH1//PGRMC1//TGFB2//PGRMC2//LRRC16A//RTN4//UCHL1//EFNB2//UAP1//VEGFA//ALCAM//UNC-6…
GO:0010038	response to metal ion	Biological process	38	226	480	4670	1.63588	0.00131218	0.0436528	2.88201	SLC11A1//CASP1//CYP1A1//SOD2//MT1A//S100A8//S100A9//LOC100154232//S100A12//MAOA//MAOB//ACTA1//GPX3//HP//NOS3//SPARC//CRYAB//GSN//HSP70//C-JUN//CTNNB1//PRNP//CYP3A46//HSPA1L//GLO1//RYR2//CAT//MGP//PTGES//TXNIP//STC1//TRPV6//ALOX5AP//CLIC5//ID2//CDH1//ID4//ID1
GO:0030318	melanocyte differentiation	Biological process	8	23	480	4670	3.38406	0.00142495	0.0467491	2.8462	GNAQ//GNA14//KIT//GFPT1//EDNRA//MITF//EDNRB//LOC100154771
GO:0048839	inner ear development	Biological process	17	76	480	4670	2.17626	0.00144462	0.0467491	2.84025	SPARC//SPARCL1//LOC100155832//HNF1B//MYO6//INSIG1//CDH1//INSIG2//MCOLN3//ATP2B1//NOR-1//BMP2//CLIC5//DUOX2//TGFB2//TGFB3//SLC9A3R2
GO:0051128	regulation of cellular component organization	Biological process	62	419	480	4670	1.43964	0.00146313	0.0467491	2.83472	TGFB3//FXYD2//IGFBP6//LOC100154395//ANGPT1//RDX//MID2//CAV2//RBM8A//LOC396903//VEGFA//KDR//CTNNB1//PALMD//F2//LOC100154449//TGFB2//MET//NPTN//LGALS1//PTPRG//LGALS3//FRY//ALOX12//RHOB//CRYAB//HSP70//ENO3//ENPP1//HSPA1L//ACVR1//LOC100157073//TN-X//UNC-6//RTN4//DSTN//CFL2//KANK1//CAV1//KIT//SUMO1//ANXA1//ANXA2//MYO6//TNFRSF12A//IGF2//LOC100154585//SPP1//SLC11A1//GATA2//CDH1//MBP//RUFY2//SAR1B//LOC10…
GO:0033554	cellular response to stress	Biological process	50	322	480	4670	1.51074	0.00151522	0.0467491	2.81952	GTF2H3//HSP70//HSPA1L//GADD45A//BTG2//CDKN1A//DDIT3//CRK//SFN//CTSL1//CAV1//CALU//SOD2//MYO6//INSIG1//INSIG2//AKR1E2//RHOB//VCAN//P311//CTNNA1//TGFB2//IL1A//IL1B//SLC11A1//LOC606742//MYOF//PRDX5//FOS//ATP2A2//CASP1//LDLR//GPX3//CAT//PRDX6//DNAJA4//TN-X//EPAS1//LOC100153912//CTNNB1//RTN4//SPP1//C-JUN//CRYAB//ANXA1//PRKAA2//ANXA2//LOC100154449//VEGFA//STC1
GO:0003015	heart process	Biological process	23	117	480	4670	1.91257	0.00151963	0.0467491	2.81826	ATP2A2//PLN//MYH2//EPAS1//HOPX//NOS2//VEGFA//THRA//LOC100151867//TBX3//GJA4//NOS3//TGFB2//ADRB2//DES//VCL//LMNA//SGCD//TPM2//TPM4//ACTA2//TPM1//TNNI3
GO:0051129	negative regulation of cellular component organization	Biological process	23	117	480	4670	1.91257	0.00151963	0.0467491	2.81826	RDX//MID2//LGALS1//PTPRG//LGALS3//TN-X//UNC-6//RTN4//KANK1//SPP1//MBP//RHOB//RUFY2//SAR1B//LOC100155504//SUMO1//TPM2//TPM4//TPM1//MMP14//ACVR1//HSP70//HSPA1L
GO:0060047	heart contraction	Biological process	23	117	480	4670	1.91257	0.00151963	0.0467491	2.81826	ATP2A2//PLN//MYH2//EPAS1//HOPX//NOS2//VEGFA//THRA//LOC100151867//TBX3//GJA4//NOS3//TGFB2//ADRB2//TPM2//TPM4//ACTA2//TPM1//TNNI3//DES//VCL//LMNA//SGCD
GO:0034614	cellular response to reactive oxygen species	Biological process	10	34	480	4670	2.86152	0.0016099	0.0484866	2.7932	SOD2//GPX3//CAT//PRDX6//ANXA1//PRKAA2//ANXA2//LOC100154449//PRDX5//FOS
GO:0007517	muscle organ development	Biological process	32	183	480	4670	1.70128	0.00162656	0.0484866	2.78873	MYL6//DCN//TGFB2//TGFB3//CAV1//PDLIM3//MET//RHOB//LOC396903//CAST//CASP1//CAPN2//CRK//DMD//THRA//BMP2//POSTN//TBX3//ACVR1//ADRB2//LGALS1//CAV2//ACTA1//LGALS3//APP//ACTA2//MYH2//TNNI3//HEY1//TN-X//SMARCA1//CRYAB
GO:0051179	localization	Biological process	188	1542	480	4670	1.18618	0.00163801	0.0484866	2.78568	SLC11A1//EDNRB//TN-X//CFL2//ACVR1//TTC8//LOC396903//MET//UNC-6//CDH1//LRRC1//NR4A2//NOS3//ANGPT1//DUOX2//ITGB8//SFN//YWHAQ//VEGFA//MMP9//THRA//GSN//NFS//RAB32//STEAP4//DSTN//TXNIP//SNUPN//KANK1//CLIC5//KCNA5//GNAQ//GNA14//CAV2//EEA1//MGPD//MYO6//AKAP12//LOC100154771//LOC100155504//FABP4//CSN2//MOBKL3//LOC100049650//LOC100154395//TC2N//RBP1//DYNLT1//SLC9A3R2//FXYD3//SLC5A10//ATP1B1//FXYD2//LOC1001…
GO:0055093	response to hyperoxia	Biological process	6	14	480	4670	4.16964	0.00166876	0.0484866	2.77761	NOS3//CYP1A1//ALDH2//NCF2//CDKN1A//SOD2
GO:0006725	cellular aromatic compound metabolic process	Biological process	21	104	480	4670	1.96454	0.00169762	0.0484866	2.77016	SULT1A1//DUOX2//RAB32//FOLH1//LOC100154232//CYP1A1//PON2//NR4A2//LOC100155504//EPAS1//TGFB2//NOR-1//NPR1//MAOA//MAOB//ATP2B1//LOC100155620//ENPEP//ANPEP//EPHX1//SQLE
GO:0055001	muscle cell development	Biological process	21	104	480	4670	1.96454	0.00169762	0.0484866	2.77016	DMD//THRA//ACTA2//ACTA1//DES//VCL//KRT8//TBX3//ACVR1//VEGFA//LGALS1//CAV2//LGALS3//POSTN//APP//MYLK//TPM2//LOC396903//TPM1//LMNA//BMP2
GO:0016043	cellular component organization	Biological process	166	1339	480	4670	1.20616	0.00170453	0.0484866	2.7684	LOC396903//RBM8A//SNUPN//HSP70//SUMO1//HSPA1L//UPK3A//FN1//FRY//CTNNB1//TGFB3//FXYD2//IGFBP6//LOC100154395//MYH2//C-JUN//SFN//SOD2//ID1//ANGPT1//THBD//SMARCA1//PLS3//RDX//MYLK//PLEK2//EPB49//SGCD//CAV2//EEA1//CIDEC//NR3C2//MGP//BMP2//YWHAQ//LDLR//MYO6//APP//RAB22A//TNFAIP6//ADRB2//SCFD1//SLC11A1//CLEC7A//CD36//VCL//PRKAA2//ACTA2//RUFY2//ATP2B1//FRY//LMNA//EPAS1//CRYAB//PDLIM3//LOC100137084//ACVR1…
GO:0022604	regulation of cell morphogenesis	Biological process	22	111	480	4670	1.9283	0.00171169	0.0484866	2.76657	LOC396903//VEGFA//KDR//CTNNB1//PALMD//F2//TGFB2//TGFB3//TN-X//UNC-6//RTN4//TNFRSF12A//SPP1//CDH1//MBP//RHOB//RUFY2//SAR1B//LOC100155504//MET//SIPA1L2//FRY
GO:0050931	pigment cell differentiation	Biological process	9	29	480	4670	3.0194	0.00181108	0.0507648	2.74206	KIT//GFPT1//EDNRA//MITF//EDNRB//LOC100154771//GNAQ//GNA14//SOD2
GO:0051384	response to glucocorticoid stimulus	Biological process	26	140	480	4670	1.80685	0.0018276	0.0507648	2.73812	MAOA//MAOB//FOS//CDKN1A//STC1//ATP2B1//BMP2//SULT1A1//CTSL1//ANXA1//HP//IL1B//MGP//NR3C2//GHR//AREG//FABP4//A2M//CAV1//ANXA2//SPARC//SERPINF1//CYP3A46//RHOB//CDO1//CRYAB
GO:0014902	myotube differentiation	Biological process	7	19	480	4670	3.58443	0.00194233	0.05219	2.71168	LOC396903//CAST//CASP1//CAPN2//CRK//THRA//MET
GO:0035914	skeletal muscle cell differentiation	Biological process	7	19	480	4670	3.58443	0.00194233	0.05219	2.71168	LOC396903//CAST//CASP1//CAPN2//CRK//THRA//MET
GO:0045216	cell-cell junction organization	Biological process	8	24	480	4670	3.24306	0.00194853	0.05219	2.71029	CTNNA1//CD9//VCL//CTNNB1//MYO6//KANK1//TGFB2//TGFB3
GO:0048771	tissue remodeling	Biological process	15	65	480	4670	2.24519	0.00195188	0.05219	2.70955	NOS2//DCN//TGFB2//VEGFA//NOS3//EPAS1//TGFB3//CALCRL//ADRB2//CTNNB1//SPP1//ENPP1//CAV1//MMP14//MMP9
GO:0048812	neuron projection morphogenesis	Biological process	38	231	480	4670	1.60047	0.00198056	0.0524666	2.70321	AGER//TN-X//CDH1//ATL1//LOC396903//PGRMC1//TGFB2//CAT//PGRMC2//LRRC16A//RTN4//UCHL1//EFNB2//UAP1//VEGFA//ALCAM//UNC-6//CALU//APP//NR4A2//VCAN//P311//CTNNA1//TNFRSF12A//SPP1//SLC11A1//SDC2//SMARCA1//MBP//RHOB//RUFY2//SAR1B//LOC100155504//MET//SIPA1L2//KDR//DMD//THBS3
GO:0051707	response to other organism	Biological process	47	302	480	4670	1.51414	0.00200033	0.052504	2.6989	CLEC7A//SLC11A1//DUOX2//NPC2//CYP1A1//CFL2//ENO3//PGLYRP2//SCD//NPG4//PR39//CD36//C5AR1//SCD5//LYZ//PMAP-23//NOS2//NOS3//LOC733603//LOC780407//TIMP-3//C-JUN//DCN//HP//IL1A//IL1B//FMO1//CASP1//MGST1//CCR1//MAOA//MAOB//SPARC//MMP9//PTGES//ALDH2//S100A8//S100A9//NCF2//FOS//KCNJ8//SOD2//THBD//S100A12//IL15//LDLR//KRT8
GO:0051259	protein oligomerization	Biological process	26	141	480	4670	1.79403	0.00203068	0.052816	2.69236	ANGPT1//VWF//CAV1//PRNP//CDH1//AKR1C4//ACVR1//THBS3//ATL1//C1QTNF2//CRYAB//CAT//TRPV6//GFPT1//DECR1//PFKM//LOC733653//SOD2//IDE//PRKAA2//CTNNB1//YWHAQ//CTNNA1//ALOX5AP//KCNA5//CAV2
GO:0006928	cellular component movement	Biological process	66	459	480	4670	1.39897	0.0021732	0.0557202	2.6629	EDNRB//TN-X//CFL2//ACVR1//TTC8//LOC396903//MET//UNC-6//CDH1//LRRC1//NR4A2//DUOX2//ITGB8//VEGFA//MMP9//LOC100157153//TNFRSF12A//DYNLT1//MYO6//APP//TGFB2//VCAN//ACTA2//ALOX12//KDR//C5AR1//ZFAND5//PLAU//ENPEP//ITGAV//EDNRA//ANG1//LOC100154585//UCHL1//MYL6//MYH2//DNAJA4//VCL//RTN4//KIT//TGFB3//RHOB//LOC100154449//CLIC5//CXCL2//IL8//CXCL2//CCR1//LOC780407//EFNB2//HS2ST1//MMP14//RDX//PTGES//TBX3//ANGPT…
GO:0034599	cellular response to oxidative stress	Biological process	12	47	480	4670	2.48404	0.00219403	0.0557202	2.65876	SOD2//PRDX5//FOS//GPX3//CAT//PRDX6//EPAS1//ANXA1//PRKAA2//ANXA2//LOC100154449//SLC11A1
GO:0042493	response to drug	Biological process	54	360	480	4670	1.45938	0.00220076	0.0557202	2.65743	CYP1A1//CYP3A46//TIMP-3//LDLR//RYR2//SPINK4//GATA2//C-JUN//IGF2//ANXA1//HNF1B//HP//TGFB2//MYO6//IL1B//KDR//CASP1//VCAN//THRA//TGFB3//NOS3//MGST1//FABP4//CAV1//ANXA2//MAOA//MAOB//LGALS1//MMP9//MET//AKR1CL1//ENO3//ACTA2//SFN//NME2//TXNIP//CD36//PDE4B//CDH1//YWHAQ//NCF2//FOS//RHOB//AKR1C4//CDKN1A//KCNJ8//GSTT1//LOC100154232//SOD2//LOC100157360//DGCR2//LGALS3//DDIT3//CRYAB
GO:0019725	cellular homeostasis	Biological process	56	377	480	4670	1.44518	0.00228889	0.0574432	2.64037	GNAQ//GNA14//PFKM//PRDX5//PRDX6//DDIT3//SELT//ATP2A2//PLN//ATP2B1//TNNI3//STC1//TRPV6//MT1A//SLC11A1//APP//ICA//TF//LTF//NR3C2//LOC100157073//PTGER3//IL1B//CALCRL//ITGAV//KDR//EPOR//P2RY1//C5AR1//NPTN//CLDN11//ENPP1//CD9//CDH1//KCNA5//SCD//CLDN5//MBP//EMP1//CLDN7//ALOX12//DMD//RYR2//MS4A2//TGFB2//TGFB3//EDNRA//EDNRB//F2//CAV1//SOD2//C-JUN//LGALS1//MET//LGALS3//HS2ST1
GO:0000302	response to reactive oxygen species	Biological process	21	107	480	4670	1.90946	0.00245488	0.060014	2.60997	SOD2//PRDX5//FOS//C-JUN//AREG//KCNA5//TXNIP//ND6//CLEC7A//DDIT3//CRYAB//GJA4//GPX3//CAT//PRDX6//ANXA1//PRKAA2//ANXA2//LOC100154449//MYH2//TRA2A
GO:0048699	generation of neurons	Biological process	70	495	480	4670	1.37584	0.00247407	0.060014	2.60659	DACH1//LOC396903//MET//UNC-6//CDH1//LRRC1//NR4A2//IFRD1//ID4//CTNNA1//AGER//TN-X//ATL1//PGRMC1//TGFB2//CAT//PGRMC2//LRRC16A//RTN4//UCHL1//EFNB2//UAP1//VEGFA//ALCAM//NPTN//LGALS1//PTPRG//LGALS3//CALU//CTNNB1//APP//GNAQ//GNA14//MYO6//ATP2B1//NOR-1//GATA2//BTG2//VCAN//P311//AREG//PTPRK//LOC100155832//MCOLN3//TBX3//RHOB//TIMP-3//SOCS2//BMP2//TNFRSF12A//KIT//KDR//SOD2//FRY//SPP1//F2//DMD//THBS3//SLC11…
GO:2000026	regulation of multicellular organismal development	Biological process	65	453	480	4670	1.39602	0.00247966	0.060014	2.60561	NME2//BMP2//RBM8A//CTNNA1//TGFB2//TGFB3//THRA//MET//NPTN//LGALS1//PTPRG//LGALS3//ANGPT1//UNC-6//CD36//SERPINF1//MGP//ADRB2//ACVR1//TN-X//RTN4//RBP1//CAV1//CDH1//ICA//TF//LTF//CTNNB1//VEGFA//SUMO1//HNF1B//HOPX//IL15//ALOX12//GATA2//ID2//ID4//ID1//C-JUN//TBX3//P311//RHOB//TIMP-3//SOCS2//KLF10//NPG4//KDR//PR39//CCR1//ITGB8//C5AR1//LOC100154449//FIGF//PMAP-23//TNFRSF12A//KIT//SPP1//F2//MBP//RUFY2//FR…
GO:0048662	negative regulation of smooth muscle cell proliferation	Biological process	6	15	480	4670	3.89167	0.00254274	0.060014	2.5947	NOS3//ATP2B1//IL15//KLF4//ANG1//NPR1
GO:0060749	mammary gland alveolus development	Biological process	6	15	480	4670	3.89167	0.00254274	0.060014	2.5947	VEGFA//AREG//ID2//SOCS2//ID4//ID1
GO:0061377	mammary gland lobule development	Biological process	6	15	480	4670	3.89167	0.00254274	0.060014	2.5947	VEGFA//AREG//ID2//SOCS2//ID4//ID1
GO:0071248	cellular response to metal ion	Biological process	6	15	480	4670	3.89167	0.00254274	0.060014	2.5947	ALOX5AP//CLIC5//ID2//CDH1//ID4//ID1
GO:0071840	cellular component organization or biogenesis	Biological process	168	1369	480	4670	1.19394	0.00255914	0.060014	2.59191	LOC396903//RBM8A//SNUPN//HSP70//SUMO1//HSPA1L//UPK3A//FN1//FRY//CTNNB1//TGFB3//FXYD2//IGFBP6//LOC100154395//MYH2//C-JUN//SFN//SOD2//ID1//ANGPT1//THBD//SMARCA1//PLS3//RDX//MYLK//PLEK2//EPB49//SGCD//CAV2//EEA1//CIDEC//NR3C2//C7H6ORF153//MGP//BMP2//YWHAQ//LDLR//MYO6//APP//RAB22A//TNFAIP6//ADRB2//SCFD1//SLC11A1//CLEC7A//CD36//VCL//PRKAA2//ACTA2//RUFY2//ATP2B1//FRY//LMNA//EPAS1//CRYAB//PDLIM3//LOC1001…
GO:0051262	protein tetramerization	Biological process	8	25	480	4670	3.11333	0.00261261	0.0607697	2.58293	GFPT1//DECR1//PFKM//LOC733653//SOD2//IDE//CAT//TRPV6
GO:0022603	regulation of anatomical structure morphogenesis	Biological process	38	236	480	4670	1.56656	0.00292702	0.0674156	2.53357	BMP2//LOC396903//VEGFA//KDR//CTNNB1//PALMD//F2//TGFB2//TGFB3//ANGPT1//UNC-6//CD36//SERPINF1//FRY//TN-X//RTN4//HNF1B//HOPX//ID1//NPG4//GATA2//PR39//CCR1//ITGB8//C5AR1//RHOB//LOC100154449//FIGF//PMAP-23//TNFRSF12A//SPP1//CDH1//MBP//RUFY2//SAR1B//LOC100155504//MET//SIPA1L2
GO:0009617	response to bacterium	Biological process	40	252	480	4670	1.54431	0.00298699	0.0674156	2.52477	SLC11A1//PGLYRP2//SCD//NPG4//PR39//CD36//C5AR1//SCD5//LYZ//PMAP-23//NOS2//NOS3//TIMP-3//C-JUN//DCN//HP//IL1A//IL1B//FMO1//CASP1//MGST1//CYP1A1//CCR1//MAOA//MAOB//SPARC//MMP9//PTGES//ALDH2//S100A8//S100A9//NCF2//FOS//KCNJ8//SOD2//THBD//S100A12//LDLR//LOC733603//LOC780407
GO:0048568	embryonic organ development	Biological process	35	213	480	4670	1.59869	0.0030116	0.0674156	2.5212	GATA2//EPAS1//COL8A1//TCF7L2//IGF2//TBX3//LOC100154395//BMP2//SPARC//SPARCL1//LOC100155832//HNF1B//SLC11A1//ACVR1//GJA4//MYO6//INSIG1//CDH1//INSIG2//LOC100152962//BMPR2//CRYAB//MMP14//TGFB2//TGFB3//GFPT1//NOR-1//CAV2//ATP2B1//CLIC5//VEGFA//KRT8//NSDHL//THRA//DDIT3
GO:0071841	cellular component organization or biogenesis at cellular level	Biological process	126	990	480	4670	1.23826	0.00302893	0.0674156	2.51871	LOC396903//RBM8A//SNUPN//HSP70//SUMO1//HSPA1L//C-JUN//SFN//SOD2//THBD//SMARCA1//PLS3//RDX//MYLK//PLEK2//EPB49//SGCD//CAV2//EEA1//CIDEC//NR3C2//C7H6ORF153//YWHAQ//ATP2B1//FRY//MYO6//LMNA//EPAS1//CRYAB//PDLIM3//LOC100137084//ACVR1//MID2//ATL1//LOC100158015//SCP2//CAT//RAB22A//FN1//LOC606742//DYNLT1//GADD45A//ANGPT1//AGER//TN-X//CDH1//PGRMC1//TGFB2//PGRMC2//LRRC16A//RTN4//UCHL1//EFNB2//UAP1//VEGFA//…
GO:0003012	muscle system process	Biological process	26	145	480	4670	1.74454	0.0030476	0.0674156	2.51604	MYLK//VCL//MYH2//ACTA2//MYLK//ATP2A2//SSTR1//CALCRL//LOC396903//PDE4B//KDR//CAV1//TNNI3//RHOB//LMCD1//LOC100157073//EDNRA//EDNRB//MYL6//RYR2//NOS3//ACTA1//ADRB2//TPM2//TPM4//TPM1
GO:0033591	response to L-ascorbic acid	Biological process	5	11	480	4670	4.42235	0.00306618	0.0674156	2.5134	HP//IL1A//IL1B//SPARC//SOD2
GO:0033002	muscle cell proliferation	Biological process	18	88	480	4670	1.99006	0.00306927	0.0674156	2.51297	BMP2//AGER//C-JUN//VEGFA//CALCRL//KDR//GNAQ//AKR1E2//GNA14//NOS3//ATP2B1//IL15//KLF4//ANG1//NPR1//TGFB2//LOC780431//HEY1
GO:0030182	neuron differentiation	Biological process	65	457	480	4670	1.3838	0.00308684	0.0674156	2.51049	DACH1//AGER//TN-X//CDH1//ATL1//LOC396903//PGRMC1//TGFB2//CAT//PGRMC2//LRRC16A//RTN4//UCHL1//EFNB2//UAP1//VEGFA//ALCAM//UNC-6//MET//NPTN//LGALS1//PTPRG//LGALS3//CALU//APP//GNAQ//GNA14//MYO6//ATP2B1//NOR-1//NR4A2//ID4//VCAN//P311//CTNNA1//AREG//PTPRK//LOC100155832//MCOLN3//TBX3//RHOB//TIMP-3//SOCS2//BMP2//TNFRSF12A//CTNNB1//SOD2//FRY//SPP1//KDR//DMD//THBS3//SLC11A1//SDC2//SMARCA1//MBP//RUFY2//FRY//…
GO:0001822	kidney development	Biological process	19	95	480	4670	1.94583	0.00311182	0.0674462	2.50699	BMP2//CTNNB1//LOC100152962//LOC100154585//IGF2//VEGFA//LOC100155832//LOC100156117//ANGPT1//DCN//HNF1B//TGFB2//THRA//TGFB3//UPK3A//ADAMTS1//SERPINF1//KCNJ8//LOC100158015
GO:0009607	response to biotic stimulus	Biological process	48	317	480	4670	1.47319	0.00318849	0.0685884	2.49642	CLEC7A//SLC11A1//DUOX2//NPC2//CYP1A1//CFL2//ENO3//DDIT3//PGLYRP2//SCD//NPG4//PR39//CD36//C5AR1//SCD5//LYZ//PMAP-23//NOS2//NOS3//KRT8//LOC733603//LOC780407//TIMP-3//C-JUN//DCN//HP//IL1A//IL1B//FMO1//CASP1//MGST1//CCR1//MAOA//MAOB//SPARC//MMP9//PTGES//ALDH2//S100A8//S100A9//NCF2//FOS//KCNJ8//SOD2//THBD//S100A12//IL15//LDLR
GO:0055002	striated muscle cell development	Biological process	19	96	480	4670	1.92556	0.00351974	0.0751491	2.45349	DMD//THRA//ACTA2//ACTA1//DES//VCL//KRT8//TBX3//ACVR1//VEGFA//LGALS1//CAV2//LGALS3//POSTN//APP//TPM2//LOC396903//TPM1//MYLK
GO:0048659	smooth muscle cell proliferation	Biological process	15	69	480	4670	2.11504	0.00362818	0.0752373	2.44031	BMP2//AGER//C-JUN//VEGFA//CALCRL//KDR//GNAQ//AKR1E2//GNA14//NOS3//ATP2B1//IL15//KLF4//ANG1//NPR1
GO:0048660	regulation of smooth muscle cell proliferation	Biological process	15	69	480	4670	2.11504	0.00362818	0.0752373	2.44031	AGER//C-JUN//VEGFA//CALCRL//KDR//GNAQ//AKR1E2//GNA14//NOS3//ATP2B1//IL15//KLF4//ANG1//NPR1//BMP2
GO:0048738	cardiac muscle tissue development	Biological process	15	69	480	4670	2.11504	0.00362818	0.0752373	2.44031	VEGFA//TPM2//LOC396903//ACTA2//TPM1//TBX3//MYH2//TNNI3//LMNA//BMP2//TGFB2//LOC780431//HEY1//PLN//SGCD
GO:0010721	negative regulation of cell development	Biological process	13	56	480	4670	2.25856	0.00362906	0.0752373	2.44021	CTNNA1//TN-X//UNC-6//RTN4//SPP1//F2//ID4//BMP2//MBP//RHOB//RUFY2//SAR1B//LOC100155504
GO:0030834	regulation of actin filament depolymerization	Biological process	6	16	480	4670	3.64844	0.00372022	0.0760254	2.42943	RDX//DSTN//CFL2//TPM2//TPM4//TPM1
GO:0042335	cuticle development	Biological process	6	16	480	4670	3.64844	0.00372022	0.0760254	2.42943	UAP1//MYO6//CTNNB1//SAR1B//DUOX2//SUMO1
GO:0050830	defense response to Gram-positive bacterium	Biological process	9	32	480	4670	2.73633	0.00383435	0.0778019	2.41631	PGLYRP2//SCD//NPG4//PR39//CD36//C5AR1//SCD5//LYZ//PMAP-23
GO:0007568	aging	Biological process	36	224	480	4670	1.56362	0.00386731	0.0779181	2.41259	SOD2//MET//TBX3//UGP2//CAT//RBM8A//LOC100158077//CTSL1//VCAN//AGER//GPX3//TIMP-3//LDLR//NOS2//GSN//C-JUN//DCN//TGFB2//IL1B//CASP1//TGFB3//NOS3//ATP2B1//IL15//P2RY1//MMP9//ENO3//SERPINF1//SOCS2//CYP3A46//NCF2//FOS//RTN4//DDIT3//CRYAB//CTNNA1
GO:0050896	response to stimulus	Biological process	303	2679	480	4670	1.10039	0.00392354	0.0784983	2.40632	BMP2//TGFB2//TGFB3//GHR//MET//C1QTNF2//CAV1//MYH2//TRA2A//GTF2H3//LOC100158015//SOD2//PTGER3//IL1B//FOS//VDAC1P5//SLC11A1//ICA//RYR2//NOS2//ATP1B1//PLAU//TF//ANGPT1//HP//RAMP2//KDR//CASP1//MUC1//CAPN2//EDNRA//MMP14//NOS3//LTF//CYP1A1//PDLIM3//EDNRB//KCNA5//MMP9//ANG1//EPAS1//RHOB//SDC2//LIPM//LOC100154449//FIGF//NR4A2//SCFD1//CRYAB//LOC396903//GATA2//A2M//CLEC7A//HSP70//HSPA1L//APP//LOC100151867/…
GO:0048562	embryonic organ morphogenesis	Biological process	22	119	480	4670	1.79867	0.0042435	0.0843101	2.37228	COL8A1//TCF7L2//SPARC//SPARCL1//LOC100155832//HNF1B//MYO6//INSIG1//CDH1//INSIG2//LOC100152962//BMPR2//CRYAB//MMP14//TGFB2//TGFB3//GFPT1//NOR-1//BMP2//ATP2B1//CLIC5//GJA4
GO:0030198	extracellular matrix organization	Biological process	13	57	480	4670	2.21893	0.00427303	0.0843112	2.36926	LOC100154449//TGFB2//VCAN//ANXA2//TN-X//DCN//FN1//APP//MMP9//LGALS3//POSTN//LOC100154395//UAP1
GO:0033273	response to vitamin	Biological process	24	134	480	4670	1.74254	0.00440847	0.086388	2.35571	TGFB2//MUC1//TGFB3//KLF4//PTGES//SERPINF1//BMP2//CYP1A1//MMP9//RBP1//NOS3//IL1B//STC1//ANGPT1//HP//LOC100154365//SDS//IL1A//SPARC//SOD2//GPX3//TIMP-3//GSN//ATP2B1
GO:0030308	negative regulation of cell growth	Biological process	12	51	480	4670	2.28922	0.00455606	0.0878758	2.34141	TN-X//UNC-6//RTN4//SPP1//HSP70//TGFB2//ENO3//ENPP1//HSPA1L//ACVR1//LOC100157073//CRYAB
GO:0042472	inner ear morphogenesis	Biological process	12	51	480	4670	2.28922	0.00455606	0.0878758	2.34141	SPARC//SPARCL1//LOC100155832//HNF1B//NOR-1//BMP2//ATP2B1//CLIC5//MYO6//INSIG1//CDH1//INSIG2
GO:0051093	negative regulation of developmental process	Biological process	32	195	480	4670	1.59658	0.00457655	0.0878758	2.33946	NME2//CTNNA1//ITGAV//ANGPT1//UNC-6//CD36//SERPINF1//KLF4//TN-X//RTN4//ACVR1//CAV1//CTNNB1//KIT//TCF7L2//SUMO1//BMP2//HOPX//INSIG1//ENPP1//SOD2//INSIG2//TBX3//RHOB//ID4//AREG//SPP1//F2//MBP//RUFY2//SAR1B//LOC100155504
GO:0007520	myoblast fusion	Biological process	5	12	480	4670	4.05382	0.00481726	0.0909023	2.3172	LOC396903//CAST//CASP1//CAPN2//CRK
GO:0048752	semicircular canal morphogenesis	Biological process	5	12	480	4670	4.05382	0.00481726	0.0909023	2.3172	HNF1B//NOR-1//SPARC//SPARCL1//BMP2
GO:0022602	ovulation cycle process	Biological process	15	71	480	4670	2.05546	0.00482948	0.0909023	2.3161	ANGPT1//VEGFA//KDR//MMP14//BMP2//CTNNA1//NOS2//NOS3//ADAMTS1//TGFB2//TGFB3//ANXA1//ANXA2//LOC100154449//MMP9
GO:0051674	localization of cell	Biological process	56	390	480	4670	1.39701	0.00488765	0.0913958	2.3109	EDNRB//TN-X//CFL2//ACVR1//TTC8//LOC396903//MET//UNC-6//CDH1//LRRC1//NR4A2//DUOX2//ITGB8//VEGFA//MMP9//TNFRSF12A//MYO6//TGFB2//VCAN//ALOX12//KDR//C5AR1//ZFAND5//PLAU//ENPEP//ITGAV//EDNRA//ANG1//LOC100154585//DNAJA4//VCL//RTN4//KIT//TGFB3//RHOB//LOC100154449//CLIC5//CXCL2//IL8//CXCL2//CCR1//LOC780407//CTNNB1//EFNB2//HS2ST1//MMP14//RDX//PTGES//TBX3//ANGPT1//NOS3//SRPX//IL1B//CD34//BMP2//FIGF
GO:0050771	negative regulation of axonogenesis	Biological process	7	22	480	4670	3.09564	0.00500334	0.0920413	2.30074	TN-X//UNC-6//RTN4//SPP1//MBP//RHOB//RUFY2
GO:0016125	sterol metabolic process	Biological process	13	58	480	4670	2.18068	0.00500614	0.0920413	2.3005	INSIG1//INSIG2//CYP39A1//LDLR//CAT//SQLE//PON2//NSDHL//PRKAA2//CYP51//SEC14L2//THRA//LIPM
GO:0072001	renal system development	Biological process	19	99	480	4670	1.86721	0.00501868	0.0920413	2.29941	BMP2//DCN//HNF1B//TGFB2//VEGFA//THRA//TGFB3//UPK3A//ADAMTS1//SERPINF1//KCNJ8//LOC100158015//CTNNB1//LOC100152962//LOC100154585//IGF2//LOC100155832//LOC100156117//ANGPT1
GO:0045926	negative regulation of growth	Biological process	18	92	480	4670	1.90353	0.00505472	0.0921117	2.2963	HSP70//TGFB2//ENO3//ENPP1//HSPA1L//ACVR1//LOC100157073//CRYAB//TN-X//UNC-6//RTN4//SCD//CD36//SCD5//ADRB2//SOCS2//RASSF8//SPP1
GO:0051289	protein homotetramerization	Biological process	6	17	480	4670	3.43382	0.00525848	0.0952185	2.27914	GFPT1//DECR1//PFKM//LOC733653//SOD2//IDE
GO:0031589	cell-substrate adhesion	Biological process	15	72	480	4670	2.02691	0.00554117	0.0997061	2.2564	CD36//TNFRSF12A//FN1//CTNNB1//TN-X//ITGB8//RHOB//COL8A1//ANGPT1//LGALS1//LGALS3//KDR//MMP14//ACVR1//VWF
GO:0001935	endothelial cell proliferation	Biological process	11	46	480	4670	2.32654	0.0057088	0.10208	2.24346	ANGPT1//CAV1//CAV2//VEGFA//KDR//CCR1//ANG1//BMP2//NOS2//MMP14//NOS3
GO:0031960	response to corticosteroid stimulus	Biological process	26	152	480	4670	1.6642	0.00586455	0.104214	2.23177	SULT1A1//CTSL1//ANXA1//HP//IL1B//MGP//NR3C2//GHR//AREG//FABP4//A2M//CAV1//ANXA2//SPARC//SERPINF1//CYP3A46//RHOB//CDO1//CRYAB//MAOA//MAOB//FOS//CDKN1A//STC1//ATP2B1//BMP2
GO:0030855	epithelial cell differentiation	Biological process	21	115	480	4670	1.77663	0.00597148	0.105459	2.22392	ID1//ANXA1//IRF6//SFN//TXNIP//CLIC5//CAV1//C-JUN//FN1//PTK7//KDR//TGFB2//TGFB3//ALOX12//CTNNB1//NME2//VEGFA//UPK3A//EMP1//UPK1B//LOC100152962
GO:0006952	defense response	Biological process	62	445	480	4670	1.35552	0.00619912	0.108808	2.20767	PTGER3//IL1B//VDAC1P5//GATA2//A2M//DUOX2//ITGB8//HP//PTGES//S100A8//ACVR1//SLC7A2//EPHX2//ALOX12//ALOX5AP//S100A9//S100A12//SFN//YWHAQ//MMP9//ANXA1//ANXA2//ICA//TF//LTF//LOC733603//SLC11A1//CXCL2//SPP1//IL1A//MS4A2//IL15//CXCL2//CLEC7A//C5AR1//BMP2//LOC396877//PGLYRP2//SCD//NPG4//PR39//CD36//SCD5//LYZ//PMAP-23//NOS2//NOS3//EDNRA//CCR1//EDNRB//LOC100154771//AGER//CALCRL//ADRB2//SERPINF1//FABP4//FA…
GO:0046686	response to cadmium ion	Biological process	12	53	480	4670	2.20283	0.00633294	0.110479	2.19839	SLC11A1//GSN//HSP70//C-JUN//MT1A//CTNNB1//PRNP//SPARC//CYP3A46//HSPA1L//SOD2//GLO1
GO:0042698	ovulation cycle	Biological process	16	80	480	4670	1.94583	0.00642656	0.11055	2.19202	ANGPT1//VEGFA//KDR//MMP14//BMP2//CTNNA1//NOS2//NOS3//ADAMTS1//TGFB2//TGFB3//MMP9//ANXA1//ANXA2//LOC100154449//TIMP-3
GO:0055082	cellular chemical homeostasis	Biological process	50	345	480	4670	1.41002	0.00644856	0.11055	2.19054	GNAQ//GNA14//PFKM//ATP2A2//PLN//ATP2B1//TNNI3//STC1//TRPV6//MT1A//SLC11A1//APP//ICA//TF//LTF//NR3C2//LOC100157073//PTGER3//IL1B//CALCRL//ITGAV//KDR//EPOR//P2RY1//C5AR1//NPTN//CLDN11//ENPP1//CD9//CDH1//KCNA5//SCD//CLDN5//MBP//EMP1//CLDN7//RYR2//MS4A2//TGFB2//TGFB3//EDNRA//EDNRB//F2//CAV1//SOD2//C-JUN//ALOX12//LGALS1//MET//LGALS3
GO:0051234	establishment of localization	Biological process	152	1249	480	4670	1.18401	0.00647701	0.11055	2.18863	SLC11A1//NOS3//ANGPT1//SFN//YWHAQ//THRA//GSN//NFS//RAB32//STEAP4//DSTN//CFL2//TXNIP//SNUPN//KCNA5//GNAQ//GNA14//CAV2//EEA1//MGPD//MYO6//AKAP12//LOC100154771//LOC100155504//FABP4//CSN2//MOBKL3//LOC100049650//LOC100154395//TC2N//RBP1//DYNLT1//SLC9A3R2//FXYD3//SLC5A10//ATP1B1//FXYD2//LOC100152855//RYR2//ATP2A2//CAV1//TRPV6//GJA4//VDAC1P5//CLIC5//UPK3A//SLC7A7//SLC7A9//SCP2//LOC100169745//SCG5//RAMP2…
GO:0043627	response to estrogen stimulus	Biological process	30	184	480	4670	1.58628	0.00654893	0.11055	2.18383	GPX3//LDLR//IGF2//ANXA1//TGFB2//IL1B//RAMP2//TGFB3//MMP14//GHR//NOS3//AREG//CYP1A1//INSIG1//ANXA2//ENO3//TXNIP//CD36//SOCS2//LOC100154449//BMP2//INSIG2//CRYAB//TIMP-3//ANGPT1//CTNNB1//CAV1//AKR1CL1//AKR1C4//CTNNA1
GO:0043244	regulation of protein complex disassembly	Biological process	7	23	480	4670	2.96105	0.00656888	0.11055	2.18251	RDX//MID2//DSTN//CFL2//TPM2//TPM4//TPM1
GO:0050873	brown fat cell differentiation	Biological process	7	23	480	4670	2.96105	0.00656888	0.11055	2.18251	SCD//ADRB2//FABP4//FABP5//LOC595121//SCD5//LOC100157485
GO:0055065	metal ion homeostasis	Biological process	33	208	480	4670	1.54357	0.00681217	0.113526	2.16671	ATP2A2//PLN//ATP2B1//TNNI3//STC1//TRPV6//MT1A//SLC11A1//ICA//TF//LTF//NR3C2//LOC100157073//PTGER3//IL1B//CALCRL//ITGAV//KDR//EPOR//P2RY1//C5AR1//NPTN//RYR2//MS4A2//TGFB2//TGFB3//EDNRA//EDNRB//F2//CAV1//KCNA5//APP//UPK3A
GO:0009266	response to temperature stimulus	Biological process	20	109	480	4670	1.78517	0.00682507	0.113526	2.16589	HSP70//HP//IL1B//NOS3//DNAJA4//MMP9//HSPA1L//LOC100155338//CRYAB//TGFB2//VEGFA//CASP1//ADRB2//THRA//TGFB3//ATP2B1//FOS//GMPR//LOC606742//MYOF
GO:0032879	regulation of localization	Biological process	75	559	480	4670	1.30534	0.00695761	0.114596	2.15754	NOS3//ANGPT1//MMP9//THRA//KCNA5//GNAQ//GNA14//RBM8A//NOS2//KCNJ8//ALOX12//KDR//ACVR1//TGFB2//P2RY1//C5AR1//ADRB2//CD36//ITGAV//CIDEC//IL1B//LOC100157073//MAOA//MAOB//PRKAA2//C1QTNF2//INHBB//LOC100154771//VCL//UNC-6//RTN4//KIT//TGFB3//RHOB//LOC100154449//VCAN//CLIC5//ANXA1//ANXA2//PFKM//TCF7L2//CRYAB//MYO6//PLS3//VEGFA//PKIA//CDH1//KCNE3//MS4A2//CAV1//ENPP1//PEA15//SCG5//LOC100154585//ANG1//CASP1/…
GO:0006810	transport	Biological process	150	1233	480	4670	1.1836	0.00700934	0.114596	2.15432	SLC11A1//NOS3//ANGPT1//SFN//YWHAQ//THRA//GSN//NFS//RAB32//STEAP4//DSTN//CFL2//TXNIP//SNUPN//KCNA5//GNAQ//GNA14//CAV2//EEA1//MGPD//MYO6//AKAP12//LOC100154771//LOC100155504//FXYD3//SLC5A10//ATP1B1//FXYD2//LOC100152855//RYR2//ATP2A2//CAV1//TRPV6//GJA4//VDAC1P5//CLIC5//UPK3A//SLC7A7//SLC7A9//SCP2//LOC100169745//SCG5//RAMP2//SAR1B//ARL3//LOC595121//RAB22A//SCFD1//LOC100158015//LOC396903//ANXA4//HSP70/…
GO:0034329	cell junction assembly	Biological process	8	29	480	4670	2.68391	0.0071749	0.114596	2.14418	FN1//CTNNA1//CD9//VCL//CTNNB1//KDR//MMP14//ACVR1
GO:0010977	negative regulation of neuron projection development	Biological process	5	13	480	4670	3.74199	0.00717602	0.114596	2.14412	SPP1//RTN4//LGALS1//PTPRG//LGALS3
GO:0060872	semicircular canal development	Biological process	5	13	480	4670	3.74199	0.00717602	0.114596	2.14412	HNF1B//NOR-1//SPARC//SPARCL1//BMP2
GO:0002532	production of molecular mediator involved in inflammatory response	Biological process	6	18	480	4670	3.24306	0.00721569	0.114596	2.14172	SLC7A2//EPHX2//ALOX12//ALOX5AP//SFN//YWHAQ
GO:0030878	thyroid gland development	Biological process	6	18	480	4670	3.24306	0.00721569	0.114596	2.14172	DUOX2//TGFB2//VEGFA//KDR//THRA//TGFB3
GO:0042542	response to hydrogen peroxide	Biological process	17	88	480	4670	1.8795	0.00724474	0.114596	2.13998	GPX3//CAT//PRDX6//ANXA1//PRKAA2//ANXA2//LOC100154449//C-JUN//AREG//KCNA5//TXNIP//ND6//CLEC7A//SOD2//DDIT3//CRYAB//GJA4
GO:0050900	leukocyte migration	Biological process	16	81	480	4670	1.92181	0.00727298	0.114596	2.13829	DUOX2//ITGB8//VEGFA//MMP9//C5AR1//CXCL2//IL8//TGFB2//CXCL2//CCR1//LOC780407//EDNRB//FIGF//IL1B//CD34//RDX
GO:0048870	cell motility	Biological process	55	389	480	4670	1.37559	0.0072899	0.114596	2.13728	EDNRB//TN-X//CFL2//ACVR1//TTC8//LOC396903//MET//UNC-6//CDH1//LRRC1//NR4A2//DUOX2//ITGB8//VEGFA//MMP9//TNFRSF12A//MYO6//TGFB2//VCAN//ALOX12//KDR//C5AR1//ZFAND5//PLAU//ENPEP//ITGAV//EDNRA//ANG1//LOC100154585//DNAJA4//VCL//RTN4//KIT//TGFB3//RHOB//LOC100154449//CLIC5//CXCL2//IL8//CXCL2//CCR1//LOC780407//EFNB2//HS2ST1//MMP14//RDX//PTGES//TBX3//ANGPT1//NOS3//IL1B//CD34//BMP2//FIGF//SRPX
GO:0009308	amine metabolic process	Biological process	38	249	480	4670	1.48477	0.0073733	0.115273	2.13234	CHI3L1//UAP1//GPX3//MGST1//GSTT1//SOD2//GLO1//NOS2//NOS3//DDO//LOC100154232//LOC100154365//SDS//GHR//SULT1A1//DUOX2//FABP4//FABP5//PGLYRP2//CDO1//DCN//HS2ST1//ACTA2//ANGPT1//ITIH2//HYAL1//NR4A2//LOC100155504//EPAS1//TGFB2//NOR-1//NPR1//MAOA//MAOB//ATP2B1//OCLN//CCBL2//CYP1A1
GO:0008202	steroid metabolic process	Biological process	24	140	480	4670	1.66786	0.00774322	0.119749	2.11108	NSDHL//INSIG1//INSIG2//CYP39A1//HSD11B1//CYP1A1//CYP3A46//LOC100155504//LDLR//CAT//SQLE//PON2//AKR1C4//SULT1A1//NR3C2//SCD//SCD5//IL1A//LIPM//PRKAA2//CYP51//SEC14L2//THRA//AKR1CL1
GO:0008285	negative regulation of cell proliferation	Biological process	31	194	480	4670	1.55466	0.00775079	0.119749	2.11065	CAV1//CAV2//CTNNA1//SOD2//NOS3//ATP2B1//IL15//KLF4//ANG1//NPR1//TGFB2//SERPINF1//TIMP-3//HSP70//C-JUN//CD9//TGFB3//IRF6//CTNNB1//HYAL1//CDH5//PTGES//SFN//BTG2//BTG3//EMP1//HSPA1L//CDKN1A//ACVR1//LOC100155995//BMP2
GO:0022607	cellular component assembly	Biological process	68	501	480	4670	1.32053	0.00778727	0.119749	2.10861	SNUPN//THBD//SMARCA1//PLS3//RDX//MGP//BMP2//LOC396903//CRYAB//FN1//ANGPT1//RBM8A//MYO6//CDH1//GSN//CTNNA1//VCL//ACTA2//ACTA1//KANK1//RHOB//CD9//MYH2//CAV1//KIT//SUMO1//PRDX6//LOC100157153//TTC8//LOC100156983//VWF//PRNP//AKR1C4//ACVR1//THBS3//ATL1//C1QTNF2//SDC2//CTNNB1//DES//DMD//KRT8//CAT//TRPV6//APP//KCNA5//CAV2//GFPT1//DECR1//PFKM//LOC733653//SOD2//IDE//PRKAA2//YWHAQ//TGFB2//TGFB3//TPM2//TPM4/…
GO:0043062	extracellular structure organization	Biological process	13	61	480	4670	2.07343	0.00782701	0.119749	2.1064	LOC100154449//DCN//FN1//APP//MMP9//LGALS3//POSTN//LOC100154395//UAP1//TGFB2//VCAN//ANXA2//TN-X
GO:0007272	ensheathment of neurons	Biological process	11	48	480	4670	2.2296	0.00800857	0.12123	2.09644	CLDN11//CD9//CDH1//ICA//TF//LTF//SCD//CLDN5//MBP//EMP1//CLDN7
GO:0008366	axon ensheathment	Biological process	11	48	480	4670	2.2296	0.00800857	0.12123	2.09644	CD9//CDH1//ICA//TF//LTF//SCD//CLDN5//MBP//EMP1//CLDN7//CLDN11
GO:0043583	ear development	Biological process	17	89	480	4670	1.85838	0.008131	0.122436	2.08986	SPARC//SPARCL1//LOC100155832//HNF1B//MYO6//INSIG1//CDH1//INSIG2//MCOLN3//ATP2B1//NOR-1//BMP2//DUOX2//TGFB2//TGFB3//SLC9A3R2//CLIC5
GO:0006875	cellular metal ion homeostasis	Biological process	32	203	480	4670	1.53366	0.00841701	0.126079	2.07484	ATP2A2//PLN//ATP2B1//TNNI3//STC1//TRPV6//SLC11A1//ICA//TF//LTF//NR3C2//LOC100157073//PTGER3//IL1B//CALCRL//ITGAV//KDR//EPOR//P2RY1//C5AR1//NPTN//RYR2//MS4A2//TGFB2//TGFB3//EDNRA//EDNRB//F2//CAV1//KCNA5//APP//MT1A
GO:0043271	negative regulation of ion transport	Biological process	9	36	480	4670	2.43229	0.00887787	0.131502	2.05169	NOS3//KCNA5//GNAQ//GNA14//TGFB2//TGFB3//ADRB2//RHOB//LOC100151867
GO:0031344	regulation of cell projection organization	Biological process	21	119	480	4670	1.71691	0.00888942	0.131502	2.05113	MET//NPTN//LGALS1//PTPRG//LGALS3//TN-X//UNC-6//RTN4//KIT//TNFRSF12A//SPP1//CDH1//MBP//RHOB//RUFY2//FRY//SAR1B//LOC100155504//TGFB2//TGFB3//SIPA1L2
GO:0016477	cell migration	Biological process	53	376	480	4670	1.3714	0.00891698	0.131502	2.04978	EDNRB//TN-X//CFL2//ACVR1//TTC8//LOC396903//MET//UNC-6//CDH1//LRRC1//NR4A2//DUOX2//ITGB8//VEGFA//MMP9//TNFRSF12A//MYO6//TGFB2//VCAN//ALOX12//KDR//C5AR1//ZFAND5//PLAU//VCL//RTN4//KIT//TGFB3//RHOB//LOC100154449//CLIC5//CXCL2//IL8//CXCL2//CCR1//LOC780407//EFNB2//HS2ST1//MMP14//RDX//PTGES//TBX3//ANGPT1//NOS3//IL1B//CD34//BMP2//FIGF//ENPEP//ITGAV//EDNRA//ANG1//LOC100154585
GO:0051960	regulation of nervous system development	Biological process	32	204	480	4670	1.52614	0.00904541	0.132712	2.04357	CTNNA1//MET//NPTN//LGALS1//PTPRG//LGALS3//TN-X//UNC-6//RTN4//CDH1//ICA//TF//LTF//P311//RHOB//ID4//TIMP-3//SOCS2//BMP2//TNFRSF12A//ACVR1//KIT//KDR//SPP1//F2//SERPINF1//MBP//RUFY2//FRY//SAR1B//LOC100155504//SIPA1L2
GO:0035239	tube morphogenesis	Biological process	27	165	480	4670	1.59205	0.00919557	0.134104	2.03642	VEGFA//EDNRA//CTNNB1//EDNRB//UNC-6//ACVR1//LOC100152962//BMP2//UAP1//CDH1//CFL2//PTK7//ATP2A2//LOC780431//BMPR2//TBX3//TTC8//LOC100156983//ARL3//HNF1B//NOR-1//SPARC//SPARCL1//MGP//KDR//MMP14//AREG
GO:0009636	response to toxin	Biological process	16	83	480	4670	1.8755	0.00923398	0.134104	2.03461	NOR-1//NR4A2//AKR1C4//CYP1A1//MT1A//GUCY2C//EPHX1//PTGR1//MAOA//MAOB//CDH1//CYP4F2//PON2//FOS//CDKN1A//SCFD1
GO:0030042	actin filament depolymerization	Biological process	6	19	480	4670	3.07237	0.00964955	0.139431	2.01549	RDX//DSTN//CFL2//TPM2//TPM4//TPM1
GO:0007015	actin filament organization	Biological process	18	98	480	4670	1.78699	0.00990291	0.141661	2.00424	PLS3//RDX//GSN//ACTA2//ACTA1//DSTN//CFL2//KANK1//RHOB//SDC2//TPM2//TPM4//TPM1//MYO6//PDLIM3//LOC100137084//ACVR1//CRYAB
GO:0010975	regulation of neuron projection development	Biological process	18	98	480	4670	1.78699	0.00990291	0.141661	2.00424	MET//NPTN//LGALS1//PTPRG//LGALS3//TN-X//UNC-6//RTN4//TNFRSF12A//SPP1//CDH1//MBP//RHOB//RUFY2//FRY//SAR1B//LOC100155504//SIPA1L2
GO:0000768	syncytium formation by plasma membrane fusion	Biological process	5	14	480	4670	3.4747	0.0102356	0.144102	1.98989	LOC396903//CAST//CASP1//CAPN2//CRK
GO:0002040	sprouting angiogenesis	Biological process	5	14	480	4670	3.4747	0.0102356	0.144102	1.98989	VEGFA//ANGPT1//LGALS1//SDC2//LGALS3
GO:0034405	response to fluid shear stress	Biological process	5	14	480	4670	3.4747	0.0102356	0.144102	1.98989	TGFB2//TGFB3//NCF2//LOC100154449//NOS3
GO:0016358	dendrite development	Biological process	13	63	480	4670	2.00761	0.0103175	0.144102	1.98642	SLC11A1//SDC2//SMARCA1//RHOB//FRY//SAR1B//LOC100155504//MET//ACSL3//SIPA1L2//MYO6//APP//UNC-6
GO:0030029	actin filament-based process	Biological process	30	190	480	4670	1.53618	0.0103254	0.144102	1.98609	PLS3//RDX//GSN//MYLK//PLEK2//MYO6//PDLIM3//LOC100137084//ACVR1//CRYAB//LOC396903//ACTA2//MYL6//MYH2//ACTA1//DSTN//CFL2//KANK1//RHOB//CNN1//SIPA1L2//SDC2//DES//VCL//DMD//KRT8//TPM2//TPM4//TPM1//SPEF2
GO:0060284	regulation of cell development	Biological process	34	222	480	4670	1.49005	0.010414	0.144634	1.98238	RBM8A//CTNNA1//TGFB2//TGFB3//THRA//MET//NPTN//LGALS1//PTPRG//LGALS3//TN-X//UNC-6//RTN4//TBX3//P311//CDH1//RHOB//ID4//TIMP-3//SOCS2//BMP2//TNFRSF12A//ACVR1//KIT//KDR//SPP1//F2//SERPINF1//MBP//RUFY2//FRY//SAR1B//LOC100155504//SIPA1L2
GO:0051094	positive regulation of developmental process	Biological process	41	279	480	4670	1.42973	0.0104709	0.144721	1.98001	BMP2//TGFB2//TGFB3//CD36//THRA//ADRB2//ACVR1//HOPX//GHR//BTG2//ALOX12//CTNNB1//NME2//ID2//ID4//ID1//C-JUN//TIMP-3//SOCS2//RHOB//KLF10//RTN4//NPG4//GATA2//ANGPT1//VEGFA//KDR//PR39//CCR1//ITGB8//C5AR1//LOC100154449//FIGF//PMAP-23//UNC-6//TNFRSF12A//KIT//NPTN//SERPINF1//MET//HEY1
GO:0006584	catecholamine metabolic process	Biological process	9	37	480	4670	2.36655	0.010695	0.145016	1.97082	NR4A2//LOC100155504//EPAS1//TGFB2//NOR-1//NPR1//MAOA//MAOB//SULT1A1
GO:0009712	catechol-containing compound metabolic process	Biological process	9	37	480	4670	2.36655	0.010695	0.145016	1.97082	SULT1A1//NR4A2//LOC100155504//EPAS1//TGFB2//NOR-1//NPR1//MAOA//MAOB
GO:0034311	diol metabolic process	Biological process	9	37	480	4670	2.36655	0.010695	0.145016	1.97082	SULT1A1//NR4A2//LOC100155504//EPAS1//TGFB2//NOR-1//NPR1//MAOA//MAOB
GO:0070555	response to interleukin-1	Biological process	9	37	480	4670	2.36655	0.010695	0.145016	1.97082	LDLR//NPG4//PR39//PMAP-23//ANXA1//GHR//ANXA2//LOC100154449//FIGF
GO:0007423	sensory organ development	Biological process	37	247	480	4670	1.45741	0.0109335	0.147073	1.96124	TGFB2//ACVR1//DACH1//ATP2B1//SPARC//SPARCL1//LOC100155832//VEGFA//KLF4//HNF1B//MYO6//INSIG1//CDH1//INSIG2//MCOLN3//CYP1A1//BMP2//TBX3//CTNNB1//GJA4//HSP70//COL8A1//HSPA1L//CRYAB//RASSF8//NOR-1//DUOX2//TGFB3//SLC9A3R2//CAV2//LOC396903//SMARCA1//ALCAM//CLIC5//SLC7A9//LOC100155317//FRY
GO:0016049	cell growth	Biological process	24	144	480	4670	1.62153	0.0109495	0.147073	1.9606	TGFB3//FXYD2//IGFBP6//LOC100154395//ALOX12//TGFB2//F2//RHOB//CRYAB//HSP70//ENO3//ENPP1//HSPA1L//ACVR1//LOC100157073//TN-X//UNC-6//RTN4//TNFRSF12A//APP//SPP1//MMP9//EMP1//ACTA1
GO:0001558	regulation of cell growth	Biological process	20	114	480	4670	1.70687	0.0112279	0.150108	1.9497	ALOX12//TGFB2//F2//RHOB//CRYAB//HSP70//ENO3//ENPP1//HSPA1L//ACVR1//LOC100157073//TN-X//UNC-6//RTN4//TNFRSF12A//SPP1//TGFB3//FXYD2//IGFBP6//LOC100154395
GO:0051239	regulation of multicellular organismal process	Biological process	107	856	480	4670	1.21615	0.01174	0.156041	1.93033	SLC11A1//ADRB2//ATP2A2//PLN//MYH2//EPAS1//NME2//BMP2//SSTR1//CALCRL//KDR//CAV1//TNNI3//RBM8A//CTNNA1//HOPX//NOS2//VEGFA//THRA//LOC100151867//TBX3//GJA4//NOS3//PTPRK//RHOB//C5AR1//LMCD1//LOC100157073//TGFB2//TGFB3//MET//NPTN//LGALS1//PTPRG//LGALS3//ANGPT1//UNC-6//CD36//SERPINF1//INHBB//F2//ENPP1//MGP//ACVR1//TN-X//RTN4//RBP1//EDNRA//CCR1//EDNRB//CDH1//ICA//TF//LTF//MMP9//CTNNB1//IL1A//IL1B//FIGF//…
GO:0010769	regulation of cell morphogenesis involved in differentiation	Biological process	15	78	480	4670	1.87099	0.0117808	0.156041	1.92882	TGFB2//TGFB3//TN-X//UNC-6//RTN4//TNFRSF12A//SPP1//CDH1//MBP//RHOB//RUFY2//SAR1B//LOC100155504//MET//SIPA1L2
GO:0042552	myelination	Biological process	10	44	480	4670	2.21117	0.0119324	0.15732	1.92327	CD9//CDH1//ICA//TF//LTF//SCD//CLDN5//MBP//EMP1//CLDN7
GO:0001569	patterning of blood vessels	Biological process	6	20	480	4670	2.91875	0.012616	0.163932	1.89908	VEGFA//EDNRA//CTNNB1//EDNRB//UNC-6//ACVR1
GO:0030216	keratinocyte differentiation	Biological process	6	20	480	4670	2.91875	0.012616	0.163932	1.89908	NME2//ANXA1//IRF6//SFN//TXNIP//CLIC5
GO:0007409	axonogenesis	Biological process	28	177	480	4670	1.53908	0.0126671	0.163932	1.89732	LOC396903//PGRMC1//TGFB2//CAT//PGRMC2//LRRC16A//RTN4//UCHL1//EFNB2//TN-X//UAP1//VEGFA//ALCAM//UNC-6//CALU//APP//NR4A2//VCAN//P311//CTNNA1//TNFRSF12A//SPP1//CDH1//MBP//RHOB//RUFY2//AGER//ATL1
GO:0008203	cholesterol metabolic process	Biological process	11	51	480	4670	2.09845	0.0127344	0.163932	1.89502	INSIG1//INSIG2//CYP39A1//CYP51//SEC14L2//THRA//LDLR//CAT//SQLE//PON2//NSDHL
GO:0048747	muscle fiber development	Biological process	11	51	480	4670	2.09845	0.0127344	0.163932	1.89502	DMD//THRA//TBX3//ACVR1//VEGFA//LGALS1//CAV2//ACTA1//LGALS3//APP//POSTN
GO:0009409	response to cold	Biological process	9	38	480	4670	2.30428	0.0127776	0.163932	1.89355	TGFB2//VEGFA//CASP1//ADRB2//THRA//TGFB3//ATP2B1//FOS//GMPR
GO:0042445	hormone metabolic process	Biological process	19	108	480	4670	1.71161	0.0128985	0.164744	1.88946	DUOX2//HSD11B1//LOC100155504//SULT1A1//NR3C2//ATP2A2//ACTA2//ACVR1//PSMC6//ACTA1//SCG5//TCF7L2//IDE//LOC100154684//RBP1//SDR16C5//LOC100169745//CYP1A1//DDO
GO:0042471	ear morphogenesis	Biological process	12	58	480	4670	2.01293	0.013193	0.167756	1.87966	SPARC//SPARCL1//LOC100155832//HNF1B//MYO6//INSIG1//CDH1//INSIG2//NOR-1//BMP2//ATP2B1//CLIC5
GO:0070727	cellular macromolecule localization	Biological process	36	242	480	4670	1.44731	0.0133086	0.167855	1.87587	SLC11A1//THRA//DSTN//CFL2//TXNIP//SNUPN//MYO6//AKAP12//LOC100154771//LOC100155504//SFN//YWHAQ//SCG5//RAMP2//NFS//SAR1B//ARL3//LOC595121//RAB32//RAB22A//SCFD1//LOC100158015//C-JUN//TGFB2//TGFB3//RBM8A//PLS3//ANGPT1//SUMO1//BMP2//CTNNB1//LMNA//PKIA//CDH1//TCF7L2//ACTA2
GO:0072593	reactive oxygen species metabolic process	Biological process	8	32	480	4670	2.43229	0.0133617	0.167855	1.87414	NOS2//SOD2//NCF2//GPX3//CAT//PRDX6//DUOX2//CYP1A1
GO:0001667	ameboidal cell migration	Biological process	14	72	480	4670	1.89178	0.0133768	0.167855	1.87365	EDNRB//TN-X//CFL2//ACVR1//TTC8//UNC-6//TGFB2//ZFAND5//MMP14//RDX//PTGES//CDH1//TBX3//BMP2
GO:0070301	cellular response to hydrogen peroxide	Biological process	7	26	480	4670	2.61939	0.0134424	0.167942	1.87152	GPX3//CAT//PRDX6//ANXA1//PRKAA2//ANXA2//LOC100154449
GO:0007592	protein-based cuticle development	Biological process	4	10	480	4670	3.89167	0.0139729	0.172174	1.85471	MYO6//SAR1B//DUOX2//SUMO1
GO:0015012	heparan sulfate proteoglycan biosynthetic process	Biological process	4	10	480	4670	3.89167	0.0139729	0.172174	1.85471	CTNNB1//TCF7L2//HS2ST1//ACTA2
GO:0070365	hepatocyte differentiation	Biological process	4	10	480	4670	3.89167	0.0139729	0.172174	1.85471	ANXA1//HNF1B//CYP1A1//ANXA2
GO:0010812	negative regulation of cell-substrate adhesion	Biological process	5	15	480	4670	3.24306	0.014082	0.172174	1.85133	MMP14//ACVR1//ANGPT1//LGALS1//LGALS3
GO:0042733	embryonic digit morphogenesis	Biological process	5	15	480	4670	3.24306	0.014082	0.172174	1.85133	CTNNB1//GNAQ//GNA14//TBX3//FBXW4
GO:0009719	response to endogenous stimulus	Biological process	80	620	480	4670	1.25538	0.0142356	0.17331	1.84663	NR4A2//DDIT3//THRA//ME1//ANG1//GHR//TGFB2//IL1A//IL1B//CASP1//TGFB3//MGST1//MGST3//BTG2//CDKN1A//GPX3//LDLR//IGF2//ANXA1//RAMP2//MMP14//NOS3//AREG//CYP1A1//INSIG1//ANXA2//ENO3//TXNIP//CD36//SOCS2//LOC100154449//BMP2//INSIG2//CRYAB//CAV1//ALDH2//NCF2//FOS//CLDN6//FABP4//LOC100154232//GFPT1//OCLN//KCNJ8//CDO1//CTSL1//SMARCA1//TIMP-3//CFL2//RHOB//LOC100154365//SDS//ATP2A2//C-JUN//NOR-1//SPARC//ANGPT…
GO:0006936	muscle contraction	Biological process	22	132	480	4670	1.62153	0.0145009	0.175793	1.83861	ATP2A2//SSTR1//CALCRL//LOC396903//PDE4B//KDR//CAV1//TNNI3//RHOB//EDNRA//EDNRB//MYL6//MYH2//RYR2//ADRB2//TPM2//TPM4//ACTA2//TPM1//MYLK//VCL//MYLK
GO:0042537	benzene-containing compound metabolic process	Biological process	11	52	480	4670	2.05809	0.0147058	0.177525	1.83251	SULT1A1//DUOX2//CYP1A1//NR4A2//LOC100155504//EPAS1//TGFB2//NOR-1//NPR1//MAOA//MAOB
GO:0048522	positive regulation of cellular process	Biological process	140	1165	480	4670	1.16917	0.0148406	0.178399	1.82855	HSP70//HSPA1L//NPG4//EDNRA//PR39//EDNRB//BMPR2//F2//NPTN//PMAP-23//CRYAB//VEGFA//KDR//CCR1//ANG1//BMP2//CD36//CTNNB1//FBXW4//ANGPT1//MMP9//NR3C2//GPX3//TIMP-3//TGFB2//TGFB3//APP//CIDEC//LOC100152356//LOC100153541//KLF10//GZMA//CALCRL//ADRB2//GNAQ//GNA14//KIT//ALOX12//ITGAV//THRA//PRKAA2//AREG//FABP4//ID2//UNC-6//EPAS1//ID4//LOC100151867//CDKN1A//TBX3//LOC100154449//FIGF//ID1//SFN//YWHAQ//CAV1//C5…
GO:0032570	response to progesterone stimulus	Biological process	9	39	480	4670	2.24519	0.0151475	0.180645	1.81966	TGFB2//RAMP2//TGFB3//CAV1//ALDH2//TXNIP//NCF2//FOS//CLDN6
GO:0001503	ossification	Biological process	24	148	480	4670	1.5777	0.0151537	0.180645	1.81948	IGF2//SPP1//GPNMB//COL8A1//CALCRL//ADRB2//ENPP1//ALOX12//DUOX2//KLF10//MGP//TGFB3//ACVR1//BMP2//AREG//CTNNB1//TGFB2//THRA//VCAN//MMP14//FN1//SPARC//MMP9//STC1
GO:0009887	organ morphogenesis	Biological process	63	473	480	4670	1.29585	0.0154065	0.182852	1.8123	TGFB2//VCAN//THRA//ACVR1//DACH1//ATP2A2//LOC780431//BMPR2//TBX3//TTC8//LOC100156983//COL8A1//VEGFA//FN1//CTNNB1//FRY//MYO6//TCF7L2//SPARC//SPARCL1//LOC100155832//ANGPT1//HP//NOR-1//EIF4A2//CDKN1A//HNF1B//UNC-6//INSIG1//CDH1//INSIG2//DSPP//CTNNA1//BMP2//GJA4//LOC100152962//HSP70//HSPA1L//CRYAB//MMP14//TGFB3//GFPT1//ZFAND5//KLF4//DUOX2//ACTA2//MYH2//TNNI3//ALCAM//ATP2B1//CLIC5//ADAMTS1//GHR//ID1//M…
GO:0043009	chordate embryonic development	Biological process	38	261	480	4670	1.41651	0.0155432	0.182852	1.80846	LOC396903//ANGPT1//TGFB2//VEGFA//TGFB3//EDNRA//CTNNB1//EDNRB//ENO3//ZFAND5//ACVR1//TBX3//IGF2//CALCRL//ITGAV//FN1//GADD45A//CAV2//EFNB2//MYH2//PTPRK//CAPN2//HNF1B//HOPX//CDH1//CFL2//PTK7//GATA2//EPAS1//TCF7L2//MMP14//GFPT1//SPARC//SPARCL1//GJA4//KRT8//NSDHL//BMP2
GO:0010817	regulation of hormone levels	Biological process	32	212	480	4670	1.46855	0.015597	0.182852	1.80696	SFN//YWHAQ//DUOX2//HSD11B1//LOC100155504//NOS2//KCNJ8//SULT1A1//NR3C2//ATP2A2//ACTA2//ACVR1//PSMC6//ACTA1//SCG5//INHBB//P2RY1//ANXA1//HNF1B//ANXA2//PFKM//TCF7L2//TBX3//DDO//IDE//LOC100154684//RBP1//SDR16C5//LOC100169745//CYP1A1//NOS3//IL1B
GO:0030036	actin cytoskeleton organization	Biological process	28	180	480	4670	1.51343	0.0157199	0.182852	1.80355	PLS3//RDX//MYO6//PDLIM3//LOC100137084//ACVR1//CRYAB//GSN//ACTA2//ACTA1//DSTN//CFL2//KANK1//RHOB//CNN1//MYH2//LOC396903//SIPA1L2//SDC2//DES//VCL//DMD//KRT8//TPM2//TPM4//TPM1//MYLK//PLEK2
GO:0010810	regulation of cell-substrate adhesion	Biological process	8	33	480	4670	2.35859	0.0161002	0.182852	1.79317	CD36//COL8A1//ANGPT1//LGALS1//LGALS3//KDR//MMP14//ACVR1
GO:0051051	negative regulation of transport	Biological process	23	141	480	4670	1.58703	0.0161116	0.182852	1.79286	THRA//NOS3//KCNA5//GNAQ//GNA14//P2RY1//IL1B//MAOA//MAOB//INHBB//ITGAV//CRYAB//PKIA//ENPP1//PEA15//ANXA1//ANXA2//YWHAQ//TGFB2//TGFB3//ADRB2//RHOB//LOC100151867
GO:0031649	heat generation	Biological process	6	21	480	4670	2.77976	0.0161681	0.182852	1.79134	PTGER3//IL1B//EDNRA//CCR1//EDNRB//ADRB2
GO:0051279	regulation of release of sequestered calcium ion into cytosol	Biological process	6	21	480	4670	2.77976	0.0161681	0.182852	1.79134	TGFB2//TGFB3//EDNRA//EDNRB//F2//MS4A2
GO:0051930	regulation of sensory perception of pain	Biological process	6	21	480	4670	2.77976	0.0161681	0.182852	1.79134	IL1A//ADRB2//EDNRA//NOS3//EDNRB//RTN4
GO:0051931	regulation of sensory perception	Biological process	6	21	480	4670	2.77976	0.0161681	0.182852	1.79134	IL1A//ADRB2//EDNRA//NOS3//EDNRB//RTN4
GO:0055006	cardiac cell development	Biological process	6	21	480	4670	2.77976	0.0161681	0.182852	1.79134	TPM2//LOC396903//ACTA2//TPM1//LMNA//BMP2
GO:0055013	cardiac muscle cell development	Biological process	6	21	480	4670	2.77976	0.0161681	0.182852	1.79134	TPM2//LOC396903//ACTA2//TPM1//LMNA//BMP2
GO:0034613	cellular protein localization	Biological process	35	237	480	4670	1.4368	0.0161697	0.182852	1.7913	SLC11A1//THRA//DSTN//CFL2//TXNIP//SNUPN//MYO6//AKAP12//LOC100154771//LOC100155504//SFN//YWHAQ//SCG5//RAMP2//NFS//SAR1B//ARL3//LOC595121//RAB32//RAB22A//SCFD1//LOC100158015//C-JUN//TGFB2//TGFB3//PLS3//ANGPT1//SUMO1//BMP2//LMNA//PKIA//CDH1//TCF7L2//ACTA2//CTNNB1
GO:0048523	negative regulation of cellular process	Biological process	116	948	480	4670	1.19049	0.016496	0.185679	1.78262	HOPX//THRA//PKIA//CTNNB1//LMCD1//ID2//TXNIP//SUMO1//ID4//ID1//CAV1//CAV2//ADRB2//NME2//RDX//HSP70//ALOX12//VEGFA//NR3C2//FN1//PRNP//GNAQ//GNA14//HSPA1L//PEA15//TBX3//TCF7L2//SOD2//LOC100154449//GLO1//BAG3//CRYAB//MID2//TGFB2//IRF6//CDKN1A//TN-X//LOC100151867//CTNNA1//TGFB3//TIMP-3//C-JUN//CD9//HYAL1//CDH5//PTGES//SFN//BTG2//BTG3//EMP1//ACVR1//LOC100155995//BMP2//P2RY1//ITGAV//MET//ANGPT1//LGALS1/…
GO:0071310	cellular response to organic substance	Biological process	41	287	480	4670	1.38988	0.0165495	0.185679	1.78122	CAV1//THRA//GHR//KIT//DUOX2//IL1B//LOC780407//KLF6//FIGF//VEGFA//DDIT3//LDLR//GFPT1//INSIG1//CD36//INSIG2//RAMP2//ALDH2//NCF2//FOS//KRT8//SMARCA1//CTNNB1//NPTN//ENPP1//IGF2//SOCS2//STC1//LGALS1//MET//LGALS3//NPG4//PR39//PMAP-23//PRKAA2//SOD2//TGFB2//TGFB3//SPARC//BMP2//ATP2B1
GO:0048593	camera-type eye morphogenesis	Biological process	11	53	480	4670	2.01926	0.0168987	0.188856	1.77215	TBX3//CRYAB//ALCAM//LOC100155317//HSP70//VEGFA//COL8A1//CTNNB1//CDH1//HSPA1L//BMP2
GO:2000021	regulation of ion homeostasis	Biological process	12	60	480	4670	1.94583	0.0171454	0.190759	1.76585	CDH1//ICA//TF//LTF//RYR2//MS4A2//TGFB2//TGFB3//EDNRA//EDNRB//F2//ALOX12
GO:0051049	regulation of transport	Biological process	56	415	480	4670	1.31285	0.0172023	0.190759	1.76441	NOS3//ANGPT1//THRA//KCNA5//GNAQ//GNA14//NOS2//KCNJ8//P2RY1//ADRB2//IL1B//LOC100157073//MAOA//MAOB//PRKAA2//C1QTNF2//INHBB//LOC100154771//ANXA1//ANXA2//PFKM//TCF7L2//ITGAV//CRYAB//PLS3//RTN4//PKIA//CDH1//KCNE3//MS4A2//CAV1//ENPP1//PEA15//SCG5//LOC100154585//TGFB2//TGFB3//ANG1//CASP1//SLC11A1//GATA2//MYO6//PON2//YWHAQ//EDNRA//EDNRB//F2//ACTA2//CACNA2D1//PLN//RHOB//LOC100151867//ATP2B1//CD36//SCFD1/…
GO:0044085	cellular component biogenesis	Biological process	70	537	480	4670	1.26823	0.0173945	0.192145	1.75959	SNUPN//THBD//SMARCA1//PLS3//RDX//C7H6ORF153//MGP//BMP2//LOC396903//CRYAB//FN1//ANGPT1//RBM8A//MYO6//CDH1//GSN//MYLK//SPEF2//CTNNA1//LOC100157485//VCL//ACTA2//ACTA1//KANK1//RHOB//CD9//MYH2//CAV1//KIT//SUMO1//PRDX6//LOC100157153//TTC8//LOC100156983//VWF//PRNP//AKR1C4//ACVR1//THBS3//ATL1//C1QTNF2//SDC2//CTNNB1//DES//DMD//KRT8//CAT//TRPV6//APP//KCNA5//CAV2//GFPT1//DECR1//PFKM//LOC733653//SOD2//IDE//P…
GO:0015031	protein transport	Biological process	43	305	480	4670	1.37165	0.0177128	0.194909	1.75171	SLC11A1//THRA//DSTN//CFL2//TXNIP//SNUPN//MYO6//AKAP12//LOC100154771//LOC100155504//SFN//YWHAQ//SCG5//RAMP2//NFS//SAR1B//ARL3//LOC595121//RAB32//RAB22A//SCFD1//LOC100158015//C-JUN//TGFB2//TGFB3//PLS3//LMNA//PKIA//CD36//CDH1//TCF7L2//LOC100157000//MS4A2//ANXA1//ANXA2//ANG1//CASP1//ACTA2//LOC396903//SEC62//RHOB//RRBP1//LOC100155433
GO:0060541	respiratory system development	Biological process	21	127	480	4670	1.60876	0.0181538	0.198996	1.74103	HS2ST1//TGFB2//MGP//THRA//TGFB3//MMP14//HSD11B1//NOS3//CYP1A1//SPARC//EPAS1//LOC100155995//CTNNB1//ARL3//UAP1//HOPX//VEGFA//KDR//LOC100152962//ID1//BMP2
GO:0006949	syncytium formation	Biological process	5	16	480	4670	3.04036	0.018792	0.203864	1.72603	LOC396903//CAST//CASP1//CAPN2//CRK
GO:0010594	regulation of endothelial cell migration	Biological process	5	16	480	4670	3.04036	0.018792	0.203864	1.72603	ALOX12//KDR//ACVR1//ANGPT1//VEGFA
GO:0071822	protein complex subunit organization	Biological process	40	281	480	4670	1.38493	0.0188116	0.203864	1.72557	RDX//MGP//BMP2//CRYAB//MID2//ANGPT1//GSN//DSTN//CFL2//KANK1//RHOB//MYH2//CAV1//SUMO1//VWF//PRNP//CDH1//AKR1C4//ACVR1//THBS3//ATL1//C1QTNF2//CAT//TRPV6//KCNA5//CAV2//GFPT1//DECR1//PFKM//LOC733653//SOD2//IDE//PRKAA2//CTNNB1//YWHAQ//CTNNA1//TPM2//TPM4//TPM1//ALOX5AP
GO:0034097	response to cytokine stimulus	Biological process	28	183	480	4670	1.48862	0.0193353	0.208748	1.71365	CAV1//KIT//DUOX2//IL1B//LOC780407//KLF6//KRT8//SLC11A1//ANXA1//GHR//ANXA2//LOC100154449//FIGF//ACSL3//LDLR//NPG4//PR39//PMAP-23//MET//TIMP-3//C-JUN//TGFB2//TGFB3//NOS3//CTNNB1//SPARC//PTGES//FOS
GO:0016337	cell-cell adhesion	Biological process	22	136	480	4670	1.57384	0.0200804	0.212647	1.69723	TGFB2//VCAN//THRA//CDH5//CDH1//NPTN//RDX//ITGB8//CLEC7A//CLDN5//CLDN7//CLDN11//LGALS1//LGALS3//ACVR1//CTNNB1//LOC396903//FN1//TN-X//UNC-6//LOC100154585//SRPX
GO:0007043	cell-cell junction assembly	Biological process	4	11	480	4670	3.53788	0.0202054	0.212647	1.69453	CTNNA1//CD9//VCL//CTNNB1
GO:0021884	forebrain neuron development	Biological process	4	11	480	4670	3.53788	0.0202054	0.212647	1.69453	NOR-1//GNAQ//GNA14//NR4A2
GO:0030201	heparan sulfate proteoglycan metabolic process	Biological process	4	11	480	4670	3.53788	0.0202054	0.212647	1.69453	CTNNB1//TCF7L2//ACTA2//HS2ST1
GO:0071354	cellular response to interleukin-6	Biological process	4	11	480	4670	3.53788	0.0202054	0.212647	1.69453	NPG4//PR39//MET//PMAP-23
GO:0071456	cellular response to hypoxia	Biological process	4	11	480	4670	3.53788	0.0202054	0.212647	1.69453	LDLR//VEGFA//PRKAA2//STC1
GO:0051261	protein depolymerization	Biological process	7	28	480	4670	2.43229	0.0202167	0.212647	1.69429	RDX//MID2//DSTN//CFL2//TPM2//TPM4//TPM1
GO:0051926	negative regulation of calcium ion transport	Biological process	6	22	480	4670	2.65341	0.0203549	0.213316	1.69133	TGFB2//TGFB3//ADRB2//RHOB//LOC100151867//NOS3
GO:0006022	aminoglycan metabolic process	Biological process	9	41	480	4670	2.13567	0.0208328	0.217527	1.68125	CHI3L1//UAP1//PGLYRP2//DCN//HS2ST1//ACTA2//ANGPT1//ITIH2//HYAL1
GO:0035050	embryonic heart tube development	Biological process	13	69	480	4670	1.83303	0.0215767	0.222891	1.66602	ATP2A2//LOC780431//BMPR2//ACVR1//TBX3//TTC8//LOC100156983//KDR//FN1//CTNNB1//SAR1B//ACTA1//GJA4
GO:0043473	pigmentation	Biological process	13	69	480	4670	1.83303	0.0215767	0.222891	1.66602	RAB32//KIT//GFPT1//EDNRA//MITF//EDNRB//LOC100154771//TTC8//LOC100156983//GNAQ//GNA14//SOD2//GPNMB
GO:0006886	intracellular protein transport	Biological process	31	209	480	4670	1.44308	0.0215801	0.222891	1.66595	SLC11A1//THRA//DSTN//CFL2//TXNIP//SNUPN//MYO6//AKAP12//LOC100154771//LOC100155504//SFN//YWHAQ//C-JUN//TGFB2//TGFB3//PLS3//LMNA//PKIA//CDH1//TCF7L2//ACTA2//SCG5//RAMP2//NFS//SAR1B//ARL3//LOC595121//RAB32//RAB22A//SCFD1//LOC100158015
GO:0018958	phenol-containing compound metabolic process	Biological process	10	48	480	4670	2.02691	0.0216905	0.223225	1.66373	SULT1A1//DUOX2//NR4A2//LOC100155504//EPAS1//TGFB2//NOR-1//NPR1//MAOA//MAOB
GO:0032787	monocarboxylic acid metabolic process	Biological process	30	201	480	4670	1.45211	0.0217856	0.2234	1.66183	PTGES//PHYH//CD36//UGP2//ME1//LOC100154365//FABP4//TN-X//LIPM//SCD//SCD5//ACSL3//DECR1//CYP39A1//AKR1C4//PDK4//CAV1//ALOX12//CYP4F2//ALOX5AP//ANXA1//ANXA2//RBP1//LOC100169745//CYP1A1//EPHX2//INSIG1//INSIG2//PRKAA2//C1QTNF2
GO:0042592	homeostatic process	Biological process	77	605	480	4670	1.23826	0.0220191	0.224988	1.6572	HSP70//SUMO1//HSPA1L//GNAQ//GNA14//CIDEC//PTGER3//IL1B//PFKM//PRDX5//PRDX6//DDIT3//SELT//ATP2A2//PLN//ATP2B1//TNNI3//STC1//TRPV6//MT1A//SLC11A1//APP//ICA//TF//LTF//NR3C2//LOC100157073//EDNRB//TGFB2//CALCRL//ITGAV//KDR//EPOR//P2RY1//C5AR1//NPTN//CLDN11//HS2ST1//THRA//EPAS1//ENPP1//CD9//EDNRA//CCR1//CDH1//ADRB2//SOD2//CAV1//KCNA5//SCD//CLDN5//MBP//EMP1//CLDN7//TCF7L2//LDLR//NPC2//FABP4//FABP5//VEGF…
GO:0051345	positive regulation of hydrolase activity	Biological process	19	114	480	4670	1.62153	0.0221645	0.22502	1.65434	SLC11A1//PTGER3//VEGFA//MS4A2//ANG1//LOC100157073//BMP2//TPM2//TPM4//TPM1//TBC1D12//SIPA1L2//ALOX12//CASP1//RHOB//EDNRA//EDNRB//GNAQ//GNA14
GO:0090066	regulation of anatomical structure size	Biological process	27	177	480	4670	1.48411	0.0221795	0.22502	1.65405	ADRB2//SOD2//RDX//ATP2B1//KDR//NOS3//PTPRK//EDNRA//EDNRB//TN-X//UNC-6//RTN4//DSTN//CFL2//KANK1//RHOB//UAP1//KCNJ8//P2RY1//TNFRSF12A//HSP70//HSPA1L//CAV1//SPP1//TPM2//TPM4//TPM1
GO:0048518	positive regulation of biological process	Biological process	164	1404	480	4670	1.13646	0.0226837	0.229321	1.64429	SLC11A1//A2M//HSP70//HSPA1L//NPG4//EDNRA//PR39//EDNRB//BMPR2//F2//NPTN//PMAP-23//CRYAB//VEGFA//KDR//CCR1//ANG1//BMP2//CD36//ADRB2//CTNNB1//FBXW4//ANGPT1//C5AR1//MMP9//NR3C2//GPX3//TIMP-3//TGFB2//TGFB3//APP//CIDEC//LOC100152356//LOC100153541//KLF10//GZMA//LOC396877//CALCRL//GNAQ//GNA14//KIT//ALOX12//ITGAV//THRA//PRKAA2//AREG//FABP4//ID2//UNC-6//EPAS1//ID4//LOC100151867//CDKN1A//TBX3//LOC100154449/…
GO:0033036	macromolecule localization	Biological process	66	509	480	4670	1.26154	0.0230922	0.232629	1.63654	SLC11A1//THRA//DSTN//CFL2//TXNIP//SNUPN//KANK1//CLIC5//MYO6//AKAP12//LOC100154771//LOC100155504//SFN//YWHAQ//SCP2//LOC100169745//SCG5//RAMP2//NFS//SAR1B//ARL3//LOC595121//RAB32//RAB22A//SCFD1//LOC100158015//C-JUN//TGFB2//TGFB3//RBM8A//CD36//ITGAV//CIDEC//LOC396903//SEC62//RHOB//RRBP1//LOC100155433//ACSL3//FABP4//ATP9A//CAV1//DECR1//LDLR//ANXA2//CAV2//ENPP1//NPC2//PLS3//ENPEP//RASSF8//ANGPT1//SUMO…
GO:0030323	respiratory tube development	Biological process	18	107	480	4670	1.63668	0.023449	0.233233	1.62987	TGFB2//MGP//THRA//TGFB3//MMP14//HSD11B1//NOS3//CYP1A1//SPARC//EPAS1//LOC100155995//HOPX//VEGFA//KDR//LOC100152962//ID1//BMP2//CTNNB1
GO:0030324	lung development	Biological process	18	107	480	4670	1.63668	0.023449	0.233233	1.62987	HOPX//VEGFA//KDR//LOC100152962//ID1//BMP2//CTNNB1//TGFB2//MGP//THRA//TGFB3//MMP14//HSD11B1//NOS3//CYP1A1//SPARC//EPAS1//LOC100155995
GO:0006873	cellular ion homeostasis	Biological process	46	336	480	4670	1.33197	0.0234782	0.233233	1.62934	GNAQ//GNA14//ATP2A2//PLN//ATP2B1//TNNI3//STC1//TRPV6//MT1A//SLC11A1//APP//ICA//TF//LTF//NR3C2//LOC100157073//PTGER3//IL1B//CALCRL//ITGAV//KDR//EPOR//P2RY1//C5AR1//NPTN//CLDN11//ENPP1//CD9//CDH1//KCNA5//SCD//CLDN5//MBP//EMP1//CLDN7//RYR2//MS4A2//TGFB2//TGFB3//EDNRA//EDNRB//F2//CAV1//SOD2//C-JUN//ALOX12
GO:0055114	oxidation-reduction process	Biological process	46	336	480	4670	1.33197	0.0234782	0.233233	1.62934	PHYH//PHGK//SOD2//UQCR10//MGPD//FABP4//DECR1//CAT//ALOX12//CD36//HSD11B1//CYP1A1//GFPT1//ENPP1//C1QTNF2//PRKAA2//CYP3A46//GPX3//SCD//CBR2//NOS2//DUOX2//FMO1//ME1//NOS3//PTGR1//DIO3//MAOA//MAOB//AKR1CL1//AKR1E2//LOC733653//ALDH2//ND6//DDO//SQLE//CYP4F2//SCD5//AKR1C4//FMO5//LOC100153541//GMPR//LOC100154684//SDR16C5//LOC100158077//CDO1
GO:0050767	regulation of neurogenesis	Biological process	28	186	480	4670	1.46461	0.0235792	0.233426	1.62747	CTNNA1//MET//NPTN//LGALS1//PTPRG//LGALS3//TN-X//UNC-6//RTN4//P311//CDH1//RHOB//ID4//TIMP-3//SOCS2//BMP2//TNFRSF12A//KIT//KDR//SPP1//F2//SERPINF1//MBP//RUFY2//FRY//SAR1B//LOC100155504//SIPA1L2
GO:0007584	response to nutrient	Biological process	33	227	480	4670	1.41437	0.0237288	0.234097	1.62472	TGFB2//MUC1//TGFB3//KLF4//PTGES//SERPINF1//BMP2//CYP1A1//MMP9//RBP1//NOS3//IL1B//STC1//ANGPT1//HP//LOC100154365//SDS//IL1A//SPARC//SOD2//GPX3//TIMP-3//GSN//ATP2B1//LDLR//RYR2//MGP//A2M//CAV1//CD36//CYP3A46//ACSL3//DDIT3
GO:0030282	bone mineralization	Biological process	9	42	480	4670	2.08482	0.0241887	0.236938	1.61639	MGP//ADRB2//TGFB3//ACVR1//BMP2//ALOX12//DUOX2//GPNMB//KLF10
GO:0001660	fever generation	Biological process	5	17	480	4670	2.86152	0.0244309	0.236938	1.61206	EDNRA//CCR1//EDNRB//PTGER3//IL1B
GO:0006706	steroid catabolic process	Biological process	5	17	480	4670	2.86152	0.0244309	0.236938	1.61206	CYP39A1//HSD11B1//LOC100155504//CYP1A1//CYP3A46
GO:0030166	proteoglycan biosynthetic process	Biological process	5	17	480	4670	2.86152	0.0244309	0.236938	1.61206	CTNNB1//TCF7L2//ACTA2//HS2ST1//VCAN
GO:0051412	response to corticosterone stimulus	Biological process	5	17	480	4670	2.86152	0.0244309	0.236938	1.61206	ATP2B1//MAOA//MAOB//FOS//CDKN1A
GO:0030595	leukocyte chemotaxis	Biological process	10	49	480	4670	1.98554	0.0248419	0.237355	1.60481	VEGFA//C5AR1//CXCL2//IL8//TGFB2//CXCL2//EDNRB//FIGF//CCR1//LOC780407
GO:0031214	biomineral tissue development	Biological process	10	49	480	4670	1.98554	0.0248419	0.237355	1.60481	ALOX12//DUOX2//GPNMB//KLF10//MGP//ADRB2//TGFB3//ACVR1//BMP2//ATP2B1
GO:0048066	developmental pigmentation	Biological process	10	49	480	4670	1.98554	0.0248419	0.237355	1.60481	RAB32//KIT//GFPT1//EDNRA//MITF//EDNRB//LOC100154771//GNAQ//GNA14//SOD2
GO:0030522	intracellular receptor mediated signaling pathway	Biological process	11	56	480	4670	1.91109	0.0249443	0.237355	1.60303	THRA//DNAJA4//RHOB//NR3C2//SMARCA1//LOC100155504//NOS2//NOS3//KLF9//KLF9//KDR
GO:0007548	sex differentiation	Biological process	28	187	480	4670	1.45677	0.025145	0.237355	1.59955	ANGPT1//VEGFA//KDR//MMP14//BMP2//CTNNA1//NOS2//NOS3//ADAMTS1//MET//CDH5//MMP9//TCF7L2//TBX3//MGST1//CTNNB1//UNC-6//DACH1//SUMO1//ATP9A//KANK1//LOC100154771//RBM8A//SMARCA1//HNF1B//CTSL1//AREG//LOC100152962
GO:0001974	blood vessel remodeling	Biological process	6	23	480	4670	2.53804	0.0252206	0.237355	1.59825	NOS2//DCN//TGFB2//VEGFA//NOS3//EPAS1
GO:0002544	chronic inflammatory response	Biological process	6	23	480	4670	2.53804	0.0252206	0.237355	1.59825	IL1B//MMP9//PTGES//S100A8//S100A9//S100A12
GO:0030856	regulation of epithelial cell differentiation	Biological process	6	23	480	4670	2.53804	0.0252206	0.237355	1.59825	CAV1//TGFB2//TGFB3//ALOX12//CTNNB1//NME2
GO:0043266	regulation of potassium ion transport	Biological process	6	23	480	4670	2.53804	0.0252206	0.237355	1.59825	NOS3//KCNA5//GNAQ//GNA14//ADRB2//KCNE3
GO:0006935	chemotaxis	Biological process	25	163	480	4670	1.4922	0.0255092	0.239285	1.5933	VEGFA//LOC396903//PGRMC1//TGFB2//CAT//PGRMC2//LRRC16A//RTN4//ALCAM//UNC-6//C5AR1//APP//CXCL2//IL8//CXCL2//CCR1//LOC780407//EDNRB//ANGPT1//KDR//AGER//FIGF//PLAU//LOC100155433//TTC8
GO:0032535	regulation of cellular component size	Biological process	14	78	480	4670	1.74626	0.0259137	0.239813	1.58647	RDX//ATP2B1//TN-X//UNC-6//RTN4//DSTN//CFL2//KANK1//RHOB//TNFRSF12A//SPP1//TPM2//TPM4//TPM1
GO:0048754	branching morphogenesis of a tube	Biological process	14	78	480	4670	1.74626	0.0259137	0.239813	1.58647	VEGFA//EDNRA//CTNNB1//EDNRB//UNC-6//ACVR1//LOC100152962//BMP2//ARL3//TBX3//AREG//MGP//KDR//MMP14
GO:0043542	endothelial cell migration	Biological process	8	36	480	4670	2.16204	0.0267178	0.239813	1.5732	ALOX12//KDR//ACVR1//LOC396903//ANGPT1//VEGFA//NOS3//ITGB8
GO:0051336	regulation of hydrolase activity	Biological process	28	188	480	4670	1.44902	0.0267906	0.239813	1.57202	SLC11A1//PTGER3//VEGFA//MS4A2//ANG1//LOC100157073//TGFB2//BMP2//TNNI3//TPM2//TPM4//TPM1//TBC1D12//SIPA1L2//HSP70//SFN//HSPA1L//CRYAB//ALOX12//CASP1//RHOB//CDH1//NOS3//EDNRA//EDNRB//CAV1//GNAQ//GNA14
GO:0046660	female sex differentiation	Biological process	13	71	480	4670	1.7814	0.0268574	0.239813	1.57094	ANGPT1//VEGFA//KDR//MMP14//BMP2//CTNNA1//NOS2//NOS3//ADAMTS1//CDH5//MMP9//TBX3//AREG
GO:0001501	skeletal system development	Biological process	27	180	480	4670	1.45938	0.0270133	0.239813	1.56842	TGFB2//VCAN//THRA//COL8A1//GFPT1//CTNNB1//MMP14//TGFB3//ZFAND5//BMP2//DCN//EDNRA//EDNRB//SPARC//SPARCL1//ACVR1//FBXW4//GJA4//LOC100156262//GHR//INSIG1//INSIG2//ITGAV//GNAQ//LGALS3//GNA14//TBX3
GO:0010959	regulation of metal ion transport	Biological process	17	101	480	4670	1.63758	0.0270487	0.239813	1.56785	NOS3//KCNA5//GNAQ//GNA14//ADRB2//KCNE3//MS4A2//TGFB2//TGFB3//EDNRA//EDNRB//F2//CACNA2D1//PLN//RHOB//LOC100151867//ATP2B1
GO:0006916	anti-apoptosis	Biological process	22	140	480	4670	1.52887	0.0272062	0.239813	1.56533	RTN4//ANGPT1//CAV1//BTG2//CDKN1A//HSP70//ALOX12//VEGFA//NR3C2//FN1//PRNP//GNAQ//GNA14//HSPA1L//PEA15//TBX3//TCF7L2//SOD2//LOC100154449//GLO1//BAG3//CRYAB
GO:0009725	response to hormone stimulus	Biological process	69	540	480	4670	1.24317	0.02745	0.239813	1.56146	THRA//GHR//GPX3//LDLR//IGF2//ANXA1//TGFB2//IL1B//RAMP2//TGFB3//MMP14//NOS3//AREG//CYP1A1//INSIG1//ANXA2//ENO3//TXNIP//CD36//SOCS2//LOC100154449//BMP2//INSIG2//CRYAB//CAV1//ALDH2//NCF2//FOS//CLDN6//FABP4//LOC100154232//GFPT1//OCLN//KCNJ8//CDO1//CTSL1//SMARCA1//TIMP-3//ATP2A2//C-JUN//NOR-1//SPARC//BTG2//ANGPT1//CTNNB1//AKR1CL1//AKR1C4//CTNNA1//ENPP1//SPP1//LOC780407//ACTA1//LOC100154395//SULT1A1//H…
GO:0048598	embryonic morphogenesis	Biological process	45	331	480	4670	1.3227	0.0277679	0.239813	1.55646	CTNNB1//CDH1//ACVR1//SUMO1//RBM8A//NOR-1//INHBB//BMPR2//BMP2//UAP1//CFL2//PTK7//ATP2A2//LOC780431//TBX3//TTC8//LOC100156983//LOC100155832//MYO6//UNC-6//COL8A1//TCF7L2//SPARC//SPARCL1//HNF1B//LOC100169745//MMP14//RDX//PTGES//INSIG1//INSIG2//GNAQ//GNA14//FBXW4//LOC100152962//CRYAB//TGFB2//TGFB3//GFPT1//PPPDE1//LRRC1//ATP2B1//CLIC5//GJA4//KANK1
GO:0045184	establishment of protein localization	Biological process	43	314	480	4670	1.33234	0.027868	0.239813	1.55489	SLC11A1//THRA//DSTN//CFL2//TXNIP//SNUPN//MYO6//AKAP12//LOC100154771//LOC100155504//SFN//YWHAQ//SCG5//RAMP2//NFS//SAR1B//ARL3//LOC595121//RAB32//RAB22A//SCFD1//LOC100158015//C-JUN//TGFB2//TGFB3//LOC396903//SEC62//RHOB//RRBP1//LOC100155433//PLS3//LMNA//PKIA//CD36//CDH1//TCF7L2//LOC100157000//MS4A2//ANXA1//ANXA2//ANG1//CASP1//ACTA2
GO:0008347	glial cell migration	Biological process	4	12	480	4670	3.24306	0.0278994	0.239813	1.5544	MMP14//LRRC1//TGFB2//VCAN
GO:0010165	response to X-ray	Biological process	4	12	480	4670	3.24306	0.0278994	0.239813	1.5544	ANXA1//HP//ANXA2//THBD
GO:0010595	positive regulation of endothelial cell migration	Biological process	4	12	480	4670	3.24306	0.0278994	0.239813	1.5544	ANGPT1//VEGFA//ALOX12//KDR
GO:0015807	L-amino acid transport	Biological process	4	12	480	4670	3.24306	0.0278994	0.239813	1.5544	LOC100152356//SLC11A1//SLC7A2//SLC7A9
GO:0017085	response to insecticide	Biological process	4	12	480	4670	3.24306	0.0278994	0.239813	1.5544	AKR1C4//CYP1A1//NOR-1//NR4A2
GO:0017145	stem cell division	Biological process	4	12	480	4670	3.24306	0.0278994	0.239813	1.5544	ACVR1//KIT//TGFB2//MYO6
GO:0042491	auditory receptor cell differentiation	Biological process	4	12	480	4670	3.24306	0.0278994	0.239813	1.5544	ATP2B1//CLIC5//MYO6//MCOLN3
GO:0043267	negative regulation of potassium ion transport	Biological process	4	12	480	4670	3.24306	0.0278994	0.239813	1.5544	NOS3//KCNA5//GNAQ//GNA14
GO:0043462	regulation of ATPase activity	Biological process	4	12	480	4670	3.24306	0.0278994	0.239813	1.5544	TNNI3//TPM2//TPM4//TPM1
GO:0048640	negative regulation of developmental growth	Biological process	4	12	480	4670	3.24306	0.0278994	0.239813	1.5544	TN-X//UNC-6//RTN4//SPP1
GO:0048793	pronephros development	Biological process	4	12	480	4670	3.24306	0.0278994	0.239813	1.5544	IGF2//VEGFA//LOC100155832//LOC100156117
GO:0048844	artery morphogenesis	Biological process	4	12	480	4670	3.24306	0.0278994	0.239813	1.5544	VEGFA//CALCRL//KDR//HEY1
GO:0055003	cardiac myofibril assembly	Biological process	4	12	480	4670	3.24306	0.0278994	0.239813	1.5544	TPM2//LOC396903//ACTA2//TPM1
GO:0060840	artery development	Biological process	4	12	480	4670	3.24306	0.0278994	0.239813	1.5544	VEGFA//CALCRL//KDR//HEY1
GO:0070741	response to interleukin-6	Biological process	4	12	480	4670	3.24306	0.0278994	0.239813	1.5544	NPG4//PR39//MET//PMAP-23
GO:0007202	activation of phospholipase C activity	Biological process	9	43	480	4670	2.03634	0.0279125	0.239813	1.5542	PTGER3//EDNRA//EDNRB//GNAQ//GNA14//VEGFA//MS4A2//ANG1//LOC100157073
GO:0010863	positive regulation of phospholipase C activity	Biological process	9	43	480	4670	2.03634	0.0279125	0.239813	1.5542	PTGER3//VEGFA//MS4A2//ANG1//LOC100157073//EDNRA//EDNRB//GNAQ//GNA14
GO:0071845	cellular component disassembly at cellular level	Biological process	10	50	480	4670	1.94583	0.0283098	0.242447	1.54806	RDX//CIDEC//MID2//LOC100154449//DSTN//CFL2//TPM2//TPM4//TPM1//SUMO1
GO:0010243	response to organic nitrogen	Biological process	19	117	480	4670	1.57995	0.0283886	0.242447	1.54686	NR4A2//DDIT3//TIMP-3//NOS3//CFL2//RHOB//LOC100154365//SDS//CDO1//PRKAA2//TGFB2//IL1A//IL1B//CASP1//TGFB3//MGST1//MGST3//BTG2//CDKN1A
GO:0030879	mammary gland development	Biological process	16	94	480	4670	1.65603	0.028565	0.243217	1.54417	VEGFA//ATP2B1//CAV1//MET//NME2//SOCS2//CDO1//ID2//ID4//ID1//TBX3//AREG//UNC-6//IRF6//TGFB2//TGFB3
GO:0008016	regulation of heart contraction	Biological process	14	79	480	4670	1.72416	0.0286488	0.243217	1.54289	ATP2A2//PLN//MYH2//EPAS1//NOS3//TGFB2//ADRB2//HOPX//NOS2//VEGFA//THRA//LOC100151867//TBX3//GJA4
GO:0043624	cellular protein complex disassembly	Biological process	7	30	480	4670	2.27014	0.0290653	0.244576	1.53663	RDX//MID2//DSTN//CFL2//TPM2//TPM4//TPM1
GO:0051209	release of sequestered calcium ion into cytosol	Biological process	7	30	480	4670	2.27014	0.0290653	0.244576	1.53663	MS4A2//TGFB2//TGFB3//EDNRA//EDNRB//F2//RYR2
GO:0051283	negative regulation of sequestering of calcium ion	Biological process	7	30	480	4670	2.27014	0.0290653	0.244576	1.53663	RYR2//MS4A2//TGFB2//TGFB3//EDNRA//EDNRB//F2
GO:0042330	taxis	Biological process	25	165	480	4670	1.47412	0.0291894	0.2449	1.53478	VEGFA//PLAU//LOC100155433//TTC8//LOC396903//PGRMC1//TGFB2//CAT//PGRMC2//LRRC16A//RTN4//ALCAM//UNC-6//C5AR1//APP//CXCL2//IL8//CXCL2//CCR1//LOC780407//EDNRB//ANGPT1//KDR//AGER//FIGF
GO:0010043	response to zinc ion	Biological process	6	24	480	4670	2.43229	0.0308036	0.257472	1.5114	MT1A//S100A8//S100A9//LOC100154232//SOD2//S100A12
GO:0030837	negative regulation of actin filament polymerization	Biological process	5	18	480	4670	2.70255	0.0310521	0.257472	1.50791	RDX//TPM2//TPM4//TPM1//KANK1
GO:0043242	negative regulation of protein complex disassembly	Biological process	5	18	480	4670	2.70255	0.0310521	0.257472	1.50791	RDX//MID2//TPM2//TPM4//TPM1
GO:0009913	epidermal cell differentiation	Biological process	8	37	480	4670	2.1036	0.0311379	0.257472	1.50671	ANXA1//IRF6//SFN//TXNIP//CLIC5//FRY//NME2//KLF4
GO:0042074	cell migration involved in gastrulation	Biological process	8	37	480	4670	2.1036	0.0311379	0.257472	1.50671	UNC-6//ACVR1//BMP2//MMP14//RDX//PTGES//CDH1//TBX3
GO:0008217	regulation of blood pressure	Biological process	14	80	480	4670	1.7026	0.0315903	0.26046	1.50045	TNNI3//LOC100157073//ADRB2//SOD2//NOS3//EPHX2//NCF2//SULT1A1//NOS2//POMC//EDNRA//EDNRB//ACVR1//NPR1
GO:0022411	cellular component disassembly	Biological process	10	51	480	4670	1.90768	0.0321087	0.263751	1.49338	RDX//CIDEC//MID2//LOC100154449//DSTN//CFL2//TPM2//TPM4//TPM1//SUMO1
GO:0007420	brain development	Biological process	37	266	480	4670	1.35331	0.0321737	0.263751	1.4925	DACH1//TBX3//LOC100155832//HNF1B//LOC396903//ATP2B1//LOC100157360//ID4//LOC100154449//NOR-1//GNAQ//GNA14//NR4A2//BMP2//GATA2//CDH1//LDLR//IGF2//CTNNB1//APP//LOC100155995//TGFB2//TGFB3//DUOX2//AGER//THRA//EPOR//TPM4//P2RY1//MET//SLC7A9//ACVR1//PTPRG//LOC100155504//TTC8//SMARCA1//ACSL3
GO:0043269	regulation of ion transport	Biological process	18	111	480	4670	1.5777	0.0327537	0.267738	1.48474	NOS3//KCNA5//GNAQ//GNA14//ADRB2//KCNE3//P2RY1//MS4A2//TGFB2//TGFB3//EDNRA//EDNRB//F2//CACNA2D1//PLN//RHOB//LOC100151867//ATP2B1
GO:0001889	liver development	Biological process	13	73	480	4670	1.73259	0.0330301	0.268463	1.48109	HNF1B//ANXA1//CYP1A1//ANXA2//HP//THRA//CTNNB1//VWF//MET//ALDH2//ACVR1//SOD2//BMP2
GO:0061008	hepaticobiliary system development	Biological process	13	73	480	4670	1.73259	0.0330301	0.268463	1.48109	HP//THRA//CTNNB1//VWF//MET//ALDH2//ACVR1//SOD2//BMP2//HNF1B//ANXA1//CYP1A1//ANXA2
GO:0045664	regulation of neuron differentiation	Biological process	23	151	480	4670	1.48193	0.0336436	0.272675	1.4731	MET//NPTN//LGALS1//PTPRG//LGALS3//TN-X//UNC-6//RTN4//RHOB//ID4//TIMP-3//SOCS2//BMP2//TNFRSF12A//SPP1//CDH1//MBP//RUFY2//FRY//SAR1B//LOC100155504//SIPA1L2//P311
GO:0043241	protein complex disassembly	Biological process	7	31	480	4670	2.19691	0.0343401	0.275975	1.4642	RDX//MID2//DSTN//CFL2//TPM2//TPM4//TPM1
GO:0043433	negative regulation of sequence-specific DNA binding transcription factor activity	Biological process	7	31	480	4670	2.19691	0.0343401	0.275975	1.4642	CAT//DDIT3//THRA//ID2//SUMO1//TCF7L2//ID1
GO:0046849	bone remodeling	Biological process	7	31	480	4670	2.19691	0.0343401	0.275975	1.4642	TGFB3//CALCRL//ADRB2//CTNNB1//VEGFA//SPP1//ENPP1
GO:0044087	regulation of cellular component biogenesis	Biological process	18	112	480	4670	1.56362	0.0354569	0.282766	1.4503	RDX//RBM8A//KANK1//RHOB//CAV1//KIT//SUMO1//ACVR1//TGFB2//TGFB3//TPM2//TPM4//TPM1//KDR//MMP14//HSP70//HSPA1L//SDC2
GO:0019228	regulation of action potential in neuron	Biological process	11	59	480	4670	1.81391	0.0354643	0.282766	1.45021	CLDN11//CD9//CDH1//ICA//TF//LTF//SCD//CLDN5//MBP//EMP1//CLDN7
GO:0006461	protein complex assembly	Biological process	37	268	480	4670	1.34321	0.0355805	0.282766	1.44879	RDX//CRYAB//ANGPT1//GSN//KANK1//RHOB//MYH2//CAV1//SUMO1//VWF//PRNP//CDH1//AKR1C4//ACVR1//THBS3//ATL1//C1QTNF2//CAT//TRPV6//KCNA5//CAV2//GFPT1//DECR1//PFKM//LOC733653//SOD2//IDE//PRKAA2//CTNNB1//YWHAQ//CTNNA1//TPM2//TPM4//TPM1//ALOX5AP//MGP//BMP2
GO:0070271	protein complex biogenesis	Biological process	37	268	480	4670	1.34321	0.0355805	0.282766	1.44879	RDX//MGP//BMP2//CRYAB//ANGPT1//GSN//KANK1//RHOB//MYH2//CAV1//SUMO1//VWF//PRNP//CDH1//AKR1C4//ACVR1//THBS3//ATL1//C1QTNF2//CAT//TRPV6//KCNA5//CAV2//GFPT1//DECR1//PFKM//LOC733653//SOD2//IDE//PRKAA2//CTNNB1//YWHAQ//CTNNA1//TPM2//TPM4//TPM1//ALOX5AP
GO:0001936	regulation of endothelial cell proliferation	Biological process	8	38	480	4670	2.04825	0.0360339	0.284349	1.44329	CAV1//CAV2//VEGFA//KDR//CCR1//ANG1//BMP2//ANGPT1
GO:0006605	protein targeting	Biological process	20	128	480	4670	1.52018	0.0360698	0.284349	1.44286	SLC11A1//THRA//DSTN//CFL2//TXNIP//SNUPN//SFN//YWHAQ//C-JUN//TGFB2//TGFB3//LMNA//PKIA//CDH1//TCF7L2//ACTA2//MYO6//AKAP12//LOC100154771//LOC100155504
GO:0003007	heart morphogenesis	Biological process	15	89	480	4670	1.63975	0.0360778	0.284349	1.44276	ATP2A2//LOC780431//BMPR2//ACVR1//TBX3//TTC8//LOC100156983//ACTA2//MYH2//TNNI3//TGFB2//BMP2//ADAMTS1//VEGFA//FN1
GO:0048741	skeletal muscle fiber development	Biological process	9	45	480	4670	1.94583	0.0365326	0.285611	1.43732	DMD//THRA//TBX3//ACVR1//APP//LGALS1//CAV2//ACTA1//LGALS3
GO:0010269	response to selenium ion	Biological process	4	13	480	4670	2.99359	0.0371098	0.285611	1.43051	GPX3//MAOA//MAOB//SOD2
GO:0030835	negative regulation of actin filament depolymerization	Biological process	4	13	480	4670	2.99359	0.0371098	0.285611	1.43051	RDX//TPM2//TPM4//TPM1
GO:0045940	positive regulation of steroid metabolic process	Biological process	4	13	480	4670	2.99359	0.0371098	0.285611	1.43051	SCD//SCD5//IL1A//SEC14L2
GO:0051693	actin filament capping	Biological process	4	13	480	4670	2.99359	0.0371098	0.285611	1.43051	RDX//TPM2//TPM4//TPM1
GO:0071383	cellular response to steroid hormone stimulus	Biological process	4	13	480	4670	2.99359	0.0371098	0.285611	1.43051	SMARCA1//STC1//ATP2B1//BMP2
GO:0071453	cellular response to oxygen levels	Biological process	4	13	480	4670	2.99359	0.0371098	0.285611	1.43051	LDLR//VEGFA//PRKAA2//STC1
GO:0016126	sterol biosynthetic process	Biological process	6	25	480	4670	2.335	0.0371364	0.285611	1.4302	INSIG1//INSIG2//CYP51//SEC14L2//PRKAA2//SQLE
GO:0050885	neuromuscular process controlling balance	Biological process	6	25	480	4670	2.335	0.0371364	0.285611	1.4302	LOC396903//NOR-1//ATP2B1//APP//CLIC5//IGDCC3
GO:0045471	response to ethanol	Biological process	17	105	480	4670	1.5752	0.0378188	0.288305	1.42229	PRKAA2//SOD2//GSN//GATA2//CASP1//NOS3//MAOA//MAOB//SPARC//MMP9//ACTA2//S100A8//S100A9//RHOB//LOC100154232//S100A12//CDO1
GO:0046907	intracellular transport	Biological process	42	312	480	4670	1.3097	0.037879	0.288305	1.4216	SLC11A1//THRA//DSTN//CFL2//TXNIP//SNUPN//MGPD//MYO6//AKAP12//LOC100154771//LOC100155504//SFN//YWHAQ//SCG5//RAMP2//NFS//SAR1B//ARL3//LOC595121//RAB32//RAB22A//SCFD1//LOC100158015//HSP70//HSPA1L//C-JUN//TGFB2//TGFB3//APP//RHOB//UCHL1//NPC2//CRYAB//PLS3//LMNA//TTC8//PKIA//CDH1//SNX16//TCF7L2//ACTA2//LOC100156983
GO:0008104	protein localization	Biological process	51	390	480	4670	1.27228	0.0379242	0.288305	1.42108	SLC11A1//THRA//DSTN//CFL2//TXNIP//SNUPN//MYO6//AKAP12//LOC100154771//LOC100155504//SFN//YWHAQ//SCG5//RAMP2//NFS//SAR1B//ARL3//LOC595121//RAB32//RAB22A//SCFD1//LOC100158015//C-JUN//TGFB2//TGFB3//LOC396903//SEC62//RHOB//RRBP1//LOC100155433//CAV1//PLS3//ANGPT1//SUMO1//BMP2//CTNNB1//LMNA//PKIA//CD36//CDH1//RDX//TCF7L2//LOC100157000//MS4A2//ANXA1//ANXA2//ANG1//CASP1//ACTA2//KANK1//CLIC5
GO:0010720	positive regulation of cell development	Biological process	12	67	480	4670	1.74254	0.0381103	0.288305	1.41896	TGFB2//TGFB3//RTN4//UNC-6//TNFRSF12A//KIT//KDR//NPTN//BMP2//SERPINF1//RHOB//MET
GO:0046545	development of primary female sexual characteristics	Biological process	12	67	480	4670	1.74254	0.0381103	0.288305	1.41896	ANGPT1//VEGFA//KDR//MMP14//BMP2//CTNNA1//NOS2//NOS3//ADAMTS1//CDH5//MMP9//TBX3
GO:0045597	positive regulation of cell differentiation	Biological process	28	194	480	4670	1.40421	0.0384746	0.288305	1.41483	TGFB2//TGFB3//CD36//THRA//ALOX12//CTNNB1//NME2//ID2//ID4//ID1//C-JUN//TIMP-3//SOCS2//RHOB//BMP2//ACVR1//KLF10//RTN4//UNC-6//TNFRSF12A//KIT//KDR//NPTN//SERPINF1//MET//HOPX//GHR//BTG2
GO:0044057	regulation of system process	Biological process	43	321	480	4670	1.30328	0.0385631	0.288305	1.41383	ATP2A2//PLN//MYH2//EPAS1//SSTR1//CALCRL//KDR//CAV1//TNNI3//HOPX//NOS2//VEGFA//THRA//LOC100151867//TBX3//GJA4//ADRB2//NOS3//PTPRK//RHOB//LMCD1//LOC100157073//INHBB//CDH1//ICA//TF//LTF//MMP9//P2RY1//TGFB2//HSP70//HSPA1L//MYO6//ATP2B1//LOC100155504//SIPA1L2//KIT//NPTN//IL1A//EDNRA//EDNRB//RTN4//PTGER3
GO:0001523	retinoid metabolic process	Biological process	5	19	480	4670	2.56031	0.0386959	0.288305	1.41233	LOC100154684//RBP1//SDR16C5//LOC100169745//CYP1A1
GO:0010288	response to lead ion	Biological process	5	19	480	4670	2.56031	0.0386959	0.288305	1.41233	SLC11A1//HP//NOS3//SPARC//CRYAB
GO:0016101	diterpenoid metabolic process	Biological process	5	19	480	4670	2.56031	0.0386959	0.288305	1.41233	LOC100154684//RBP1//SDR16C5//LOC100169745//CYP1A1
GO:0030048	actin filament-based movement	Biological process	5	19	480	4670	2.56031	0.0386959	0.288305	1.41233	MYL6//MYH2//LOC396903//MYO6//ACTA2
GO:0055072	iron ion homeostasis	Biological process	5	19	480	4670	2.56031	0.0386959	0.288305	1.41233	SLC11A1//ICA//TF//LTF//SOD2
GO:0007417	central nervous system development	Biological process	47	356	480	4670	1.28447	0.0392461	0.291644	1.4062	AGER//THRA//EPOR//TPM4//P2RY1//MET//SLC7A9//ACVR1//PTPRG//LOC100155504//TTC8//SMARCA1//ACSL3//GSN//DACH1//VCAN//TBX3//LOC100155832//HNF1B//LOC396903//ATP2B1//LOC100157360//ID4//LOC100154449//NOR-1//GNAQ//GNA14//NR4A2//BMP2//GATA2//CDH1//LDLR//IGF2//CTNNB1//APP//LOC100155995//TGFB2//TGFB3//RTN4//F2//DUOX2//TIMP-3//B3GNT5//AREG//ANG1//UAP1//SGCE
GO:0001508	regulation of action potential	Biological process	13	75	480	4670	1.68639	0.040165	0.295007	1.39615	CLDN11//CD9//CDH1//ICA//TF//LTF//SCD//CLDN5//MBP//EMP1//CLDN7//GNAQ//GNA14
GO:0010927	cellular component assembly involved in morphogenesis	Biological process	13	75	480	4670	1.68639	0.040165	0.295007	1.39615	ACTA2//ACTA1//CD9//LOC100157153//TTC8//LOC100156983//DES//VCL//DMD//KRT8//TPM2//LOC396903//TPM1
GO:0030518	intracellular steroid hormone receptor signaling pathway	Biological process	7	32	480	4670	2.12826	0.0402141	0.295007	1.39562	DNAJA4//RHOB//NR3C2//SMARCA1//LOC100155504//KLF9//KLF9
GO:0034623	cellular macromolecular complex disassembly	Biological process	7	32	480	4670	2.12826	0.0402141	0.295007	1.39562	RDX//MID2//DSTN//CFL2//TPM2//TPM4//TPM1
GO:0051282	regulation of sequestering of calcium ion	Biological process	7	32	480	4670	2.12826	0.0402141	0.295007	1.39562	RYR2//MS4A2//TGFB2//TGFB3//EDNRA//EDNRB//F2
GO:0050801	ion homeostasis	Biological process	47	357	480	4670	1.28087	0.0409363	0.299537	1.38789	GNAQ//GNA14//ATP2A2//PLN//ATP2B1//TNNI3//STC1//TRPV6//MT1A//SLC11A1//APP//ICA//TF//LTF//NR3C2//LOC100157073//EDNRB//PTGER3//IL1B//CALCRL//ITGAV//KDR//EPOR//P2RY1//C5AR1//NPTN//CLDN11//ENPP1//CD9//CDH1//KCNA5//SCD//CLDN5//MBP//EMP1//CLDN7//RYR2//MS4A2//TGFB2//TGFB3//EDNRA//F2//CAV1//SOD2//C-JUN//ALOX12//UPK3A
GO:0008361	regulation of cell size	Biological process	8	39	480	4670	1.99573	0.041424	0.30106	1.38275	TN-X//UNC-6//RTN4//TNFRSF12A//DSTN//CFL2//SPP1//ATP2B1
GO:0010518	positive regulation of phospholipase activity	Biological process	9	46	480	4670	1.90353	0.0414602	0.30106	1.38237	PTGER3//VEGFA//MS4A2//ANG1//LOC100157073//EDNRA//EDNRB//GNAQ//GNA14
GO:0048678	response to axon injury	Biological process	9	46	480	4670	1.90353	0.0414602	0.30106	1.38237	CALU//VCAN//P311//CTNNA1//RTN4//SPP1//LGALS1//SOD2//LGALS3
GO:0048878	chemical homeostasis	Biological process	58	454	480	4670	1.24293	0.041805	0.302795	1.37877	GNAQ//GNA14//PFKM//ATP2A2//PLN//ATP2B1//TNNI3//STC1//TRPV6//MT1A//SLC11A1//APP//ICA//TF//LTF//NR3C2//LOC100157073//EDNRB//PTGER3//IL1B//CALCRL//ITGAV//KDR//EPOR//P2RY1//C5AR1//NPTN//CLDN11//ENPP1//CD9//CDH1//SOD2//CAV1//KCNA5//SCD//CLDN5//MBP//EMP1//CLDN7//TCF7L2//LDLR//NPC2//FABP4//FABP5//VEGFA//EPAS1//RYR2//MS4A2//TGFB2//TGFB3//EDNRA//F2//C-JUN//ALOX12//UPK3A//LGALS1//MET//LGALS3
GO:0001890	placenta development	Biological process	12	68	480	4670	1.71691	0.0421523	0.30454	1.37518	GATA2//EPAS1//CTSL1//EPOR//STC1//KRT8//NSDHL//DCN//VWF//MET//PEG10//NDP
GO:0042063	gliogenesis	Biological process	16	99	480	4670	1.57239	0.0437061	0.313326	1.35946	CTNNB1//TGFB2//VCAN//CD9//GSN//MET//AREG//IFRD1//MMP14//LRRC1//RTN4//BMP2//F2//ID4//ANXA1//ANXA2
GO:0001101	response to acid	Biological process	11	61	480	4670	1.75444	0.0440095	0.313326	1.35645	TIMP-3//NOS3//CFL2//RHOB//LOC100154365//SDS//CDO1//GPX3//GSN//MET//LOC100158015
GO:0008585	female gonad development	Biological process	11	61	480	4670	1.75444	0.0440095	0.313326	1.35645	ANGPT1//VEGFA//KDR//MMP14//BMP2//CTNNA1//NOS2//NOS3//ADAMTS1//CDH5//MMP9
GO:0030003	cellular cation homeostasis	Biological process	32	230	480	4670	1.35362	0.0442103	0.313326	1.35448	ATP2A2//PLN//ATP2B1//TNNI3//STC1//TRPV6//MT1A//SLC11A1//APP//ICA//TF//LTF//NR3C2//LOC100157073//PTGER3//IL1B//CALCRL//ITGAV//KDR//EPOR//P2RY1//C5AR1//NPTN//RYR2//MS4A2//TGFB2//TGFB3//EDNRA//EDNRB//F2//CAV1//KCNA5
GO:0003158	endothelium development	Biological process	6	26	480	4670	2.24519	0.0442446	0.313326	1.35414	ID1//KDR//TGFB2//TGFB3//ALOX12//CTNNB1
GO:0042743	hydrogen peroxide metabolic process	Biological process	6	26	480	4670	2.24519	0.0442446	0.313326	1.35414	GPX3//CAT//PRDX6//DUOX2//CYP1A1//SOD2
GO:0045446	endothelial cell differentiation	Biological process	6	26	480	4670	2.24519	0.0442446	0.313326	1.35414	ID1//TGFB2//TGFB3//ALOX12//CTNNB1//KDR
GO:0071222	cellular response to lipopolysaccharide	Biological process	6	26	480	4670	2.24519	0.0442446	0.313326	1.35414	NOS3//LDLR//NPG4//PR39//CD36//PMAP-23
GO:0006629	lipid metabolic process	Biological process	57	447	480	4670	1.24063	0.0447606	0.316197	1.3491	PTGES//PHYH//ITGB8//CD36//FABP4//TN-X//LIPM//SCD//SCD5//ACSL3//DECR1//CAT//INSIG1//CAV1//INSIG2//ANG1//FABP5//LOC100152356//KIT//NSDHL//CYP39A1//HSD11B1//CYP1A1//CYP3A46//LOC100155504//AKR1CL1//LDLR//SQLE//PON2//AKR1C4//SULT1A1//NR3C2//RUSC2//PRDX6//IL1A//PRKAA2//PIGK//ALOX12//CYP4F2//ALOX5AP//ANXA1//ANXA2//CYP51//LOC100154684//RBP1//SDR16C5//LOC100169745//EPHX2//LOC100157073//SEC14L2//C1QTNF2//I…
GO:0018904	organic ether metabolic process	Biological process	10	54	480	4670	1.8017	0.0456226	0.319921	1.34082	CAT//INSIG1//CAV1//TN-X//CD36//INSIG2//ACSL3//ANG1//CYP1A1//THRA
GO:0032101	regulation of response to external stimulus	Biological process	24	164	480	4670	1.42378	0.0459551	0.319921	1.33767	A2M//MMP9//ANXA1//ANXA2//C5AR1//CAV1//F2//EDNRA//CCR1//EDNRB//HOPX//RTN4//SPP1//AGER//SLC7A2//CALCRL//ADRB2//SERPINF1//FABP4//FABP5//KDR//ANGPT1//VEGFA//FIGF
GO:0065009	regulation of molecular function	Biological process	69	555	480	4670	1.20957	0.0464856	0.319921	1.33268	SFN//KDR//LOC100151867//TGFB2//TGFB3//GHR//MET//C1QTNF2//CAV1//ADRB2//PKIA//FABP4//FABP5//GADD45A//SLC11A1//ANGPT1//APP//CALCRL//GNAQ//GNA14//PTGER3//VEGFA//MS4A2//ANG1//LOC100157073//EDNRA//EDNRB//CRK//BMP2//LOC100155433//NOS3//CAT//TCF7L2//TNNI3//TPM2//TPM4//TPM1//DDIT3//TBC1D12//SIPA1L2//CDKN1A//YWHAQ//NR4A2//CAST//HSP70//HSPA1L//CRYAB//ALOX12//CASP1//RHOB//CDH1//NME2//C-JUN//KIT//THRA//ID2//S…
GO:0055080	cation homeostasis	Biological process	34	248	480	4670	1.33384	0.0466138	0.319921	1.33149	ATP2A2//PLN//ATP2B1//TNNI3//STC1//TRPV6//MT1A//SLC11A1//APP//ICA//TF//LTF//NR3C2//LOC100157073//EDNRB//PTGER3//IL1B//CALCRL//ITGAV//KDR//EPOR//P2RY1//C5AR1//NPTN//RYR2//MS4A2//TGFB2//TGFB3//EDNRA//F2//CAV1//KCNA5//SOD2//UPK3A
GO:0030203	glycosaminoglycan metabolic process	Biological process	7	33	480	4670	2.06376	0.0467063	0.319921	1.33062	PGLYRP2//DCN//HS2ST1//ACTA2//ANGPT1//ITIH2//HYAL1
GO:0032984	macromolecular complex disassembly	Biological process	7	33	480	4670	2.06376	0.0467063	0.319921	1.33062	RDX//MID2//DSTN//CFL2//TPM2//TPM4//TPM1
GO:0055007	cardiac muscle cell differentiation	Biological process	7	33	480	4670	2.06376	0.0467063	0.319921	1.33062	TPM2//LOC396903//ACTA2//TPM1//LMNA//BMP2//TBX3
GO:0043069	negative regulation of programmed cell death	Biological process	39	291	480	4670	1.30391	0.0470803	0.319921	1.32716	HSP70//ALOX12//VEGFA//NR3C2//FN1//PRNP//GNAQ//GNA14//HSPA1L//PEA15//TBX3//TCF7L2//SOD2//LOC100154449//GLO1//BAG3//CRYAB//RTN4//GPX3//ANXA1//HNF1B//PRDX5//EDNRA//CAT//ANXA2//EDNRB//NME2//CIDEC//ACVR1//CTNNA1//TGFB2//TGFB3//RHOB//NR4A2//ANGPT1//CAV1//BTG2//CDKN1A//KIT
GO:0001763	morphogenesis of a branching structure	Biological process	16	100	480	4670	1.55667	0.0473152	0.319921	1.325	VEGFA//EDNRA//CTNNB1//EDNRB//UNC-6//ACVR1//LOC100152962//BMP2//ARL3//MGP//KDR//MMP14//TBX3//AREG//MET//CDH1
GO:0006749	glutathione metabolic process	Biological process	5	20	480	4670	2.43229	0.0473892	0.319921	1.32432	GPX3//MGST1//GSTT1//SOD2//GLO1
GO:0007215	glutamate receptor signaling pathway	Biological process	5	20	480	4670	2.43229	0.0473892	0.319921	1.32432	LOC100151867//APP//SSTR1//GNAQ//GNA14
GO:0009850	auxin metabolic process	Biological process	5	20	480	4670	2.43229	0.0473892	0.319921	1.32432	ATP2A2//ACTA2//ACVR1//PSMC6//ACTA1
GO:0009851	auxin biosynthetic process	Biological process	5	20	480	4670	2.43229	0.0473892	0.319921	1.32432	ATP2A2//ACTA2//ACVR1//PSMC6//ACTA1
GO:0009948	anterior/posterior axis specification	Biological process	5	20	480	4670	2.43229	0.0473892	0.319921	1.32432	RBM8A//ACVR1//TBX3//MMP14//CTNNB1
GO:0010226	response to lithium ion	Biological process	5	20	480	4670	2.43229	0.0473892	0.319921	1.32432	ID2//CDH1//ID4//ID1//ACTA1
GO:0014068	positive regulation of phosphatidylinositol 3-kinase cascade	Biological process	5	20	480	4670	2.43229	0.0473892	0.319921	1.32432	ANGPT1//TGFB2//KDR//CAT//F2
GO:0030010	establishment of cell polarity	Biological process	5	20	480	4670	2.43229	0.0473892	0.319921	1.32432	LOC396903//FN1//PTK7//MMP14//CFL2
GO:0048639	positive regulation of developmental growth	Biological process	5	20	480	4670	2.43229	0.0473892	0.319921	1.32432	HOPX//UNC-6//TNFRSF12A//ACVR1//ADRB2
GO:0001655	urogenital system development	Biological process	20	132	480	4670	1.47412	0.0477496	0.319921	1.32103	BMP2//DCN//HNF1B//TGFB2//VEGFA//THRA//TGFB3//UPK3A//ADAMTS1//SERPINF1//KCNJ8//LOC100158015//CTNNB1//LOC100152962//LOC100154585//IGF2//LOC100155832//LOC100156117//ANGPT1//ACVR1
GO:0022414	reproductive process	Biological process	79	646	480	4670	1.18979	0.0477951	0.319921	1.32062	LOC396903//ANGPT1//VEGFA//KDR//MMP14//BMP2//CTNNA1//NOS2//NOS3//ADAMTS1//TDRD7//CTSL1//HP//DNAJA4//LOC606742//BTG2//LMNA//LOC100156117//CLDN11//KIT//UQCR10//LIMK2//DYNLT1//MYO6//ACVR1//LOC100158015//RBM8A//DDO//CD9//LOC100152962//TGFB2//RAMP2//MUC1//TGFB3//FOS//LOC100154449//CLDN6//PLAU//KLF9//KLF9//LOC100037974//STC1//FGL2//ATP2B1//CAV1//MET//NME2//SOCS2//CDO1//APP//THRA//CDH1//CDH5//MMP9//DUOX2…
GO:0006182	cGMP biosynthetic process	Biological process	4	14	480	4670	2.77976	0.0478595	0.319921	1.32003	LOC100155433//NPR1//NOS3//GUCY2C
GO:0006826	iron ion transport	Biological process	4	14	480	4670	2.77976	0.0478595	0.319921	1.32003	ICA//TF//LTF//SLC11A1
GO:0033598	mammary gland epithelial cell proliferation	Biological process	4	14	480	4670	2.77976	0.0478595	0.319921	1.32003	AREG//ID2//ID4//ID1
GO:0008284	positive regulation of cell proliferation	Biological process	41	309	480	4670	1.29093	0.0486468	0.324425	1.31295	VEGFA//KDR//CCR1//ANG1//BMP2//CTNNB1//FBXW4//IL15//LOC100157073//AGER//C-JUN//CALCRL//GNAQ//AKR1E2//GNA14//NME2//HEY1//KIT//NPG4//ALOX12//TGFB2//ITGAV//ADRB2//THRA//TGFB3//PRKAA2//AREG//FABP4//PR39//ID2//UNC-6//EPAS1//F2//ID4//LOC100151867//CDKN1A//TBX3//LOC100154449//FIGF//PMAP-23//ID1
GO:0044421	extracellular region part	Cellular component	80	471	490	4747	1.64548	1.92475e-06	0.000529917	5.71562	FN1//UPTI//DCN//COL8A1//TN-X//SPARC//SPARCL1//LOC100037974//LGALS3//POSTN//THBS3//MATN2//TIMP-3//ICA//TF//TGFB2//VEGFA//VCAN//TGFB3//LTF//ADAMTS1//UNC-6//ANG1//AGER//LDLR//KIT//NPG4//GSN//LOC396877//IGF2//ANXA1//ANGPT1//MYOC//HP//SPP1//IL1A//IL1B//MGP//FCN1//GHR//AREG//A2M//HYAL1//ANXA2//PR39//LGALS1//FGL2//MMP9//MET//AKR1E2//SERPINF1//ENPP1//IGFBP6//STC1//ANGPTL2//S100A8//S100A9//F2//PTPRG//LOC1…
GO:0031983	vesicle lumen	Cellular component	11	22	490	4747	4.84388	3.10802e-06	0.000529917	5.50752	LOC396877//TGFB2//VEGFA//TGFB3//FN1//APP//A2M//SPARC//FIGF//ENPEP//ANPEP
GO:0031093	platelet alpha granule lumen	Cellular component	9	18	490	4747	4.84388	2.56366e-05	0.00174842	4.59114	LOC396877//TGFB2//VEGFA//TGFB3//FN1//APP//A2M//SPARC//FIGF
GO:0034774	secretory granule lumen	Cellular component	9	18	490	4747	4.84388	2.56366e-05	0.00174842	4.59114	LOC396877//TGFB2//VEGFA//TGFB3//FN1//APP//A2M//SPARC//FIGF
GO:0060205	cytoplasmic membrane-bounded vesicle lumen	Cellular component	9	18	490	4747	4.84388	2.56366e-05	0.00174842	4.59114	LOC396877//TGFB2//VEGFA//TGFB3//FN1//APP//A2M//SPARC//FIGF
GO:0031091	platelet alpha granule	Cellular component	11	27	490	4747	3.94686	3.54532e-05	0.00201492	4.45035	CD9//CD36//LOC396877//TGFB2//VEGFA//TGFB3//FN1//APP//A2M//SPARC//FIGF
GO:0044444	cytoplasmic part	Cellular component	248	2007	490	4747	1.19709	5.34006e-05	0.00260137	4.27245	ENO3//ENO4//LYZ//ATL1//NOS3//CAV1//ARL3//TMCO1//STEAP4//RPS12//NFS//LOC100155832//KIT//CALCRL//NCF2//CTNNA1//DYNLT1//SLC11A1//CTSL1//NPC2//MT1A//CAT//HYAL1//LAMP-1//NEU1//PON2//LIPM//LOC100154232//GLB1L//FUCA2//PRDX5//THRA//SCP2//GHR//ME1//FABP4//PRDX6//CYP1A1//DECR1//P2RY1//PTGES//SFN//NME2//ALDH2//CD36//YWHAQ//PHYH//RAB32//RHOB//LOC100152491//KCNJ8//LOC100154365//CLIC5//BRP44//IDE//SDS//LIMK2//…
GO:0005615	extracellular space	Cellular component	59	357	490	4747	1.60106	0.000114676	0.00484025	3.94053	FN1//LDLR//PON2//INHBB//AGER//TIMP-3//KIT//ICA//NPG4//GSN//LOC396877//IGF2//ANXA1//TF//ANGPT1//MYOC//HP//TGFB2//SPP1//IL1A//IL1B//VEGFA//MGP//FCN1//TGFB3//GHR//LTF//AREG//A2M//HYAL1//ANXA2//PR39//LGALS1//TN-X//FGL2//SPARC//MMP9//MET//AKR1E2//ANG1//SERPINF1//ENPP1//IGFBP6//STC1//ANGPTL2//S100A8//S100A9//F2//POSTN//PTPRG//LOC100154232//IDE//FIGF//LOC100157073//BMP2//THBD//PMAP-23//C1QTNF2//S100A12
GO:0031012	extracellular matrix	Cellular component	30	146	490	4747	1.99063	0.000145844	0.00484025	3.83611	UPTI//DCN//COL8A1//TN-X//SPARC//SPARCL1//LOC100037974//LGALS3//POSTN//THBS3//MATN2//TIMP-3//ICA//TF//TGFB2//VEGFA//VCAN//TGFB3//FN1//LTF//ADAMTS1//UNC-6//ANG1//DSPP//MGP//MMP14//VWF//MMP9//COL6A2//LOC100154395
GO:0044449	contractile fiber part	Cellular component	20	81	490	4747	2.39204	0.000146529	0.00484025	3.83408	LOC396903//MYH2//TNNI3//ACTA1//TIMP-3//MYLK//CARP//TPM2//DES//RYR2//TPM4//CTNNB1//PDLIM3//DMD//TPM1//KRT8//CRYAB//ATP2A2//ACTA2//VCL
GO:0005737	cytoplasm	Cellular component	300	2538	490	4747	1.14512	0.000156137	0.00484025	3.80649	ENO3//ENO4//LYZ//ATL1//NOS3//CAV1//ARL3//TMCO1//STEAP4//RPS12//NFS//LOC100155832//KIT//CALCRL//NCF2//CTNNA1//DYNLT1//SLC11A1//CTSL1//NPC2//MT1A//CAT//HYAL1//LAMP-1//NEU1//PON2//LIPM//LOC100154232//GLB1L//FUCA2//PRDX5//THRA//SCP2//GHR//ME1//FABP4//PRDX6//CYP1A1//DECR1//P2RY1//PTGES//SFN//NME2//ALDH2//CD36//YWHAQ//PHYH//RAB32//RHOB//LOC100152491//KCNJ8//LOC100154365//CLIC5//BRP44//IDE//SDS//LIMK2//…
GO:0005783	endoplasmic reticulum	Cellular component	57	347	490	4747	1.59136	0.000178824	0.00508157	3.74758	FMO1//CALU//ATP2A2//NR3C2//HSD11B1//CYP1A1//CYP51//SAR1B//SQLE//CYP39A1//CYP4F2//CYP3A46//INPP5F//MEST//TMCO1//LOC100152356//SDR16C5//NSDHL//ATL1//LOC100049650//SLC7A9//CACNA2D1//PLN//FABP4//SCD//SCD5//RRBP1//RTN4//FMO5//INSIG1//INSIG2//RYR2//PIGK//LYZ//PGRMC1//MYOC//HP//MGP//ALOX5AP//CAT//ATP2B1//EPHX1//VWF//CAV1//PRNP//MGST3//PGRMC2//SEC62//RAB32//FKBP7//KCNJ8//LOC100152831//CLIC5//SCFD1//LOC10…
GO:0005578	proteinaceous extracellular matrix	Cellular component	23	103	490	4747	2.16329	0.000243924	0.00639832	3.61274	TIMP-3//ICA//TF//TGFB2//VEGFA//VCAN//TGFB3//FN1//LTF//ADAMTS1//UNC-6//ANG1//UPTI//DCN//COL8A1//TN-X//SPARC//SPARCL1//LOC100037974//LGALS3//POSTN//THBS3//MATN2
GO:0045177	apical part of cell	Cellular component	32	165	490	4747	1.87884	0.000272735	0.00664304	3.56426	SLC11A1//ATP1B1//HSP70//CD9//ENPEP//ADRB2//MUC1//UPK3A//FN1//ATP2B1//CTNNB1//EPCAM//CAV1//RDX//P2RY1//PFKM//STC1//HSPA1L//LOC100154771//TRPV6//SLC9A3R2//CLDN6//LDLR//CTSL1//MYO6//HSD11B1//NOS3//MGST1//APP//CD36//CDH1//ACVR1
GO:0005789	endoplasmic reticulum membrane	Cellular component	27	131	490	4747	1.99671	0.000295983	0.00672867	3.52873	SCD//SCD5//RRBP1//RTN4//FMO1//FMO5//INSIG1//INSIG2//RYR2//ATP2A2//PIGK//NR3C2//HSD11B1//CYP1A1//CYP51//SAR1B//SQLE//CYP39A1//CYP4F2//CYP3A46//INPP5F//MEST//TMCO1//LOC100152356//SDR16C5//NSDHL//ATL1
GO:0030141	secretory granule	Cellular component	26	125	490	4747	2.01505	0.000328343	0.00683225	3.48367	KIT//CALCRL//NCF2//CTNNA1//CD9//CD36//LOC396877//TGFB2//VEGFA//TGFB3//FN1//APP//A2M//SPARC//FIGF//VWF//NOS3//LOC100154771//LOC100158015//SLC11A1//POMC//CTSL1//SCG5//LTF//LYZ//ANXA4
GO:0009986	cell surface	Cellular component	44	255	490	4747	1.67161	0.000340611	0.00683225	3.46774	KIT//CTSL1//ENPEP//CD34//MS4A2//ALCAM//ITGAV//VWF//CD36//SLA-DQB1//TNFAIP6//SLC11A1//TIMP-3//LDLR//HSP70//PGRMC1//CD9//TGFB2//IL1A//VEGFA//MUC1//TGFB3//GHR//APP//AREG//CAV1//LGALS1//PRNP//DMD//ENPP1//ITGB8//C5AR1//CAV2//CYP3A46//BMPR2//HSPA1L//ACVR1//IDE//LOC100155832//SRPX//THBD//TNFRSF12A//LGALS3//CRYAB
GO:0005576	extracellular region	Cellular component	98	695	490	4747	1.36604	0.000394724	0.00747782	3.40371	FN1//UPTI//DCN//COL8A1//TN-X//SPARC//SPARCL1//LOC100037974//LGALS3//POSTN//THBS3//MATN2//TIMP-3//ICA//TF//TGFB2//VEGFA//VCAN//TGFB3//LTF//ADAMTS1//UNC-6//ANG1//AGER//LDLR//KIT//NPG4//GSN//LOC396877//IGF2//ANXA1//ANGPT1//MYOC//HP//SPP1//IL1A//IL1B//MGP//FCN1//GHR//AREG//A2M//HYAL1//ANXA2//PR39//LGALS1//FGL2//MMP9//MET//AKR1E2//SERPINF1//ENPP1//IGFBP6//STC1//ANGPTL2//S100A8//S100A9//F2//PTPRG//LOC1…
GO:0042175	nuclear outer membrane-endoplasmic reticulum membrane network	Cellular component	28	141	490	4747	1.92381	0.000438168	0.00775251	3.35836	ATP2A2//NR3C2//HSD11B1//CYP1A1//CYP51//SAR1B//SQLE//CYP39A1//CYP4F2//CYP3A46//INPP5F//MEST//TMCO1//LOC100152356//SDR16C5//NSDHL//ATL1//SCD//SCD5//RRBP1//RTN4//FMO1//FMO5//INSIG1//INSIG2//RYR2//PIGK//ALOX5AP
GO:0030017	sarcomere	Cellular component	18	75	490	4747	2.32506	0.000454693	0.00775251	3.34228	TNNI3//ACTA1//TPM2//DES//RYR2//TPM4//CTNNB1//PDLIM3//DMD//TPM1//KRT8//CRYAB//MYH2//ATP2A2//CARP//ACTA2//TIMP-3//MYLK
GO:0043292	contractile fiber	Cellular component	21	95	490	4747	2.1415	0.000521116	0.00837167	3.28307	LOC396903//MYH2//TNNI3//ACTA1//KCNJ8//TIMP-3//MYLK//CARP//TPM2//DES//RYR2//TPM4//CTNNB1//PDLIM3//DMD//TPM1//KRT8//CRYAB//ATP2A2//ACTA2//VCL
GO:0042383	sarcolemma	Cellular component	18	76	490	4747	2.29447	0.000540108	0.00837167	3.26752	RYR2//TGFB2//CACNA2D1//TGFB3//EDNRA//EDNRB//KCNJ8//DES//ANXA1//ALOX12//ADRB2//NOS3//ANXA2//DMD//CD36//COL6A2//KRT8//SGCD
GO:0005604	basement membrane	Cellular component	12	41	490	4747	2.83544	0.000612428	0.00907991	3.21294	ANG1//TIMP-3//ICA//TF//TGFB2//VEGFA//VCAN//TGFB3//FN1//LTF//ADAMTS1//UNC-6
GO:0030016	myofibril	Cellular component	20	90	490	4747	2.15283	0.000655328	0.00931112	3.18354	TNNI3//ACTA1//TIMP-3//MYLK//CARP//TPM2//DES//RYR2//TPM4//CTNNB1//PDLIM3//DMD//TPM1//KRT8//CRYAB//MYH2//ATP2A2//ACTA2//VCL//KCNJ8
GO:0015629	actin cytoskeleton	Cellular component	24	118	490	4747	1.97039	0.000777535	0.0106056	3.10928	LOC396903//VCL//LOC100049650//ACTA1//TPM2//TPM4//MYH2//TNNI3//CNN1//PLS3//MYL6//DSTN//CFL2//DMD//MYO6//LOC100154585//CRYAB//ACTA2//CTNNB1//PDLIM3//CDH1//LOC100137084//CLIC5//CTNNA1
GO:0031674	I band	Cellular component	13	49	490	4747	2.57022	0.00102769	0.0132555	2.98814	TPM2//DES//RYR2//TPM4//CTNNB1//PDLIM3//DMD//TPM1//KRT8//CRYAB//ATP2A2//CARP//ACTA2
[truncated: 106 more rows]
