# Supplementary material for: Transcriptome Analysis of Porcine Thymus following Porcine Cytomegalovirus Infection
Source: PLoS One. 2014 Nov 25;9(11):e113921. doi: 10.1371/journal.pone.0113921 (PMC4244220; doi:10.1371/journal.pone.0113921)
Supplement: Table S4 — KEGG pathway annotations for the differentially expressed genes. (XLSX) [file pone.0113921.s006.xlsx]

## Sheet: Sheet1
#Column "PathwayID" stands for Pathway identifiers used in KEGG
#Column "Definition" stands for the definition of the PathwayID
#Column "OriginalWebSite"stands for The map's website,the nodes with red frame and red symbol are associated with the DE genes, green nodes have no significance
#Column "p-value"
"Fisher-Pvalue" stands for the enrichment p-value of the PathwayID used Fisher's exact test
#Column "SelectionCounts" stands for the Count of the DE genes' entities directly associated with the listed PathwayID
#Column "SelectionSize" stands for the total number of the DE genes' entities
#Column "Count" stands for the count of the chosen background population genes' entities associated with the listed PathwayID
#Column "Size" stands for the total number of chosen background population genes' entities
#Column "FDR" stands for the false discovery rate of the PathwayID
#Column "Enrichment_Score" stands for the Enrichment Score value of the PathwayID, it equals "-log10(Pvalue)"
#Column "GENES" stands for the DE genes associated with the PathwayID
UP-REGULATED
PathwayID	Definition	OriginalWebSite	Fisher-Pvalue	SelectionCounts	SelectionSize	Count	Size	FDR	Enrichment_Score	Genes
ssc05410	Hypertrophic cardiomyopathy (HCM) - Sus scrofa (pig)	http://www.genome.jp/kegg-bin/show_pathway?ssc05410+397377+396725+497636+397285+100037284+100126859+397504+396856+100240724+397084+397400+100049696+100037999+396693+397608	3.50287e-06	15	288	80	6127	0.000782677	5.45558	CACNA2D1//DES//DMD//ITGAV//ITGB8//LMNA//PRKAA2//RYR2//SGCD//TGFB2//TGFB3//TNNI3//TPM1//TPM2//TPM4
ssc05414	Dilated cardiomyopathy - Sus scrofa (pig)	http://www.genome.jp/kegg-bin/show_pathway?ssc05414+397377+396725+497636+397285+100037284+100126859+397421+396856+100240724+397084+397400+100049696+100037999+396693+397608	5.6511e-06	15	288	83	6127	0.000782677	5.24787	CACNA2D1//DES//DMD//ITGAV//ITGB8//LMNA//PLN//RYR2//SGCD//TGFB2//TGFB3//TNNI3//TPM1//TPM2//TPM4
ssc04390	Hippo signaling pathway - Sus scrofa (pig)	http://www.genome.jp/kegg-bin/show_pathway?ssc04390+397668+100157103+100127483+100048953+100523778+397657+100522839+654298+100524203+100156165+100153922+100152085+100216478+397084+397400+100520560+100522573+100048964	3.17042e-05	18	288	130	6127	0.00292735	4.49888	AREG//BMP2//BMPR2//CDH1//CTNNA1//CTNNB1//ID1//ID2//INADL//SAV1//TCF7L2//TEAD4//TEF1//TGFB2//TGFB3//WNT2B//WWTR1//YWHAQ
ssc04510	Focal adhesion - Sus scrofa (pig)	http://www.genome.jp/kegg-bin/show_pathway?ssc04510+396913+397393+404693+100125375+100101552+100101551+100192444+397657+100155670+397620+397285+100037284+397311+654328+396848+397087+100155108+445520+396974+397157+399543	4.84235e-05	21	288	172	6127	0.00335333	4.31494	C-JUN//CAPN2//CAV1//CAV2//COL6A2//COL6A3//CRK//CTNNB1//FIGF//FN1//ITGAV//ITGB8//KDR//MET//MYLK//SPP1//THBS3//TN-X//VCL//VEGFA//VWF
ssc05204	Chemical carcinogenesis - Sus scrofa (pig)	http://www.genome.jp/kegg-bin/show_pathway?ssc05204+100157176+403103+100126281+397639+397117+100153094+397480+397567+733607+396640	0.000234123	10	288	56	6127	0.011509	3.63056	CCBL2//CYP1A1//CYP3A46//EPHX1//GSTO1//GSTT1//HSD11B1//MGST1//MGST3//SULT1A1
ssc05412	Arrhythmogenic right ventricular cardiomyopathy (ARVC) - Sus scrofa (pig)	http://www.genome.jp/kegg-bin/show_pathway?ssc05412+397377+100523778+397657+396725+497636+397285+100037284+100126859+396856+100240724+100153922	0.000249292	11	288	67	6127	0.011509	3.60329	CACNA2D1//CTNNA1//CTNNB1//DES//DMD//ITGAV//ITGB8//LMNA//RYR2//SGCD//TCF7L2
ssc05323	Rheumatoid arthritis - Sus scrofa (pig)	http://www.genome.jp/kegg-bin/show_pathway?ssc05323+397009+396913+396926+100144486+397683+397094+397122+396880+100037921+397084+397400+397157	0.00039886	12	288	82	6127	0.0157835	3.39918	ANGPT1//C-JUN//CTSL1//FOS//IL15//IL1A//IL1B//IL8//SLA-DQB1//TGFB2//TGFB3//VEGFA
ssc05205	Proteoglycans in cancer - Sus scrofa (pig)	http://www.genome.jp/kegg-bin/show_pathway?ssc05205+404693+100125375+100152215+397657+396926+396957+397620+100516171+396916+397285+397311+654328+654325+396985+494457+100152754+397084+396775+397157+100520560	0.000823428	20	288	196	6127	0.0256588	3.08437	CAV1//CAV2//CDKN1A//CTNNB1//CTSL1//DCN//FN1//GPC3//IGF2//ITGAV//KDR//MET//MMP9//PLAU//RDX//SDC2//TGFB2//TIMP-3//VEGFA//WNT2B
ssc04060	Cytokine-cytokine receptor interaction - Sus scrofa (pig)	http://www.genome.jp/kegg-bin/show_pathway?ssc04060+100152307+100157103+100127483+414374+414904+396594+414376+397554+100155670+397488+397683+397094+397122+396880+397490+397311+396810+654328+397084+397400+100217390+100037306+397157	0.000923718	23	288	242	6127	0.0256588	3.03446	ACVR1//BMP2//BMPR2//CCR1//CXCL2//CXCL2//CXCR6//EPOR//FIGF//GHR//IL15//IL1A//IL1B//IL8//INHBB//KDR//KIT//MET//TGFB2//TGFB3//TNFRSF12A//TNFRSF1B//VEGFA
ssc00980	Metabolism of xenobiotics by cytochrome P450 - Sus scrofa (pig)	http://www.genome.jp/kegg-bin/show_pathway?ssc00980+396780+403103+397639+397117+100153094+397480+397567+733607	0.00101894	8	288	45	6127	0.0256588	2.99185	CBR2//CYP1A1//EPHX1//GSTO1//GSTT1//HSD11B1//MGST1//MGST3
ssc00982	Drug metabolism - cytochrome P450 - Sus scrofa (pig)	http://www.genome.jp/kegg-bin/show_pathway?ssc00982+397132+100152950+397117+100153094+414424+414909+397567+733607	0.00101894	8	288	45	6127	0.0256588	2.99185	FMO1//FMO5//GSTO1//GSTT1//MAOA//MAOB//MGST1//MGST3
ssc04514	Cell adhesion molecules (CAMs) - Sus scrofa (pig)	http://www.genome.jp/kegg-bin/show_pathway?ssc04514+397269+397160+100048953+414737+100302016+396997+100302020+100127486+397285+100037284+100153553+397236+100152754+100037921+397328	0.00134726	15	288	133	6127	0.0288436	2.87055	ALCAM//CD34//CDH1//CDH5//CLDN11//CLDN5//CLDN6//CLDN7//ITGAV//ITGB8//MPZL1//OCLN//SDC2//SLA-DQB1//VCAN
ssc04260	Cardiac muscle contraction - Sus scrofa (pig)	http://www.genome.jp/kegg-bin/show_pathway?ssc04260+396898+397377+541593+396856+100049696+100037999+396693+397608+100155687+100157621	0.0014578	10	288	70	6127	0.0288436	2.8363	ATP1B1//CACNA2D1//FXYD2//RYR2//TNNI3//TPM1//TPM2//TPM4//UQCR10//UQCRB
ssc04350	TGF-beta signaling pathway - Sus scrofa (pig)	http://www.genome.jp/kegg-bin/show_pathway?ssc04350+100152307+100157103+100127483+396957+100522839+654298+100144508+397490+397084+397400	0.0014578	10	288	70	6127	0.0288436	2.8363	ACVR1//BMP2//BMPR2//DCN//ID1//ID2//ID4//INHBB//TGFB2//TGFB3
ssc04146	Peroxisome - Sus scrofa (pig)	http://www.genome.jp/kegg-bin/show_pathway?ssc04146+100516877+100233169+397568+100037287+414425+396859+100134962+397273+397439+100154319	0.00162791	10	288	71	6127	0.0300621	2.78837	ACOX2//ACSL3//CAT//DDO//EPHX2//NOS2//PHYH//PRDX5//SCP2//SOD2
ssc04512	ECM-receptor interaction - Sus scrofa (pig)	http://www.genome.jp/kegg-bin/show_pathway?ssc04512+733702+100101552+100101551+397620+397285+100037284+397087+100155108+445520+399543	0.00201643	10	288	73	6127	0.0349095	2.69542	CD36//COL6A2//COL6A3//FN1//ITGAV//ITGB8//SPP1//THBS3//TN-X//VWF
ssc05140	Leishmaniasis - Sus scrofa (pig)	http://www.genome.jp/kegg-bin/show_pathway?ssc05140+396913+100144486+397094+397122+100142665+396859+100037921+397084+397400	0.00223019	9	288	62	6127	0.0362757	2.65166	C-JUN//FOS//IL1A//IL1B//NCF2//NOS2//SLA-DQB1//TGFB2//TGFB3
ssc05144	Malaria - Sus scrofa (pig)	http://www.genome.jp/kegg-bin/show_pathway?ssc05144+733702+397122+396880+654328+100152754+397084+397400+100155108	0.00235726	8	288	51	6127	0.0362757	2.62759	CD36//IL1B//IL8//MET//SDC2//TGFB2//TGFB3//THBS3
ssc05200	Pathways in cancer - Sus scrofa (pig)	http://www.genome.jp/kegg-bin/show_pathway?ssc05200+100157103+396913+100048953+100152215+100192444+100523778+397657+100037272+100627128+100155670+397620+100144486+396880+397285+396810+654328+414902+654325+396859+100155449+100153922+397084+397400+397157+100520560	0.00258046	25	288	293	6127	0.0370086	2.5883	BMP2//C-JUN//CDH1//CDKN1A//CRK//CTNNA1//CTNNB1//EPAS1//FH//FIGF//FN1//FOS//IL8//ITGAV//KIT//MET//MITF//MMP9//NOS2//RUNX1T1//TCF7L2//TGFB2//TGFB3//VEGFA//WNT2B
ssc04978	Mineral absorption - Sus scrofa (pig)	http://www.genome.jp/kegg-bin/show_pathway?ssc04978+396898+541593+396845+397417+396764+396996+100171400	0.0026721	7	288	41	6127	0.0370086	2.57315	ATP1B1//FXYD2//ICA//MT1A//SLC11A1//TF//TRPV6
ssc03320	PPAR signaling pathway - Sus scrofa (pig)	http://www.genome.jp/kegg-bin/show_pathway?ssc03320+100516877+100233169+733702+399533+574074+396724+396670+100135661+397439	0.00345327	9	288	66	6127	0.0455503	2.46177	ACOX2//ACSL3//CD36//FABP4//FABP5//OLR1//SCD//SCD5//SCP2
ssc05100	Bacterial invasion of epithelial cells - Sus scrofa (pig)	http://www.genome.jp/kegg-bin/show_pathway?ssc05100+404693+100125375+100048953+100192444+100523778+397657+397620+654328+396974	0.00382897	9	288	67	6127	0.0482103	2.41692	CAV1//CAV2//CDH1//CRK//CTNNA1//CTNNB1//FN1//MET//VCL
ssc05211	Renal cell carcinoma - Sus scrofa (pig)	http://www.genome.jp/kegg-bin/show_pathway?ssc05211+396913+100192444+100037272+100627128+654328+397084+397400+397157	0.00429233	8	288	56	6127	0.0516945	2.36731	C-JUN//CRK//EPAS1//FH//MET//TGFB2//TGFB3//VEGFA
ssc04670	Leukocyte transendothelial migration - Sus scrofa (pig)	http://www.genome.jp/kegg-bin/show_pathway?ssc04670+414737+100302016+396997+100302020+100127486+100523778+397657+100519699+654325+100142665+397236+396974	0.00451791	12	288	108	6127	0.0521442	2.34506	CDH5//CLDN11//CLDN5//CLDN6//CLDN7//CTNNA1//CTNNB1//CTNND1//MMP9//NCF2//OCLN//VCL
ssc05134	Legionellosis - Sus scrofa (pig)	http://www.genome.jp/kegg-bin/show_pathway?ssc05134+397319+414904+396594+396906+100144518+397122+396880+494017	0.00479478	8	288	57	6127	0.0531262	2.31923	CASP1//CXCL2//CXCL2//HSP70//HSPA1L//IL1B//IL8//SAR1B
ssc05133	Pertussis - Sus scrofa (pig)	http://www.genome.jp/kegg-bin/show_pathway?ssc05133+396913+396982+397319+497233+100144486+397094+397122+396880+396859	0.00515083	9	288	70	6127	0.0548761	2.28812	C-JUN//C4BPA//CASP1//CFL2//FOS//IL1A//IL1B//IL8//NOS2
ssc00120	Primary bile acid biosynthesis - Sus scrofa (pig)	http://www.genome.jp/kegg-bin/show_pathway?ssc00120+100516877+100113410+100286867+397439	0.00555405	4	288	16	6127	0.0569804	2.25539	ACOX2//CYP39A1//CYP7B1//SCP2
ssc00480	Glutathione metabolism - Sus scrofa (pig)	http://www.genome.jp/kegg-bin/show_pathway?ssc00480+397520+396598+397117+100153094+397567+733607+100152660	0.0058781	7	288	47	6127	0.0581512	2.23076	ANPEP//GPX3//GSTO1//GSTT1//MGST1//MGST3//PRNP
ssc04015	Rap1 signaling pathway - Sus scrofa (pig)	http://www.genome.jp/kegg-bin/show_pathway?ssc04015+397009+100048953+100192444+397657+100519699+100520706+100154710+100155670+654405+100522839+397311+396810+100153223+654328+503666+100158048+397157	0.00696267	17	288	188	6127	0.0665055	2.15722	ANGPT1//CDH1//CRK//CTNNB1//CTNND1//DOCK4//EFNA4//FIGF//GNAQ//ID1//KDR//KIT//MAGI3//MET//P2RY1//SIPA1L2//VEGFA
ssc05132	Salmonella infection - Sus scrofa (pig)	http://www.genome.jp/kegg-bin/show_pathway?ssc05132+396913+397319+414904+396594+100144486+397094+397122+396880+396859	0.00811011	9	288	75	6127	0.0748834	2.09097	C-JUN//CASP1//CXCL2//CXCL2//FOS//IL1A//IL1B//IL8//NOS2
ssc04520	Adherens junction - Sus scrofa (pig)	http://www.genome.jp/kegg-bin/show_pathway?ssc04520+100048953+100523778+397657+100519699+654328+100156181+100153922+396974	0.00967794	8	288	64	6127	0.0864771	2.01422	CDH1//CTNNA1//CTNNB1//CTNND1//MET//PTPRB//TCF7L2//VCL
ssc00380	Tryptophan metabolism - Sus scrofa (pig)	http://www.genome.jp/kegg-bin/show_pathway?ssc00380+733685+397568+100157176+403103+414424+414909	0.0101941	6	288	40	6127	0.0882423	1.99165	ALDH2//CAT//CCBL2//CYP1A1//MAOA//MAOB
ssc04020	Calcium signaling pathway - Sus scrofa (pig)	http://www.genome.jp/kegg-bin/show_pathway?ssc04020+397357+396875+397636+397457+414911+100048958+654405+396848+396859+397557+397548+397421+396811+396856+397651	0.0110046	15	288	166	6127	0.0923719	1.95843	ADRB2//ATP2A2//ATP2B1//EDNRA//EDNRB//GNA14//GNAQ//MYLK//NOS2//NOS3//PHGK//PLN//PTGER3//RYR2//VDAC1P5
ssc00100	Steroid biosynthesis - Sus scrofa (pig)	http://www.genome.jp/kegg-bin/show_pathway?ssc00100+403334+100157894+100628166+100113409	0.015182	4	288	21	6127	0.120252	1.81867	CYP51//NSDHL//SOAT1//SQLE
ssc05146	Amoebiasis - Sus scrofa (pig)	http://www.genome.jp/kegg-bin/show_pathway?ssc05146+397620+100048958+654405+397122+396880+396859+100154994+397084+397400+396974	0.0151943	10	288	97	6127	0.120252	1.81832	FN1//GNA14//GNAQ//IL1B//IL8//NOS2//SERPINB10//TGFB2//TGFB3//VCL
ssc05219	Bladder cancer - Sus scrofa (pig)	http://www.genome.jp/kegg-bin/show_pathway?ssc05219+100048953+100152215+396880+654325+397157	0.0157147	5	288	32	6127	0.120916	1.8037	CDH1//CDKN1A//IL8//MMP9//VEGFA
ssc04261	Adrenergic signaling in cardiomyocytes - Sus scrofa (pig)	http://www.genome.jp/kegg-bin/show_pathway?ssc04261+397357+396898+397636+397377+541593+654405+397421+396856+100049696+100037999+396693+397608	0.0167363	12	288	128	6127	0.125296	1.77634	ADRB2//ATP1B1//ATP2B1//CACNA2D1//FXYD2//GNAQ//PLN//RYR2//TNNI3//TPM1//TPM2//TPM4
ssc04530	Tight junction - Sus scrofa (pig)	http://www.genome.jp/kegg-bin/show_pathway?ssc04530+100152881+100302016+396997+100302020+100127486+100523778+397657+100524203+100153223+397256+397236	0.0177047	11	288	114	6127	0.127035	1.75191	CASK//CLDN11//CLDN5//CLDN6//CLDN7//CTNNA1//CTNNB1//INADL//MAGI3//MYH2//OCLN
ssc00601	Glycosphingolipid biosynthesis - lacto and neolacto series - Sus scrofa (pig)	http://www.genome.jp/kegg-bin/show_pathway?ssc00601+397599+397138+397139+396602	0.0178858	4	288	22	6127	0.127035	1.74749	B3GNT5//FUT1//FUT2//ST3GAL4
ssc04151	PI3K-Akt signaling pathway - Sus scrofa (pig)	http://www.genome.jp/kegg-bin/show_pathway?ssc04151+397009+100152215+100101552+100101551+100154710+397554+100155670+397620+397488+397285+100037284+397311+396810+654328+397557+397504+397087+100155108+445520+397157+399543+100048964	0.0213194	22	288	296	6127	0.147637	1.67122	ANGPT1//CDKN1A//COL6A2//COL6A3//EFNA4//EPOR//FIGF//FN1//GHR//ITGAV//ITGB8//KDR//KIT//MET//NOS3//PRKAA2//SPP1//THBS3//TN-X//VEGFA//VWF//YWHAQ
ssc04974	Protein digestion and absorption - Sus scrofa (pig)	http://www.genome.jp/kegg-bin/show_pathway?ssc04974+396898+100523618+100101552+100101551+541593+397168+100037972+100037973	0.0220484	8	288	74	6127	0.148961	1.65662	ATP1B1//COL21A1//COL6A2//COL6A3//FXYD2//KCNE3//SLC7A7//SLC7A9
ssc04668	TNF signaling pathway - Sus scrofa (pig)	http://www.genome.jp/kegg-bin/show_pathway?ssc04668+396913+414904+396594+100144486+397683+397122+397471+654325+100037306	0.033726	9	288	95	6127	0.222431	1.47203	C-JUN//CXCL2//CXCL2//FOS//IL15//IL1B//MMP14//MMP9//TNFRSF1B
ssc04640	Hematopoietic cell lineage - Sus scrofa (pig)	http://www.genome.jp/kegg-bin/show_pathway?ssc04640+397520+397160+733702+397067+397554+397094+397122+396810	0.037887	8	288	82	6127	0.244063	1.42151	ANPEP//CD34//CD36//CD9//EPOR//IL1A//IL1B//KIT
ssc00360	Phenylalanine metabolism - Sus scrofa (pig)	http://www.genome.jp/kegg-bin/show_pathway?ssc00360+414424+414909+399538	0.0428534	3	288	17	6127	0.269782	1.36801	MAOA//MAOB//PRDX6
ssc04610	Complement and coagulation cascades - Sus scrofa (pig)	http://www.genome.jp/kegg-bin/show_pathway?ssc04610+403166+396982+100048955+100144442+396985+100157642+399543	0.0481056	7	288	71	6127	0.292181	1.3178	A2M//C4BPA//C5AR1//F2//PLAU//THBD//VWF
ssc04144	Endocytosis - Sus scrofa (pig)	http://www.genome.jp/kegg-bin/show_pathway?ssc04144+397357+404693+100125375+100519746+100153403+396906+100144518+397311+396810+396801+654328+100144535+397084+397400	0.048521	14	288	183	6127	0.292181	1.31407	ADRB2//CAV1//CAV2//DAB2//EEA1//HSP70//HSPA1L//KDR//KIT//LDLR//MET//RAB22A//TGFB2//TGFB3
ssc05142	Chagas disease (American trypanosomiasis) - Sus scrofa (pig)	http://www.genome.jp/kegg-bin/show_pathway?ssc05142+396913+100144486+100048958+654405+397122+396880+396859+397084+397400	0.0496241	9	288	102	6127	0.292466	1.30431	C-JUN//FOS//GNA14//GNAQ//IL1B//IL8//NOS2//TGFB2//TGFB3
DOWN-REGULATED
ssc05168	Herpes simplex infection - Sus scrofa (pig)	http://www.genome.jp/kegg-bin/show_pathway?ssc05168+397244+396660+100155762+100522293+100135662+396723+100156226+100513345+100152238+100126864+100101471+100127355+397076+399500+396656+100037289+397202+397201+407742+100135663+751869+595128+397588+100157336+397378+100135665+100157996+100037288+100135037+100135036+100135049+100037921+100135040+100153386+100155422+654327+768117+768101+768102+10015463…	4.90364e-16	55	613	171	6127	1.35831e-13	15.3095	CASP3//CD74//CDK1//CFP//CHUK//DDX58//EP300//GTF2I//IFNGR1//IFNGR2//IKBKB//IKBKG//IL12B//IL6//IRF3//IRF7//JAK1//JAK2//LTA//MAP3K7//NFKB1//OAS2//PKR//PML//PPP1CB//RELA//SLA//SLA-3//SLA-6//SLA-8//SLA-DOB//SLA-DQB1//SLA-DRA//SLA-DRB1//SRPK1//SRSF1//SRSF2//SRSF4//SRSF6//SRSF9//STAT1//STAT2//TAB1//TAF4B//TAP1//TAP1//TAP2//TAP2//TBPRF10//TLR2//TNF//TRAF5//TRAF6//TYK2//USP7
ssc04660	T cell receptor signaling pathway - Sus scrofa (pig)	http://www.genome.jp/kegg-bin/show_pathway?ssc04660+100126861+100518854+397302+396661+397455+494013+404704+397231+396627+396636+780428+100144492+100135662+397286+791125+100192436+733597+100101471+100127355+396868+100233188+100233191+100135663+100156630+100192438+100192439+397318+100134969+751869+100192445+396979+396851+100171389+100135665+100156602+397086+100151931	6.421e-14	37	613	96	6127	8.89308e-12	13.1924	AKT1//CBL//CD247//CD3D//CD3E//CD3G//CD4//CD40LG//CD8A//CD8B//CDC42//CDK4//CHUK//CTLA4//FYN//GRB2//ICOS//IKBKB//IKBKG//IL2//LCK//MAP2K1//MAP3K7//MAPK14//NCK1//NCK2//NFATC1//NFATC2//NFKB1//PDPK1//PIK3CG//PIK3R5//PTPN6//RELA//SOS2//TNF//VAV2
ssc05166	HTLV-I infection - Sus scrofa (pig)	http://www.genome.jp/kegg-bin/show_pathway?ssc05166+100126861+100519830+100152087+100101922+100156053+780426+396661+397455+494013+397395+397379+100144492+100511709+100192447+100135662+397449+100156226+100302363+100101471+100127355+396868+397156+399500+733681+396943+397202+100518649+100233188+407742+396617+100302364+448810+397318+100134969+751869+100157587+692192+396979+396851+397015+397655+100151…	5.66562e-13	61	613	234	6127	5.23125e-11	12.2468	AKT1//ANAPC1//ANAPC5//ATM//BUB3//CCND3//CD3D//CD3E//CD3G//CD40//CDC20//CDK4//CHEK1//CHEK2//CHUK//CREB1//EP300//ETS1//IKBKB//IKBKG//IL2//IL2RG//IL6//ITGAL//ITGB2//JAK1//JAK3//LCK//LTA//MAP3K1//MSX1//MYC//NFATC1//NFATC2//NFKB1//NFYB//PCNA//PIK3CG//PIK3R5//PTTG1//RAN//RANBP1//RELA//SLA//SLA-3//SLA-6//SLA-8//SLA-DOB//SLA-DQB1//SLA-DRA//SLA-DRB1//SLC25A6//SMAD4//STAT5A//STAT5B//TGFB1//TLN1//TNF//TSPO/…
ssc05340	Primary immunodeficiency - Sus scrofa (pig)	http://www.genome.jp/kegg-bin/show_pathway?ssc05340+397669+396661+397455+404704+397395+397231+100190992+396627+396636+733597+100127355+397156+100271930+100233188+100154923+100517711+733649+100520621+733650+100519722	2.72677e-12	20	613	34	6127	1.60148e-10	11.5643	CD19//CD3D//CD3E//CD4//CD40//CD40LG//CD79A//CD8A//CD8B//ICOS//IKBKG//IL2RG//IL7R//LCK//ORAI1//RFX5//TAP1//TAP1//TAP2//TAP2
ssc05162	Measles - Sus scrofa (pig)	http://www.genome.jp/kegg-bin/show_pathway?ssc05162+100126861+780426+100523248+100170134+396661+397455+494013+100144492+100135662+396723+100233179+791125+397605+100152238+100126864+397076+396868+397156+399500+396656+100037289+397202+397201+100518649+100135663+397128+751869+595128+396979+396851+397588+100135665+396655+396923+397550+397340+396623+100037296+396629+397363	2.89076e-12	40	613	122	6127	1.60148e-10	11.539	AKT1//CCND3//CCNE1//CD209//CD3D//CD3E//CD3G//CDK4//CHUK//DDX58//DOK1//FYN//GNB2L1//IFNGR1//IFNGR2//IL12B//IL2//IL2RG//IL6//IRF3//IRF7//JAK1//JAK2//JAK3//MAP3K7//MX1//NFKB1//OAS2//PIK3CG//PIK3R5//PKR//RELA//STAT1//STAT2//STAT5A//STAT5B//TLR2//TLR7//TRAF6//TYK2
ssc05161	Hepatitis B - Sus scrofa (pig)	http://www.genome.jp/kegg-bin/show_pathway?ssc05161+100126861+397266+100154896+397244+100523248+100144492+100135662+397449+100142689+100515940+396723+100156226+100192436+100101471+100127355+399500+396656+100037289+397202+100233191+396617+448810+397318+100134969+751869+692192+396979+396851+100156264+100157507+100135665+397142+396655+396923+397261+397550+397340+100153518+397078+396623+397086+780440	1.30193e-11	42	613	138	6127	6.01059e-10	10.8854	AKT1//BIRC5//CASP10//CASP3//CCNE1//CDK4//CHUK//CREB1//CREB3//DDX3X//DDX58//EP300//GRB2//IKBKB//IKBKG//IL6//IRF3//IRF7//JAK1//MAP2K1//MAP3K1//MYC//NFATC1//NFATC2//NFKB1//PCNA//PIK3CG//PIK3R5//PTEN//PTK2B//RELA//SMAD4//STAT1//STAT2//STAT4//STAT5A//STAT5B//STAT6//TGFB1//TLR2//TNF//YWHAZ
ssc05145	Toxoplasmosis - Sus scrofa (pig)	http://www.genome.jp/kegg-bin/show_pathway?ssc05145+100126861+397244+397395+397231+100135662+397523+100152238+100126864+100101471+100127355+397076+397202+397201+100135663+100156630+751869+100192445+396979+396851+100135665+100157996+100135049+100037921+100135040+100153386+396655+100153785+397078+396623+397086+396629+397363+100037300	4.89368e-10	33	613	103	6127	1.9365e-08	9.31037	AKT1//CASP3//CD40//CD40LG//CHUK//GNAI2//IFNGR1//IFNGR2//IKBKB//IKBKG//IL12B//JAK1//JAK2//MAP3K7//MAPK14//NFKB1//PDPK1//PIK3CG//PIK3R5//RELA//SLA//SLA-DOB//SLA-DQB1//SLA-DRA//SLA-DRB1//STAT1//TAB1//TGFB1//TLR2//TNF//TRAF6//TYK2//XIAP
ssc05140	Leishmaniasis - Sus scrofa (pig)	http://www.genome.jp/kegg-bin/show_pathway?ssc05140+100152238+100126864+397076+100521477+396943+397202+397201+100135663+100156630+100134857+751869+100171389+100135665+100157996+100135049+100037921+100135040+100153386+396655+100153785+397078+396623+397086+396629	1.61983e-09	24	613	62	6127	5.60867e-08	8.79053	IFNGR1//IFNGR2//IL12B//ITGA4//ITGB2//JAK1//JAK2//MAP3K7//MAPK14//NCF1//NFKB1//PTPN6//RELA//SLA//SLA-DOB//SLA-DQB1//SLA-DRA//SLA-DRB1//STAT1//TAB1//TGFB1//TLR2//TNF//TRAF6
ssc04620	Toll-like receptor signaling pathway - Sus scrofa (pig)	http://www.genome.jp/kegg-bin/show_pathway?ssc04620+100126861+396668+397395+397161+397441+100135662+397569+100135681+100101471+100127355+397076+399500+396656+100037289+100233191+100135663+100156630+751869+396979+396851+100135665+396655+100153785+396607+396623+396621+100037296+397384+397086+396629	3.39786e-09	30	613	94	6127	1.04578e-07	8.4688	AKT1//CCL4//CD40//CD80//CD86//CHUK//CTSK//CXCL9//IKBKB//IKBKG//IL12B//IL6//IRF3//IRF7//MAP2K1//MAP3K7//MAPK14//NFKB1//PIK3CG//PIK3R5//RELA//STAT1//TAB1//TLR1//TLR2//TLR6//TLR7//TLR8//TNF//TRAF6
ssc05321	Inflammatory bowel disease (IBD) - Sus scrofa (pig)	http://www.genome.jp/kegg-bin/show_pathway?ssc05321+100152238+100126864+397076+100271900+397057+396868+397156+399500+397318+751869+100135665+100156637+100157996+100135049+100037921+100135040+100153386+396655+397261+100153518+397078+396623+397086	6.49992e-09	23	613	61	6127	1.80048e-07	8.18709	IFNGR1//IFNGR2//IL12B//IL12RB1//IL18//IL2//IL2RG//IL6//NFATC1//NFKB1//RELA//RORA//SLA//SLA-DOB//SLA-DQB1//SLA-DRA//SLA-DRB1//STAT1//STAT4//STAT6//TGFB1//TLR2//TNF
ssc05152	Tuberculosis - Sus scrofa (pig)	http://www.genome.jp/kegg-bin/show_pathway?ssc05152+100126861+594852+100154056+397394+100154896+397244+100170134+396660+397449+494568+100156226+492279+100152238+100126864+397076+397057+399500+396943+397202+397201+100511282+100156630+445003+751869+100157587+503700+100135665+100517711+100157996+100135049+100037921+100135040+100153386+396655+100125540+397078+396607+396623+396621+397086+396629	7.49117e-09	41	613	160	6127	1.88641e-07	8.12545	AKT1//BID//CALM1//CAMK2G//CASP10//CASP3//CD209//CD74//CREB1//CTSD//EP300//HSPD1//IFNGR1//IFNGR2//IL12B//IL18//IL6//ITGB2//JAK1//JAK2//KSR1//MAPK14//MRC1//NFKB1//NFYB//PIK3C3//RELA//RFX5//SLA//SLA-DOB//SLA-DQB1//SLA-DRA//SLA-DRB1//STAT1//SYK//TGFB1//TLR1//TLR2//TLR6//TNF//TRAF6
ssc05164	Influenza A - Sus scrofa (pig)	http://www.genome.jp/kegg-bin/show_pathway?ssc05164+414396+397653+100126861+448813+396723+100156226+100152238+100126864+100101471+397076+397057+399500+396656+100037289+396752+397202+397201+397218+100233191+100156630+397128+751869+595128+396979+396851+397588+100157336+100125839+100135665+100157996+100135049+100037921+100135040+100153386+403155+396655+396923+100037296+397086+397363	1.66705e-08	40	613	158	6127	3.84811e-07	7.77805	ACTB//ACTB//AKT1//DDX39B//DDX58//EP300//IFNGR1//IFNGR2//IKBKB//IL12B//IL18//IL6//IRF3//IRF7//IRG6//JAK1//JAK2//KPNA2//MAP2K1//MAPK14//MX1//NFKB1//OAS2//PIK3CG//PIK3R5//PKR//PML//RAE1//RELA//SLA//SLA-DOB//SLA-DQB1//SLA-DRA//SLA-DRB1//SLC25A6//STAT1//STAT2//TLR7//TNF//TYK2
ssc04380	Osteoclast differentiation - Sus scrofa (pig)	http://www.genome.jp/kegg-bin/show_pathway?ssc04380+100126861+100515364+100135662+397449+397569+791125+100192436+100152238+100126864+100101471+100127355+397202+100233188+100233191+100135663+100156630+100134857+397318+100134969+751869+396979+396851+397671+100135665+396655+396923+100125540+100153785+397078+397086+396629+397363+397414	2.28773e-08	33	613	118	6127	4.87463e-07	7.6406	AKT1//CAMK4//CHUK//CREB1//CTSK//FYN//GRB2//IFNGR1//IFNGR2//IKBKB//IKBKG//JAK1//LCK//MAP2K1//MAP3K7//MAPK14//NCF1//NFATC1//NFATC2//NFKB1//PIK3CG//PIK3R5//PPARG//RELA//STAT1//STAT2//SYK//TAB1//TGFB1//TNF//TRAF6//TYK2//UF
ssc04612	Antigen processing and presentation - Sus scrofa (pig)	http://www.genome.jp/kegg-bin/show_pathway?ssc04612+404704+396660+396627+396636+397449+100037961+100174943+100157587+397572+100517711+100157996+100037288+100135037+100135036+100135049+100037921+100135040+100153386+733649+100520621+733650+100519722+397086	2.66738e-08	23	613	65	6127	5.27761e-07	7.57391	CD4//CD74//CD8A//CD8B//CREB1//CTSB//IFI30//NFYB//PSME1//RFX5//SLA//SLA-3//SLA-6//SLA-8//SLA-DOB//SLA-DQB1//SLA-DRA//SLA-DRB1//TAP1//TAP1//TAP2//TAP2//TNF
ssc05142	Chagas disease (American trypanosomiasis) - Sus scrofa (pig)	http://www.genome.jp/kegg-bin/show_pathway?ssc05142+613133+100126861+414381+397302+396661+397455+494013+100135662+397523+100049657+100152238+100126864+100101471+100127355+397076+396868+399500+100156630+751869+396979+396851+397088+397470+100135665+396945+397078+396623+396621+397086+396629	2.85922e-08	30	613	102	6127	5.28002e-07	7.54375	ACE//AKT1//C-FLIP//CD247//CD3D//CD3E//CD3G//CHUK//GNAI2//GNAS//IFNGR1//IFNGR2//IKBKB//IKBKG//IL12B//IL2//IL6//MAPK14//NFKB1//PIK3CG//PIK3R5//PPP2R1A//PPP2R1B//RELA//SERPINE1//TGFB1//TLR2//TLR6//TNF//TRAF6
ssc04672	Intestinal immune network for IgA production - Sus scrofa (pig)	http://www.genome.jp/kegg-bin/show_pathway?ssc04672+397395+397231+397161+397441+494460+396659+733597+396868+399500+100521477+492312+100157996+100135049+100037921+100135040+100153386+397078+100038026	4.36816e-08	18	613	43	6127	7.56237e-07	7.3597	CD40//CD40LG//CD80//CD86//CXCL12//CXCR4//ICOS//IL2//IL6//ITGA4//MADCAM1//SLA//SLA-DOB//SLA-DQB1//SLA-DRA//SLA-DRB1//TGFB1//TNFSF13B
ssc05416	Viral myocarditis - Sus scrofa (pig)	http://www.genome.jp/kegg-bin/show_pathway?ssc05416+414396+397653+594852+397244+397395+397231+396743+397161+397441+449528+791125+733681+396943+100157996+100037288+100135037+100135036+100135049+100037921+100135040+100153386	6.83635e-08	21	613	58	6127	1.11392e-06	7.16518	ACTB//ACTB//BID//CASP3//CD40//CD40LG//CD55//CD80//CD86//EIF4G1//FYN//ITGAL//ITGB2//SLA//SLA-3//SLA-6//SLA-8//SLA-DOB//SLA-DQB1//SLA-DRA//SLA-DRB1
ssc04064	NF-kappa B signaling pathway - Sus scrofa (pig)	http://www.genome.jp/kegg-bin/show_pathway?ssc04064+100101922+100156860+414381+494464+448797+396668+397395+397231+100135662+494460+396723+100101471+100127355+100233188+407742+100135663+751869+100135665+100125540+100153785+397086+100038026+396616+396629+396925+100037300	7.76234e-08	26	613	84	6127	1.18108e-06	7.11001	ATM//BCL2A1//C-FLIP//CCL19//CCL21//CCL4//CD40//CD40LG//CHUK//CXCL12//DDX58//IKBKB//IKBKG//LCK//LTA//MAP3K7//NFKB1//RELA//SYK//TAB1//TNF//TNFSF13B//TRAF5//TRAF6//VCAM1//XIAP
ssc05221	Acute myeloid leukemia - Sus scrofa (pig)	http://www.genome.jp/kegg-bin/show_pathway?ssc05221+100126861+100135662+100192436+100101471+100127355+100170126+100233191+448810+751869+396979+396851+100157844+100157336+397297+100135665+100127158+100156602+397550+397340	8.10127e-08	19	613	49	6127	1.18108e-06	7.09145	AKT1//CHUK//GRB2//IKBKB//IKBKG//LEF1//MAP2K1//MYC//NFKB1//PIK3CG//PIK3R5//PIM1//PML//PPARD//RELA//RPS6KB1//SOS2//STAT5A//STAT5B
ssc05169	Epstein-Barr virus infection - Sus scrofa (pig)	http://www.genome.jp/kegg-bin/show_pathway?ssc05169+100126861+397669+397395+100155762+100135662+396723+397298+100156226+100101471+100127355+396656+733681+397202+100518649+100135663+100156630+100125959+448810+751869+100155564+396979+396851+397588+397001+414403+100154035+100155274+100153828+733583+397655+100135665+100037288+100135037+100135036+100125540+100153785+396616+396629+397363+100190899+7804…	9.80889e-08	41	613	174	6127	1.35853e-06	7.00838	AKT1//CD19//CD40//CDK1//CHUK//DDX58//ENTPD1//EP300//IKBKB//IKBKG//IRF3//ITGAL//JAK1//JAK3//MAP3K7//MAPK14//MDM2//MYC//NFKB1//NUP214//PIK3CG//PIK3R5//PKR//POLR2B//POLR2I//POLR3D//PSMC1//PSMD1//PSMD4//RAN//RELA//SLA-3//SLA-6//SLA-8//SYK//TAB1//TRAF5//TRAF6//TYK2//USP7//YWHAZ
ssc05203	Viral carcinogenesis - Sus scrofa (pig)	http://www.genome.jp/kegg-bin/show_pathway?ssc05203+100513412+397244+780426+100523248+397379+780428+100155762+100144492+100511709+397449+100142689+100515940+100156226+100192436+100127355+100037294+396656+100037289+397202+100518649+100125959+751869+396979+396851+100158154+397588+397278+100155274+100151896+100515414+100153296+100135665+100037288+100135037+100135036+397550+397340+100125540+396616+10…	1.62343e-07	41	613	177	6127	2.14138e-06	6.78957	ACTN1//CASP3//CCND3//CCNE1//CDC20//CDC42//CDK1//CDK4//CHEK1//CREB1//CREB3//DDX3X//EP300//GRB2//IKBKG//IL6ST//IRF3//IRF7//JAK1//JAK3//MDM2//NFKB1//PIK3CG//PIK3R5//PKM2//PKR//PMAIP1//PSMC1//RANBP1//RASA2//RBL1//RELA//SLA-3//SLA-6//SLA-8//STAT5A//STAT5B//SYK//TRAF5//USP7//YWHAZ
ssc05330	Allograft rejection - Sus scrofa (pig)	http://www.genome.jp/kegg-bin/show_pathway?ssc05330+397395+397231+397161+397441+397076+396868+100157996+100037288+100135037+100135036+100135049+100037921+100135040+100153386+397086	4.11025e-07	15	613	35	6127	5.17517e-06	6.38613	CD40//CD40LG//CD80//CD86//IL12B//IL2//SLA//SLA-3//SLA-6//SLA-8//SLA-DOB//SLA-DQB1//SLA-DRA//SLA-DRB1//TNF
ssc04662	B cell receptor signaling pathway - Sus scrofa (pig)	http://www.genome.jp/kegg-bin/show_pathway?ssc04662+100126861+397669+100038011+100190992+780427+100135662+100192436+100101471+100127355+100233191+397318+100134969+751869+100155165+396979+396851+100171389+100135665+100156602+100125540+100151931	4.70569e-07	21	613	64	6127	5.66729e-06	6.32738	AKT1//CD19//CD72//CD79A//CD81//CHUK//GRB2//IKBKB//IKBKG//MAP2K1//NFATC1//NFATC2//NFKB1//PIK3AP1//PIK3CG//PIK3R5//PTPN6//RELA//SOS2//SYK//VAV2
ssc05220	Chronic myeloid leukemia - Sus scrofa (pig)	http://www.genome.jp/kegg-bin/show_pathway?ssc05220+100126861+100518854+100144492+100135662+100192436+100101471+100127355+100233191+100125959+448810+751869+396979+396851+100135665+100156321+397142+100156602+397550+397340+397078	1.20194e-06	20	613	62	6127	1.38724e-05	5.92012	AKT1//CBL//CDK4//CHUK//GRB2//IKBKB//IKBKG//MAP2K1//MDM2//MYC//NFKB1//PIK3CG//PIK3R5//RELA//SHC1//SMAD4//SOS2//STAT5A//STAT5B//TGFB1
ssc04650	Natural killer cell mediated cytotoxicity - Sus scrofa (pig)	http://www.genome.jp/kegg-bin/show_pathway?ssc04650+594852+397244+397302+791125+100192436+397267+100152238+100126864+733681+396943+100233188+100233191+100135034+100270822+397318+100134969+396979+396851+100157507+100171389+100156321+100037288+100135037+100135036+100156602+100125540+397086+100151931	1.46653e-06	28	613	108	6127	1.62492e-05	5.83371	BID//CASP3//CD247//FYN//GRB2//HCST//IFNGR1//IFNGR2//ITGAL//ITGB2//LCK//MAP2K1//MIC-2//NCR3//NFATC1//NFATC2//PIK3CG//PIK3R5//PTK2B//PTPN6//SHC1//SLA-3//SLA-6//SLA-8//SOS2//SYK//TNF//VAV2
ssc04622	RIG-I-like receptor signaling pathway - Sus scrofa (pig)	http://www.genome.jp/kegg-bin/show_pathway?ssc04622+641362+100154896+100135662+100515940+396723+100524520+100101471+100127355+397076+396656+100037289+100145895+396617+100135663+100156630+751869+100135665+100156366+397086+396629	1.599e-06	20	613	63	6127	1.70355e-05	5.79615	ATG5//CASP10//CHUK//DDX3X//DDX58//DHX58//IKBKB//IKBKG//IL12B//IRF3//IRF7//ISG15//MAP3K1//MAP3K7//MAPK14//NFKB1//RELA//TANK//TNF//TRAF6
ssc04940	Type I diabetes mellitus - Sus scrofa (pig)	http://www.genome.jp/kegg-bin/show_pathway?ssc04940+397161+397441+492279+397076+396868+407742+100157996+100037288+100135037+100135036+100135049+100037921+100135040+100153386+397086	2.17077e-06	15	613	39	6127	2.22705e-05	5.66339	CD80//CD86//HSPD1//IL12B//IL2//LTA//SLA//SLA-3//SLA-6//SLA-8//SLA-DOB//SLA-DQB1//SLA-DRA//SLA-DRB1//TNF
ssc05160	Hepatitis C - Sus scrofa (pig)	http://www.genome.jp/kegg-bin/show_pathway?ssc05160+100126861+780427+100135662+396723+397083+100156671+100192436+100101471+100127355+396656+100037289+397202+100156630+751869+595128+100192445+396979+396851+397588+397088+397470+100135665+397018+100156602+396655+396923+397086+396629+397363	3.09983e-06	29	613	118	6127	3.06662e-05	5.50866	AKT1//CD81//CHUK//DDX58//EGF//EIF3E//GRB2//IKBKB//IKBKG//IRF3//IRF7//JAK1//MAPK14//NFKB1//OAS2//PDPK1//PIK3CG//PIK3R5//PKR//PPP2R1A//PPP2R1B//RELA//SCARB1//SOS2//STAT1//STAT2//TNF//TRAF6//TYK2
ssc05332	Graft-versus-host disease - Sus scrofa (pig)	http://www.genome.jp/kegg-bin/show_pathway?ssc05332+397161+397441+396868+399500+100157996+100037288+100135037+100135036+100135049+100037921+100135040+100153386+397086	7.66208e-06	13	613	33	6127	7.31861e-05	5.11565	CD80//CD86//IL2//IL6//SLA//SLA-3//SLA-6//SLA-8//SLA-DOB//SLA-DQB1//SLA-DRA//SLA-DRB1//TNF
ssc04110	Cell cycle - Sus scrofa (pig)	http://www.genome.jp/kegg-bin/show_pathway?ssc04110+100519830+100152087+100101922+100156053+397662+100135668+780426+100523248+397379+100144474+100155762+100144492+100511709+100192447+100192446+100156226+497234+100154824+100125959+448810+692192+397015+100153296+397142+397078+780440	1.25049e-05	26	613	107	6127	0.000115462	4.90292	ANAPC1//ANAPC5//ATM//BUB3//CCNB1//CCNB2//CCND3//CCNE1//CDC20//CDC25C//CDK1//CDK4//CHEK1//CHEK2//DBF4//EP300//FZR1//MCM3//MDM2//MYC//PCNA//PTTG1//RBL1//SMAD4//TGFB1//YWHAZ
ssc04668	TNF signaling pathway - Sus scrofa (pig)	http://www.genome.jp/kegg-bin/show_pathway?ssc04668+100126861+414381+100154896+397244+553951+100135662+397449+100142689+100101471+100127355+399500+407742+100233191+100135663+100156630+751869+396979+396851+100135665+397508+100153785+397086+396616+396925	1.33383e-05	24	613	95	6127	0.000119184	4.8749	AKT1//C-FLIP//CASP10//CASP3//CCL20//CHUK//CREB1//CREB3//IKBKB//IKBKG//IL6//LTA//MAP2K1//MAP3K7//MAPK14//NFKB1//PIK3CG//PIK3R5//RELA//SELE//TAB1//TNF//TRAF5//VCAM1
ssc04630	Jak-STAT signaling pathway - Sus scrofa (pig)	http://www.genome.jp/kegg-bin/show_pathway?ssc04630+100126861+100518854+780426+100156226+100192436+100152238+100126864+397076+100271900+396868+397156+399500+399522+100037294+100271930+397202+397201+100518649+448810+396979+396851+100157844+100171389+100156602+396655+396923+397261+397550+397340+100153518+397363	1.43641e-05	31	613	140	6127	0.000124339	4.84272	AKT1//CBL//CCND3//EP300//GRB2//IFNGR1//IFNGR2//IL12B//IL12RB1//IL2//IL2RG//IL6//IL6R//IL6ST//IL7R//JAK1//JAK2//JAK3//MYC//PIK3CG//PIK3R5//PIM1//PTPN6//SOS2//STAT1//STAT2//STAT4//STAT5A//STAT5B//STAT6//TYK2
ssc05215	Prostate cancer - Sus scrofa (pig)	http://www.genome.jp/kegg-bin/show_pathway?ssc05215+100126861+100523248+100135662+397449+100142689+397083+100156226+397077+100192436+100101471+100127355+100170126+100233191+100125959+751869+100192445+396979+396851+100156264+100135665+100156602	1.62015e-05	21	613	78	6127	0.000135994	4.79045	AKT1//CCNE1//CHUK//CREB1//CREB3//EGF//EP300//FOXO1//GRB2//IKBKB//IKBKG//LEF1//MAP2K1//MDM2//NFKB1//PDPK1//PIK3CG//PIK3R5//PTEN//RELA//SOS2
ssc05212	Pancreatic cancer - Sus scrofa (pig)	http://www.genome.jp/kegg-bin/show_pathway?ssc05212+100126861+780428+100144492+100135662+397083+100101471+100127355+397202+100233191+751869+396979+396851+100141309+100135665+397142+396655+397078	3.14971e-05	17	613	58	6127	0.000256609	4.50173	AKT1//CDC42//CDK4//CHUK//EGF//IKBKB//IKBKG//JAK1//MAP2K1//NFKB1//PIK3CG//PIK3R5//RAD51//RELA//SMAD4//STAT1//TGFB1
ssc04514	Cell adhesion molecules (CAMs) - Sus scrofa (pig)	http://www.genome.jp/kegg-bin/show_pathway?ssc04514+396662+574058+404704+397395+397231+397161+397441+396627+396636+397286+733597+100521477+733681+396943+492312+100156236+574057+396941+397508+100127147+100157996+100037288+100135037+100135036+100135049+100037921+100135040+100153386+396925	3.67708e-05	29	613	133	6127	0.000284157	4.4345	CD2//CD274//CD4//CD40//CD40LG//CD80//CD86//CD8A//CD8B//CTLA4//ICOS//ITGA4//ITGAL//ITGB2//MADCAM1//NLGN3//PDCD1LG2//PECAM1//SELE//SELL//SLA//SLA-3//SLA-6//SLA-8//SLA-DOB//SLA-DQB1//SLA-DRA//SLA-DRB1//VCAM1
ssc05323	Rheumatoid arthritis - Sus scrofa (pig)	http://www.genome.jp/kegg-bin/show_pathway?ssc05323+553951+397161+397441+397286+397569+494460+396763+397057+399500+733681+396943+100157996+100135049+100037921+100135040+100153386+397078+396623+397086+100038026+397414	3.69301e-05	21	613	82	6127	0.000284157	4.43262	CCL20//CD80//CD86//CTLA4//CTSK//CXCL12//FLT1//IL18//IL6//ITGAL//ITGB2//SLA//SLA-DOB//SLA-DQB1//SLA-DRA//SLA-DRB1//TGFB1//TLR2//TNF//TNFSF13B//UF
ssc04062	Chemokine signaling pathway - Sus scrofa (pig)	http://www.genome.jp/kegg-bin/show_pathway?ssc04062+100126861+100521141+100170767+494464+553951+448797+396668+100302703+780428+100135662+494460+100135681+396659+397523+100192436+100101471+100127355+397201+100518649+100233191+100134857+751869+396979+396851+100157507+100135665+100156321+100156602+396655+396923+397340+100151931	7.82765e-05	32	613	159	6127	0.000586016	4.10637	AKT1//ARRB1//ARRB2//CCL19//CCL20//CCL21//CCL4//CCL8//CDC42//CHUK//CXCL12//CXCL9//CXCR4//GNAI2//GRB2//IKBKB//IKBKG//JAK2//JAK3//MAP2K1//NCF1//NFKB1//PIK3CG//PIK3R5//PTK2B//RELA//SHC1//SOS2//STAT1//STAT2//STAT5B//VAV2
ssc05320	Autoimmune thyroid disease - Sus scrofa (pig)	http://www.genome.jp/kegg-bin/show_pathway?ssc05320+397395+397231+397161+397441+397286+396868+100157996+100037288+100135037+100135036+100135049+100037921+100135040+100153386	9.98311e-05	14	613	46	6127	0.000727716	4.00073	CD40//CD40LG//CD80//CD86//CTLA4//IL2//SLA//SLA-3//SLA-6//SLA-8//SLA-DOB//SLA-DQB1//SLA-DRA//SLA-DRB1
ssc04066	HIF-1 signaling pathway - Sus scrofa (pig)	http://www.genome.jp/kegg-bin/show_pathway?ssc04066+100126861+396653+397394+397083+100153461+100156226+396763+396696+100152238+100126864+399500+399522+100233191+100233194+751869+100294678+100286871+396979+396851+100135665+100127158+396945	0.00014758	22	613	96	6127	0.0010482	3.83097	AKT1//ARNT//CAMK2G//EGF//EGLN1//EP300//FLT1//HIF1A//IFNGR1//IFNGR2//IL6//IL6R//MAP2K1//MKNK1//NFKB1//PDHA1//PDK1//PIK3CG//PIK3R5//RELA//RPS6KB1//SERPINE1
ssc04145	Phagosome - Sus scrofa (pig)	http://www.genome.jp/kegg-bin/show_pathway?ssc04145+414396+397653+100170134+396943+445003+100134857+503700+100521692+397018+100157002+100155306+100157996+100037288+100135037+100135036+100135049+100037921+100135040+100153386+733649+100520621+733650+100519722+396623+396621+733594+100151951+733686	0.000165133	28	613	137	6127	0.00114355	3.78217	ACTB//ACTB//CD209//ITGB2//MRC1//NCF1//PIK3C3//PIKFYVE//SCARB1//SEC22B//SEC61A1//SLA//SLA-3//SLA-6//SLA-8//SLA-DOB//SLA-DQB1//SLA-DRA//SLA-DRB1//TAP1//TAP1//TAP2//TAP2//TLR2//TLR6//TUBA1B//TUBA4A//TUBB2A
ssc04068	FoxO signaling pathway - Sus scrofa (pig)	http://www.genome.jp/kegg-bin/show_pathway?ssc04068+100126861+100101922+397662+100135668+100135662+397083+100156226+397077+100192436+100101471+399500+100271930+100233191+100156630+100125959+100144531+100192445+396979+396851+100156264+100521447+751859+397142+100156602+397078+100190899	0.000182149	26	613	124	6127	0.00123062	3.73957	AKT1//ATM//CCNB1//CCNB2//CHUK//EGF//EP300//FOXO1//GRB2//IKBKB//IL6//IL7R//MAP2K1//MAPK14//MDM2//PCK1//PDPK1//PIK3CG//PIK3R5//PTEN//SGK3//SIRT1//SMAD4//SOS2//TGFB1//USP7
ssc04115	p53 signaling pathway - Sus scrofa (pig)	http://www.genome.jp/kegg-bin/show_pathway?ssc04115+100101922+594852+397244+397662+100135668+780426+100523248+100155762+100144492+100511709+100192447+448812+100125959+397278+100156264+100157205+396945	0.000227534	17	613	67	6127	0.00147446	3.64295	ATM//BID//CASP3//CCNB1//CCNB2//CCND3//CCNE1//CDK1//CDK4//CHEK1//CHEK2//IGFBP3//MDM2//PMAIP1//PTEN//RRM2B//SERPINE1
ssc04917	Prolactin signaling pathway - Sus scrofa (pig)	http://www.genome.jp/kegg-bin/show_pathway?ssc04917+100126861+404088+100192436+397201+100233191+100156630+751869+396979+396851+100135665+100156321+100155619+100156602+396655+397550+397340	0.000228887	16	613	61	6127	0.00147446	3.64038	AKT1//CSN2//GRB2//JAK2//MAP2K1//MAPK14//NFKB1//PIK3CG//PIK3R5//RELA//SHC1//SOCS6//SOS2//STAT1//STAT5A//STAT5B
ssc04621	NOD-like receptor signaling pathway - Sus scrofa (pig)	http://www.genome.jp/kegg-bin/show_pathway?ssc04621+100135662+100101471+100127355+397057+399500+100135663+100156630+751869+100152628+100135665+100153785+397086+396629	0.000245635	13	613	44	6127	0.00154638	3.60971	CHUK//IKBKB//IKBKG//IL18//IL6//MAP3K7//MAPK14//NFKB1//PSTPIP1//RELA//TAB1//TNF//TRAF6
ssc05213	Endometrial cancer - Sus scrofa (pig)	http://www.genome.jp/kegg-bin/show_pathway?ssc05213+100126861+397083+100192436+100170126+100233191+100337665+448810+100192445+396979+396851+100156264+100156602	0.000941723	12	613	44	6127	0.00576361	3.02608	AKT1//EGF//GRB2//LEF1//MAP2K1//MLH1//MYC//PDPK1//PIK3CG//PIK3R5//PTEN//SOS2
ssc04722	Neurotrophin signaling pathway - Sus scrofa (pig)	http://www.genome.jp/kegg-bin/show_pathway?ssc04722+100126861+100154056+397394+100515364+780428+100192436+100101471+100233191+396617+100156630+751869+100519209+100192445+396979+396851+780411+100135665+100154922+100156321+100156602+396629	0.000957134	21	613	102	6127	0.00576361	3.01903	AKT1//CALM1//CAMK2G//CAMK4//CDC42//GRB2//IKBKB//MAP2K1//MAP3K1//MAPK14//NFKB1//NTRK2//PDPK1//PIK3CG//PIK3R5//PSEN1//RELA//SH2B3//SHC1//SOS2//TRAF6
ssc04640	Hematopoietic cell lineage - Sus scrofa (pig)	http://www.genome.jp/kegg-bin/show_pathway?ssc04640+396785+397669+100124526+396662+396661+397455+494013+404704+396743+396627+396636+399500+399522+100271930+100521477+100511536+100038008+397086	0.000998596	18	613	82	6127	0.00588534	3.00061	CD1.1//CD19//CD1D//CD2//CD3D//CD3E//CD3G//CD4//CD55//CD8A//CD8B//IL6//IL6R//IL7R//ITGA4//MME//PCD1E//TNF
ssc05134	Legionellosis - Sus scrofa (pig)	http://www.genome.jp/kegg-bin/show_pathway?ssc05134+397244+100141471+492279+397076+397057+399500+396943+751869+100135665+595115+100157002+396623+397086+397524	0.00113395	14	613	57	6127	0.0064701	2.94541	CASP3//CLK1//HSPD1//IL12B//IL18//IL6//ITGB2//NFKB1//RELA//SAR1A//SEC22B//TLR2//TNF//VCP
ssc05200	Pathways in cancer - Sus scrofa (pig)	http://www.genome.jp/kegg-bin/show_pathway?ssc05200+100126861+396653+594852+397266+397244+100518854+100155896+100523248+780428+100144492+100135662+397083+100153461+100156226+397077+100192436+396696+100101471+100127355+399500+397202+100170126+100233191+100125959+100337665+100337661+448810+751869+396979+396851+100157336+397297+397671+100156264+100141309+100135665+100156801+397142+100156602+396655+3…	0.00115568	46	613	293	6127	0.0064701	2.93716	AKT1//ARNT//BID//BIRC5//CASP3//CBL//CCDC6//CCNE1//CDC42//CDK4//CHUK//EGF//EGLN1//EP300//FOXO1//GRB2//HIF1A//IKBKB//IKBKG//IL6//JAK1//LEF1//MAP2K1//MDM2//MLH1//MSH2//MYC//NFKB1//PIK3CG//PIK3R5//PML//PPARD//PPARG//PTEN//RAD51//RELA//RXRB//SMAD4//SOS2//STAT1//STAT5A//STAT5B//TGFB1//TRAF5//TRAF6//XIAP
ssc05144	Malaria - Sus scrofa (pig)	http://www.genome.jp/kegg-bin/show_pathway?ssc05144+397395+397231+780427+397057+399500+733681+396943+396941+397508+397078+396623+397086+396925	0.00116789	13	613	51	6127	0.0064701	2.9326	CD40//CD40LG//CD81//IL18//IL6//ITGAL//ITGB2//PECAM1//SELE//TGFB1//TLR2//TNF//VCAM1
ssc05133	Pertussis - Sus scrofa (pig)	http://www.genome.jp/kegg-bin/show_pathway?ssc05133+397274+448981+445467+100154056+397244+445532+397523+397076+399500+396656+396943+100156630+751869+100135665+397086+396629	0.00119144	16	613	70	6127	0.00647114	2.92393	C1S//C2//C4//CALM1//CASP3//COFILIN//GNAI2//IL12B//IL6//IRF3//ITGB2//MAPK14//NFKB1//RELA//TNF//TRAF6
ssc01230	Biosynthesis of amino acids - Sus scrofa (pig)	http://www.genome.jp/kegg-bin/show_pathway?ssc01230+396999+100151977+100155893+397519+396967+396968+397603+100157242+100217381+407608+100158154+100038014+100127150+100157582	0.00162389	14	613	59	6127	0.00861209	2.78944	ACO2//ALDH18A1//ARG2//CS//GOT1//GOT2//IDH2//IDH3A//MAT2B//PGK1//PKM2//RPIA//TKT//TPI1
ssc05310	Asthma - Sus scrofa (pig)	http://www.genome.jp/kegg-bin/show_pathway?ssc05310+397395+397231+100157996+100135049+100037921+100135040+100153386+397086	0.0016478	8	613	24	6127	0.00861209	2.78309	CD40//CD40LG//SLA//SLA-DOB//SLA-DQB1//SLA-DRA//SLA-DRB1//TNF
ssc04623	Cytosolic DNA-sensing pathway - Sus scrofa (pig)	http://www.genome.jp/kegg-bin/show_pathway?ssc04623+396668+100135662+396723+100101471+100127355+397057+399500+396656+100037289+100516408+751869+100154035+100135665	0.00171104	13	613	53	6127	0.00877698	2.76674	CCL4//CHUK//DDX58//IKBKB//IKBKG//IL18//IL6//IRF3//IRF7//MB21D1//NFKB1//POLR3D//RELA
ssc04114	Oocyte meiosis - Sus scrofa (pig)	http://www.genome.jp/kegg-bin/show_pathway?ssc04114+100519830+100152087+574063+100154056+397394+100135668+100523248+397379+100144474+100155762+397454+100233191+397378+397088+397470+100516242+100134967+397015+100520101+780440	0.00181953	20	613	100	6127	0.0091638	2.74004	ANAPC1//ANAPC5//AURKA//CALM1//CAMK2G//CCNB2//CCNE1//CDC20//CDC25C//CDK1//ITPR1//MAP2K1//PPP1CB//PPP2R1A//PPP2R1B//PPP2R5B//PPP2R5D//PTTG1//SGOL1//YWHAZ
ssc00020	Citrate cycle (TCA cycle) - Sus scrofa (pig)	http://www.genome.jp/kegg-bin/show_pathway?ssc00020+100125957+396999+397519+397603+100157242+397039+100144531+100294678+780433	0.00196838	9	613	30	6127	0.00973644	2.70589	ACL//ACO2//CS//IDH2//IDH3A//MDH2//PCK1//PDHA1//SDHA
ssc00562	Inositol phosphate metabolism - Sus scrofa (pig)	http://www.genome.jp/kegg-bin/show_pathway?ssc00562+397425+100233232+100512110+100152339+100152243+397189+100157143+503700+396979+100521692+397119+100156264+100157582	0.00205242	13	613	54	6127	0.00980207	2.68773	IMPA1//INPP4A//INPP5B//ITPK1//MINPP1//MIOX//PI4KA//PIK3C3//PIK3CG//PIKFYVE//PLCD4//PTEN//TPI1
ssc05214	Glioma - Sus scrofa (pig)	http://www.genome.jp/kegg-bin/show_pathway?ssc05214+100126861+100154056+397394+100144492+397083+100192436+100233191+100125959+396979+396851+100156264+100156321+100156602	0.00205242	13	613	54	6127	0.00980207	2.68773	AKT1//CALM1//CAMK2G//CDK4//EGF//GRB2//MAP2K1//MDM2//PIK3CG//PIK3R5//PTEN//SHC1//SOS2
ssc04666	Fc gamma R-mediated phagocytosis - Sus scrofa (pig)	http://www.genome.jp/kegg-bin/show_pathway?ssc04666+100126861+780425+100174964+100153175+100154518+100174965+780428+445532+100156359+100233191+100134857+396979+396851+100127158+100125540+100151931	0.00221332	16	613	74	6127	0.0103914	2.65496	AKT1//ARF6//ARPC1B//ARPC2//ARPC3//ARPC5//CDC42//COFILIN//LIMK2//MAP2K1//NCF1//PIK3CG//PIK3R5//RPS6KB1//SYK//VAV2
ssc04151	PI3K-Akt signaling pathway - Sus scrofa (pig)	http://www.genome.jp/kegg-bin/show_pathway?ssc04151+100126861+100049662+780426+100523248+397669+100144492+100135662+397449+100142689+397083+396763+100192436+100157080+100101471+100127355+396868+397156+399500+399522+100271930+100521477+397202+397201+100518649+100233191+100125959+448810+751869+100144531+100192445+100155165+396979+396851+397088+397470+100516242+100134967+100156264+100135665+10012715…	0.00251831	45	613	296	6127	0.0116247	2.59889	AKT1//BRCA1//CCND3//CCNE1//CD19//CDK4//CHUK//CREB1//CREB3//EGF//FLT1//GRB2//GYS2//IKBKB//IKBKG//IL2//IL2RG//IL6//IL6R//IL7R//ITGA4//JAK1//JAK2//JAK3//MAP2K1//MDM2//MYC//NFKB1//PCK1//PDPK1//PIK3AP1//PIK3CG//PIK3R5//PPP2R1A//PPP2R1B//PPP2R5B//PPP2R5D//PTEN//RELA//RPS6KB1//SGK3//SOS2//SYK//TLR2//YWHAZ
ssc05132	Salmonella infection - Sus scrofa (pig)	http://www.genome.jp/kegg-bin/show_pathway?ssc05132+414396+397653+100174964+100153175+100154518+100174965+396668+780428+100152238+100126864+397057+399500+100156630+751869+100135665+100144504	0.00255995	16	613	75	6127	0.0116247	2.59177	ACTB//ACTB//ARPC1B//ARPC2//ARPC3//ARPC5//CCL4//CDC42//IFNGR1//IFNGR2//IL18//IL6//MAPK14//NFKB1//RELA//RHOG
ssc04210	Apoptosis - Sus scrofa (pig)	http://www.genome.jp/kegg-bin/show_pathway?ssc04210+100126861+100101922+594852+414381+397027+100154896+397244+100135662+100101471+100127355+751869+396979+396851+397493+100135665+397086+100037300	0.00262873	17	613	82	6127	0.0117445	2.58025	AKT1//ATM//BID//C-FLIP//CAPN1//CASP10//CASP3//CHUK//IKBKB//IKBKG//NFKB1//PIK3CG//PIK3R5//PRKAR2A//RELA//TNF//XIAP
ssc05222	Small cell lung cancer - Sus scrofa (pig)	http://www.genome.jp/kegg-bin/show_pathway?ssc05222+100126861+100523248+100144492+100135662+100101471+100127355+448810+751869+396979+396851+100156264+100135665+100156801+396616+396629+100037300	0.00295049	16	613	76	6127	0.0129728	2.53011	AKT1//CCNE1//CDK4//CHUK//IKBKB//IKBKG//MYC//NFKB1//PIK3CG//PIK3R5//PTEN//RELA//RXRB//TRAF5//TRAF6//XIAP
ssc04910	Insulin signaling pathway - Sus scrofa (pig)	http://www.genome.jp/kegg-bin/show_pathway?ssc04910+100126861+100154056+100518854+397561+100151746+397077+100192436+100157080+100101471+397583+100233191+100233194+100144531+396555+100192445+396979+396851+397378+397493+396667+100127158+100156321+100156602	0.00335462	23	613	127	6127	0.0145192	2.47436	AKT1//CALM1//CBL//FASN//FLOT1//FOXO1//GRB2//GYS2//IKBKB//LIPE//MAP2K1//MKNK1//PCK1//PDE3A//PDPK1//PIK3CG//PIK3R5//PPP1CB//PRKAR2A//PTPN1//RPS6KB1//SHC1//SOS2
ssc04012	ErbB signaling pathway - Sus scrofa (pig)	http://www.genome.jp/kegg-bin/show_pathway?ssc04012+100126861+397394+100518854+397083+100192436+100233191+448810+100192438+100192439+396979+396851+100127158+100156321+100156602+397550+397340	0.00387998	16	613	78	6127	0.0165347	2.41117	AKT1//CAMK2G//CBL//EGF//GRB2//MAP2K1//MYC//NCK1//NCK2//PIK3CG//PIK3R5//RPS6KB1//SHC1//SOS2//STAT5A//STAT5B
ssc04920	Adipocytokine signaling pathway - Sus scrofa (pig)	http://www.genome.jp/kegg-bin/show_pathway?ssc04920+448982+404694+100126861+100135662+399527+399528+100101471+100127355+397201+751869+100144531+100135665+100156801+397086	0.00424363	14	613	65	6127	0.0178104	2.37226	ACSL1//ADIPOR2//AKT1//CHUK//CPT1A//CPT1B//IKBKB//IKBKG//JAK2//NFKB1//PCK1//RELA//RXRB//TNF
ssc01210	2-Oxocarboxylic acid metabolism - Sus scrofa (pig)	http://www.genome.jp/kegg-bin/show_pathway?ssc01210+396999+397519+396967+396968+397603+100157242	0.0046143	6	613	17	6127	0.019077	2.33589	ACO2//CS//GOT1//GOT2//IDH2//IDH3A
ssc05150	Staphylococcus aureus infection - Sus scrofa (pig)	http://www.genome.jp/kegg-bin/show_pathway?ssc05150+397274+448981+445467+733681+396943+100302537+100157996+100135049+100037921+100135040+100153386	0.00469709	11	613	46	6127	0.0191337	2.32817	C1S//C2//C4//ITGAL//ITGB2//MASP2//SLA//SLA-DOB//SLA-DQB1//SLA-DRA//SLA-DRB1
ssc04919	Thyroid hormone signaling pathway - Sus scrofa (pig)	http://www.genome.jp/kegg-bin/show_pathway?ssc04919+414396+397653+100126861+396828+100156226+397077+396696+100233191+100125959+100157450+448810+100135659+100192445+396979+396851+397119+100156801+396655+100523015	0.00479667	19	613	101	6127	0.0192562	2.31906	ACTB//ACTB//AKT1//ATP1A2//EP300//FOXO1//HIF1A//MAP2K1//MDM2//MED12//MYC//NCOA3//PDPK1//PIK3CG//PIK3R5//PLCD4//RXRB//STAT1//TBC1D4
ssc04070	Phosphatidylinositol signaling system - Sus scrofa (pig)	http://www.genome.jp/kegg-bin/show_pathway?ssc04070+100154056+100170145+397097+397425+100233232+100512110+100152339+397454+100157143+503700+396979+396851+100521692+397119+100156264	0.00572188	15	613	74	6127	0.0226423	2.24246	CALM1//CDS2//DGKA//IMPA1//INPP4A//INPP5B//ITPK1//ITPR1//PI4KA//PIK3C3//PIK3CG//PIK3R5//PIKFYVE//PLCD4//PTEN
ssc03410	Base excision repair - Sus scrofa (pig)	http://www.genome.jp/kegg-bin/show_pathway?ssc03410+100154728+445521+100155341+100156631+100621034+692192+100153781+100519604	0.00613647	8	613	29	6127	0.0239409	2.21208	APEX1//HMGB1//NEIL1//NEIL3//PARP1//PCNA//POLL//XRCC1
ssc04664	Fc epsilon RI signaling pathway - Sus scrofa (pig)	http://www.genome.jp/kegg-bin/show_pathway?ssc04664+100126861+791125+100192436+100233191+100156630+100192445+396979+396851+100156602+100125540+397086+100151931	0.00818647	12	613	56	6127	0.0310637	2.0869	AKT1//FYN//GRB2//MAP2K1//MAPK14//PDPK1//PIK3CG//PIK3R5//SOS2//SYK//TNF//VAV2
ssc05211	Renal cell carcinoma - Sus scrofa (pig)	http://www.genome.jp/kegg-bin/show_pathway?ssc05211+100126861+396653+780428+100153461+100156226+100192436+396696+100233191+396979+396851+100156602+397078	0.00818647	12	613	56	6127	0.0310637	2.0869	AKT1//ARNT//CDC42//EGLN1//EP300//GRB2//HIF1A//MAP2K1//PIK3CG//PIK3R5//SOS2//TGFB1
ssc00471	D-Glutamine and D-glutamate metabolism - Sus scrofa (pig)	http://www.genome.jp/kegg-bin/show_pathway?ssc00471+399525+100157162	0.0099951	2	613	2	6127	0.0370264	2.00021	GLS//GLUD1
ssc03460	Fanconi anemia pathway - Sus scrofa (pig)	http://www.genome.jp/kegg-bin/show_pathway?ssc03460+100523399+100141304+100049662+100286808+100156260+100337665+100511000+100141309+100522795+100523071	0.0100252	10	613	44	6127	0.0370264	1.99891	ATRIP//BLM//BRCA1//ERCC1//FANCI//MLH1//MUS81//RAD51//REV1//USP1
ssc01200	Carbon metabolism - Sus scrofa (pig)	http://www.genome.jp/kegg-bin/show_pathway?ssc01200+396999+397519+397127+396967+396968+397602+397012+397603+100157242+397039+100294678+407608+100158154+100038014+780433+100127150+100157582	0.0110061	17	613	94	6127	0.0401142	1.95837	ACO2//CS//ESD//GOT1//GOT2//GPI//HADHA//IDH2//IDH3A//MDH2//PDHA1//PGK1//PKM2//RPIA//SDHA//TKT//TPI1
ssc04915	Estrogen signaling pathway - Sus scrofa (pig)	http://www.genome.jp/kegg-bin/show_pathway?ssc04915+100126861+100154056+397449+100142689+100337672+100155423+100141417+397523+100049657+100192436+397454+100233191+396979+396851+100156321+100156602	0.011467	16	613	87	6127	0.0412516	1.94055	AKT1//CALM1//CREB1//CREB3//FKBP4//FKBP5//GABBR1//GNAI2//GNAS//GRB2//ITPR1//MAP2K1//PIK3CG//PIK3R5//SHC1//SOS2
ssc03320	PPAR signaling pathway - Sus scrofa (pig)	http://www.genome.jp/kegg-bin/show_pathway?ssc03320+448982+397628+406187+399527+399528+397423+444997+100144531+100192445+397527+397297+397671+100156801	0.012406	13	613	66	6127	0.044057	1.90637	ACSL1//ANGPTL4//APOC3//CPT1A//CPT1B//FABP6//FADS2//PCK1//PDPK1//PLTP//PPARD//PPARG//RXRB
ssc05100	Bacterial invasion of epithelial cells - Sus scrofa (pig)	http://www.genome.jp/kegg-bin/show_pathway?ssc05100+414396+397653+100174964+100153175+100154518+100174965+100518854+780428+100521992+396979+396851+100144504+100156321	0.0140329	13	613	67	6127	0.0491431	1.85285	ACTB//ACTB//ARPC1B//ARPC2//ARPC3//ARPC5//CBL//CDC42//HCLS1//PIK3CG//PIK3R5//RHOG//SHC1
ssc05210	Colorectal cancer - Sus scrofa (pig)	http://www.genome.jp/kegg-bin/show_pathway?ssc05210+100126861+397266+397244+100170126+100233191+100337665+100337661+448810+396979+396851+397142+397078	0.014193	12	613	60	6127	0.0491431	1.84793	AKT1//BIRC5//CASP3//LEF1//MAP2K1//MLH1//MSH2//MYC//PIK3CG//PIK3R5//SMAD4//TGFB1
ssc05223	Non-small cell lung cancer - Sus scrofa (pig)	http://www.genome.jp/kegg-bin/show_pathway?ssc05223+100126861+100144492+397083+100192436+100233191+100192445+396979+396851+100156801+100156602	0.0159349	10	613	47	6127	0.0544936	1.79765	AKT1//CDK4//EGF//GRB2//MAP2K1//PDPK1//PIK3CG//PIK3R5//RXRB//SOS2
ssc04914	Progesterone-mediated oocyte maturation - Sus scrofa (pig)	http://www.genome.jp/kegg-bin/show_pathway?ssc04914+100126861+100519830+100152087+397662+100135668+100144474+100155762+497234+397523+100233191+100156630+396555+396979+396851	0.0191192	14	613	77	6127	0.0645855	1.71853	AKT1//ANAPC1//ANAPC5//CCNB1//CCNB2//CDC25C//CDK1//FZR1//GNAI2//MAP2K1//MAPK14//PDE3A//PIK3CG//PIK3R5
ssc04670	Leukocyte transendothelial migration - Sus scrofa (pig)	http://www.genome.jp/kegg-bin/show_pathway?ssc04670+414396+397653+100513412+780428+494460+396659+397523+100521477+733681+396943+100156630+100134857+396941+396979+396851+100157507+100151931+396925	0.0202952	18	613	108	6127	0.067732	1.69261	ACTB//ACTB//ACTN1//CDC42//CXCL12//CXCR4//GNAI2//ITGA4//ITGAL//ITGB2//MAPK14//NCF1//PECAM1//PIK3CG//PIK3R5//PTK2B//VAV2//VCAM1
ssc05216	Thyroid cancer - Sus scrofa (pig)	http://www.genome.jp/kegg-bin/show_pathway?ssc05216+100155896+100170126+100233191+448810+397671+100156801	0.0224262	6	613	23	6127	0.0739531	1.64924	CCDC6//LEF1//MAP2K1//MYC//PPARG//RXRB
ssc05146	Amoebiasis - Sus scrofa (pig)	http://www.genome.jp/kegg-bin/show_pathway?ssc05146+100513412+100155893+397244+100049657+397076+399500+396943+751869+396979+396851+100135665+100155145+100126851+397078+396623+397086	0.0301762	16	613	97	6127	0.0983391	1.52033	ACTN1//ARG2//CASP3//GNAS//IL12B//IL6//ITGB2//NFKB1//PIK3CG//PIK3R5//RELA//SERPINB1//SERPINB9//TGFB1//TLR2//TNF
ssc05205	Proteoglycans in cancer - Sus scrofa (pig)	http://www.genome.jp/kegg-bin/show_pathway?ssc05205+414396+397653+100126861+397394+397244+100518854+780428+100192436+100521992+396696+100271932+397076+397454+100233191+100156630+100125959+448810+100157112+100192445+396979+396851+397378+100171389+100127158+100156602+397078+396623+397086	0.0326739	28	613	196	6127	0.10524	1.4858	ACTB//ACTB//AKT1//CAMK2G//CASP3//CBL//CDC42//GRB2//HCLS1//HIF1A//HPSE//IL12B//ITPR1//MAP2K1//MAPK14//MDM2//MYC//PDCD4//PDPK1//PIK3CG//PIK3R5//PPP1CB//PTPN6//RPS6KB1//SOS2//TGFB1//TLR2//TNF
ssc05322	Systemic lupus erythematosus - Sus scrofa (pig)	http://www.genome.jp/kegg-bin/show_pathway?ssc05322+100513412+397274+448981+445467+397395+397231+397161+397441+100141311+100157996+100135049+100037921+100135040+100153386+397086	0.0352921	15	613	91	6127	0.112367	1.45232	ACTN1//C1S//C2//C4//CD40//CD40LG//CD80//CD86//H2AFZ//SLA//SLA-DOB//SLA-DQB1//SLA-DRA//SLA-DRB1//TNF
ssc00250	Alanine, aspartate and glutamate metabolism - Sus scrofa (pig)	http://www.genome.jp/kegg-bin/show_pathway?ssc00250+100170844+100048942+399525+100157162+396967+396968	0.0395983	6	613	26	6127	0.124645	1.40232	ADSL//ADSS//GLS//GLUD1//GOT1//GOT2
ssc05202	Transcriptional misregulation in cancer - Sus scrofa (pig)	http://www.genome.jp/kegg-bin/show_pathway?ssc05202+100101922+100156860+397395+397441+100156911+396763+397077+396933+448812+399500+100125959+733590+448810+751869+397121+100157336+397671+100154743+100135665+100155806+100156801	0.0429348	21	613	142	6127	0.133628	1.36719	ATM//BCL2A1//CD40//CD86//EWSR1//FLT1//FOXO1//FUT8//IGFBP3//IL6//MDM2//MEF2C//MYC//NFKB1//PLAT//PML//PPARG//PRCC//RELA//RUNX2//RXRB
ssc03013	RNA transport - Sus scrofa (pig)	http://www.genome.jp/kegg-bin/show_pathway?ssc03013+448813+100156140+100157758+100156671+100101929+449528+100153047+100153581+100517061+100513973+100153500+100155564+100154567+100526149+100294711+100125839+397655+100156540+100622752+100157730	0.0436547	20	613	134	6127	0.13436	1.35997	DDX39B//EIF2B1//EIF2B5//EIF3E//EIF4A1//EIF4G1//NUP133//NUP153//NUP155//NUP160//NUP188//NUP214//NUP43//PNN//PRMT5//RAE1//RAN//RPP30//SEH1L//TGS1
