# Supplementary material for: Transcriptome Analysis of Porcine Thymus following Porcine Cytomegalovirus Infection
Source: PLoS One. 2014 Nov 25;9(11):e113921. doi: 10.1371/journal.pone.0113921 (PMC4244220; doi:10.1371/journal.pone.0113921)
Supplement: Table S5 — Real-time RT–PCR of 13 differentially expressed genes. (XLSX) [file pone.0113921.s007.xlsx]

## Sheet: Sheet1
Block Type	384-Well Block
Chemistry	SYBR_GREEN
Experiment Name	IL1a
Experiment Run End Time	2014-04-20 13:29:07 PM CST
Experiment Type	Relative Standard Curve
Instrument Name	278881887
Instrument Serial Number	278881887
Instrument Type	ViiA 7
Passive Reference	ROX
Quantification Cycle Method	Ct
Signal Smoothing On	false
Stage/ Cycle where Analysis is performed	Stage 2, Step 2
Well	Well Position	Sample Name	Task	Reporter	Quencher	CT	Quantity	Average Quantity	STDEV
9	A9	Standard1	STANDARD	SYBR	None	9.856	1000000
10	A10	Standard2	STANDARD	SYBR	None	13.121	100000
11	A11	Standard3	STANDARD	SYBR	None	16.373	10000
12	A12	Standard4	STANDARD	SYBR	None	20.083	1000
13	A13	Standard5	STANDARD	SYBR	None	23.19	100
14	A14	Standard6	STANDARD	SYBR	None	27.232	10
16	A16	Standard7	STANDARD	SYBR	None	30.688	1
34	B10	L+P	UNKNOWN	SYBR	None	23.716	90.2496	90.9661	0.0132031
35	B11		UNKNOWN	SYBR	None	23.707	90.8171
36	B12		UNKNOWN	SYBR	None	23.69	91.8316
37	B13	L'+P'	UNKNOWN	SYBR	None	22.463	206.668	202.47	0.0595425
39	B15		UNKNOWN	SYBR	None	22.457	207.395
40	B16		UNKNOWN	SYBR	None	22.563	193.347
Ct Threshold	0.015
Block Type	384-Well Block
Chemistry	SYBR_GREEN
Experiment Name	IL7
Experiment Run End Time	2014-04-20 13:29:07 PM CST
Experiment Type	Relative Standard Curve
Instrument Name	278881887
Instrument Serial Number	278881887
Instrument Type	ViiA 7
Passive Reference	ROX
Quantification Cycle Method	Ct
Signal Smoothing On	false
Stage/ Cycle where Analysis is performed	Stage 2, Step 2
Well	Well Position	Sample Name	Task	Reporter	Quencher	CT	Quantity	Average Quantity	STDEV
65	C17	Standard1	STANDARD	SYBR	None	9.39	1000000
66	C18	Standard2	STANDARD	SYBR	None	12.946	100000
67	C19	Standard3	STANDARD	SYBR	None	16.122	10000
68	C20	Standard4	STANDARD	SYBR	None	19.604	1000
69	C21	Standard5	STANDARD	SYBR	None	22.976	100
70	C22	Standard6	STANDARD	SYBR	None	26.537	10
71	C23	Standard7	STANDARD	SYBR	None	30.143	1
89	D17	L+P	UNKNOWN	SYBR	None	23.985	55.7599	52.394	0.0930639
90	D18		UNKNOWN	SYBR	None	24.084	52.1832
91	D19		UNKNOWN	SYBR	None	24.171	49.2389
93	D21	L'+P'	UNKNOWN	SYBR	None	23.967	56.4556	59.2743	0.0678839
94	D22		UNKNOWN	SYBR	None	23.887	59.5635
95	D23		UNKNOWN	SYBR	None	23.832	61.8039
Ct Threshold	0.015
Block Type	384-Well Block
Chemistry	SYBR_GREEN
Experiment Name	IL2
Experiment Run End Time	2014-04-20 13:29:07 PM CST
Experiment Type	Relative Standard Curve
Instrument Name	278881887
Instrument Serial Number	278881887
Instrument Type	ViiA 7
Passive Reference	ROX
Quantification Cycle Method	Ct
Signal Smoothing On	false
Stage/ Cycle where Analysis is performed	Stage 2, Step 2
Well	Well Position	Sample Name	Task	Reporter	Quencher	CT	Quantity	Average Quantity	STDEV
49	C1	Standard1	STANDARD	SYBR	None	9.871	1000000
50	C2	Standard2	STANDARD	SYBR	None	13.156	100000
51	C3	Standard3	STANDARD	SYBR	None	16.7	10000
52	C4	Standard4	STANDARD	SYBR	None	20.121	1000
53	C5	Standard5	STANDARD	SYBR	None	23.636	100
54	C6	Standard6	STANDARD	SYBR	None	27.512	10
56	C8	Standard7	STANDARD	SYBR	None	30.757	1
74	D2	L+P	UNKNOWN	SYBR	None	27.543	8.37138	7.88756	0.0940168
75	D3		UNKNOWN	SYBR	None	27.634	7.8875
76	D4		UNKNOWN	SYBR	None	27.731	7.4038
77	D5	L'+P'	UNKNOWN	SYBR	None	27.722	7.44533	7.53578	0.0251469
78	D6		UNKNOWN	SYBR	None	27.675	7.67873
79	D7		UNKNOWN	SYBR	None	27.714	7.48329
Ct Threshold	0.015
Block Type	384-Well Block
Chemistry	SYBR_GREEN
Experiment Name	IL8
Experiment Run End Time	2014-04-20 13:29:07 PM CST
Experiment Type	Relative Standard Curve
Instrument Name	278881887
Instrument Serial Number	278881887
Instrument Type	ViiA 7
Passive Reference	ROX
Quantification Cycle Method	Ct
Signal Smoothing On	false
Stage/ Cycle where Analysis is performed	Stage 2, Step 2
Well	Well Position	Sample Name	Task	Reporter	Quencher	CT	Quantity	Average Quantity	STDEV
97	E1	Standard1	STANDARD	SYBR	None	9.666	1000000
98	E2	Standard2	STANDARD	SYBR	None	12.854	100000
99	E3	Standard3	STANDARD	SYBR	None	16.246	10000
100	E4	Standard4	STANDARD	SYBR	None	19.641	1000
101	E5	Standard5	STANDARD	SYBR	None	23.265	100
102	E6	Standard6	STANDARD	SYBR	None	26.426	10
103	E7	Standard7	STANDARD	SYBR	None	29.934	1
122	F2	L+P	UNKNOWN	SYBR	None	24.206	47.5381	48.6319	0.0297037
123	F3		UNKNOWN	SYBR	None	24.149	49.4191
124	F4		UNKNOWN	SYBR	None	24.163	48.9384
125	F5	L'+P'	UNKNOWN	SYBR	None	22.465	154.981	152.415	0.0236427
126	F6		UNKNOWN	SYBR	None	22.493	152.111
128	F8		UNKNOWN	SYBR	None	22.512	150.154
Ct Threshold	0.015
Block Type	384-Well Block
Chemistry	SYBR_GREEN
Experiment Name	IL12
Experiment Run End Time	2014-04-20 13:29:07 PM CST
Experiment Type	Relative Standard Curve
Instrument Name	278881887
Instrument Serial Number	278881887
Instrument Type	ViiA 7
Passive Reference	ROX
Quantification Cycle Method	Ct
Signal Smoothing On	false
Stage/ Cycle where Analysis is performed	Stage 2, Step 2
Well	Well Position	Sample Name	Task	Reporter	Quencher	CT	Quantity	Average Quantity	STDEV
105	E9	Standard1	STANDARD	SYBR	None	9.825	1000000
106	E10	Standard2	STANDARD	SYBR	None	12.897	100000
107	E11	Standard3	STANDARD	SYBR	None	16.855	10000
108	E12	Standard4	STANDARD	SYBR	None	19.913	1000
109	E13	Standard5	STANDARD	SYBR	None	23.541	100
110	E14	Standard6	STANDARD	SYBR	None	26.887	10
111	E15	Standard7	STANDARD	SYBR	None	30.551	1
129	F9	L+P	UNKNOWN	SYBR	None	27.869	5.55124	5.21667	0.122354
130	F10		UNKNOWN	SYBR	None	28.103	4.74821
131	F11		UNKNOWN	SYBR	None	27.924	5.35056
133	F13	L'+P'	UNKNOWN	SYBR	None	27.528	6.96694	8.55884	0.256047
134	F14		UNKNOWN	SYBR	None	27.073	9.4279
135	F15		UNKNOWN	SYBR	None	27.097	9.28167
Ct Threshold	0.015
Block Type	384-Well Block
Chemistry	SYBR_GREEN
Experiment Name	IL15
Experiment Run End Time	2014-04-20 13:29:07 PM CST
Experiment Type	Relative Standard Curve
Instrument Name	278881887
Instrument Serial Number	278881887
Instrument Type	ViiA 7
Passive Reference	ROX
Quantification Cycle Method	Ct
Signal Smoothing On	false
Stage/ Cycle where Analysis is performed	Stage 2, Step 2
Well	Well Position	Sample Name	Task	Reporter	Quencher	CT	Quantity	Average Quantity	STDEV
161	G17	Standard1	STANDARD	SYBR	None	9.238	1000000
162	G18	Standard2	STANDARD	SYBR	None	12.627	100000
163	G19	Standard3	STANDARD	SYBR	None	15.854	10000
164	G20	Standard4	STANDARD	SYBR	None	19.291	1000
165	G21	Standard5	STANDARD	SYBR	None	22.855	100
166	G22	Standard6	STANDARD	SYBR	None	26.677	10
167	G23	Standard7	STANDARD	SYBR	None	29.952	1
185	H17	L+P	UNKNOWN	SYBR	None	23.177	87.2873	87.3373	0.0190088
186	H18		UNKNOWN	SYBR	None	23.195	86.262
187	H19		UNKNOWN	SYBR	None	23.157	88.4626
189	H21	L'+P'	UNKNOWN	SYBR	None	22.203	166.532	164.322	0.0465765
191	H23		UNKNOWN	SYBR	None	22.277	158.559
192	H24		UNKNOWN	SYBR	None	22.191	167.877
Ct Threshold	0.015
Block Type	384-Well Block
Chemistry	SYBR_GREEN
Experiment Name	TGF-β1
Experiment Run End Time	2014-04-23 13:57:08 PM CST
Experiment Type	Relative Standard Curve
Instrument Name	278881887
Instrument Serial Number	278881887
Instrument Type	ViiA 7
Passive Reference	ROX
Quantification Cycle Method	Ct
Signal Smoothing On	false
Stage/ Cycle where Analysis is performed	Stage 2, Step 2
Well	Well Position	Sample Name	Task	Reporter	Quencher	CT	Quantity	Average Quantity	STDEV
89	D17	Standard1	STANDARD	SYBR	None	8.964	1000000
90	D18	Standard2	STANDARD	SYBR	None	12.316	100000
91	D19	Standard3	STANDARD	SYBR	None	15.68	10000
92	D20	Standard4	STANDARD	SYBR	None	19.066	1000
93	D21	Standard5	STANDARD	SYBR	None	22.559	100
94	D22	Standard6	STANDARD	SYBR	None	26.155	10
95	D23	Standard7	STANDARD	SYBR	None	29.679	1
113	E17	L+P	UNKNOWN	SYBR	None	20.951	311.867	319.828	0.0419405
114	E18		UNKNOWN	SYBR	None	20.92	318.177
115	E19		UNKNOWN	SYBR	None	20.868	329.441
117	E21	L'+P'	UNKNOWN	SYBR	None	20.983	305.205	306.949	0.0352459
118	E22		UNKNOWN	SYBR	None	20.936	314.863
119	E23		UNKNOWN	SYBR	None	21.005	300.779
Ct Threshold	0.015
Block Type	384-Well Block
Chemistry	SYBR_GREEN
Experiment Name	TGF-β-R1
Experiment Run End Time	2014-04-20 13:29:07 PM CST
Experiment Type	Relative Standard Curve
Instrument Name	278881887
Instrument Serial Number	278881887
Instrument Type	ViiA 7
Passive Reference	ROX
Quantification Cycle Method	Ct
Signal Smoothing On	false
Stage/ Cycle where Analysis is performed	Stage 2, Step 2
Well	Well Position	Sample Name	Task	Reporter	Quencher	CT	Quantity	Average Quantity	STDEV
289	M1	Standard1	STANDARD	SYBR	None	8.451	1000000
290	M2	Standard2	STANDARD	SYBR	None	11.955	100000
291	M3	Standard3	STANDARD	SYBR	None	15.123	10000
292	M4	Standard4	STANDARD	SYBR	None	18.669	1000
293	M5	Standard5	STANDARD	SYBR	None	21.877	100
294	M6	Standard6	STANDARD	SYBR	None	25.256	10
295	M7	Standard7	STANDARD	SYBR	None	28.435	1
314	N2	L+P	UNKNOWN	SYBR	None	21.636	117.549	124.604	0.0868007
315	N3		UNKNOWN	SYBR	None	21.463	132.531
316	N4		UNKNOWN	SYBR	None	21.562	123.733
317	N5	L'+P'	UNKNOWN	SYBR	None	20.938	190.505	200.165	0.0705
318	N6		UNKNOWN	SYBR	None	20.867	200.046
319	N7		UNKNOWN	SYBR	None	20.797	209.943
Ct Threshold	0.015
Block Type	384-Well Block
Chemistry	SYBR_GREEN
Experiment Name	IFN-α
Experiment Run End Time	2014-04-20 13:29:07 PM CST
Experiment Type	Relative Standard Curve
Instrument Name	278881887
Instrument Serial Number	278881887
Instrument Type	ViiA 7
Passive Reference	ROX
Quantification Cycle Method	Ct
Signal Smoothing On	false
Stage/ Cycle where Analysis is performed	Stage 2, Step 2
Well	Well Position	Sample Name	Task	Reporter	Quencher	CT	Quantity	Average Quantity	STDEV
305	M17	Standard1	STANDARD	SYBR	None	9.707	1000000
306	M18	Standard2	STANDARD	SYBR	None	12.967	100000
307	M19	Standard3	STANDARD	SYBR	None	16.181	10000
308	M20	Standard4	STANDARD	SYBR	None	19.67	1000
309	M21	Standard5	STANDARD	SYBR	None	23.071	100
310	M22	Standard6	STANDARD	SYBR	None	26.297	10
329	N17	L+P	UNKNOWN	SYBR	None	22.542	135.828	136.937	0.0250063
330	N18		UNKNOWN	SYBR	None	22.548	135.296
331	N19		UNKNOWN	SYBR	None	22.502	139.686
333	N21	L'+P'	UNKNOWN	SYBR	None	22.111	182.926	179.37	0.0437305
334	N22		UNKNOWN	SYBR	None	22.118	182.018
335	N23		UNKNOWN	SYBR	None	22.19	173.167
Ct Threshold	0.015
Block Type	384-Well Block
Chemistry	SYBR_GREEN
Experiment Name	TNF SF10
Experiment Run End Time	2014-04-20 13:29:07 PM CST
Experiment Type	Relative Standard Curve
Instrument Name	278881887
Instrument Serial Number	278881887
Instrument Type	ViiA 7
Passive Reference	ROX
Quantification Cycle Method	Ct
Signal Smoothing On	false
Stage/ Cycle where Analysis is performed	Stage 2, Step 2
Well	Well Position	Sample Name	Task	Reporter	Quencher	CT	Quantity	Average Quantity	STDEV
249	K9	Standard1	STANDARD	SYBR	None	9.281	1000000
250	K10	Standard2	STANDARD	SYBR	None	12.681	100000
251	K11	Standard3	STANDARD	SYBR	None	16.196	10000
252	K12	Standard4	STANDARD	SYBR	None	19.579	1000
253	K13	Standard5	STANDARD	SYBR	None	23.003	100
254	K14	Standard6	STANDARD	SYBR	None	26.642	10
255	K15	Standard7	STANDARD	SYBR	None	29.848	1
273	L9	L+P	UNKNOWN	SYBR	None	21.2	344.15	345.974	0.0722307
274	L10		UNKNOWN	SYBR	None	21.262	330.091
275	L11		UNKNOWN	SYBR	None	21.118	363.68
278	L14	L'+P'	UNKNOWN	SYBR	None	20.741	467.778	477.679	0.0619782
279	L15		UNKNOWN	SYBR	None	20.639	500.68
280	L16		UNKNOWN	SYBR	None	20.751	464.579
Ct Threshold	0.015
Block Type	384-Well Block
Chemistry	SYBR_GREEN
Experiment Name	IL-7R
Experiment Run End Time	2014-04-20 13:29:07 PM CST
Experiment Type	Relative Standard Curve
Instrument Name	278881887
Instrument Serial Number	278881887
Instrument Type	ViiA 7
Passive Reference	ROX
Quantification Cycle Method	Ct
Signal Smoothing On	false
Stage/ Cycle where Analysis is performed	Stage 2, Step 2
Well	Well Position	Sample Name	Task	Reporter	Quencher	CT	Quantity	Average Quantity	STDEV
209	I17	Standard1	STANDARD	SYBR	None	9.45	1000000
210	I18	Standard2	STANDARD	SYBR	None	12.909	100000
211	I19	Standard3	STANDARD	SYBR	None	16.221	10000
212	I20	Standard4	STANDARD	SYBR	None	19.94	1000
213	I21	Standard5	STANDARD	SYBR	None	23.565	100
214	I22	Standard6	STANDARD	SYBR	None	26.969	10
216	I24	Standard7	STANDARD	SYBR	None	30.001	1
233	J17	L+P	UNKNOWN	SYBR	None	21.848	268.082	267.334	0.0208409
234	J18		UNKNOWN	SYBR	None	21.834	270.543
235	J19		UNKNOWN	SYBR	None	21.875	263.378
237	J21	L'+P'	UNKNOWN	SYBR	None	22.178	215.416	212.683	0.0523479
238	J22		UNKNOWN	SYBR	None	22.257	204.41
239	J23		UNKNOWN	SYBR	None	22.158	218.221
Ct Threshold	0.015
Block Type	384-Well Block
Chemistry	SYBR_GREEN
Experiment Name	TNF
Experiment Run End Time	2014-04-20 13:29:07 PM CST
Experiment Type	Relative Standard Curve
Instrument Name	278881887
Instrument Serial Number	278881887
Instrument Type	ViiA 7
Passive Reference	ROX
Quantification Cycle Method	Ct
Signal Smoothing On	false
Stage/ Cycle where Analysis is performed	Stage 2, Step 2
Well	Well Position	Sample Name	Task	Reporter	Quencher	CT	Quantity	Average Quantity	STDEV
241	K1	Standard1	STANDARD	SYBR	None	9.762	1000000
242	K2	Standard2	STANDARD	SYBR	None	12.92	100000
243	K3	Standard3	STANDARD	SYBR	None	16.42	10000
244	K4	Standard4	STANDARD	SYBR	None	19.867	1000
245	K5	Standard5	STANDARD	SYBR	None	23.011	100
246	K6	Standard6	STANDARD	SYBR	None	26.868	10
248	K8	Standard7	STANDARD	SYBR	None	30.813	1
265	L1	L+P	UNKNOWN	SYBR	None	23.842	76.6209	78.5926	0.116104
266	L2		UNKNOWN	SYBR	None	23.901	73.6793
267	L3		UNKNOWN	SYBR	None	23.677	85.4777
269	L5	L'+P'	UNKNOWN	SYBR	None	23.887	74.402	72.7352	0.0606226
270	L6		UNKNOWN	SYBR	None	23.887	74.3772
271	L7		UNKNOWN	SYBR	None	23.992	69.4263
Ct Threshold	0.015
